# Supplementary material for: Intervisit Reproducibility of Foveal Cone Density Metrics
Source: Transl Vis Sci Technol. 2024 Jun 24;13(6):18. doi: 10.1167/tvst.13.6.18 (PMC11205225; doi:10.1167/tvst.13.6.18)
Supplement: Supplement 2 [file tvst-13-6-18_s002.xlsx]

## Sheet: Final Demo Table
	Table S1. Participant demographics and data.
														Peak Cone Density					Density at the Cone Density Centroid					PCD-CDC Offset (µm)			Area of 80% Ellipsoid (µm2)
						Time Between Visits (years)		Age (years)			Axial Length (mm)			Linear Density (cones/mm2)		Angular Density (cones/deg2)			Linear Density (cones/mm2)		Angular Density (cones/deg2)
	Subject ID	Sex	Race	Eye Imaged				Visit 1	Visit 2		Visit 1	Visit 2		Visit 1	Visit 2	Visit 1	Visit 2		Visit 1	Visit 2	Visit 1	Visit 2		Visit 1	Visit 2		Visit 1	Visit 2
	JC_0077	F	White	OS		3.80278		14	18		24.11	24.43		178000	177000	15200	15600		177000	174000	15100	15300		2.42	8.51		8420	7170
	JC_0200	M	White	OS		3.31389		30	34		24.66	24.67		167000	176000	15000	15800		164000	175000	14700	15600		8.58	8.27		11500	8340
	JC_0878	F	White	OD		3.24444		12	15		24.03	24.88		175000	192000	14900	17500		172000	190000	14600	17300		4.46	9.28		11900	8420
	JC_10145	F	White	OD		2.73889		53	56		24.67	24.73		170000	185000	15200	16600		166000	178000	14900	16000		20.3	27.9		14200	10300
	JC_10220	F	White	OD		4.28056		27	31		22.93	22.89		166000	168000	12800	12900		163000	165000	12600	12700		4.11	8.01		9380	11800
	JC_10549	M	White	OS		3.33889		26	29		23.85	23.91		196000	209000	16400	17600		191000	206000	16000	17300		10.1	5.74		10300	8930
	JC_10567	F	White	OS		3.525		26	30		22.47	22.4		166000	168000	12300	12400		162000	166000	12000	12200		13.4	6.35		8120	7950
	JC_10591	M	White	OD		2.91389		28	31		23.58	23.55		229000	233000	18800	19000		225000	223000	18400	18200		18.1	13		9420	7630
	JC_11068	F	White	OD		4.00278		32	36		22.36	22.33		196000	192000	14400	14000		180000	183000	13200	13400		26.4	28.9		8920	11900
	JC_11364	F	White	OD		3.38889		33	36		25.8	25.68		172000	171000	16800	16600		169000	168000	16600	16300		6.83	6.58		9730	9450
	JC_11409	F	Black	OD		3.875		23	26		23.48	23.46		202000	184000	16400	14900		200000	178000	16200	14400		14.4	21.6		8130	13700
	JC_11441	F	White	OD		3.00833		24	27		23.2	23.13		166000	172000	13100	13500		162000	170000	12800	13400		9.43	6.55		11900	10700
	JC_11467	F	White	OD		2.83889		61	64		23.63	23.64		206000	226000	16900	18600		193000	220000	15900	18100		20.6	14.7		11600	11000
	JC_11655	M	White	OD		2.475		19	22		25.31	25.7		195000	193000	18300	18700		192000	180000	18100	17500		14.5	20.9		10800	11300
	JC_11661	M	White	OS		2.98333		64	67		23.58	23.59		205000	195000	16800	16000		197000	185000	16100	15200		24.7	16.9		12100	14000
	JC_12044	F	White	OS		2.85833		29	32		24.74	24.69		184000	186000	16600	16600		180000	178000	16200	16000		11.6	26		14800	16200
	JC_12058	F	Asian	OD		3.05556		23	26		25.19	25.34		169000	146000	15800	13800		167000	139000	15600	13100		12.5	18.6	16227	9800	16100
	JC_12143	F	White	OS		2.66111		22	24		24.54	24.46		195000	206000	17300	18100		192000	201000	17000	17700		8.23	11.4		11000	12700
	JC_12150	F	White	OD		2.56667		22	25		22.99	23.11		225000	216000	17500	17000		220000	210000	17100	16500		4.57	18.3		5430	8420
