# Supplementary material for: Intervisit Reproducibility of Foveal Cone Density Metrics
Source: Transl Vis Sci Technol. 2024 Jun 24;13(6):18. doi: 10.1167/tvst.13.6.18 (PMC11205225; doi:10.1167/tvst.13.6.18)
Supplement: Supplement 3 [file tvst-13-6-18_s003.zip]

Archive with 152 entries (152 files):
- JC_0077_visit1_300um.tif
- __MACOSX/._JC_0077_visit1_300um.tif
- JC_0077_visit1_300um_coords.csv
- __MACOSX/._JC_0077_visit1_300um_coords.csv
- JC_0077_visit2_500um.tif
- __MACOSX/._JC_0077_visit2_500um.tif
- JC_0077_visit2_500um_coords.csv
- __MACOSX/._JC_0077_visit2_500um_coords.csv
- JC_0200_visit1_300um.tif
- __MACOSX/._JC_0200_visit1_300um.tif
- JC_0200_visit1_300um_coords.csv
- __MACOSX/._JC_0200_visit1_300um_coords.csv
- JC_0200_visit2_500um.tif
- __MACOSX/._JC_0200_visit2_500um.tif
- JC_0200_visit2_500um_coords.csv
- __MACOSX/._JC_0200_visit2_500um_coords.csv
- JC_0878_visit1_300um.tif
- __MACOSX/._JC_0878_visit1_300um.tif
- JC_0878_visit1_300um_coords.csv
- __MACOSX/._JC_0878_visit1_300um_coords.csv
- JC_0878_visit2_500um.tif
- __MACOSX/._JC_0878_visit2_500um.tif
- JC_0878_visit2_500um_coords.csv
- __MACOSX/._JC_0878_visit2_500um_coords.csv
- JC_10145_visit1_300um.tif
- __MACOSX/._JC_10145_visit1_300um.tif
- JC_10145_visit1_300um_coords.csv
- __MACOSX/._JC_10145_visit1_300um_coords.csv
- JC_10145_visit2_500um.tif
- __MACOSX/._JC_10145_visit2_500um.tif
- JC_10145_visit2_500um_coords.csv
- __MACOSX/._JC_10145_visit2_500um_coords.csv
- JC_10220_visit1_300um.tif
- __MACOSX/._JC_10220_visit1_300um.tif
- JC_10220_visit1_300um_coords.csv
- __MACOSX/._JC_10220_visit1_300um_coords.csv
- JC_10220_visit2_500um.tif
- __MACOSX/._JC_10220_visit2_500um.tif
- JC_10220_visit2_500um_coords.csv
- __MACOSX/._JC_10220_visit2_500um_coords.csv
- JC_10549_visit1_300um.tif
- __MACOSX/._JC_10549_visit1_300um.tif
- JC_10549_visit1_300um_coords.csv
- __MACOSX/._JC_10549_visit1_300um_coords.csv
- JC_10549_visit2_500um.tif
- __MACOSX/._JC_10549_visit2_500um.tif
- JC_10549_visit2_500um_coords.csv
- __MACOSX/._JC_10549_visit2_500um_coords.csv
- JC_10567_visit1_300um.tif
- __MACOSX/._JC_10567_visit1_300um.tif
- JC_10567_visit1_300um_coords.csv
- __MACOSX/._JC_10567_visit1_300um_coords.csv
- JC_10567_visit2_500um.tif
- __MACOSX/._JC_10567_visit2_500um.tif
- JC_10567_visit2_500um_coords.csv
- __MACOSX/._JC_10567_visit2_500um_coords.csv
- JC_10591_visit1_300um.tif
- __MACOSX/._JC_10591_visit1_300um.tif
- JC_10591_visit1_300um_coords.csv
- __MACOSX/._JC_10591_visit1_300um_coords.csv
- JC_10591_visit2_500um.tif
- __MACOSX/._JC_10591_visit2_500um.tif
- JC_10591_visit2_500um_coords.csv
- __MACOSX/._JC_10591_visit2_500um_coords.csv
- JC_11068_visit1_300um.tif
- __MACOSX/._JC_11068_visit1_300um.tif
- JC_11068_visit1_300um_coords.csv
- __MACOSX/._JC_11068_visit1_300um_coords.csv
- JC_11068_visit2_500um.tif
- __MACOSX/._JC_11068_visit2_500um.tif
- JC_11068_visit2_500um_coords.csv
- __MACOSX/._JC_11068_visit2_500um_coords.csv
- JC_11364_visit1_300um.tif
- __MACOSX/._JC_11364_visit1_300um.tif
- JC_11364_visit1_300um_coords.csv
- __MACOSX/._JC_11364_visit1_300um_coords.csv
- JC_11364_visit2_500um.tif
- __MACOSX/._JC_11364_visit2_500um.tif
- JC_11364_visit2_500um_coords.csv
- __MACOSX/._JC_11364_visit2_500um_coords.csv
- JC_11409_visit1_300um.tif
- __MACOSX/._JC_11409_visit1_300um.tif
- JC_11409_visit1_300um_coords.csv
- __MACOSX/._JC_11409_visit1_300um_coords.csv
- JC_11409_visit2_500um.tif
- __MACOSX/._JC_11409_visit2_500um.tif
- JC_11409_visit2_500um_coords.csv
- __MACOSX/._JC_11409_visit2_500um_coords.csv
- JC_11441_visit1_300um.tif
- __MACOSX/._JC_11441_visit1_300um.tif
- JC_11441_visit1_300um_coords.csv
- __MACOSX/._JC_11441_visit1_300um_coords.csv
- JC_11441_visit2_500um.tif
- __MACOSX/._JC_11441_visit2_500um.tif
- JC_11441_visit2_500um_coords.csv
- __MACOSX/._JC_11441_visit2_500um_coords.csv
- JC_11467_visit1_300um.tif
- __MACOSX/._JC_11467_visit1_300um.tif
- JC_11467_visit1_300um_coords.csv
- __MACOSX/._JC_11467_visit1_300um_coords.csv
- JC_11467_visit2_500um.tif
- __MACOSX/._JC_11467_visit2_500um.tif
- JC_11467_visit2_500um_coords.csv
- __MACOSX/._JC_11467_visit2_500um_coords.csv
- JC_11655_visit1_300um.tif
- __MACOSX/._JC_11655_visit1_300um.tif
- JC_11655_visit1_300um_coords.csv
- __MACOSX/._JC_11655_visit1_300um_coords.csv
- JC_11655_visit2_500um.tif
- __MACOSX/._JC_11655_visit2_500um.tif
- JC_11655_visit2_500um_coords.csv
- __MACOSX/._JC_11655_visit2_500um_coords.csv
- JC_11661_visit1_300um.tif
- __MACOSX/._JC_11661_visit1_300um.tif
- JC_11661_visit1_300um_coords.csv
- __MACOSX/._JC_11661_visit1_300um_coords.csv
- JC_11661_visit2_500um.tif
- __MACOSX/._JC_11661_visit2_500um.tif
- JC_11661_visit2_500um_coords.csv
- __MACOSX/._JC_11661_visit2_500um_coords.csv
- JC_12044_visit1_300um.tif
- __MACOSX/._JC_12044_visit1_300um.tif
- JC_12044_visit1_300um_coords.csv
- __MACOSX/._JC_12044_visit1_300um_coords.csv
- JC_12044_visit2_500um.tif
- __MACOSX/._JC_12044_visit2_500um.tif
- JC_12044_visit2_500um_coords.csv
- __MACOSX/._JC_12044_visit2_500um_coords.csv
- JC_12058_visit1_300um.tif
- __MACOSX/._JC_12058_visit1_300um.tif
- JC_12058_visit1_300um_coords.csv
- __MACOSX/._JC_12058_visit1_300um_coords.csv
- JC_12058_visit2_500um.tif
- __MACOSX/._JC_12058_visit2_500um.tif
- JC_12058_visit2_500um_coords.csv
- __MACOSX/._JC_12058_visit2_500um_coords.csv
- JC_12143_visit1_300um.tif
- __MACOSX/._JC_12143_visit1_300um.tif
- JC_12143_visit1_300um_coords.csv
- __MACOSX/._JC_12143_visit1_300um_coords.csv
- JC_12143_visit2_500um.tif
- __MACOSX/._JC_12143_visit2_500um.tif
- JC_12143_visit2_500um_coords.csv
- __MACOSX/._JC_12143_visit2_500um_coords.csv
- JC_12150_visit1_300um.tif
- __MACOSX/._JC_12150_visit1_300um.tif
- JC_12150_visit1_300um_coords.csv
- __MACOSX/._JC_12150_visit1_300um_coords.csv
- JC_12150_visit2_500um.tif
- __MACOSX/._JC_12150_visit2_500um.tif
- JC_12150_visit2_500um_coords.csv
- __MACOSX/._JC_12150_visit2_500um_coords.csv
