# Supplementary material for: Intervisit Reproducibility of Foveal Cone Density Metrics
Source: Transl Vis Sci Technol. 2024 Jun 24;13(6):18. doi: 10.1167/tvst.13.6.18 (PMC11205225; doi:10.1167/tvst.13.6.18)
Supplement: Supplement 3 [file tvst-13-6-18_s003.zip › JC_0077_visit1_300um_coords.csv]

120.0	742.0
460.0	774.0
363.0	764.0
278.0	762.0
325.0	760.0
477.0	768.0
296.5	44.0
46.0	726.0
201.4	512.4
193.0	746.0
543.0	787.0
562.0	792.0
119.0	726.0
355.0	748.0
577.1525407789293	458.7140714985627
306.5	753.0
301.5481027392191	311.32397639410647
164.68587157079546	419.6105768790131
188.0	2.5
113.0	718.0
52.0	734.0
255.0	762.0
125.0	2.5
266.0	730.0
605.3521763218737	447.81021242195754
28.5	670.0
177.0	714.0
457.9620812174175	711.3828059633448
22.0	662.0
69.0	766.0
355.0	740.0
390.0	730.0
116.0	766.0
183.0	722.0
338.0	738.0
383.0	716.0
406.0	722.0
297.0	712.0
390.0	722.0
415.0	724.0
17.0	654.0
309.0	720.0
115.0	750.0
218.0	734.0
35.0	774.0
424.0	718.0
404.0	702.0
585.0	49.0
457.0	704.0
228.22905032756358	325.611791735865
454.9541200928368	246.276817075048
186.0	678.0
283.0	700.0
204.0	678.0
428.0	694.0
52.0	646.0
363.0	708.0
659.1194814237545	204.54135647149025
16.0	774.0
19.0	2.5
322.0	706.0
342.53157306163166	576.7765456383568
417.0	688.0
185.0	698.0
112.0	654.0
553.0	50.0
305.0	688.0
39.0	670.0
385.0	680.0
137.0	706.0
105.0	646.0
471.0	684.0
221.5	700.0
777.0	50.0
279.0	692.0
348.5474953107931	431.64242137733606
292.0	662.0
77.0	694.0
182.5	648.0
143.5	652.0
417.0	664.0
331.5	675.0
614.3760596956159	64.2951690379133
270.0	674.0
9.5	726.0
259.0	676.0
45.0	686.0
480.0	662.0
441.5	655.0
426.37848940931974	74.44703783337329
407.57873238069016	537.6730510188071
175.0	674.0
70.0	686.0
498.0	650.0
374.0	658.0
236.0	662.0
166.0	670.0
217.0	666.0
118.062474139794	798.6136785761862
528.0	646.0
514.0	648.0
611.3680985710353	437.28234848592496
776.0	646.0
615.0	659.0
605.0	657.0
538.8010364405249	259.06065185451615
494.43360985295897	322.60383061128425
740.0	666.0
641.0	661.0
173.33375980396508	357.5713786845354
309.4	465.6
742.0	676.0
549.0	673.0
289.1402631003235	565.1206962806064
633.1758167242456	201.9093904874821
575.0	675.0
169.19781325766658	360.2033446685435
519.2492891307501	489.54567302551527
624.527928491076	688.4471023884166
595.0	679.0
11.0	782.0
690.0	680.0
733.5	165.0
781.0	681.0
632.5	685.5
641.0	693.0
527.0	691.0
514.3613523033064	410.96268864584346
769.0	685.0
430.5144359556183	254.92470530821763
49.0	3.0
563.0	695.0
592.0	694.0
573.0	697.0
283.12434085116206	450.0661832653931
546.6969343925493	480.89778479234565
577.5	168.0
386.523004508625	327.8677625793006
783.0	699.0
720.0	702.0
552.7128566417108	537.2970558782346
396.5	49.0
192.8855071137399	350.8034661542287
389.9069607737783	285.3803116945976
675.0	711.0
755.0	711.0
369.22722804228573	193.2615022543125
46.0	790.0
543.0	723.0
774.0	716.0
397.6	507.4
520.0	726.0
678.0	732.0
269.21252064997617	486.16171676036197
782.0698923909922	662.5034376889078
538.4250412999523	554.2168372040012
486.9137070415071	415.098635192142
669.0	729.0
639.0	739.0
728.0	742.0
739.0	743.0
620.0	738.0
705.0	741.0
479.0178090894827	277.48441374257317
506.8414494918545	359.0753592468257
528.0	742.0
109.0	782.0
139.0	778.0
731.0	751.0
159.0	778.0
380.0	798.0
759.0	747.0
555.0	751.0
288.5	797.0
246.0	782.0
619.0	759.0
311.0	780.0
468.4899451534501	402.31480041267383
714.0	760.0
323.0	780.0
428.0	790.0
234.0	798.0
636.0	770.0
415.0	780.0
283.0	788.0
442.5	777.0
568.0	774.0
626.0	776.0
718.0	772.0
571.8886088109131	301.1721075986465
478.2658188083375	639.9437292545522
299.6	409.4
247.4048024967658	413.9706497704242
420.0	3.5
212.8132495640873	328.99574800101834
356.067398122245	526.3931968016293
559.5	269.0
509.4734154758627	431.26642623676344
404.5707712561094	53.76730510188071
769.0	68.0
335.763660531325	386.89899964919755
190.25354112973176	370.3552134640035
758.5	296.5
523.009240536476	415.85062547328715
629.0	70.5
415.6	131.6
378.2511114160279	203.41337104977248
389.5309656332057	412.0906740675613
609.0	72.0
309.81999583181613	634.679797286536
636.1837778488264	124.07839638895548
372.61118430743903	418.4825914572953
411.71467892698865	164.68587157079546
537.6730510188071	56.77526622646145
125.95837209181845	328.6197528604458
387.65098993034275	302.67608816093684
793.5	228.0
113.0	4.0
77.83099409852662	502.32950780498345
705.0	56.0
408.33072266183535	404.1947761155368
370.3552134640035	622.2719576476404
499.6975418209753	216.9491961103858
268.83652550940354	456.83409579569974
219.95715723496656	389.9069607737783
433.8983922207716	268.08453522825835
418.85858659786794	312.4519618158243
425.250503987602	265.8285643848228
323.731816033002	437.6583436264975
560.0	3.5
753.0	60.0
534.2890947536538	387.65098993034275
161.30191530564213	467.3619597317323
317.4	353.6
336.89164595304277	178.59769177198137
202.0	5.0
392.91492189835907	400.0588295692383
665.5	388.0
657.5	384.0
448.0	5.0
629.5	390.0
673.5	392.0
765.0	93.5
665.0	93.0
404.0	5.0
753.0	93.0
324.0	5.0
721.0	94.0
419.2345817384405	447.05822214081235
545.0	97.0
239.13290940416874	345.915529326785
591.5	405.0
445.55424157852195	475.25785768375675
346.2915244673576	505.3374689295642
399.3068392880931	420.3625671601583
102.0	5.0
274.47645261799244	339.8996070776235
501.2015223832656	363.9632960742694
289.1402631003235	363.21130579312427
561.0	100.0
9.0	5.0
761.0	102.0
577.0	102.0
689.0	103.0
681.0	104.0
418.10659631672274	385.0190239463346
253.79671988649986	199.27742450347395
466.6	725.4
127.4	544.6
566.6246768428967	304.5560638637998
741.0	76.5
308.0	6.0
349.2994855919383	580.1605019035101
616.5	331.5
490.67365844723304	434.6503825019168
354.56341755995464	304.5560638637998
307.94002012895317	308.31601526952574
339.52361193705093	271.09249635283913
709.0	78.5
366.97125719885014	350.4274710136561
285.7563068351702	350.0514758730835
40.5	6.0
625.0	80.0
593.0	81.0
571.5	339.0
282.37235057001686	66.92713502192144
297.4121561929206	464.72999374772417
108.2866004849066	343.65955848334943
80.0	6.0
172.9577646633925	301.5481027392191
454.2021298116916	377.4991211348827
424.5	98.0
649.0	84.0
314.33193751868725	414.3466449109968
545.5689489708316	442.17028531336865
451.5701638276835	419.2345817384405
353.05943699766425	421.49055258187605
147.7660902450288	95.87876084601106
591.5	373.0
633.0	89.0
550.8328809388479	339.1476167964783
331.6277139850265	393.29091703893164
456.5	92.0
184.61361402114287	375.61914543201976
521.0	90.0
448.9381978436753	385.3950190869072
651.4	455.4
736.0	526.5
757.0	125.5
571.4	431.4
402.69079555324646	409.4587080835531
222.0	7.0
276.73242346142797	444.8022512973768
462.8500180448612	172.2057743822473
779.5	534.0
175.96572578797324	275.22844289913763
685.0	129.0
578.0	556.5
711.3828059633448	432.01841651790863
412.0906740675613	448.9381978436753
90.0	7.0
662.5	569.0
69.0	7.0
579.0	133.5
251.9167441836369	172.2057743822473
689.0	136.0
462.09802776371606	484.281741057499
366.219266917705	264.3245838225324
553.0	136.0
777.0	134.0
604.2241909001559	403.06679069381903
664.6	144.4
396.67487330408494	785.0778535155729
686.5	593.0
609.0	142.0
777.0	144.0
571.0	613.5
705.0	623.5
573.3925893732034	364.33929121484204
179.72567719369917	260.9406275573791
681.0	152.0
254.17271502707246	381.6350676811813
757.0	151.0
340.6515973587687	256.8046810110806
308.69201041009836	524.889216239339
500.07353696154786	345.5395341862124
37.0	590.5
206.7973273149258	323.35582089242945
673.0	110.0
306.0	618.5
489.0	620.5
388.0	8.0
412.0	8.0
231.0	634.5
360.5793398091161	347.41950988907536
307.18802984780797	280.11637972658133
526.3931968016293	136.86223116842362
704.2388982924656	394.794897601222
142.0	8.5
254.54871016764505	394.04290732007684
128.0	582.5
216.5732009698132	496.68958069639456
220.70914751611173	565.496691421179
84.0	638.5
496.5	591.5
139.0	602.5
246.5	596.5
402.0	570.5
467.3619597317323	766.6540916275159
276.5	134.0
272.2204817745569	504.585478648419
126.0	526.5
139.87019229300438	379.0031016971731
375.61914543201976	430.5144359556183
268.460530368831	389.9069607737783
294.0281999277672	419.9865720195857
382.3870579623265	127.46235265410881
380.0	542.5
689.0	121.0
277.8604088831458	537.6730510188071
406.07475181839976	307.94002012895317
587.5	507.0
343.0	512.5
478.5	523.5
342.1555779210591	491.42564872837823
473.3778819808938	359.8273495279709
335.0	528.5
518.8732939901774	448.9381978436753
482.7777604952086	282.37235057001686
312.5	182.0
333.50768968788947	280.8683700077265
795.5	791.0
398.17885386637533	488.04169246322493
174.0	765.5
59.0	10.0
793.5	46.0
545.0	190.0
716.5	794.0
180.0	10.5
35.0	741.5
28.0	9.0
288.0	733.5
383.8910385246168	426.00249426874717
339.1476167964783	415.4746303327146
541.0570072839604	636.9357681299715
749.0	197.0
311.0	739.5
194.0	10.0
271.5	714.5
449.0	719.5
713.0	202.0
282.7483457105895	410.5866935052709
132.0	10.0
452.3221541088286	295.15618534948504
705.0	204.0
613.0	203.0
497.0655758369671	443.674265875659
721.0	206.0
517.0	205.0
575.2725650760664	418.85858659786794
603.0962054784382	157.16596875934363
749.0	205.0
581.0	207.0
597.0	207.0
431.64242137733606	317.71589378384056
268.08453522825835	301.5481027392191
574.4	347.6
335.763660531325	425.250503987602
549.0	211.0
256.0	661.5
154.0	645.5
493.0	671.5
320.5	160.0
504.5	158.0
637.0	215.0
605.0	215.0
296.2841707712028	457.21009093627237
246.0	661.5
269.21252064997617	192.8855071137399
721.5	645.0
367.72324747999534	329.3717431415909
637.0	155.0
80.46296008253476	291.3962339437591
510.2254057570079	262.4446081196695
241.0128851070317	483.9057459169264
531.0	159.5
266.580554665968	374.8671551508746
79.71096980138958	421.49055258187605
458.33807635799013	219.95715723496656
664.0	677.5
578.6565213412197	474.5058674026116
18.0	11.0
391.4109413360687	345.915529326785
344.4115487644946	191.00553141087693
10.0	797.5
709.0	696.5
400.0588295692383	263.94858868195985
21.0	789.5
473.7538771214664	271.8444866339843
616.5	710.0
685.0	171.0
351.1794612948013	447.4342172813849
699.0	734.5
338.5	195.0
525.0	177.0
576.0	10.0
440.0	11.0
451.5701638276835	590.6883658395426
452.5	194.0
557.0	179.0
360.5793398091161	333.50768968788947
496.0	11.0
641.4477098168426	378.62710655660055
128.5	783.5
201.9093904874821	311.32397639410647
561.0	764.5
352.5	186.0
549.0	768.5
778.0	767.5
256.8046810110806	324.10781117357465
383.1390482434716	586.9284144338167
633.0	252.0
299.6681270363561	380.8830774000361
753.0	252.0
438.03433876707015	384.643028805762
110.0	14.0
215.82121068866803	206.4213321743532
597.0	258.0
721.0	260.0
107.53461020376142	206.4213321743532
697.0	256.0
523.0	259.0
729.0	256.0
713.0	264.0
729.0	264.0
539.1770315810975	149.64606594789177
575.0	265.0
380.0	14.0
673.0	272.0
504.0	14.0
577.0	272.0
361.3313300902613	432.77040679905383
641.0	276.0
553.0	276.0
368.09924262056796	276.73242346142797
657.5	66.0
288.3882728191784	294.0281999277672
484.4	633.6
650.4	489.6
685.0	282.0
123.0	13.0
581.0	286.0
362.6	520.4
394.4189024606494	372.23518916686646
399.6828344286657	350.0514758730835
316.96390350269536	469.2419354345953
417.7306011761501	341.02759249934127
430.13844081504567	394.04290732007684
218.82917181324876	175.96572578797324
635.0	295.0
539.9290218622426	418.4825914572953
727.0	297.0
490.29766330666047	527.1451870827746
48.0	13.0
767.0	301.0
391.78693647664124	332.0037091255991
649.0	308.0
417.35460603557755	288.76426795975095
485.4	724.4
183.1096334588525	219.95715723496656
571.0	311.0
535.0	220.5
114.0	291.5
276.73242346142797	365.4672766365598
6.0	15.0
704.0	13.0
97.5	285.5
36.0	16.0
624.0	13.0
105.0	287.5
372.0	17.0
274.0	301.5
301.5	303.0
653.0	227.0
246.0	307.5
219.95715723496656	411.71467892698865
391.78693647664124	533.9130996130812
324.0	16.0
562.1127351560256	418.85858659786794
601.5	55.0
387.0	296.5
224.84509406241025	363.21130579312427
277.0	294.5
474.8818625431842	289.8922533814687
735.4464949599907	413.5946546298516
488.0	16.0
411.5	285.0
386.89899964919755	502.705502945556
579.0	231.5
91.0	17.0
50.0	307.5
205.5	268.5
283.12434085116206	427.13047969046494
541.0	237.0
697.0	236.0
197.0	265.5
101.0	15.0
729.0	238.0
457.58608607684494	299.29213189578354
192.13351683259472	197.7734439411836
446.0	261.5
779.0	247.5
432.77040679905383	103.7746587980355
438.0	257.5
294.5	262.0
374.491160010302	547.072929533122
610.61610828989	674.1592870466582
273.0	262.5
713.0	246.0
386.89899964919755	216.5732009698132
204.0	15.0
244.0	15.0
123.3264061078103	413.9706497704242
549.0	251.0
605.0	251.0
432.01841651790863	374.491160010302
238.0	363.5
459.0	372.5
388.0269850709153	185.74159944286063
336.0	21.5
335.38766539075243	220.70914751611173
775.0	393.0
509.0974203352901	414.7226400515694
695.0	389.0
741.0	390.0
528.0	391.5
26.0	19.0
492.5	368.0
607.9841423058818	469.9939257157405
627.1598944750841	224.09310378126506
300.0	21.0
475.6338528243294	398.5548490069479
450.8181735465383	513.6093620221612
645.0	394.0
618.1360111013419	294.0281999277672
150.0	347.5
45.495412009283676	354.56341755995464
491.5	357.0
703.0	401.0
615.0	405.0
673.0	408.0
278.23640402371836	351.1794612948013
62.41519333505033	465.48198402886936
537.0	408.0
159.0	357.5
235.0	357.5
721.1586796182322	276.73242346142797
549.0	410.0
348.0	351.5
520.7532696930405	389.15497049263314
463.2260131854338	419.2345817384405
290.0	353.5
785.0	420.0
267.3325449471132	226.72506976527322
422.99453314416644	325.9877868764376
140.0	19.0
385.3950190869072	538.8010364405249
557.0	426.0
444.0	331.5
552.3368615011382	516.6173231467419
523.0	431.0
221.0	321.5
194.0	18.0
55.0	19.0
296.5	328.0
437.5	323.0
683.0	435.0
494.8096049935316	308.69201041009836
302.5	318.0
363.58730093369684	559.1047740314449
596.0	445.5
61.28720791333256	235.37295799844284
507.9694349135723	388.40298021148794
613.0	314.0
517.3693134278872	275.22844289913763
244.0	25.0
565.0	318.0
671.0	321.0
237.62892884187838	491.04965358780566
97.0	24.0
107.0	24.0
389.5	435.0
5.0	383.5
210.5	442.5
445.55424157852195	453.45013953054644
567.0	325.0
297.036161052348	364.33929121484204
536.6363636363636	2.909090909090909
693.0	330.0
85.0	24.0
587.3044095743893	663.255427970053
727.0	333.0
14.0	22.0
601.0	336.0
148.0	24.0
257.0	426.5
535.0	337.0
528.0	19.0
773.0	334.0
671.0	341.0
300.79611245807394	346.2915244673576
743.0	341.0
664.0	19.5
358.4	25.4
651.0	343.0
463.5	413.0
376.0	24.0
554.5928323445738	362.45931551197907
793.0	348.0
569.0	352.0
560.0	20.0
160.0	23.0
761.0	352.0
555.0	355.0
616.0	20.0
218.5	398.5
160.0	407.5
82.0	383.5
447.05822214081235	634.679797286536
460.0	23.0
119.0	22.0
593.0	360.0
449.6901881248205	366.219266917705
131.22230405983476	120.69444012380215
19.551747309774804	173.70975494453768
776.0	21.0
361.7073252308339	131.22230405983476
631.0	369.0
201.0	381.5
184.0	22.0
545.0	372.0
551.0	373.0
586.9284144338167	537.6730510188071
506.8414494918545	383.51504338404425
4.0	25.0
719.0	377.0
477.1378333866197	307.94002012895317
771.0	375.0
589.0	378.0
729.0	520.0
424.1225185658842	338.01963137476054
578.0	517.0
658.0	525.0
768.0	30.0
796.0	515.0
224.0	29.0
772.0	539.0
428.2584651121827	477.51382852719235
355.6914029816724	379.7550919783183
747.0	542.0
754.0	541.0
470.0	497.5
194.0	507.5
718.0	553.0
449.0	494.5
591.0	546.0
379.0031016971731	311.6999715346791
209.80528843950654	177.8457014908362
531.0	550.0
585.0	552.0
638.0	553.0
776.0	559.0
277.0	490.5
561.0	552.0
758.0	561.0
458.5	490.0
561.5	132.0
390.2829559143509	210.93327386122434
786.0	573.0
692.0	563.0
491.80164386895086	455.70611037398197
575.0	570.0
664.0	575.0
81.96694064482514	582.4164727469456
644.0	571.0
777.0	568.0
759.0	570.0
624.1519333505033	394.4189024606494
175.21373550682804	391.4109413360687
582.0	585.0
700.0	579.0
343.0	472.5
34.0	26.0
419.6105768790131	22.18371329378295
656.0	33.0
461.5	471.0
615.0	594.0
568.0	591.0
788.0	603.0
614.0000645550433	544.8169586896863
403.0	468.5
214.0	475.5
75.0	26.0
653.0	596.0
749.0	596.0
472.0	27.0
452.0	27.0
200.02941478461915	244.77283651275764
404.0	27.0
551.0	610.0
181.0	449.5
662.0	617.0
634.0	613.0
386.89899964919755	122.19842068609252
736.5	8.0
347.41950988907536	339.52361193705093
467.73795487230495	394.4189024606494
731.0	622.0
632.0	35.0
528.0	35.0
617.0	624.0
559.0	626.0
310.5	446.0
466.0	453.5
391.0	452.5
785.0	640.0
64.0	27.0
518.0	633.0
436.1543630642072	410.5866935052709
757.0	628.0
641.0	640.0
670.0	641.0
767.0	642.0
100.0	463.5
24.0	28.0
559.0	642.0
195.0	457.5
749.0	450.0
401.0	637.0
436.0	639.0
733.0	450.0
247.0	627.0
336.89164595304277	477.8898236677649
43.0	32.0
419.6	237.6
773.0	454.0
429.38645053390053	271.4684914934117
757.0	454.0
765.0	454.0
323.0	641.0
248.15679277791097	391.0349461954961
368.0	36.0
693.0	454.0
13.0	31.0
288.0	36.0
352.0	639.0
405.42105263157896	451.89473684210526
344.0	639.0
711.0068108227722	278.23640402371836
189.0	635.0
249.28477819962876	378.2511114160279
421.0	621.0
82.0	32.0
104.0	33.0
667.0	455.0
118.5	587.0
92.0	32.0
420.3625671601583	697.0949906215862
188.0	36.0
300.0	623.0
114.0	32.0
504.0	615.0
72.0	33.0
609.0	464.0
224.0	591.0
647.0876369254315	373.36317458858423
145.0	579.0
511.0	609.0
275.6044380397102	398.93084414752053
446.0	603.0
742.0	464.5
256.0	599.0
170.0	32.0
208.0	591.0
185.0	579.0
178.0	33.0
579.0	467.0
397.0	597.0
352.5	608.0
527.0	469.0
231.0	579.0
33.0	35.0
429.0	589.0
749.0	474.0
296.0	32.0
397.0	589.0
298.5	580.0
334.0	579.0
124.0	623.0
381.0	581.0
200.0	34.0
689.0	472.0
104.0	615.0
184.0	607.0
699.0	475.0
637.0	478.0
233.0	595.0
715.0	475.0
264.0	31.5
784.0	483.5
116.0	543.0
242.0	559.0
488.0	575.0
169.0	547.0
420.5	576.0
691.0	479.0
134.0	551.0
187.0	547.0
351.6	221.6
54.0	30.0
235.5	553.0
285.0	573.0
173.0	555.0
436.53035820477976	403.8187809749642
279.0	577.0
378.62710655660055	304.5560638637998
525.0	490.0
134.0	567.0
64.0	519.0
288.0	551.0
263.0	553.0
413.21865948927905	388.7789753520605
733.0	494.0
119.0	519.0
485.0337313386442	457.9620812174175
276.0	559.0
124.0	30.0
359.45135438739834	156.78997361877103
416.0	551.0
267.0	561.0
785.0	500.0
282.0	531.0
492.0	535.0
631.0	501.0
184.0	527.0
170.0	527.0
482.0	531.0
510.0	531.0
299.0	545.0
515.4893377250241	238.38091912302357
499.0	529.0
437.0	533.0
338.0	539.0
123.5	563.0
261.3166226979517	386.89899964919755
71.5	547.0
28.0	591.0
419.9865720195857	305.68404928551763
51.0	575.0
549.0	506.0
3.0	36.0
495.0	521.0
491.6	231.6
489.0	517.0
183.0	539.0
557.0	510.0
459.5	514.0
370.0	523.0
12.5	599.0
699.3509614650218	508.3454300541449
398.5548490069479	307.94002012895317
199.0	753.0
672.5	186.0
146.0	43.0
432.0	43.5
124.0	733.0
746.0	791.0
388.0	43.5
446.0	761.0
294.0	769.0
2.5	653.0
413.0	767.0
584.0	789.0
101.0	733.0
214.4	539.4
402.0	753.0
707.0	800.0
427.13047969046494	305.308054144945
41.0	733.0
242.0	773.0
737.0	798.0
202.0	44.0
302.0	745.0
421.0	759.0
41.0	41.5
78.0	41.0
123.0	717.0
471.87390141860345	348.5474953107931
566.4	783.4
533.9130996130812	365.09128149598723
500.6	230.4
258.5	754.0
360.0	43.0
435.5	748.0
240.0	725.0
257.0	727.0
406.0	737.0
501.0	743.0
460.0	741.0
561.736740015453	376.37113571316496
306.43603956666277	405.32276153725456
232.0	725.0
10.0	645.0
212.0	725.0
222.0	725.0
450.0	737.0
416.0	741.0
232.0	717.0
525.6412065204842	338.77162165590573
449.0	727.0
332.37970426617164	400.8108198503835
99.0	765.0
431.0	731.0
262.0686129790969	400.0588295692383
696.5	200.0
100.0	43.0
90.0	749.0
250.0	42.0
100.0	757.0
480.0	41.0
302.0	721.0
712.0	48.5
164.0	741.0
125.0	749.0
344.0	725.0
238.0	733.0
332.0	41.0
32.0	645.0
136.5	679.0
318.0	697.0
451.19416868711085	581.2884873252278
483.0	707.0
122.0	38.0
656.0	49.0
357.19538354396275	488.7936827443701
498.0	705.0
346.0	697.0
328.99574800101834	314.7079326592598
507.9694349135723	396.29887816351237
39.0	653.0
160.0	693.0
293.0	703.0
118.0	661.0
74.0	677.0
231.0	681.0
35.5	661.0
250.0	709.0
62.0	38.0
688.0	50.0
141.0	697.0
124.0	653.0
257.0	687.0
323.0	691.0
507.0	683.0
720.0	51.0
113.17453731235031	734.3185095382729
496.0	38.0
115.0	709.0
230.0	653.0
106.0	709.0
6.0	773.0
50.5	39.0
302.0	665.0
263.0	667.0
484.0	669.0
324.4838063141472	356.4433932628176
348.92349045136575	492.17763900952343
306.0	673.0
30.0	733.0
445.0	663.0
456.08210551455454	269.21252064997617
89.0	40.0
401.0	663.0
11.0	41.0
508.0	661.0
355.6914029816724	632.799821583673
330.0	649.0
93.0	685.0
144.0	661.0
195.0	673.0
318.46788406498575	397.42686358523014
360.0	645.0
102.0	693.0
349.0	647.0
437.0	647.0
274.0	657.0
480.0	645.0
345.0	655.0
186.0	669.0
464.0	52.5
645.0	650.0
8.271893092597033	174.46174522568288
145.13412426102067	191.38152655144953
479.3938042300553	379.7550919783183
514.0	655.0
547.0	656.0
656.0	653.0
623.0	660.0
348.5	3.0
432.0	52.0
198.0	51.0
388.0	52.0
188.0	52.0
632.0	661.0
709.0	666.0
471.4979062780308	318.8438792055583
564.0	665.0
615.8800402579063	641.8237049574152
646.0	675.0
770.0	663.0
593.0	670.0
487.6656973226523	471.4979062780308
360.5793398091161	300.79611245807394
20.0	47.0
792.5	158.0
104.0	49.0
584.0	677.0
146.0	52.5
653.0	682.0
514.5	161.5
244.6	267.4
476.00984796490195	427.13047969046494
443.2982707350864	388.7789753520605
583.5444581686634	330.1237334227361
781.0	690.0
568.8806476863323	271.4684914934117
298.54014161463834	593.6963269641234
115.0	52.0
718.0	691.0
352.0	49.0
265.45256924425024	285.3803116945976
738.0	695.0
595.5763026669863	514.737347443879
680.0	40.0
605.0	706.0
594.0	703.0
11.0	51.0
775.0	724.0
560.2327594531627	227.4770600464184
762.0	719.0
620.0	729.0
346.2915244673576	273.72446233684724
323.731816033002	265.45256924425024
472.0	47.0
717.6	724.6
574.0	731.0
528.5	732.5
770.0	743.0
70.0	45.0
158.0	48.0
324.0	47.0
722.0	735.0
640.0	42.0
59.0	47.0
749.0	746.0
536.0	749.0
123.0	48.0
546.0	751.0
370.0	793.0
260.0	46.0
542.5609878462508	704.6148934330381
536.0	43.0
517.0	754.0
82.0	48.0
165.0	785.0
648.2156223471493	543.312978127396
736.0	43.0
575.0	756.0
200.0	781.0
503.0	795.0
645.0	754.0
665.0	766.0
352.0	781.0
769.0	774.0
257.0	783.0
590.0	771.0
228.6	787.4
278.23640402371836	318.46788406498575
160.89473684210526	202.57894736842104
294.5	786.0
279.74038458600876	403.4427858343916
491.0	779.0
768.0	765.0
424.0	781.0
296.0	60.0
33.0	57.0
572.5	253.0
599.3362540727122	425.6264991281746
254.92470530821763	417.7306011761501
207.1733224554984	561.3607448748804
302.3000930203643	332.0037091255991
23.0	55.0
184.0	60.0
87.0	57.0
380.0	58.0
392.53892675778644	304.93205900437243
456.0	58.0
108.0	59.0
374.1151648697294	489.9216681660879
648.0	66.0
344.0	56.0
651.5995786123026	58.65524192932441
512.0	67.0
792.0	68.0
386.89899964919755	472.249896559176
65.0	54.5
544.0	68.0
136.86223116842362	520.0012794118952
4.0	57.0
318.46788406498575	524.889216239339
41.0	55.0
123.0	56.0
519.6252842713227	511.7293863192982
673.0	4.0
528.0	73.0
260.1886372762339	69.55910100592959
500.0	53.0
53.0	56.0
250.0	72.0
238.0	72.0
362.08332037140644	372.98717944801166
27.0	64.0
440.0	72.0
448.1862075625301	338.01963137476054
272.5964769151295	346.2915244673576
537.6730510188071	423.74652342531164
398.5548490069479	228.60504546813618
436.1543630642072	378.2511114160279
550.4568857982753	366.97125719885014
180.0	67.0
203.0	67.5
312.0	69.0
515.1133425844515	318.8438792055583
455.70611037398197	530.5291433479279
16.0	61.0
159.79793474335176	348.92349045136575
416.978610895005	540.3050170028152
406.82674209954496	386.523004508625
610.9921034304626	511.35339117872564
356.0	68.0
328.99574800101834	347.41950988907536
146.0	63.0
640.0	57.0
392.0	66.0
738.0784609439988	261.3166226979517
476.0	65.0
31.0	73.0
386.89899964919755	322.60383061128425
214.0	66.0
672.0	58.0
252.0	65.0
162.0	66.0
209.05329815836137	343.65955848334943
221.8371329378295	383.51504338404425
632.0	59.0
70.0	64.0
104.0	66.0
275.6044380397102	709.5028302604818
20.0	70.0
147.3900951044562	557.6007934691545
115.0	65.0
9.0	68.0
629.7918604590923	423.370528284739
48.0	66.0
151.90203679132733	327.1157722981554
438.03433876707015	538.8010364405249
464.0	61.0
38.0	66.0
503.4574932267012	340.6515973587687
59.0	64.0
384.0	90.0
35.0	83.0
554.5928323445738	581.6644824658005
448.0	90.0
14.0	79.0
53.0	83.0
308.0	90.0
25.6	780.4
144.0	89.0
125.0	84.0
232.0	90.0
25.0	80.0
199.0	90.5
104.0	83.0
93.0	84.0
339.1476167964783	522.6332453959034
284.0	85.0
488.0	86.0
328.0	85.0
300.4201173175013	359.0753592468257
160.0	83.0
399.3068392880931	335.38766539075243
216.0	83.0
192.0	83.0
170.0	84.0
536.0	97.0
768.5	400.0
626.5	403.0
400.0	84.0
134.0	85.0
182.0	85.0
42.0	89.0
564.3687059994612	481.2737799329183
74.0	88.0
19.0	89.0
380.0	81.0
568.5046525457597	292.14822422490425
390.0	82.5
606.8561568841641	356.067398122245
55.5	75.0
336.0	82.0
44.0	77.0
266.9565498065406	500.82552724269306
667.0153793757789	196.26946337889322
471.87390141860345	457.21009093627237
497.8175661181123	431.26642623676344
536.1690704565167	283.50033599173463
120.0	75.0
98.0	75.0
344.4115487644946	538.4250412999523
110.0	75.0
747.4783394583137	548.5769100954122
532.0331239102183	259.06065185451615
188.0	75.0
64.0	81.0
130.0	75.0
227.1010649058458	398.93084414752053
552.0	104.0
482.0257702140634	489.9216681660879
530.5	435.0
633.0	6.0
198.0	75.0
220.0	75.0
208.0	75.0
409.0827129429805	409.4587080835531
522.6	224.6
276.73242346142797	411.71467892698865
460.0	75.0
480.0	75.0
7.0	87.0
296.0	76.0
525.5	445.5
557.9767886097271	544.4409635491138
664.0	75.0
13.5	97.0
285.3803116945976	243.64485109103987
282.37235057001686	658.3674911426093
25.0	98.0
99.0	102.0
292.0	107.0
526.5882352941177	607.9411764705883
720.0	77.0
752.0	77.0
556.4728080474367	525.2652113799115
760.5	324.0
315.8359180809776	462.09802776371606
563.9927108588886	582.7924678875182
210.0	107.0
90.0	101.0
356.0	105.0
711.3828059633448	371.1072037451487
152.0	107.0
322.9798257518569	425.250503987602
184.0	100.0
372.0	102.0
332.0	102.0
64.0	106.0
276.0	102.0
74.0	106.0
480.0	102.0
86.0	107.0
564.0	79.5
170.0	101.0
328.99574800101834	697.0949906215862
268.0	103.0
238.38091912302357	370.73120860457607
41.0	106.0
472.0	101.0
500.4495321021205	357.5713786845354
580.0	81.5
215.82121068866803	278.61239916429093
52.5	107.0
132.0	103.0
30.0	91.0
660.0	83.5
535.7930753159442	316.2119132215502
8.0	104.0
19.0	106.0
413.21865948927905	413.21865948927905
98.0	93.0
138.0	96.0
52.0	91.0
30.0	106.0
111.0	92.0
373.36317458858423	306.43603956666277
310.5719861129613	389.15497049263314
109.4	700.4
87.0	92.0
736.0	86.0
423.370528284739	224.09310378126506
702.5	361.0
186.11759458343323	300.04412217692874
600.0	87.0
412.0	94.0
292.90021450604945	347.0435147485028
79.0	98.0
476.0	94.0
694.5	365.0
260.0	94.0
792.0	87.0
177.093711209691	318.8438792055583
168.0	92.0
36.0	97.0
236.5009434201606	315.8359180809776
368.0	94.0
58.0	99.0
175.96572578797324	288.3882728191784
360.0	91.0
128.0	94.0
46.0	99.0
401.93880527210126	512.1053814598708
199.65341964404655	477.8898236677649
512.0	90.0
432.01841651790863	447.05822214081235
69.0	97.0
25.0	115.0
442.5462804539412	303.05208330150947
617.0	518.5
438.0	122.5
614.0000645550433	609.1121277275996
102.0	117.0
210.0	123.0
13.5	114.0
215.82121068866803	307.18802984780797
91.0	117.0
504.0	120.0
672.0	127.0
223.0	122.5
63.0	121.0
444.0502610162316	401.93880527210126
768.0	128.0
667.3913745163514	539.5530267216701
632.0	559.5
394.794897601222	392.53892675778644
644.0	131.0
182.3576431777073	396.67487330408494
572.6405990920582	503.4574932267012
483.9057459169264	333.88368482846204
42.0	122.0
608.0	134.0
536.0	134.0
53.0	122.0
313.20395209696943	407.57873238069016
468.0	116.0
376.7471308537376	485.4097264792168
412.0	115.0
591.5	585.0
325.2357965952924	488.04169246322493
393.6669121795042	262.0686129790969
254.0	112.0
96.0	110.0
360.0	115.0
537.2970558782346	733.1905241165551
768.0	138.0
545.6	398.6
352.0	112.0
206.0	115.0
616.0	142.0
720.0	144.0
682.0	143.5
353.81142727880945	335.763660531325
310.0	113.5
428.0	112.0
234.0	114.0
470.7459159968857	279.74038458600876
106.40662478204365	99.63871225173698
190.0	108.0
414.7226400515694	436.1543630642072
300.4201173175013	415.098635192142
761.0	8.0
70.0	115.0
595.0	620.5
408.0	110.0
644.0	147.0
81.0	115.0
446.6822270002398	482.7777604952086
47.0	114.0
444.0	109.0
35.0	115.0
442.17028531336865	168.0698278359488
400.0	108.0
57.0	114.0
43.0	583.5
275.0	633.5
9.0	130.0
46.0	140.0
27.0	134.0
36.0	140.0
408.0	150.0
17.0	136.0
152.0	148.0
164.5	147.5
664.0	110.0
43.0	599.5
190.0	150.0
316.96390350269536	475.25785768375675
135.73424574670585	342.1555779210591
576.0245553572115	450.8181735465383
124.07839638895548	102.27067823574512
604.6001860407285	454.9541200928368
370.0	145.0
344.0	148.0
696.0	111.0
270.0	147.0
131.0	151.0
116.93448871807624	536.1690704565167
480.0	146.0
182.0	152.0
768.0	110.0
396.0	146.0
298.1641464740658	472.249896559176
147.0	137.0
302.0	141.0
500.0	144.0
19.0	126.0
490.0	143.0
165.0	137.0
284.0	142.0
592.0	113.0
224.0	138.0
353.0	143.5
248.0	583.5
336.0	144.0
214.0	138.0
428.0	142.0
502.705502945556	310.5719861129613
260.0	144.0
111.0	150.0
489.5	596.5
446.0	139.0
216.5732009698132	482.40176535463604
528.0	114.0
354.0	137.0
341.02759249934127	210.55727872065174
608.0	115.0
193.0	141.0
400.8108198503835	442.92227559451385
29.0	124.0
365.0	589.5
175.0	143.0
136.0	144.0
259.4366469950887	185.36560430228803
451.19416868711085	426.75448454989237
426.0	135.0
471.12191113745826	437.28234848592496
286.0	133.0
576.4005504977841	327.49176743872795
486.0	135.0
165.0	129.0
106.0	126.0
228.0	130.0
249.0	129.0
216.0	130.0
156.0	132.0
237.0	129.0
400.0	134.0
13.5	146.0
768.5	492.0
391.4109413360687	429.38645053390053
232.0	136.0
479.0	561.5
258.0	129.0
177.0	133.0
408.7067178024079	415.85062547328715
370.4	127.6
462.0	131.0
600.0	119.0
587.3044095743893	436.1543630642072
30.0	146.0
440.0	130.0
86.0	125.0
132.0	136.0
88.0	134.0
456.0	127.0
278.0	126.5
309.44400069124356	459.4660617797079
200.0	124.0
347.7955050296479	251.5407490430643
111.0	134.0
78.0	136.0
336.0	127.0
518.1213037090323	281.9963554294443
161.0	523.5
422.0	125.5
69.0	130.0
305.0	517.5
199.0	531.5
506.8414494918545	540.6810121433879
245.0	531.5
622.2719576476404	365.4672766365598
248.6	443.4
572.5	510.0
400.0	519.5
346.0	183.0
163.0	179.0
596.5	777.0
616.0	186.0
4.0	158.0
244.02084623161247	237.62892884187838
322.0	185.0
607.9841423058818	279.74038458600876
24.0	166.0
102.0	174.0
406.0	183.0
640.0	188.0
63.0	170.0
125.0	174.0
228.0	178.0
614.7520548361886	495.93759041524936
422.0	183.0
462.8500180448612	187.6215751457236
268.0	178.0
208.0	184.0
740.0	191.0
448.0	180.0
129.0	183.0
192.0	182.0
704.0	194.0
482.7777604952086	314.7079326592598
183.0	185.0
358.0	181.0
182.7336383182799	486.53771190093454
657.0	11.0
41.0	176.0
508.0	178.0
15.0	156.0
202.0	172.0
178.0	170.0
616.0	196.0
757.6	201.4
472.0	176.0
452.69814924940124	41.35946546298516
210.0	170.0
235.37295799844284	426.00249426874717
158.0	172.0
366.0	177.0
127.0	764.5
418.4825914572953	404.946766396682
89.0	184.0
473.3778819808938	517.3693134278872
588.4323949961071	442.5462804539412
245.0	177.0
532.0	199.0
480.0	172.0
39.0	184.0
142.0	176.0
680.0	202.0
332.75569940674427	274.852447758565
314.0	173.0
390.0	171.0
206.0	164.0
180.0	162.0
472.0	168.0
544.0	204.0
152.0	164.0
117.0	158.0
672.2793113437951	334.63567510960723
86.0	676.5
410.5	697.5
126.0	158.0
96.0	158.0
304.18006872322724	399.6828344286657
306.0	169.0
37.0	156.0
106.0	158.0
536.0	206.0
277.8604088831458	473.7538771214664
185.0	167.0
310.0	680.5
696.0	208.0
274.0	163.0
464.0	164.0
131.0	167.0
296.0	164.0
12.0	764.5
456.0	160.0
582.4164727469456	321.0998500489939
141.0	153.0
256.0	158.0
206.0	156.0
784.0	214.0
440.0	160.0
407.20273724011753	480.5217896517731
336.0	160.0
532.0	213.0
408.0	158.0
121.0	166.0
84.0	168.0
448.0	156.0
77.0	162.0
464.0	156.0
480.0	156.0
67.0	162.0
45.5	166.0
197.0	157.0
569.5	3.0
313.0	155.5
344.0	156.0
772.0	215.0
129.0	672.5
392.0	154.0
296.0	156.0
45.0	204.0
90.0	208.0
767.5	652.0
564.6	390.4
295.15618534948504	369.9792183234309
350.0	215.0
79.0	208.0
716.0	153.0
35.0	204.0
581.5	650.0
736.0	156.0
776.0	154.0
69.0	210.0
313.9559423781146	383.51504338404425
54.0	204.0
414.0	213.0
226.0	218.0
119.0	206.0
147.0	215.0
175.21373550682804	310.5719861129613
282.0	213.0
548.0	159.0
620.0	159.0
585.0	9.0
177.0	217.0
485.0337313386442	551.584871219993
86.0	216.0
670.0	162.5
440.0	210.0
730.5	679.0
648.5	39.0
372.0	210.0
51.0	212.0
67.0	218.0
173.0	205.0
76.0	218.0
117.0	214.0
129.0	207.0
597.6	163.4
108.0	214.0
664.5	709.0
674.0	702.5
366.219266917705	270.34050607169394
746.0	702.5
654.0	170.5
97.0	192.0
302.0	199.0
515.5	712.0
736.0	716.5
306.8120347072354	533.5371044725086
216.0	198.0
58.0	188.0
330.0	199.0
624.0	172.0
5.0	210.0
730.0	726.5
106.0	190.0
87.0	194.0
468.0	200.0
142.0	198.0
696.0	172.0
732.0	175.0
32.5	190.0
485.0	197.5
207.0	201.0
620.3919819447774	531.6571287696456
134.5	199.5
225.0	201.0
450.0661832653931	325.9877868764376
656.5	741.0
405.6987566778272	443.674265875659
388.0269850709153	440.66630475107826
93.0	200.0
149.64606594789177	370.73120860457607
632.0	178.0
576.0	178.0
724.0	179.0
83.0	200.0
640.0	178.0
400.0	194.0
16.0	208.0
270.7165012122665	471.12191113745826
788.0858146401537	435.77836792363456
260.0	192.0
175.0	189.0
199.0	187.0
292.0	194.0
430.0	191.0
356.8193884033902	454.9541200928368
223.0	193.0
696.5	765.0
268.83652550940354	524.1372259581938
338.0	187.0
113.0	198.0
689.5	766.0
26.0	206.0
395.9228830229398	288.3882728191784
368.0	186.0
575.2725650760664	306.8120347072354
325.0	790.5
183.0	193.0
233.86897743615248	383.1390482434716
654.0	770.5
608.0	772.5
342.0	249.0
235.7489531390154	433.522397080199
507.0	250.5
87.0	240.0
438.0	251.0
275.22844289913763	459.0900666391353
68.0	242.0
165.0	247.0
423.74652342531164	369.22722804228573
156.0	246.0
607.9841423058818	409.8347032241257
355.0	250.5
556.0	255.0
430.0	249.0
762.0	259.0
295.6	686.6
185.0	249.0
216.0	250.0
255.0	251.0
615.0	256.5
336.0	244.0
270.0	245.0
770.0	263.0
96.5	239.0
570.3846282486227	359.45135438739834
231.0	249.0
347.0435147485028	294.0281999277672
124.0	236.0
398.0	245.0
457.21009093627237	407.9547275212627
149.0	251.0
261.0	239.5
292.0	240.0
534.0	265.0
762.0	267.0
189.5	236.5
590.0	265.0
772.0	270.0
84.0	248.0
153.0	237.0
18.0	224.0
28.0	224.0
466.0	241.0
66.0	250.0
712.0	272.0
75.0	250.0
449.0	241.5
5.0	234.0
432.39441165848126	348.17150017022055
482.0	239.0
746.0	275.0
112.0	246.0
632.0	276.0
704.5	64.0
319.9718646272761	538.0490461593797
728.0	280.0
93.5	247.0
563.0	278.5
8.0	226.0
131.0	243.0
720.0	284.0
19.0	248.0
556.4728080474367	295.5321804900576
290.0	233.0
646.0	281.0
528.0	284.0
93.5	223.0
712.0	288.0
219.0	229.0
37.0	222.0
328.0	234.0
259.4366469950887	537.6730510188071
113.0	222.0
158.0	232.0
766.0	293.0
331.2517188444539	353.4354321382368
123.0	222.0
29.0	246.0
430.0	231.0
382.0	231.0
8.5	250.0
204.0	232.0
229.0	233.0
786.0	291.0
486.9137070415071	246.6528122156206
526.0	297.0
718.0	301.0
694.0	301.0
260.0	224.0
614.0	301.0
91.0	232.0
218.0	222.0
133.0	221.0
710.0	305.0
209.0	219.0
70.0	234.0
368.0	226.0
154.90999791590806	27.07165012122665
417.35460603557755	245.52482679390283
301.1721075986465	296.2841707712028
465.48198402886936	460.59404720142567
321.0998500489939	244.77283651275764
153.0	223.0
65.0	228.0
211.0	227.0
436.1543630642072	342.90756820220423
658.0	307.0
320.0	222.0
109.0	228.0
282.0	221.0
119.5	229.0
357.4	576.6
44.0	284.0
552.7128566417108	574.1445796543486
323.0	309.0
684.3111558421182	443.674265875659
660.0	219.0
202.0	304.0
66.0	296.0
682.0	221.5
6.0	260.0
193.5	301.0
42.0	292.0
472.0	304.0
168.0	308.0
760.5	54.0
10.0	276.0
134.0	308.0
451.5701638276835	446.6822270002398
435.0	305.0
87.0	288.0
210.0	308.0
626.7838993345115	488.04169246322493
211.0	286.0
59.0	304.0
221.0	286.0
480.0	296.0
712.0	228.0
341.0	291.0
600.0	230.0
116.0	308.0
26.0	256.0
33.0	304.0
153.0	290.0
60.0	312.0
381.0	283.0
475.0	285.0
130.0	292.0
294.0	286.0
333.0	287.0
235.7489531390154	509.84941061643525
720.0	234.0
171.0	294.0
553.0888517822834	345.915529326785
295.6	307.6
495.0	281.0
425.0	283.0
513.2333668815886	451.5701638276835
503.0814980861286	134.98225546556066
596.0	237.0
83.0	256.0
640.0	236.0
237.0	270.0
305.0	275.0
360.0	280.0
15.0	300.0
138.5	271.0
436.0	276.0
101.0	260.0
649.0	14.0
702.3589225896026	427.13047969046494
333.0	267.0
224.84509406241025	538.8010364405249
303.0	265.0
448.0	272.0
156.0	276.0
289.0	267.0
560.0	242.0
275.0	269.0
102.0	252.0
230.0	276.0
467.0	265.0
183.0	278.0
6.0	284.0
93.0	254.0
326.0	270.0
297.0	271.0
140.0	280.0
492.0	264.0
237.62892884187838	106.03062964147105
600.0	244.0
299.0	257.0
104.0	280.0
288.0	260.0
379.0	257.0
544.0	246.0
225.0	253.0
62.0	268.0
86.0	280.0
452.0	256.0
201.0	253.0
234.62096771729765	391.0349461954961
176.0	254.0
50.0	268.0
504.0	256.0
466.0	255.0
203.0	262.0
249.0	262.0
362.45931551197907	457.58608607684494
25.0	288.0
321.85184033013905	251.9167441836369
18.0	340.0
64.0	356.0
746.0	383.0
[truncated: 7,107 more rows]
