# Supplementary material for: Intervisit Reproducibility of Foveal Cone Density Metrics
Source: Transl Vis Sci Technol. 2024 Jun 24;13(6):18. doi: 10.1167/tvst.13.6.18 (PMC11205225; doi:10.1167/tvst.13.6.18)
Supplement: Supplement 3 [file tvst-13-6-18_s003.zip › JC_0077_visit2_500um_coords.csv]

50.0	3.0
96.0	3.5
155.5	2.5
317.0	2.5
456.0	3.0
623.6363636	2.909090909
665.0	3.0
722.0	3.0
873.5	3.0
895.0	3.0
953.5	3.0
1038.0	3.5
1174.5	3.0
1190.0	2.5
1289.0	3.5
307.0	4.5
542.5	4.0
773.6	4.4
1126.0	4.0
1272.0	4.0
202.5	5.0
260.0	5.0
832.0	5.0
850.0	5.0
1049.0	5.5
1069.5	5.0
1113.5	5.5
1231.0	5.0
84.0	6.0
226.0	6.0
468.0	6.0
482.0	6.5
499.5	6.0
531.0	6.0
552.5	6.0
567.5	6.0
679.0	6.0
700.0	6.0
803.0	6.0
995.5	6.0
1256.0	6.0
170.5	7.0
363.0	7.0
605.0	7.0
637.0	7.0
983.4	7.4
1028.0	7.5
181.0	8.0
241.0	8.0
336.0	8.5
392.6	8.4
404.0	8.0
437.0	8.0
690.0	8.0
713.0	8.0
755.0	8.0
795.0	8.0
840.0	8.0
929.0	8.0
1100.0	8.0
193.0	9.5
736.0	9.0
781.5	9.0
973.0	9.5
1136.0	9.0
109.5	10.0
297.5	10.0
446.0	10.0
508.5	10.5
858.5	10.5
889.0	10.0
8.0	11.0
142.0	11.0
251.0	11.0
316.5	11.5
327.0	11.0
376.0	11.0
523.0	11.0
560.0	11.0
582.0	11.0
591.5	11.0
617.0	11.5
651.0	11.0
868.5	11.5
1203.0	11.0
1281.0	11.0
41.6	12.4
131.0	12.0
354.0	12.0
671.0	12.0
764.0	12.0
918.0	12.0
1061.0	12.0
1080.0	12.0
1165.5	12.0
1267.0	12.0
218.0	13.0
459.0	13.0
474.0	13.0
661.0	13.5
726.6	13.4
746.0	13.0
876.0	13.0
899.0	13.0
949.0	13.0
1219.0	13.0
1247.0	13.0
74.5	14.5
160.0	14.0
493.4	14.6
542.0	14.0
1178.5	14.0
1192.0	14.0
1233.0	14.0
52.0	15.5
121.0	15.0
260.0	15.0
416.0	15.0
630.0	15.0
707.0	15.0
962.0	15.0
993.4	15.6
1091.5	15.0
174.5	16.5
205.0	16.0
233.5	16.0
346.0	16.5
774.0	16.0
816.5	16.0
930.0	16.0
1119.0	16.0
32.0	17.0
149.5	17.0
364.5	17.0
390.5	17.0
574.5	17.0
585.5	17.0
641.0	17.0
18.0	18.0
186.0	18.0
276.0	18.0
289.4	18.6
305.4	18.4
504.5	18.5
551.6	18.4
689.0	18.0
801.0	18.0
836.0	18.5
908.0	18.0
1156.0	18.5
403.5	19.5
483.0	19.5
530.0	19.0
735.5	19.0
756.0	19.0
785.5	19.0
865.0	19.0
888.0	19.0
941.0	19.0
1104.0	19.0
105.0	20.5
564.0	20.0
619.0	20.0
978.0	20.0
1021.0	20.0
1075.5	20.0
1144.0	20.0
1223.5	20.5
1286.5	20.0
139.0	21.5
335.0	21.0
442.0	21.0
453.0	22.0
517.0	21.0
718.0	21.0
3.5	22.0
598.0	22.0
654.0	22.0
674.0588235	22.41176471
766.5	22.5
876.0	22.0
1203.0	22.0
84.0	23.0
213.5	23.0
224.0	23.0
355.0	23.0
706.0	23.5
1000.0	23.0
1053.0	23.0
1068.4	23.6
1168.0	23.0
1186.0	23.5
1211.6	23.4
1259.0	23.0
1274.0	23.0
58.0	24.0
255.0	24.5
322.0	24.0
544.0	24.5
957.0	24.0
128.0	25.0
197.0	25.5
246.0	25.0
342.0	25.5
377.0	25.0
490.0	25.0
608.0	25.0
728.0	25.0
747.0	25.0
923.6	25.4
969.6	25.6
989.0	25.0
175.0	26.0
578.0	26.0
589.0	26.0
691.0	26.0
895.0	26.0
1042.0	26.0
1097.5	26.0
71.0	27.0
116.0	27.0
165.0	27.0
509.0	27.0
558.0	27.0
780.5	27.0
795.4	27.6
820.0	27.0
831.0	27.0
913.0	27.5
1120.0	27.0
26.0	28.0
97.0	28.0
186.0	28.0
298.5	28.0
364.0	28.0
391.0	28.0
680.5	28.0
855.0	28.0
1237.6	28.4
148.0	29.5
308.5	29.0
413.0	29.5
460.5	29.5
481.4	29.6
522.0	29.0
1104.4	29.6
1248.5	29.0
332.0	30.0
534.0	30.0
565.0	30.0
620.0	30.0
739.0	30.0
871.0	30.0
886.5	30.0
938.0	30.0
436.0	31.0
499.5	31.0
633.0	31.0
719.0	31.0
979.0	31.0
1141.5	32.0
1163.0	31.0
1178.5	31.5
1195.0	31.0
204.0	32.0
217.5	32.0
445.6	32.4
759.0	32.0
903.0	32.5
947.4	32.4
1154.0	32.5
107.0	33.0
261.0	33.0
318.0	33.0
398.0	33.0
422.0	33.0
603.4	33.6
656.0	33.0
705.5	33.5
1006.0	33.0
1288.0	33.0
139.4	34.6
171.0	34.0
250.0	34.0
388.5	36.5
548.0	34.0
811.5	34.0
961.0	34.0
1127.4	34.6
1272.0	34.0
85.0	35.0
193.5	35.5
356.0	35.0
374.0	35.0
786.0	35.0
799.0	35.0
1057.0	35.0
4.0	36.0
49.0	36.0
128.0	36.0
182.0	36.0
240.0	36.0
557.0	36.0
729.4	36.6
893.0	36.5
1260.4	36.6
226.0	37.0
346.0	37.0
404.0	37.0
490.0	37.0
527.0	37.0
585.0	37.5
613.0	37.0
688.0	37.0
750.0	37.0
837.0	37.0
1117.0	37.0
1224.0	37.0
36.5	38.0
275.5	38.0
512.0	38.0
646.0	38.0
827.0	38.0
862.5	38.0
1047.0	38.0
94.0	39.0
117.0	39.0
304.5	39.0
330.5	39.5
572.0	39.5
623.0	39.0
662.0	39.0
854.0	39.0
882.0	39.0
917.0	39.0
927.5	39.0
1033.0	39.0
1149.5	39.0
458.0	40.0
539.5	40.0
674.0	40.0
712.0	40.0
968.5	40.5
1188.0	40.0
1248.5	40.0
151.0	41.0
213.0	41.0
233.6	41.4
436.5	41.5
594.0	41.0
698.0	41.5
740.0	41.0
940.5	41.0
1079.5	41.0
1235.0	41.0
56.0	42.0
416.0	42.0
447.0	42.0
468.5	42.0
480.0	42.0
499.0	42.0
635.0	42.0
1067.5	42.0
1140.0	42.0
1175.0	42.0
12.0	43.0
74.0	43.0
202.0	43.0
550.0	43.0
723.0	43.0
768.0	43.0
781.5	43.0
955.5	43.0
982.0	43.0
1006.0	43.0
1163.0	43.0
1280.0	43.0
191.0	44.0
247.5	44.0
259.0	44.0
316.0	44.0
364.0	44.0
655.0	44.0
758.0	44.0
797.0	44.0
816.0	44.0
907.0	44.0
991.5	44.0
1202.5	44.0
1216.0	44.0
353.0	45.0
399.5	45.0
429.0	45.0
522.0	45.0
604.0	45.0
1121.5	45.0
41.0	46.0
131.0	46.0
274.0	46.0
286.0	46.0
377.0	46.0
871.0	46.0
897.0	46.5
1266.0	46.0
30.0	47.0
142.0	47.0
221.0	47.0
298.5	47.0
341.0	47.0
489.5	47.5
1037.0	47.0
1054.5	47.0
1185.0	47.5
20.0	48.0
407.5	48.5
565.0	48.0
585.0	48.0
646.0	48.0
688.5	48.0
734.0	48.0
835.0	48.0
859.0	48.0
930.0	48.5
85.0	49.0
532.5	49.0
543.0	49.0
947.0	49.5
389.0	50.0
512.5	50.0
617.0	50.0
628.0	50.0
666.0	50.0
704.5	50.5
917.5	50.0
965.0	50.0
1045.0	50.0
54.0	51.0
95.0	51.0
208.5	51.0
311.0	51.0
331.0	51.0
461.0	51.0
499.5	51.0
676.5	51.0
822.0	51.5
1102.0	51.0
1255.0	51.0
1276.4	51.6
186.5	52.0
253.0	52.0
421.0	52.0
472.0	52.0
574.0	52.0
595.0	52.0
716.0	52.0
1155.0	52.0
1230.0	52.0
75.0	53.0
164.0	53.0
320.0	53.0
358.4	53.4
436.0	53.0
447.0	53.0
482.5	53.0
801.0	53.0
1067.0	53.0
1080.5	53.0
1175.5	53.5
1196.5	53.5
11.0	54.0
270.0	54.0
757.0	54.0
788.5	54.0
813.0	54.0
906.5	54.0
985.0	54.0
1144.0	54.0
198.0	55.0
520.0	55.0
655.0	55.0
727.0	55.0
1030.6	55.4
1210.0	55.0
1243.0	55.0
42.0	56.0
176.0	56.0
285.0	56.0
293.0	56.0
402.0	56.0
554.5	56.0
585.0	56.0
605.5	56.5
896.0	56.5
928.6	56.6
976.0	56.0
129.0	57.0
233.0	57.0
277.5	57.5
637.0	57.0
695.0	57.0
858.0	57.0
937.5	57.0
1049.0	57.0
1163.0	57.0
29.0	58.5
142.0	58.0
220.0	58.0
374.0	58.0
541.0	58.0
740.5	58.0
843.0	58.0
1058.5	58.0
302.0	59.5
327.5	59.5
339.0	59.0
351.5	59.5
429.0	59.0
566.0	59.0
626.0	59.0
670.0	59.0
873.0	59.0
950.5	59.0
1018.5	59.0
1091.4	59.4
87.5	60.0
155.0	60.0
207.5	60.0
442.0	60.0
455.0	60.0
706.0	60.0
1186.0	60.0
63.0	61.0
263.0	61.0
466.0	61.0
478.0	61.5
513.0	61.0
595.0	61.0
682.5	61.5
748.5	61.0
782.0	61.5
1109.0	61.0
1268.0	61.0
7.0	62.0
102.0	62.0
185.0	62.0
417.0	62.0
500.5	63.0
614.0	62.0
808.0	62.0
967.5	62.5
1227.0	62.0
50.0	63.0
312.5	63.5
364.0	63.5
662.0	63.0
718.0	63.0
795.0	63.0
819.4	63.6
1154.0	63.0
19.0	64.0
123.0	64.0
199.0	64.5
393.0	64.0
488.0	64.0
866.0	64.5
906.5	64.0
916.0	64.0
1077.0	64.0
1253.0	64.0
1287.0	64.0
77.0	65.0
162.0	65.0
254.0	65.0
548.0	65.5
897.4	65.4
956.0	65.0
1068.0	65.0
1174.0	65.0
1206.0	65.0
36.0	66.5
423.4285714	67.04761905
522.0	66.0
557.4	66.4
634.0	66.0
730.0	66.5
761.0	66.0
773.0	66.5
850.0	66.0
932.0	66.0
981.0	66.0
994.0	66.0
1007.0	66.0
1027.0	66.0
1034.0	66.0
1195.0	66.0
1218.0	66.0
1240.0	66.0
406.0	67.5
585.0	67.0
605.0	67.0
695.4	67.6
1104.0	67.5
147.0	68.0
346.0	68.0
435.0	68.5
623.0	68.0
740.0	68.0
113.0	69.0
135.4	69.6
245.5	69.5
288.0	69.5
298.0	69.0
336.0	69.0
355.0	69.5
462.0	69.0
647.0	69.0
677.0	69.0
944.5	69.0
325.0	70.0
450.5	70.5
473.0	70.0
511.0	70.0
566.0	70.0
790.0	70.5
1275.0	70.0
56.0	71.0
68.0	71.0
234.0	71.0
261.0	71.0
310.6	71.4
597.0	71.0
712.0	71.0
802.5	71.0
841.0	71.0
1057.0	71.0
1093.6	71.4
1115.0	71.0
1184.5	71.0
98.5	72.5
220.0	72.0
613.5	72.0
655.0	72.0
722.0	72.0
974.0	72.5
1086.4	72.4
1162.0	72.0
1201.0	72.0
88.0	73.0
368.0	73.0
388.0	73.0
400.0	73.0
413.0	73.5
524.4	73.6
578.0	73.0
665.5	73.0
688.0	73.0
818.5	73.0
828.0	73.0
860.0	73.0
926.0	73.0
1047.0	73.0
1253.0	73.0
27.6	74.4
44.0	74.0
169.0	74.5
197.0	74.0
209.0	74.0
546.0	74.0
634.0	74.0
750.0	74.0
905.0	74.0
916.0	74.0
962.5	74.0
123.0	75.0
159.0	75.0
267.0	76.0
766.0	75.0
893.6	75.4
1233.0	75.0
1265.0	75.0
1282.5	76.5
252.0	76.0
379.0	76.5
503.0	76.0
733.0	76.0
781.0	76.0
992.0	76.5
1002.0	76.0
1021.0	76.0
1078.5	76.0
343.0	77.0
442.0	77.0
559.0	77.5
605.0	77.0
701.0	77.0
1035.0	77.0
1066.0	77.0
1174.0	77.0
1217.0	77.0
77.0	78.0
144.0	78.5
241.0	78.0
331.5	78.0
642.5	78.0
710.5	78.5
758.0	78.0
883.6	78.6
939.5	78.0
1241.0	78.5
132.5	79.0
283.0	79.0
293.0	79.0
426.5	79.0
455.0	79.0
591.0	79.0
625.0	79.0
795.0	79.0
837.0	79.0
848.0	79.0
1098.0	79.0
1156.0	79.0
113.5	80.0
319.0	80.0
467.0	80.0
679.0	80.0
811.0	80.0
951.0	80.0
1056.0	80.0
178.5	82.5
215.4	81.6
305.0	81.0
362.0	81.5
537.0	81.0
568.0	81.0
654.5	81.0
741.0	81.0
1120.0	81.0
1139.0	81.5
1194.5	81.0
48.0	82.5
59.0	82.0
90.0	82.0
382.6	82.4
694.0	82.0
899.0	82.5
1087.5	82.0
1183.5	82.0
1273.0	82.0
7.0	83.0
36.0	83.0
480.0	83.0
726.5	83.0
801.5	83.0
910.0	83.5
969.0	83.0
981.0	83.0
105.5	84.5
231.0	84.0
260.0	84.0
371.0	84.0
497.0	84.0
615.0	84.0
637.0	84.5
667.0	84.0
820.5	84.0
932.0	84.0
1043.5	84.0
24.0	85.0
582.0	85.0
644.5	85.0
753.0	85.0
1022.0	85.0
1072.0	85.0
1109.0	85.0
1170.5	85.5
1210.0	85.0
69.0	86.0
124.0	86.0
169.5	86.5
203.0	86.0
447.0	86.0
651.0	86.0
773.0	86.0
857.5	86.0
997.5	86.0
272.4	87.6
297.5	87.0
676.0	87.5
765.0	87.5
829.5	87.0
922.4	87.6
1221.0	87.0
1235.0	87.0
1257.0	87.0
529.5	89.0
561.0	88.0
627.0	88.5
686.0	88.0
706.5	88.0
846.5	88.0
875.4	88.4
1032.5	88.0
1286.571429	88.95238095
82.0	89.0
240.0	89.0
286.0	89.0
326.5	89.5
460.0	89.0
607.0	89.0
719.55	89.85
784.0	89.0
943.5	89.0
957.0	89.5
317.0	90.0
398.0	90.0
471.0	90.0
507.0	90.0
736.0	90.0
1062.0	90.0
1131.4	90.4
1198.5	90.5
1247.0	90.0
112.0	91.0
308.0	91.0
386.5	91.0
808.5	91.0
1097.0	91.0
1156.5	91.0
30.0	92.0
41.0	92.0
430.0	92.0
659.0	92.0
695.0	92.0
796.0	92.0
988.0	92.5
1180.0	92.0
99.0	93.0
363.5	93.0
484.0	93.0
575.0	93.0
589.0	93.0
615.0	93.5
903.0	93.0
1082.0	93.0
1143.5	93.0
17.5	94.0
130.0	94.0
254.0	94.0
264.0	94.0
441.4	94.6
496.5	94.5
539.5	94.5
552.0	94.0
820.0	94.0
1047.0	94.0
1264.6	94.4
63.0	95.0
213.0	95.0
225.0	95.0
335.0	95.0
351.0	95.0
404.0	95.0
636.0	95.0
647.5	95.0
672.0	95.0
712.6	95.4
726.0	95.0
775.5	95.0
932.0	95.0
1022.0	95.0
1211.0	95.0
53.5	96.5
87.5	96.0
190.0	96.0
233.0	96.0
758.0	96.0
839.0	96.0
866.0	96.5
968.0	96.0
1111.0	96.0
74.0	97.0
118.5	97.5
165.0	97.5
178.0	97.0
279.0	97.5
682.0	97.0
919.0	97.5
999.0	97.0
1008.5	97.0
1070.5	97.0
1122.0	97.0
291.0	98.0
454.0	98.0
581.0	98.0
625.375	99.875
787.0	98.0
828.0	98.0
878.0	98.0
946.5	98.0
1039.0	98.0
1189.0	98.0
108.0	99.0
344.0	99.0
463.5	99.0
704.0	99.0
853.0	99.0
1224.0	99.0
1257.0	99.0
305.0	100.0
476.0	100.0
533.0	100.0
566.0	100.0
958.5	100.5
1235.5	100.0
40.0	101.0
246.0	101.0
394.5	101.5
425.0	101.0
511.5	101.5
609.0	101.5
766.0	101.0
798.5	101.5
890.0	101.0
1057.0	101.0
1135.0	101.0
259.0	102.0
384.6	102.4
665.0	102.0
694.0	102.0
810.0	102.0
940.5	102.0
1096.0	102.0
1156.0	102.0
1173.0	102.0
1288.5	102.0
267.5	103.0
491.0	103.0
551.0	103.0
588.0	103.0
643.0	103.0
653.5	103.0
675.0	103.0
717.0	103.0
903.0	103.0
980.0	103.0
1084.5	103.5
1199.0	103.5
16.5	104.5
130.0	104.0
185.5	104.5
209.0	104.0
226.0	104.0
355.0	104.0
446.0	104.5
541.0	104.0
777.6	104.4
1145.0	104.0
4.0	105.0
30.0	105.0
56.6	105.4
95.6	105.4
197.0	105.5
572.6	105.4
822.0	105.0
916.0	105.0
927.0	105.5
1016.0	105.0
1030.5	105.0
1068.4	105.4
1182.0	105.0
68.0	106.0
285.0	106.0
524.0	106.0
727.0	106.0
757.0	106.0
836.0	106.5
844.5	106.0
1048.0	106.0
1108.0	106.0
1246.0	106.0
82.0	107.0
159.5	107.5
173.5	107.0
788.0	107.0
856.0	107.0
881.5	107.0
968.0	107.0
990.0	107.0
1213.0	107.0
1266.0	107.5
115.0	108.0
148.0	108.0
237.0	108.0
309.5	108.0
377.0	108.0
459.5	108.0
470.0	108.5
504.5	108.5
617.5	108.0
687.0	108.0
705.0	108.0
869.0	108.0
950.5	108.0
1005.0	108.0
1121.0	108.0
1277.0	108.0
250.0	109.5
331.0	109.0
415.0	109.0
563.0	109.0
896.0	109.5
481.5	110.5
636.15	111.45
713.0	110.0
738.5	110.0
1077.0	110.0
1135.0	110.0
1227.0	110.0
136.0	111.0
341.0	111.0
648.0	111.0
749.0	111.0
772.0	111.0
804.0	111.0
1058.5	111.0
38.0	112.0
49.5	112.5
261.0	112.0
323.0	112.0
437.0588235	112.4117647
659.0	112.0
697.0	112.0
909.0	112.0
959.0	112.0
1089.0	112.0
1171.0	112.0
126.0	113.0
225.0	113.0
603.0	113.0
720.4	113.6
815.0	113.0
919.0	113.0
941.0	113.0
983.0	113.0
1155.0	113.0
1203.0	113.0
211.0	114.0
281.0	114.0
355.0	114.0
535.0	114.5
591.0	114.0
678.0	114.0
1037.0	114.0
1186.5	114.0
11.0	115.0
200.0	115.0
270.0	115.0
452.0	115.0
494.5	115.0
782.0	115.0
825.0	115.0
1025.0	115.0
1145.0	115.0
63.0	116.0
76.5	116.0
90.0	116.0
410.0	116.5
517.0	116.0
571.0	116.0
730.0	116.0
1047.0	116.5
1114.4	116.4
1241.0	116.0
1253.5	116.0
145.0	117.0
188.0	117.0
243.0	117.0
329.5	117.0
612.0	117.0
762.0	117.0
834.0	117.0
845.5	117.0
871.0	117.0
878.0	117.0
1069.0	117.0
1217.5	117.0
175.0	118.0
377.0	118.0
997.0	118.0
1101.0	118.0
1263.0	118.0
311.0	119.0
419.5	119.0
473.5	119.5
505.5	119.0
562.0	119.0
690.0	119.0
710.0	119.0
804.0	119.0
971.0	119.5
1126.4	119.6
112.4	120.4
122.0	120.0
165.0	120.5
431.0	120.0
742.0	120.0
889.0	120.0
1137.0	120.0
1180.5	120.0
1279.6	120.4
102.5	121.5
152.0	121.0
401.4	121.6
581.5	121.0
632.0	121.5
773.0	121.0
902.0	121.0
1079.0	121.0
51.0	122.5
231.0	122.0
542.0	122.5
603.5	122.5
655.0	122.0
669.0	122.0
702.5	122.5
722.0	122.0
816.5	122.5
852.5	122.5
913.0	122.0
924.0	122.0
945.0	122.0
957.0	122.5
1008.0	122.0
136.0	123.0
219.0	123.0
264.0	123.0
322.0	123.0
342.0	123.0
367.0	123.5
389.0	123.0
551.0	123.0
644.0	123.5
753.0	123.0
1041.0	123.5
1230.0	123.0
496.0	124.0
680.0	124.0
988.4	124.6
1032.5	124.0
1060.0	124.0
1169.0	124.0
41.5	125.0
69.0	125.0
127.0	125.0
207.0	125.0
444.0	125.0
532.0	125.0
733.0	125.0
786.0	125.0
797.0	125.5
827.0	125.0
1019.0	125.0
1158.5	125.0
91.5	126.0
278.5	126.0
356.0	126.0
571.5	126.0
765.5	126.0
840.0	126.0
1092.0	126.0
1145.0	126.0
1211.0	126.0
1240.4	126.6
82.0	127.0
158.0	127.0
194.0	127.0
238.0	127.0
290.6	127.4
331.5	127.0
413.0	127.0
423.0	127.0
478.0	127.5
594.5	127.0
613.0	127.0
874.0	127.0
1107.0	127.0
1288.0	127.0
107.0	128.0
183.0	128.0
300.4	128.6
375.5	128.5
510.5	128.5
808.0	128.0
884.5	128.0
967.0	128.0
1256.5	128.0
142.5	129.0
172.0	129.5
396.5	129.0
691.6	129.4
744.0	129.0
1000.0	129.0
18.0	130.0
32.5	130.5
311.0	130.0
661.0	130.0
671.0	130.0
712.0	130.0
775.0	130.0
979.0	130.0
1082.5	130.5
1131.0	130.0
118.0	131.0
149.0	131.0
251.0	131.0
436.0	131.0
490.0	131.0
523.0	131.5
583.0	131.0
638.0	131.0
650.4	131.6
907.6	131.6
919.0	131.0
1189.5	131.0
1222.0	131.5
1274.0	131.0
270.0	132.0
347.0	132.0
366.5	132.5
406.0	132.0
603.0	132.0
683.0	132.0
756.0	132.5
819.4	132.6
47.0	133.5
213.0	133.0
227.0	133.0
320.5	133.0
386.0	133.0
551.0	133.0
625.0	133.0
703.0	133.0
726.0	133.0
847.0	133.0
1011.0	133.5
1233.0	133.0
260.0	134.0
450.0	134.0
534.0	134.0
858.0	134.0
1053.0	135.0
1099.0	134.0
1167.0	134.0
1200.5	134.5
282.0	135.0
469.0	135.5
737.5	135.0
799.5	135.0
833.5	135.0
872.0	135.0
880.0	135.0
958.0	135.0
990.0	135.0
1063.0	135.0
1180.6	135.4
74.0	136.0
202.0	136.0
498.5	136.0
592.5	136.5
765.0	136.0
787.0	136.0
813.4	136.6
1037.0	136.0
6.0	137.0
99.5	137.5
131.0	137.0
191.5	137.0
292.0	137.0
336.0	137.0
376.5	137.0
415.0	137.0
482.0	137.0
561.0	137.0
1262.0	137.5
1283.0	137.5
86.0	138.0
143.0	138.0
425.0	138.0
508.0	138.0
615.0	138.0
691.0	138.5
1076.5	138.0
1111.0	138.0
1142.5	138.0
1251.0	138.0
165.5	139.0
397.5	139.5
633.0	139.5
656.0	139.0
720.0	139.0
896.5	139.0
917.0	139.0
980.0	139.0
1213.5	139.5
15.0	140.0
156.0	140.0
242.0	140.0
523.0	140.0
645.0	140.0
664.0	140.0
699.4	140.6
750.0	140.0
1002.0	140.5
27.0	141.0
41.0	141.0
177.0	141.0
253.0	141.0
440.5	141.5
550.0	141.5
603.0	141.0
679.0	141.5
940.0	141.0
1127.4	141.4
1186.4	141.6
366.0	142.0
462.5	142.5
585.0	142.0
730.0	142.0
776.5	142.5
817.0	142.0
854.0	142.0
864.0	142.0
966.0	142.0
1091.0	142.0
1225.0	142.0
65.5	143.5
223.0	143.0
229.5	143.0
275.0	143.0
345.5	143.0
566.0	143.0
623.0	143.0
757.5	143.0
794.0	143.0
845.0	143.0
1047.0	143.0
1173.0	143.0
1237.0	143.0
1273.0	143.0
123.0	144.0
211.0	144.0
262.0	144.0
807.4	144.6
831.0	144.0
950.0	144.0
1034.0	144.0
1057.0	144.0
1117.6	144.6
1161.5	144.0
198.0	145.0
532.5	145.0
927.0	145.0
972.6	145.4
4.5	146.5
55.5	146.0
79.5	146.0
91.5	146.5
283.0	146.0
339.0	146.0
574.0	146.0
739.5	146.0
988.0	146.0
1082.0	146.0
186.5	147.0
358.0	147.0
376.5	147.0
477.0	147.0
542.0	147.0
594.5	147.5
614.5	147.5
785.0	147.0
936.0	147.0
1067.0	147.0
1146.0	147.0
1195.0	147.0
1252.0	147.0
138.0	148.0
159.0	148.0
294.0	148.0
640.0	148.0
720.0	148.0
770.0	148.0
104.0	149.0
147.0	149.0
486.0	149.0
511.5	149.0
630.0	149.0
659.6	149.4
686.0	149.0
918.5	149.0
1207.0	149.0
246.5	150.0
524.0	150.0
674.0	150.0
697.0	150.0
750.0	150.0
871.6	150.4
885.0	150.0
1023.0	150.0
1230.0	150.0
1289.5	150.0
24.0	151.0
44.5	151.0
309.0	151.0
556.0	151.0
1000.0	151.0
1098.0	151.0
1135.4	151.6
1219.0	151.0
33.0	152.0
167.0	152.5
206.0	152.0
256.0	152.5
320.0	152.5
387.0	152.0
468.0	152.5
647.5714286	152.952381
826.0	152.0
860.5	152.0
942.0	152.0
961.0	152.0
1176.4	152.6
196.0	153.5
226.0	153.0
366.0	153.0
445.0	153.0
494.5	153.0
567.6	153.4
586.0	153.0
623.0	153.0
709.0	153.5
757.6	153.4
813.0	153.0
850.0	153.0
1034.0	153.0
1046.0	153.0
1086.0	153.5
1121.0	153.5
1265.6	153.4
13.0	154.5
116.5	154.0
178.5	154.0
277.0	154.0
456.5	154.0
536.0	154.0
731.0	154.0
802.5	154.0
890.0	154.0
906.5	154.0
1160.5	154.0
61.0	155.0
215.6	155.4
333.0	155.0
343.0	155.0
740.0	155.5
779.0	155.0
838.0	155.0
950.0	155.0
1060.5	155.0
1188.0	155.0
72.0	156.0
130.0	156.0
287.5	156.0
298.4	156.6
599.0	156.0
791.0	156.5
877.5	156.0
931.5	156.0
1147.0	156.5
238.5	157.0
264.0	157.0
379.5	157.5
431.4	157.6
501.0	157.0
639.0	157.0
974.0	157.0
986.0	157.0
1073.0	157.0
1109.0	157.0
1200.4	157.6
82.4	158.6
96.0	158.0
143.0	158.0
157.0	158.0
187.0	158.0
356.5	158.5
418.0	158.0
483.0	158.0
518.6	158.4
576.0	158.0
669.0	158.5
722.0	158.5
1130.0	158.0
562.6774194	160.9354839
608.0	159.0
656.5	159.5
679.0	159.0
750.5	159.0
768.5	159.0
920.5	159.0
1288.4	159.6
26.0	160.0
630.0	160.0
702.0	160.0
899.0	160.5
1214.0	160.0
463.0	161.0
530.0	161.0
593.0	161.0
618.0	161.0
822.6	161.4
845.5	161.5
885.0	161.0
1019.0	161.0
1169.5	161.0
41.0	162.0
207.0	162.0
326.0	162.0
387.0	162.0
543.0	162.0
552.0	162.0
646.0	162.0
712.0	162.5
810.0	162.0
833.0	162.0
867.5	162.0
937.0	162.0
960.6	162.6
1003.5	162.0
1041.0	162.0
1100.0	162.0
1244.0	162.5
1258.0	162.0
196.0	165.0
225.0	163.0
270.6	163.4
282.0	163.0
348.0	163.0
409.0	163.0
473.0	163.0
908.5	163.0
1066.0	163.0
1120.0	163.0
1137.0	163.0
1159.5	163.0
1273.5	163.0
53.0	164.0
163.0	164.0
247.0	164.0
259.0	164.0
293.0	164.0
370.0	164.0
490.0	164.0
797.0	164.0
983.0	164.0
1053.0	164.5
66.0	165.0
121.5	165.0
134.5	165.0
429.0	165.5
586.0	165.0
664.0	165.0
1183.5	165.0
1195.0	165.0
151.0	166.0
173.0	166.0
183.0	166.0
303.0	166.0
511.0	166.0
638.4285714	167.047619
741.0	166.0
768.0	166.0
778.0	166.0
952.0	166.0
971.0	166.0
1088.5	166.0
1147.0	166.0
17.5	167.0
216.0	167.0
234.5	167.0
574.0	167.0
604.0	167.0
696.5	167.0
878.0	167.0
929.5	167.0
1108.0	167.5
77.0	168.0
93.0	168.0
379.0	168.5
1015.0	168.5
104.0	169.0
361.0	169.0
418.9411765	169.5882353
479.0	169.0
525.5	169.5
535.0	169.0
557.0	169.0
723.0	169.0
1208.058824	169.4117647
1284.6	169.4
31.0	170.0
319.6	170.4
331.0	170.0
400.0	170.0
594.0	170.5
626.0	170.0
750.0	170.0
815.0	170.0
913.5	170.0
941.0	170.0
1075.0	170.5
1131.5	170.0
1222.0	170.0
1249.0	170.0
1264.5	170.0
6.0	171.0
44.0	171.0
203.5	171.5
343.0	171.0
447.0	171.0
469.0	171.0
548.0	171.0
614.0	171.0
837.5	171.0
867.5	171.0
895.0	171.5
1176.0	171.0
253.0	172.5
275.0	172.0
565.0	172.0
783.5	172.5
830.0	172.5
1059.0	172.0
288.0	173.0
370.0	173.0
854.5	173.5
887.5	173.0
996.0	173.0
1039.0	173.0
1098.5	173.0
58.0	174.0
129.0	174.0
144.0	174.0
169.0	174.0
298.5	174.0
389.6	174.4
713.0	174.0
760.5	174.0
794.6	174.4
845.0	174.0
1119.0	174.0
1140.0	174.0
1188.0	174.5
117.0	175.0
159.0	175.0
195.0	175.0
226.0	175.0
242.0	175.0
264.0	175.0
351.4	175.4
408.5	175.0
585.0	175.0
634.5	175.0
681.4	175.6
807.5	175.5
906.0	175.0
961.0	175.0
1050.6	175.6
1229.0	175.0
71.5	176.5
428.0	176.0
519.0	176.0
605.0	176.0
743.0	176.0
1084.6	176.6
1197.0	176.5
81.5	177.5
183.0	177.0
573.0	177.0
878.0	177.0
1005.0	177.0
1277.0	177.0
16.0	178.0
97.0	178.0
215.0	178.0
380.0	178.0
529.0	178.0
558.0	178.0
721.0	178.5
974.0	178.0
1166.0	178.5
280.0	179.0
362.5	179.0
475.0	179.0
624.0	179.0
929.6	179.4
950.0	179.0
107.0	180.0
399.5	180.0
540.0	180.0
653.0	180.0
661.5217391	180.9130435
674.0	180.0
752.0	180.0
940.0	180.0
1017.0	180.0
1107.5	180.0
1125.0	180.0
1214.0	180.0
1259.0	180.0
38.0	181.5
258.0	181.0
319.0	181.0
331.0	181.0
340.0	181.0
422.0	181.0
486.0	181.0
497.0	181.0
510.0	181.5
597.0	181.0
839.6	181.4
897.0	181.5
1062.0	181.0
1073.0	181.0
1134.0	181.0
203.0	182.0
269.5	182.0
450.5	182.0
778.5	182.5
789.5	182.0
853.0	182.0
918.0	182.0
996.0	182.0
1032.0	182.0
1247.0	182.0
1269.0	182.0
26.5	183.0
50.0	183.0
126.0	183.0
248.0	183.0
295.0	183.0
310.0	183.0
581.5	183.5
615.0	183.0
644.5	183.5
733.5	183.0
800.5	183.0
824.0	183.0
1043.0	183.0
1098.6	183.6
1143.4	183.6
1155.0	183.0
1288.0	183.0
5.0	184.5
64.0	184.0
160.0	184.5
224.0	184.0
236.5	184.5
352.0	184.0
372.0	184.0
551.0	184.0
569.0	184.0
864.5	184.0
886.0	184.0
1179.0	184.0
192.0	185.0
211.0	185.0
409.5	185.0
468.5	185.5
479.0	185.0
521.4	185.6
631.5	185.0
715.5	185.0
807.0	185.0
813.0	185.0
966.0	185.0
1189.5	185.0
115.0	186.0
458.0	186.0
697.0	186.0
743.5	186.0
984.0	186.0
1055.0	186.0
1116.0	186.0
1203.0	186.5
532.0	187.0
606.0	187.0
909.5	187.0
932.5	187.0
15.5	188.5
92.0	188.0
183.5	188.0
363.0	188.0
390.0	188.5
440.0	188.0
491.0	188.0
574.0	188.5
592.4	188.6
620.0	188.0
668.4	188.6
831.5	188.0
945.0	188.0
959.0	188.0
1009.0	188.0
1160.6	188.4
1237.5	188.5
326.0	189.0
420.0	189.0
430.0	189.0
678.5	189.0
725.0	189.0
846.0	189.0
277.0	190.0
315.0	190.5
504.0	190.0
755.0	190.0
821.5	190.0
1022.0	190.0
1127.0	190.5
1250.0	190.0
43.0	191.0
105.0	191.0
203.0	191.0
255.6	191.4
267.0	191.0
287.6	191.4
305.0	191.0
513.5	191.0
564.5	191.5
689.0	191.0
733.5	191.0
764.6	191.6
976.0	191.0
994.5	191.0
1076.4	191.6
1107.0	191.0
1171.0	191.0
1263.0	191.0
54.0	192.0
133.0	192.0
231.0	192.0
243.0	192.0
338.0	192.0
344.0	192.5
401.0	192.0
450.0	192.0
545.0	192.0
646.0	192.0
787.0	192.0
808.0	192.0
898.0	192.0
917.0	192.0
1033.0	192.0
1062.0	192.5
1093.6	192.4
1219.0	192.0
1278.0	192.0
142.0	193.0
555.5	193.0
583.0	193.0
717.0	193.5
795.0	193.0
866.0	193.0
1137.0	193.0
464.0	194.5
525.0	194.5
613.5	194.5
700.5	194.0
1181.0	194.0
8.0	195.5
32.5	195.0
70.0	195.0
155.0	195.0
177.0	195.0
248.0	195.0
411.5	195.0
423.0	195.0
476.0	195.0
630.0	195.0
747.0	195.0
778.0	195.0
926.5	195.0
965.0	195.0
1006.0	195.0
1047.0	195.0
1208.0	195.0
1229.4	195.4
115.0	196.0
222.0	196.0
298.0	196.0
368.5	196.5
485.0	196.0
495.5	196.5
604.0	196.0
886.0	196.0
987.0	196.0
1117.0	196.0
83.0	197.0
163.0	197.0
189.0	197.0
573.0	197.0
590.5	197.0
682.0	197.0
937.0	197.0
947.5	197.0
1015.0	197.0
21.5	198.0
95.5	198.0
211.0	198.5
329.0	198.0
360.0	198.0
393.5	198.0
507.0	198.0
727.5	198.0
875.5	198.0
1027.0	198.5
1086.0	198.0
310.0	199.0
434.0	199.0
446.0	200.0
537.0	199.0
621.0	199.0
660.0	199.0
673.0	199.0
826.0	199.0
836.0	199.0
894.0	199.0
910.5	199.0
125.0	200.0
338.0	200.5
641.5	200.5
691.0	200.5
708.0	200.0
788.0	200.0
816.5	200.0
1143.5	200.0
1173.4	200.6
1192.5	200.0
1247.0	200.0
199.0	201.0
265.0	201.0
276.4117647	202.0588235
403.0	201.0
457.0	201.0
550.0	201.0
565.0	201.0
608.5	201.5
738.6	201.4
769.5	201.0
1130.0	201.0
1258.5	201.5
1270.0	201.0
106.0	202.0
135.0	202.0
251.0	202.0
286.0	202.0
320.0	202.0
804.0	202.5
865.0	202.0
920.5	202.0
955.5	202.0
1056.5	202.0
1286.0	202.0
48.5	203.0
64.0	203.5
241.0	203.0
350.0	203.0
469.0	203.5
597.0	203.0
929.0	203.0
976.0	203.0
1216.0	203.0
146.0	204.0
155.0	204.5
219.4	204.4
230.0	204.0
480.5	204.0
633.0	204.0
718.0	204.0
778.0	204.0
856.0	204.0
1038.0	204.5
1201.0	204.0
169.0	205.0
181.0	205.0
302.5	205.0
438.0	205.0
490.0	205.0
532.0	205.0
556.0	205.0
[truncated: 17,677 more rows]
