# Supplementary material for: Intervisit Reproducibility of Foveal Cone Density Metrics
Source: Transl Vis Sci Technol. 2024 Jun 24;13(6):18. doi: 10.1167/tvst.13.6.18 (PMC11205225; doi:10.1167/tvst.13.6.18)
Supplement: Supplement 3 [file tvst-13-6-18_s003.zip › JC_0200_visit1_300um_coords.csv]

329.3696666978028	591.7903061884855
480.0	774.0
138.6	519.6
609.0	781.0
605.4	298.4
153.0	754.0
183.0	754.0
284.0	774.0
173.0	754.0
425.0	752.0
715.9147799885477	288.32062811825466
480.5	757.0
242.0	774.0
420.0	758.0
220.4	759.6
10.0	710.0
472.0	750.0
289.5	759.0
761.0	46.0
333.2790989434741	403.1602003348477
327.9036296056761	195.96029131427142
81.0	766.0
665.5	196.0
502.0	738.0
443.0	740.0
414.0	730.0
293.5	735.0
317.0	736.0
306.57516228554556	348.62164782578776
445.6752760065225	624.5318012459821
179.34520427016858	302.00364097810404
8.0	662.0
545.3657982711394	355.75833435608376
296.0	718.0
216.0	742.0
448.5	41.0
2.0	702.0
634.4	80.4
507.0	716.0
44.0	774.0
345.0	720.0
489.0	712.0
410.49038579548125	135.85277053707594
383.0	700.0
287.5	699.0
158.82068498039453	613.2921835396774
428.0	710.0
344.0	710.0
312.7545796537	425.63943574745736
312.0	702.0
22.5	774.0
354.0	706.0
155.88861079614108	312.26590062299107
457.0	696.0
337.0	704.0
305.0	680.0
568.8223917451669	397.7847309970497
105.0	654.0
135.0	698.0
240.0	702.0
279.0	684.0
68.0	654.0
530.7054273498721	494.0545000467042
139.0	706.0
173.5	652.0
75.0	694.0
308.8926851105983	325.1153448859673
699.5	211.5
74.0	702.0
245.0	650.0
339.0	676.0
117.77164640084641	195.96029131427142
181.6	619.6
44.5	686.0
646.0336785971741	464.7337582041698
126.0	694.0
114.5	690.0
297.0	648.0
458.0	658.0
467.0	660.0
263.0	652.0
626.4	88.4
185.0	674.0
386.0	650.0
295.1621345481794	160.28672207252126
352.3375811411214	194.00557519143578
312.0	3.0
452.0281034057383	263.3979975521005
77.6999658827161	454.9601775899917
679.0	667.0
731.0	663.0
561.0	669.0
131.9433382914047	467.17715335771436
670.9563091633282	255.57913306075798
707.0	671.0
647.0	683.0
550.0	684.0
668.0	690.0
665.5808398255303	16.61508704410281
677.5	165.0
649.0	693.0
601.0	693.0
384.1017181372003	535.1035386262523
216.48481060404546	663.1374446719858
240.43008310878187	203.290476774905
219.41688478829892	446.1639550372314
770.5	695.5
41.0	3.0
529.0	40.0
733.0	705.0
575.0	715.0
37.0	782.0
580.0	722.0
298.58288776314174	252.15837984579562
544.3884402097216	496.00921616953985
19.0	3.0
563.4469224073689	359.667766601755
443.72055988368686	469.6205485112589
198.89236549852484	611.8261464475506
556.6054159774442	195.4716122835625
554.1620208238996	38.11696439529469
747.0	719.0
631.0	723.0
583.971441697143	355.26965532537486
472.55262269551235	249.7149846922511
632.3506657373247	452.0281034057383
607.0	731.0
495.52053713883095	406.09227451910107
780.0	730.0
548.0	738.0
190.41176470588235	481.94117647058823
693.6	715.6
625.0	741.0
467.66583238842327	335.72249409701857
601.0	741.0
531.0	743.0
314.2206167458267	248.7376266308333
310.38354018893295	100.48971013949789
734.0	748.0
582.0	748.0
665.0921607948214	572.2431449601293
406.8494823696613	452.6850221952793
479.8828081561459	395.83001487421404
559.5374901616976	388.9885084442894
245.31687341587093	415.37717610257033
674.0	760.0
711.0	763.0
538.5242918412147	322.52816026787815
614.0	772.0
649.0	773.0
311.2885425615733	451.0507453443205
720.0	774.0
479.394129125437	363.57719884742625
177.87916717804188	534.1261805648345
266.4	408.6
340.12060537339875	140.739560844165
487.21299361677956	244.3395153544531
423.1960405939128	428.0828309010019
620.1336899696021	503.3394016301734
346.6	398.4
180.3225623315864	461.8016840199164
291.6	143.6
640.1695302286672	695.8789397294825
408.5356696726456	127.54522701502454
28.83206281182547	118.74900446226422
721.0	63.0
5.6	444.6
341.6690793506296	382.3912661336988
626.9751963995267	500.8960064766289
681.0	64.0
53.26601434727078	363.08851981671734
471.57526463409454	497.9639322923755
368.95266818522424	511.6469451522248
602.5412448640814	571.2657868987114
340.5	55.0
328.6	436.4
271.216862043443	534.1261805648345
518.9771306128584	343.5413585883611
376.2828536458578	522.3978838278208
58.64148368506875	368.95266818522424
769.1807943358184	758.9185346909314
577.0	72.0
359.6	131.6
725.5	302.0
349.40550695686795	501.3846855073378
625.0	73.0
343.0526795576522	425.63943574745736
776.0223007657431	80.14336103626063
169.08294462528156	530.7054273498721
414.8884970718614	150.5131414583431
481.34884524827265	592.2789852191944
488.4	338.6
341.09796343481656	568.333712714458
550.2525885782285	424.66207768603954
567.8450336837491	470.1092275419678
192.0	4.0
403.6488793655566	492.5884629545775
184.23199457725767	455.4488566207006
387.52247135216265	346.47343277261456
508.5	70.0
483.3035613711083	447.62999212935813
593.7450223113211	272.1942201048608
532.1714644419989	201.8244396827783
356.7356924175016	301.51496194739514
600.5865287412457	221.86027994184343
373.12117483348794	431.3903201490992
468.5	69.0
436.5	69.0
431.0149050852553	444.20923891439577
580.5506884821806	314.2206167458267
479.394129125437	274.63761525840533
410.97906482619015	474.9960178490569
260.95460239855595	412.4451019183169
59.0	4.0
386.4	316.6
616.7129367546397	289.2979861796725
461.3130049892075	515.5563773978961
593.0	57.0
246.29423147728875	220.39424284971673
324.4828763907137	426.6167938088752
273.6602571969875	72.32449654491812
333.2790989434741	730.5751509098149
145.13767212054515	611.3374674168417
595.6997384341568	401.69416324272095
212.08669932766531	425.63943574745736
537.0	58.5
403.2489715591733	403.9111209377598
421.7300035017861	361.1338036938817
348.91682792615904	302.49232000881295
622.0884060924377	487.70167264748846
382.1470020143647	597.6544545569924
282.4564797497478	457.40357274353624
234.565934740275	153.44521564259657
318.130048991498	475.9733759104747
641.0	60.0
714.448742896421	405.6035954883922
703.697804220825	372.37342140018654
158.33200594968562	368.46398915451533
468.5	90.0
33.71885311891453	367.9753101238064
554.1620208238996	452.5167824364472
339.14324731198093	285.8772329647102
290.3525025101765	315.18310420716995
430.5262260545464	497.9639322923755
697.5	400.0
12.705654798431562	209.64330417412077
233.58857667885718	419.28660834824154
747.1902379539176	683.6619639617599
697.0	97.0
213.06405738908313	528.7507112270366
106.53202869454157	400.71680518130313
344.03003761907	419.28660834824154
589.5	406.0
526.3073160734921	506.7601548451358
734.5	408.5
521.420525766403	305.9130732237753
565.4016385302045	444.20923891439577
357.2243714482105	263.3979975521005
631.3733076759069	514.5790193364783
341.09796343481656	152.95653661188766
505.29411775300906	461.8016840199164
316.66401189937125	443.72055988368686
228.0	4.5
641.0	100.0
195.4716122835625	526.795995104201
279.52440556549436	251.6697008150867
555.6280579160264	476.9507339718925
723.5	423.0
437.85641151518	511.15826612151596
712.0053477428764	8.796222552760312
593.0	104.0
651.8978269656809	484.769598463235
349.40550695686795	521.9092047971119
438.83376957659783	545.3657982711394
670.5	444.5
417.33189222540597	505.29411775300906
294.18477648676156	296.1394926095972
110.4414609402128	333.2790989434741
41.53771761025703	232.12253958673048
523.3752418892386	357.2243714482105
359.17908757104607	284.89987490329236
220.0	6.0
315.1979748072445	535.5922176569612
6.352827399215781	129.01126410715125
402.4	567.4
273.1715781662786	492.5884629545775
543.4110821483038	459.3582888663719
729.0	77.0
579.5	323.0
456.4262146821184	359.17908757104607
160.28672207252126	729.597792848397
697.0	78.0
565.4016385302045	270.23950398202516
391.92058262854283	34.20753214962344
640.1695302286672	353.80361823324813
101.0	6.0
359.6	767.4
747.5	339.0
300.6	657.4
479.89473684210526	499.42105263157896
47.40186597876391	108.9754238480861
271.7055410741519	609.3827512940061
435.41301636163547	30.786778934661093
594.23370134203	252.64705887650453
282.9451587804567	508.7148709679714
647.4997156893007	614.2695416010952
693.5	366.0
733.5072250940683	580.0620094514717
389.4771874749983	535.1035386262523
487.70167264748846	326.43759251354936
656.0	5.0
769.0	87.0
233.57894736842104	772.8947368421053
732.0411880019416	218.4395267268811
777.0	89.0
564.4242804687867	430.0375470238375
211.1093412662475	446.6526340679403
559.0488111309887	322.52816026787815
336.0408096326444	304.5887141497861
367.9753101238064	480.37148718685484
705.0	90.0
535.5	514.0
186.18671070009327	342.0753214962344
381.1696439529469	171.5263397788261
483.3035613711083	692.9468655452291
516.0	522.5
592.0	526.5
669.4902720712016	125.10183186148
202.0	7.0
356.5	123.0
257.0451701528847	111.90749803233953
672.9110252861639	7.8188644913425
630.5	529.0
717.5	532.0
537.5	536.0
539.5016499026325	14.17169189055828
722.0	540.5
568.5	543.0
618.6676528774753	430.0375470238375
112.88485609375735	542.433724086886
212.08669932766531	414.3998180411525
686.5	561.0
204.7565138670317	195.4716122835625
319.5960860836247	649.4544318121364
564.4242804687867	547.8091934246839
708.5	563.0
706.5	573.0
693.0	135.0
567.0	577.5
10.0	7.0
605.0	137.0
750.6	403.6
597.6544545569924	260.46592336784704
538.0	588.5
414.3998180411525	197.91500743710702
388.5	114.0
451.73995951846246	362.90406789767695
108.9754238480861	221.37160091113452
237.00932989381954	196.93764937568923
740.5	603.0
145.57894736842104	221.89473684210526
621.0	145.0
480.37148718685484	328.8809876670939
775.0449427043253	95.29241098823672
709.0	145.0
396.31869390492295	460.3356469277897
659.7166914570234	378.23756976869345
780.5	619.0
779.0	637.5
706.1411993743695	394.8526568127962
488.6790307089062	372.37342140018654
637.0	151.0
712.5	639.0
384.1017181372003	676.8204575318351
724.711002541308	289.2979861796725
457.40357274353624	570.7771078680025
366.5092730316797	607.4280351711704
677.5	446.0
300.5376038859773	672.9110252861639
0.4886790307089062	311.2885425615733
225.0	618.5
388.49982941358047	461.8016840199164
271.216862043443	472.55262269551235
689.0	110.0
753.5430653531334	317.64136996078906
69.39242236066468	117.77164640084641
368.0	8.0
125.5	586.5
410.49038579548125	511.15826612151596
237.98668795523736	176.90180911662407
388.9885084442894	499.91864841521107
384.1017181372003	568.8223917451669
438.83376957659783	371.3960633387687
177.39048814733297	400.71680518130313
286.854591026128	470.1092275419678
404.0	606.5
567.4	353.4
512.6243032136426	726.6657186641436
48.0	8.0
91.0	8.5
143.0	586.5
342.0	610.5
91.38297874256547	725.1996815720169
90.0	638.5
464.0	590.5
39.0	630.5
418.3092502868237	418.79792931753263
165.0	602.5
195.4716122835625	246.29423147728875
85.0	8.0
644.6	360.6
239.94140407807296	541.945045056177
81.0	614.5
601.5	476.0
227.5	600.5
761.5	476.0
497.0	580.5
299.5	132.5
367.9753101238064	253.62441693792235
674.3770623782906	216.48481060404546
379.7036068608202	374.8168165537311
636.7487770137049	442.25452279156013
45.0	526.5
290.0	570.5
466.68847432700545	598.6318126184102
4.0	606.5
306.4017522544842	525.8186370427832
420.26396640965936	622.0884060924377
325.5	129.5
683.6619639617599	511.15826612151596
174.94709299378843	413.9111390104436
470.1092275419678	371.3960633387687
57.0	534.5
673.3997043168728	699.7883719751537
240.0	566.5
307.0	560.5
689.0	119.0
309.0	532.5
224.79235412609688	781.88644913425
464.7337582041698	140.2508818134561
566.8676756223313	389.4771874749983
313.2432586844089	413.4224599797347
215.50745254262765	280.01308459620327
296.0	534.5
475.4846968797658	368.95266818522424
545.0	121.0
155.0	522.5
640.1695302286672	420.75264544036827
579.5	503.0
596.6770964955746	395.34133584350514
58.64148368506875	135.36409150636703
153.5	536.5
217.9508476961722	154.42257370401438
699.2996929444448	148.0697463047986
613.2921835396774	684.6393220231777
223.3301764805921	436.31744598866965
653.8525430885165	507.2488338758447
26.388667658280937	545.8544773018483
652.3865059963898	592.2789852191944
16.0	590.5
676.3317785011262	365.04323593955297
151.0	745.5
317.0	767.5
188.1414268229289	594.23370134203
661.6714075798591	448.60735019077595
662.5	780.0
317.0	775.5
665.5	45.0
439.32244860730674	622.5770851231466
637.4	73.6
353.2566934758932	394.30995494825567
721.7789283570545	353.80361823324813
633.0	190.0
773.0	193.0
382.63568104507357	280.01308459620327
305.9130732237753	276.10365235053206
616.0	11.0
513.5	46.0
681.0	194.0
249.2263056615422	448.11867116006704
668.4	320.6
231.0	761.5
264.3753556135183	209.64330417412077
25.0	9.0
320.0	10.0
203.7791558056139	525.8186370427832
28.0	661.5
717.0	197.0
591.7903061884855	455.4488566207006
629.0	199.0
25.5	653.5
257.0	719.5
450.0733872829027	415.37717610257033
741.0	201.0
174.5	735.5
39.0943224567125	10.750938675595938
452.0	9.5
698.322334883027	262.9093185213916
730.0864718791059	275.12629428911424
254.60177499934017	406.09227451910107
252.4	9.4
541.0	205.0
78.0	9.0
156.37728982685	81.60939812838734
426.12811477816626	237.49800892452845
399.2507680891764	63.528273992157814
304.9357151623575	428.0828309010019
232.0	709.5
692.4581865145202	14.660370921267187
285.0	679.5
547.0	209.5
346.0	689.5
39.583001487421406	462.29036305062533
448.5	162.0
171.5263397788261	315.68665383795343
80.14336103626063	371.3960633387687
124.0	9.5
631.8619867066158	417.33189222540597
390.0	673.5
325.0	663.5
124.6131528307711	512.1356241829337
540.9676869947592	373.35077946160436
65.97166914570235	366.5092730316797
530.7054273498721	259.97724433713813
593.0	216.0
518.9771306128584	493.5658210159953
225.5	667.5
442.5	153.0
424.17339865533063	281.9678007190389
628.9299125223623	373.35077946160436
584.6	160.4
517.5110935207317	759.4072137216403
313.2432586844089	271.216862043443
589.8355900656499	264.3753556135183
420.75264544036827	376.7715326765667
400.71680518130313	462.77904208133424
68.0	12.0
430.5	215.0
660.2053704877324	539.5016499026325
684.6393220231777	319.1074070529158
379.21492783011126	546.8318353632661
292.71873939463484	493.0771419852864
671.933667224746	517.5110935207317
442.25452279156013	584.4601207278519
521.420525766403	543.4110821483038
460.5	212.0
364.1821582225703	412.18798817009093
311.77722159228216	223.32631703397016
660.2053704877324	390.943224567125
151.49049951976093	287.8319490875458
539.9903289333414	696.3676187601914
65.48299011499344	549.7639095475196
649.0	164.0
540.9676869947592	529.2393902577454
288.0349796851238	308.56161042130503
721.0	166.0
166.63954947173704	716.4034590192566
715.4261009578388	259.97724433713813
693.0	696.5
209.15462514341186	302.98099903952186
694.9015816680646	645.5449995664652
188.0	12.0
319.5960860836247	745.235521831082
580.0620094514717	275.12629428911424
366.5092730316797	419.77528737895045
513.6016612750605	300.5376038859773
776.6	174.4
4.0	12.0
732.0411880019416	454.4714985592828
652.0	721.5
477.9280920333103	626.4865173688178
639.0	730.5
268.5015730168223	395.63425370542865
110.4414609402128	347.4507908340323
521.0	174.0
637.0	175.0
300.5	196.0
469.13186948055	669.4902720712016
538.0	735.5
320.14922454656863	328.4260917788998
678.4	419.6
409.96875	682.625
592.0	741.5
687.9389653379517	185.45209591908838
558.0714530695709	254.60177499934017
155.88861079614108	393.38661972066956
458.38093080495406	366.5092730316797
348.0	11.0
538.0	759.5
213.6	319.6
253.62441693792235	290.7640232717992
529.0	184.0
434.0	777.5
86.9848674661853	345.49607471119674
258.5	189.0
420.26396640965936	146.11503018196296
375.7941746151489	510.66958709080706
553.5	61.0
523.8639209199475	255.57913306075798
262.5	245.0
520.9318467356941	645.5449995664652
292.5	246.0
539.0129708719236	67.43770623782906
113.37353512446624	280.9904426576211
424.66207768603954	316.17533286866234
317.64136996078906	432.480942177382
731.0	267.0
215.99613157333656	469.13186948055
382.6	667.6
781.0	266.0
288.36605437441705	322.7978220609146
355.75833435608376	417.33189222540597
568.0	15.5
557.0	274.0
515.0	275.0
767.0	273.0
727.6430767255614	472.06394366480345
58.0	14.5
605.0	282.0
84.54147231264078	430.0375470238375
585.4374787892697	489.16770973961513
703.2091251901161	8.796222552760312
549.0	282.0
755.0091024452602	593.7450223113211
775.0	289.0
504.80543872230015	344.5187166497789
375.7941746151489	235.54329280169281
196.93764937568923	564.9129594994956
154.0	13.5
301.27796725685363	325.1153448859673
478.6	104.6
317.64136996078906	542.9224031175949
401.20548421201204	346.47343277261456
597.6544545569924	29.320741842534375
500.0	13.0
264.6	727.6
403.4	736.4
513.1129822443515	675.8430994704173
755.0	303.0
440.0	13.0
457.4	101.4
623.0	305.0
427.5	224.5
353.3149392025392	477.4394130026014
639.1921721672494	557.0940950081531
703.0	309.0
537.0	308.0
427.594151870293	325.46023445213154
518.4	503.6
362.4	718.4
311.77722159228216	458.38093080495406
443.72055988368686	385.0790761986181
132.9206963528225	306.4017522544842
1.954716122835625	332.7904199127652
432.480942177382	505.78279678371797
2.443395153544531	281.9678007190389
777.0	226.0
412.0	17.0
48.0	16.5
426.6167938088752	416.84321319469706
160.77540110323017	518.4884515821495
172.50369784024392	255.09045403004907
653.0	227.0
144.0	17.5
409.0243487033545	479.394129125437
415.86585513327924	168.59426559457265
275.61497331982315	145.62635115125406
632.3506657373247	217.46216866546328
504.80543872230015	423.6847196246217
419.28660834824154	309.8225054694466
133.4093753835314	78.188644913425
515.4	230.6
539.5016499026325	141.71691890558282
486.72431458607065	525.8186370427832
238.0	291.5
410.97906482619015	528.7507112270366
87.0	17.0
627.9525544609445	411.95642288760797
321.0	286.5
361.8646353975176	345.9730503114418
539.0129708719236	426.6167938088752
107.0	15.0
2.443395153544531	349.40550695686795
285.0	278.5
8.0	303.5
251.6697008150867	317.15269093008015
365.0	278.5
701.0	241.0
352.5	268.0
522.3978838278208	262.4206394906827
509.69222902938924	136.83012859849376
128.03390604573343	417.33189222540597
561.4922062845333	662.160086610568
253.62441693792235	512.1356241829337
37.0	267.5
134.87541247565812	135.36409150636703
388.0	263.5
300.0489248552684	208.66594611270298
291.0	260.5
778.9543749499966	704.6751622822428
127.0	15.5
553.6733417931907	704.6751622822428
354.78097629466595	636.7487770137049
200.84708162136047	403.1602003348477
762.3392879058938	697.8336558523181
519.9544886742763	381.6583229836558
105.55467063312375	509.20354999868033
506.7601548451358	513.6016612750605
753.0543863224245	93.82637389611
775.5336217350342	235.0546137709839
218.0	15.0
123.63579476935328	362.59984078600843
642.1242463515028	656.78461727277
555.6280579160264	641.6355673207939
407.5583116112278	307.86778934661095
390.943224567125	307.37911031590204
713.0	388.0
10.750938675595938	734.4845831554861
330.5	366.0
589.346911034941	426.6167938088752
444.6979179451047	231.14518152531267
53.754693377979684	710.5393106507497
561.5	94.0
254.11309596863126	232.12253958673048
725.6883606027258	668.5129140097838
13.0	18.0
765.0	398.0
346.47343277261456	439.81112763801565
301.0262829166862	187.65274779222
97.73580614178125	307.37911031590204
661.0	398.0
440.0	355.5
66.4	204.6
236.03197183240172	183.25463651583985
133.8980544142403	341.09796343481656
406.0	353.5
330.0	353.5
729.0	412.0
372.0	20.0
665.5	99.0
381.6583229836558	80.14336103626063
452.0	347.5
396.80737293563186	280.5017636269122
238.0	19.0
414.3998180411525	33.71885311891453
440.78848569943347	273.6602571969875
782.3751281649589	569.7997498065847
290.0214278208833	333.7232868075917
84.0	315.5
741.0	422.0
405.6035954883922	324.97155542142264
466.68847432700545	453.9828195285739
51.5	323.5
72.0	18.0
614.2695416010952	148.5584253355075
439.81112763801565	649.9431108428453
704.0	25.0
751.0	433.0
507.7375129065536	223.81499606467906
445.1865969758136	457.89225177424515
270.23950398202516	649.4544318121364
713.0	436.0
554.6506998546085	460.3356469277897
280.0	18.5
127.6	187.4
645.0	434.0
582.0	436.5
377.26021170727563	446.1639550372314
329.8583457285117	534.6148595955434
318.5	318.0
709.0	442.0
54.0	24.0
464.7337582041698	240.91876213949078
3.5	22.0
490.5	442.0
111.0	427.5
158.82068498039453	481.34884524827265
235.0	445.5
625.9978383381089	451.0507453443205
38.0	24.5
83.0	24.0
596.6770964955746	246.29423147728875
290.0	437.5
304.5	436.0
434.43565830021765	180.8112413622953
646.522357627883	597.6544545569924
30.4	163.4
162.0	419.5
78.6773239441339	193.02821713001796
713.5	80.0
618.6676528774753	461.8016840199164
156.0	24.0
124.0	439.5
244.3395153544531	337.1885311891453
475.5	421.0
462.0	417.5
205.24519289774062	315.1979748072445
49.84526113230844	727.6430767255614
210.13198320482968	328.392308636385
661.0	346.0
342.5640005269433	478.4167710640192
150.5131414583431	348.91682792615904
413.4224599797347	208.17726708199407
495.52053713883095	496.9865742309577
317.50062703222267	387.68846116239075
457.40357274353624	353.3149392025392
593.0	348.0
154.0	399.5
763.0	347.0
337.3651083898174	342.00015403992285
457.5	407.0
669.0	354.0
578.595972359345	453.494140497865
485.5	407.0
256.55649112217577	311.77722159228216
707.0	359.0
310.3111845001555	508.2261919372625
196.93764937568923	625.020480276691
772.0	361.5
303.0	400.5
397.7847309970497	632.3506657373247
65.0	22.0
174.0	23.5
304.9357151623575	567.8450336837491
739.0	367.0
659.0	367.0
366.0205940009708	320.0847651143336
192.05085906860015	363.57719884742625
495.03185810812204	7.8188644913425
565.0	370.0
147.5	388.5
39.0943224567125	719.8242122342189
600.4	62.6
295.3186228495752	388.6816852302705
92.0	23.0
691.0	518.0
146.6	778.6
401.69416324272095	545.3657982711394
464.6666666666667	292.0
750.6	539.6
732.0	515.0
592.0	519.0
567.3563546530402	324.4828763907137
709.0	516.0
98.71316420319906	379.21492783011126
586.9035158813964	351.3602230797036
383.0	508.5
68.0	479.5
256.0	29.0
617.0	536.0
282.73778465643187	405.2354196949328
274.63761525840533	498.9412903537933
400.71680518130313	308.35646837731986
125.0	28.0
414.3998180411525	298.09420873243283
438.83376957659783	174.45841396307952
759.0	538.0
711.0	538.0
542.0	545.0
558.0714530695709	737.9053363704485
147.5	480.5
710.0	553.0
616.7129367546397	308.35646837731986
545.3657982711394	388.01115038287156
146.0	28.0
698.0	549.0
551.0	554.0
93.82637389611	735.4619412169039
324.0	28.0
761.5	134.0
356.0	28.0
203.6	283.6
465.0	482.5
544.0	575.0
657.0	584.0
88.0	455.5
569.0	584.0
598.0	585.0
655.4	677.6
584.4601207278519	239.94140407807296
697.0	592.0
743.0	594.0
595.6	600.6
412.9337809490258	347.4507908340323
629.4185915530712	319.1074070529158
522.0	589.0
474.5	474.0
270.0	477.5
434.0	473.5
368.95266818522424	754.0317443838424
293.0011000245225	360.87141132963785
234.6	269.6
568.0	599.0
21.0	29.0
507.7375129065536	374.8168165537311
482.8148823403994	268.2847878591895
671.0	610.0
612.0	603.0
666.0695188562393	435.41301636163547
357.5	467.0
632.0	615.0
748.0	619.0
664.5	8.0
777.5	148.0
741.0	612.0
540.0	619.0
436.8790534537622	674.3770623782906
571.0	622.0
83.0	475.5
202.0	26.0
161.5	456.5
515.4	626.4
255.0	461.5
574.1978610829649	410.00170676477234
60.10752077719547	274.63761525840533
744.0	631.0
630.0	633.0
276.0	26.0
113.4	26.6
681.0	640.0
582.0167255743073	728.1317557562703
750.0	641.0
126.56786895360672	341.5866424655255
515.0676983671872	632.8393447680336
659.2280124263145	227.2357492796414
139.0	461.5
691.0	638.0
63.0	33.0
243.0	627.0
389.0	637.0
778.4656959192877	215.99613157333656
439.81112763801565	435.9016953923444
137.31880762920267	449.09602922148486
192.53953809930906	602.5412448640814
146.11503018196296	536.0808966876701
97.5	611.0
324.0	631.0
332.0	631.0
266.0	635.0
741.0	454.0
483.5	634.0
51.0	32.0
671.0	453.0
20.0	575.0
389.0	629.0
429.0601889624197	448.60735019077595
256.0	639.0
567.0	453.0
372.0	639.0
738.3940154011574	252.15837984579562
242.0	36.0
285.0553074814846	365.5064569797433
86.0	583.0
300.0	615.0
374.8168165537311	503.3394016301734
136.83012859849376	312.7545796537
761.5	110.0
539.9903289333414	285.8772329647102
334.5	612.0
755.0	455.0
240.5	637.0
334.2564570048919	621.1110480310199
224.0	35.5
40.5	34.0
405.5	614.0
173.0	643.0
316.17533286866234	693.9242236066468
601.5	111.0
262.4206394906827	310.3111845001555
533.5	111.5
76.0	631.0
141.0	579.0
119.5	643.0
501.0	605.0
781.0	470.0
85.0	631.0
118.74900446226422	460.8243259584986
577.6186142979271	589.8355900656499
376.0	34.0
655.0	469.0
348.0	34.0
488.0	599.0
183.74331554654876	770.6468314279451
108.5	635.0
280.0	607.0
731.0	467.0
30.0	30.5
371.0	585.0
445.1865969758136	370.41870527735097
661.0	474.0
435.41301636163547	519.4658096435674
365.0	581.0
204.0	34.0
263.9673399635327	711.9316188671633
119.72636252368203	517.5110935207317
280.0	591.0
131.5	609.0
280.0	33.0
411.0	585.0
218.0	599.0
577.0	480.0
633.0	480.0
182.0	551.0
211.0	555.0
552.0	28.0
13.5	35.0
519.4658096435674	581.0393675128895
765.4	79.6
67.0	535.0
410.0	563.0
7.0	599.0
254.5	549.0
331.5	570.0
362.5	572.0
111.0	535.0
214.0	575.0
529.7280692884543	281.9678007190389
103.0	30.0
48.0	535.0
622.0	496.5
8.4	681.4
427.594151870293	270.23950398202516
327.9036296056761	267.7961088284806
14.0	583.0
693.0	502.0
203.6	541.4
216.48481060404546	146.60370921267187
670.0	500.5
277.0	541.0
425.0	533.0
54.5	551.0
724.222323510599	517.9997725514406
193.0	539.0
370.41870527735097	459.3582888663719
611.0	507.0
13.0	607.0
74.0	551.0
659.6	303.4
763.0	511.0
88.0	559.0
488.0	30.0
475.5	514.0
150.0	543.0
24.0	583.0
617.2016157853486	528.2620321963277
225.0	531.0
79.0	559.0
766.248720151565	258.5112072450114
62.0	725.0
267.0	763.0
205.4	764.6
62.0	41.0
200.0	757.0
450.0	769.0
710.0	779.0
229.0	753.0
189.0	745.0
509.0	767.0
645.0563205357563	5.375469337797969
251.61418858592893	730.7864288645585
365.5	776.0
533.6375015341256	327.9036296056761
59.0	717.0
90.0	42.0
388.49982941358047	553.1846627624818
146.0	757.0
74.27921266775375	740.348731523993
50.0	42.0
194.0	44.0
734.973262186195	425.63943574745736
499.4299693845022	334.2564570048919
342.5640005269433	452.0281034057383
463.0	755.0
398.2734100277586	284.89987490329236
123.0	717.0
453.9828195285739	619.6450109388932
224.0	43.5
476.0	741.0
688.5	196.0
123.0	773.0
384.0	42.0
70.0	765.0
239.6	556.6
317.15269093008015	37.62828536458578
90.0	773.0
706.5	197.5
66.0	773.0
255.0	713.0
15.0	645.0
362.0	737.0
34.6	760.6
298.58288776314174	431.0149050852553
448.0	725.0
476.0	725.0
257.0451701528847	44.95847082521937
321.5	712.0
378.0	713.0
498.0	721.0
191.0	729.0
234.0	42.0
132.0	733.0
39.0	765.0
471.0	715.0
403.5	716.0
429.54886799312857	364.06587787813515
378.0	721.0
502.8507225994645	430.5262260545464
108.0	749.0
183.0	737.0
75.0	757.0
712.5	204.0
36.0	645.0
481.34884524827265	286.854591026128
504.0	40.0
253.0	689.0
214.0	39.0
485.0	703.0
182.0	693.0
68.5	673.0
583.1052631578947	470.57894736842104
286.0485315493643	327.7639424003133
218.4395267268811	423.6847196246217
764.5	205.0
424.0	701.0
466.0	697.0
360.5	702.0
158.33200594968562	298.09420873243283
5.5	717.0
19.0	42.5
507.0	691.0
363.0	683.0
448.0	693.0
666.5581978869482	398.7620890584675
514.5790193364783	107.50938675595937
231.5	699.0
575.1752191443827	558.0714530695709
467.5	684.0
39.0	677.0
321.0	687.0
354.0	689.0
439.0	683.0
72.0	37.0
198.0	653.0
78.6773239441339	216.48481060404546
414.0	673.0
125.0	40.0
249.0	657.0
339.0	667.0
64.5	697.0
162.0	645.0
680.2412107467975	432.9696212080909
407.5	676.0
300.2847431889739	312.534506692824
214.5	647.0
15.0	717.0
486.0	665.0
748.1675960153354	507.2488338758447
609.871430324715	256.55649112217577
508.0	661.0
363.0	651.0
379.5	652.0
433.0	655.0
490.0	657.0
212.0	669.0
7.330185460633594	634.3053818601603
100.0	39.0
481.5	656.0
245.0	673.0
202.0	677.0
45.0	709.0
696.5	218.0
350.0	657.0
88.0	693.0
183.6	36.4
310.5	658.0
392.40926165925174	455.9375356514095
675.3544204397084	412.4451019183169
368.0	52.0
608.0	645.0
217.46216866546328	378.23756976869345
688.0	645.0
567.8450336837491	236.52065086311063
608.5	154.0
680.0	37.0
240.0	51.0
569.0	654.0
452.0	52.0
764.2940040287294	227.2357492796414
600.0	37.0
655.3185801806433	13.683012859849375
486.72431458607065	688.5487542688489
571.4	660.4
595.0	664.0
670.0	667.0
770.0	671.0
577.0	662.0
546.0	663.0
501.8733645380467	377.26021170727563
236.03197183240172	345.98475374190565
414.8884970718614	81.12071909767843
133.4093753835314	36.65092730316797
777.0	662.0
634.5	670.5
203.7791558056139	225.7697121875147
431.5035841159642	357.7130504789194
716.0	673.0
46.0	51.0
635.0	680.0
688.0	685.0
641.6	579.4
555.1393788853175	293.69609745605266
732.5	165.0
551.7186256703552	375.30549558444
707.0	688.0
264.86403464422716	142.69427696700063
499.91864841521107	658.2506543648967
659.0	688.0
761.4	601.6
715.0	696.0
621.0	698.0
520.0	701.0
287.3432700568369	685.1280010538866
124.0	51.0
666.0	703.0
584.0	40.0
592.0	40.0
755.4	684.4
548.5	169.0
563.0	712.0
94.31505292681891	420.26396640965936
250.20366372296	624.5318012459821
729.1091138176881	296.1394926095972
566.3789965916224	460.8243259584986
708.0	713.0
439.32244860730674	481.34884524827265
645.0	714.0
107.0	45.5
548.0	721.0
734.0	731.0
444.0	47.0
696.0	41.5
660.0	729.0
665.0921607948214	305.4243941930664
182.0	48.5
771.0	728.0
127.0	781.0
730.5751509098149	419.77528737895045
748.0	737.0
646.0	739.0
584.0	741.0
98.0	48.0
135.0	777.0
554.4	512.6
190.0	781.0
352.3375811411214	297.116850671015
589.346911034941	243.36215729303532
734.5	178.5
248.0	45.0
647.0	756.0
608.0	43.0
219.0	777.0
562.4695643459511	191.07350100718236
324.0	46.0
691.0	752.0
592.0	757.0
600.6	532.4
734.0	763.0
284.0	45.0
763.0	776.0
71.0	47.0
277.44058962773994	410.5326147236247
340.0	45.0
27.0	49.0
166.4	306.6
568.0	773.0
311.54128262494424	336.37188432193767
364.0	60.0
549.7639095475196	7.330185460633594
666.0695188562393	249.2263056615422
347.2973490686148	373.4522495227812
516.5337354593139	238.96404601665515
757.4524975988047	427.1054728395841
436.3903744230533	208.66594611270298
93.0	57.0
468.0	59.0
60.59619980790438	524.8412789813653
110.0	60.5
27.854704750407656	323.5055183292959
407.0696325805189	486.23563555536174
18.0	54.0
784.0	63.0
537.5469337797969	432.9696212080909
210.0	57.0
233.9030125121746	385.5855721412818
546.3431563325572	377.26021170727563
704.0	65.0
268.0	57.0
460.3356469277897	489.16770973961513
410.97906482619015	422.7073615632039
679.2638526853797	255.57913306075798
143.18295599770954	681.7072478389242
277.5696894426587	534.1261805648345
579.0846513900539	347.9394698647412
740.5	282.0
158.0	55.0
330.34702475922063	453.9828195285739
165.17351237961032	364.55455690884406
683.6619639617599	270.72818301273406
103.11127547957922	264.3753556135183
300.0489248552684	471.57526463409454
399.7394471198853	487.21299361677956
537.058254749088	279.52440556549436
67.0	54.5
440.78848569943347	290.7640232717992
28.5	60.0
481.34884524827265	311.77722159228216
88.0	53.0
79.0	53.0
724.711002541308	245.31687341587093
37.0	54.0
344.6	180.4
760.5	296.0
319.5960860836247	483.3035613711083
202.0	56.0
116.79428833942859	233.09989764814827
275.45414149198047	364.8443076011568
250.0	53.0
284.0	53.0
56.0	56.5
9.0	58.5
682.684605900342	554.6506998546085
105.0	55.0
513.6016612750605	379.7036068608202
389.9658665057072	376.2828536458578
256.5	4.0
386.0	73.5
359.667766601755	448.11867116006704
554.6506998546085	206.22255095915844
310.3111845001555	438.83376957659783
478.0	73.5
18.0	65.0
108.0	70.0
372.37342140018654	541.4563660254681
309.8225054694466	497.9639322923755
504.31675969159124	597.6544545569924
332.0	71.0
291.4	197.6
356.2470133867927	423.1960405939128
47.0	70.0
678.2864946239619	398.7620890584675
458.0	70.5
147.09238824338078	339.63192634268984
386.0564342600359	323.01683929858706
407.0696325805189	343.5413585883611
575.1752191443827	378.23756976869345
471.4	193.6
291.741381333217	657.2732963034789
776.0	55.0
64.0	74.0
246.0	70.0
121.0	72.0
368.46398915451533	526.3073160734921
220.39424284971673	512.6243032136426
100.0	72.0
416.84321319469706	498.9412903537933
172.0	70.0
316.0	68.0
76.0	72.0
280.0	68.0
685.6166800845955	576.6412562365093
46.913186948055	345.98475374190565
74.0	62.5
538.0356128105058	357.2243714482105
636.7487770137049	360.6451246631728
207.68858805128517	692.4581865145202
412.0	65.0
272.0	66.0
254.0	63.0
426.12811477816626	258.9998862757203
673.5	14.0
420.0	63.5
228.0	66.0
178.0	64.0
566.3789965916224	317.64136996078906
66.0	64.0
282.73778465643187	397.6207018411881
152.46785758117875	245.31687341587093
481.83752427898156	282.4564797497478
27.0	69.0
674.3770623782906	511.6469451522248
317.15269093008015	438.3450905458889
598.6318126184102	157.3546478882678
407.0696325805189	731.5525089712327
412.9337809490258	761.8506088751849
344.0	61.0
332.0	61.0
37.0	65.0
511.15826612151596	249.7149846922511
103.0	63.0
9.0	70.0
229.67914443318594	187.65274779222
355.75833435608376	506.7601548451358
242.0	62.0
388.0	90.0
175.4	452.6
347.9394698647412	488.1903516781973
718.5	381.0
70.3697804220825	319.5960860836247
308.0	90.0
612.3148254782595	465.71111626558763
178.0	88.0
439.32244860730674	38.605643426003596
28.5	80.0
55.0	86.0
508.0	88.0
367.823979804796	370.472577319142
266.0	87.5
490.0	87.5
556.6054159774442	227.2357492796414
592.0	95.0
722.5	399.0
82.0	89.0
232.0	84.0
102.0	89.0
51.799977255144064	765.760041120856
450.0	85.5
400.0	85.0
492.0997839238686	349.40550695686795
75.25657072917156	224.79235412609688
110.93013997092172	714.448742896421
276.0	83.0
473.04130172622126	276.10365235053206
410.00170676477234	292.23006036392593
258.0225282143025	87.96222552760312
465.71111626558763	544.3884402097216
91.0	88.0
277.5696894426587	173.9697349323706
12.216975767722657	558.0714530695709
18.0	76.0
45.0	90.0
25.0	90.0
56.0	76.0
456.91489371282734	634.3053818601603
263.3979975521005	428.5715099317108
684.6393220231777	28.34338378111656
212.0	82.0
443.23188085297795	321.0621231757514
179.34520427016858	288.80930714896357
125.5905108921889	133.4093753835314
680.0	105.0
559.0488111309887	493.0771419852864
45.5	80.0
64.0	82.0
377.26021170727563	439.32244860730674
436.0	77.0
143.67163502841845	237.00932989381954
720.0	106.0
74.0	79.0
434.92433733092656	431.0149050852553
86.0	80.0
96.0	79.0
148.0	78.0
526.5	445.0
542.9224031175949	362.1111617552995
61.0	101.0
598.5	317.0
174.0	105.0
548.7865514861018	403.6488793655566
440.6	577.6
154.0	105.0
517.9997725514406	781.3977701035411
320.0	104.0
340.0	104.0
209.0	106.5
114.83957221659297	509.69222902938924
478.9054500947281	47.40186597876391
656.0	78.0
674.8657414089995	192.53953809930906
330.6	549.6
522.3978838278208	663.6261237026947
18.0	96.0
629.9072705837801	431.0149050852553
598.1431335877013	524.8412789813653
330.0	104.5
282.6	750.4
82.0	106.0
331.6	744.4
162.0	100.0
111.6	99.6
420.0	103.0
296.6281716403061	775.5336217350342
592.0	79.0
55.0	105.0
110.0	107.0
507.4	757.6
496.9865742309577	525.8186370427832
100.5	105.5
445.2658056214727	716.0850079446698
214.0	100.0
136.0	101.0
356.0	101.0
127.0	104.0
647.9883947200096	512.1356241829337
92.0	105.0
206.71122998986735	458.86960983566297
224.0	97.0
490.63374683174186	417.33189222540597
170.0	95.0
491.6111048931597	766.248720151565
62.0	92.0
432.9696212080909	480.37148718685484
412.0	98.0
260.0	95.0
607.5	356.5
20.0	104.0
452.5167824364472	130.47730119927797
243.85083632374423	612.3148254782595
35.0	94.0
424.0	95.0
438.3450905458889	121.19239961580875
576.0	87.0
684.5	366.0
53.0	96.0
273.1715781662786	638.7034931365405
497.4	689.6
513.5	21.0
708.0959154972052	302.00364097810404
721.4	254.4
276.0	91.0
107.6	675.6
132.43201732211358	21.013198320482967
97.0	97.0
483.3035613711083	533.1488225034167
541.945045056177	415.86585513327924
134.87541247565812	511.6469451522248
360.0	92.0
752.5	376.0
424.17339865533063	396.80737293563186
152.0	120.0
520.0	124.0
134.0	120.0
476.0	123.0
610.0	517.5
163.21879625677468	389.9658665057072
731.0	524.5
252.64705887650453	393.38661972066956
114.0	118.0
228.70178637176812	103.59995451028813
19.0	113.0
205.0	122.5
546.3431563325572	396.31869390492295
687.6	419.6
226.7470702489325	522.3978838278208
341.5866424655255	458.38093080495406
28.0	110.0
719.0	560.5
613.7808625703863	301.0262829166862
559.0488111309887	281.47912168833
248.0	116.0
676.0	131.0
318.0	116.5
782.5	578.0
561.4922062845333	327.9036296056761
428.0	116.0
534.0	134.5
348.952722515081	357.89173912599864
370.41870527735097	314.7092957765356
372.86210043089545	452.0281034057383
38.0	123.0
392.40926165925174	199.38104452923375
224.79235412609688	478.4167710640192
609.5	575.0
344.5187166497789	111.90749803233953
90.0	121.0
363.5200088439838	361.53356070822434
204.0	113.0
13.5	121.0
425.63943574745736	23.4565934740275
65.0	110.0
21.0	122.0
300.0	115.0
629.9072705837801	56.68676756223312
684.0	139.0
158.0	114.0
187.0	114.5
380.0	112.0
706.0	597.5
528.0	142.0
527.5	601.0
560.0	142.0
237.00932989381954	612.8035045089684
720.5	608.0
376.7715326765667	274.1489362276964
438.0	112.5
624.5	608.0
104.0	115.0
192.0	109.0
416.0	111.0
86.0	114.0
376.2828536458578	282.9451587804567
336.0	111.0
500.0	110.0
165.0	108.5
657.0	622.5
297.116850671015	216.97348963475437
37.0	114.0
728.0	150.0
280.5017636269122	265.35271367493607
138.0	110.0
75.0	112.0
545.5	36.0
434.0	151.0
508.0	152.0
298.0	149.0
568.0	108.0
187.0	145.0
137.0	147.0
80.0	144.0
242.0	146.0
622.5770851231466	320.0847651143336
36.5	140.0
119.5	141.0
777.4883378578699	70.3697804220825
42.5	142.0
405.0	621.5
259.97724433713813	261.44328142926486
502.0	619.5
286.0	619.5
427.1054728395841	659.7166914570234
52.0	142.0
400.0	146.0
458.0	611.5
197.0	635.5
123.0	152.0
455.9375356514095	335.72249409701857
306.0	143.0
380.0	144.0
41.5	148.0
65.5	151.0
710.5393106507497	399.7394471198853
769.5	27.0
33.0	148.0
744.5	468.0
237.0	137.0
646.5	473.0
324.0	138.0
500.0	591.5
151.97917855046984	455.4488566207006
341.0	581.5
640.0	114.0
492.0	138.0
724.5	478.0
56.0	150.0
371.0	593.5
43.0	639.5
210.6206622355386	378.23756976869345
371.4658013870217	401.59359811270707
684.6393220231777	378.72624879940236
193.0	555.5
290.5	562.5
273.6363636363636	2.909090909090909
482.0	135.0
62.0	125.0
188.0	132.0
461.0	133.5
290.0	135.0
447.0	132.5
768.0	116.0
245.0	129.0
177.0	131.0
489.0	565.5
316.66401189937125	454.9601775899917
224.79235412609688	550.2525885782285
264.0	136.0
317.64136996078906	184.23199457725767
111.0	125.0
394.0	131.0
490.14506780103295	494.0545000467042
89.5	515.5
463.75640014275206	439.81112763801565
53.5	126.0
598.1431335877013	482.8148823403994
152.0	136.0
474.5	546.5
276.0	126.0
82.0	567.5
112.0	136.0
34.0	130.0
43.0	132.0
410.49038579548125	302.98099903952186
612.0	121.5
300.0	124.0
85.0	551.5
104.0	132.0
335.23381506630966	713.9600638657121
136.0	127.0
724.5	510.0
226.0	126.0
460.0	124.0
127.0	128.0
272.0	182.0
512.0	186.0
398.0	768.5
732.0	187.0
366.5092730316797	326.43759251354936
480.5	10.5
224.0	180.0
742.0	186.5
257.0	766.5
584.5	781.0
430.5262260545464	555.6280579160264
387.0	762.5
484.0	764.5
378.0	185.0
218.5	750.5
185.6	183.6
382.63568104507357	272.1942201048608
106.0	172.0
192.0	184.0
584.0	190.0
376.0	748.5
602.0525658333725	205.24519289774062
44.5	174.0
302.0	179.0
13.0	166.0
384.0	178.0
113.86221415517515	481.83752427898156
416.0	178.0
416.0	748.5
726.1770396334347	172.99237687095282
268.0	174.0
392.0	176.0
764.0	195.0
568.0	196.0
620.0	197.0
11.0	156.0
281.47912168833	438.83376957659783
207.0	177.0
17.5	154.0
740.6	334.4
28.0	154.0
722.0	201.5
656.0	202.0
453.0	710.5
496.49789520024876	596.1884174648657
97.5	179.0
3.90943224567125	321.55080220646033
34.20753214962344	74.27921266775375
256.8155154817621	705.4299602473718
27.0	182.0
603.4	361.6
213.06405738908313	324.4828763907137
344.0	168.0
62.0	644.5
580.0	207.0
346.5	681.5
47.0	158.0
403.0	164.5
768.0	210.0
246.6	162.6
305.91301290695907	374.77654827995417
439.0	690.5
397.0	678.5
628.9299125223623	701.2544090672804
225.0	167.0
182.0	168.0
512.6243032136426	472.55262269551235
525.3299580120743	718.3581751420921
721.0	12.0
608.0	210.0
510.0	161.0
482.8148823403994	301.0262829166862
454.79918761109775	380.6183492434624
182.0	154.0
652.0	211.0
482.0	159.0
425.63943574745736	595.6997384341568
61.57355786932219	141.2282398748739
660.2053704877324	289.2979861796725
372.0	160.0
590.3242690963588	502.8507225994645
413.4224599797347	517.0224144900228
83.0	168.0
197.0	159.0
230.0	160.0
616.7129367546397	354.29229726395704
239.0	161.0
394.0	656.5
93.0	162.0
213.0	161.0
255.0	159.0
12.0	174.0
159.0	159.0
467.0	650.5
149.04710436621642	430.5262260545464
560.0	218.0
124.12447380006219	320.5734441450425
137.0	161.0
226.7470702489325	132.9206963528225
382.0	155.0
424.66207768603954	251.6697008150867
324.0	216.0
406.0	217.0
719.5	652.0
190.0	212.0
120.0	210.0
136.0	212.0
403.6488793655566	475.9733759104747
768.0	660.5
736.0	156.0
209.0	211.0
422.0	215.0
479.0	216.5
162.0	216.0
758.5	667.0
38.0	208.0
261.44328142926486	216.97348963475437
566.0	158.5
567.3563546530402	170.54898171740828
501.0	211.5
382.0	213.0
453.0	211.5
135.0	203.0
354.0	207.0
404.0	210.0
452.0281034057383	342.0753214962344
697.3449768216092	755.0091024452602
688.0	162.0
530.2167483191632	434.43565830021765
374.3281375230222	462.29036305062533
419.0	206.5
194.0	204.0
614.5	691.0
573.2205030215471	733.0185460633594
259.0	202.5
51.799977255144064	356.7356924175016
782.8638071956678	288.80930714896357
332.0	204.0
468.0	206.0
268.0	204.0
294.0	205.0
19.0	188.0
665.5	710.0
599.0	707.5
360.0	200.0
618.0	169.5
464.24507917346097	232.61121861743936
400.0	202.0
255.09045403004907	374.3281375230222
56.0	186.0
59.0	194.0
22.0	212.0
741.5	730.0
664.0	174.0
272.0	196.0
615.5	732.0
310.0	197.0
42.0	194.0
727.5	740.0
418.3092502868237	511.15826612151596
398.0	195.0
12.0	216.0
401.69416324272095	365.04323593955297
680.0	176.0
604.0	177.0
319.1074070529158	417.33189222540597
721.7789283570545	575.1752191443827
774.0	754.5
672.0	178.0
744.0	178.0
513.0	749.5
396.80737293563186	502.3620435687556
703.2091251901161	180.3225623315864
536.0	180.0
26.0	208.0
52.0	196.0
352.3375811411214	597.6544545569924
223.0	187.0
330.0	189.0
188.0	194.0
369.0	189.5
47.0	202.0
321.0	189.5
736.5	773.0
680.0	184.0
340.0	188.0
69.0	198.0
408.0	250.0
358.0	249.0
162.73011722606577	137.80748665991158
34.0	236.0
57.17544659294203	207.19990902057626
131.0	245.0
306.0	249.0
471.08658560338563	427.1054728395841
121.5	241.0
228.0	244.0
25.411309596863124	531.68278541129
221.0	245.0
28.0	232.0
89.0	242.0
481.0	247.5
702.0	257.0
227.2357492796414	459.3582888663719
301.0	245.5
41.0	240.0
182.0	248.0
17.5	230.0
51.0	240.0
472.0	244.0
757.0	261.5
254.0	248.0
74.0	248.0
557.0	265.5
529.0	267.5
32.0	246.0
772.0	266.0
480.0	240.0
736.0	276.0
247.0	243.0
164.5	239.5
304.0	238.0
48.5	248.0
266.8187507670628	670.9563091633282
430.5262260545464	345.49607471119674
65.5	223.0
653.8525430885165	261.44328142926486
23.5	248.0
752.5657072917156	129.01126410715125
245.0	229.0
710.0	289.0
756.5	67.5
678.7751736546708	324.4828763907137
228.0	228.0
319.1074070529158	560.5148482231155
608.4053932325883	691.9695074838113
642.1242463515028	294.18477648676156
467.17715335771436	20.035840259065157
71.0	220.0
756.0	290.0
630.884628645198	207.19990902057626
722.0	295.0
201.0	233.0
15.0	248.0
487.70167264748846	361.6224827245906
612.8035045089684	429.54886799312857
178.0	220.0
16.0	240.0
260.0	224.0
763.3166459673116	245.80555244657984
480.0	226.0
354.0	223.0
517.9997725514406	357.2243714482105
222.34895897255234	347.9394698647412
406.58095354981	470.5979065726767
5.0	250.0
392.26432369832986	751.2015027074461
486.0	221.0
105.55467063312375	385.567755229327
662.0	313.0
187.1640687615111	329.3696666978028
470.1092275419678	410.49038579548125
332.30174088205627	217.46216866546328
594.23370134203	700.2770510058626
760.8732508137671	215.99613157333656
32.0	284.0
144.0	300.0
630.0	222.5
97.5	286.0
211.0	310.0
157.0	306.0
646.522357627883	371.88474236947764
451.5394243750294	302.00364097810404
658.2506543648967	442.25452279156013
88.5	286.0
74.0	288.0
289.6	289.6
245.1125299661375	708.0306236952885
141.2282398748739	141.2282398748739
264.1976020560101	365.17538229045005
246.5	287.0
491.12242586245077	402.18284227342986
298.0	290.0
129.49994313786016	367.4866310930975
221.0	282.0
644.0	231.0
393.0	291.0
280.0	296.0
493.0	291.0
17.0	264.0
76.0	312.0
421.2413244710772	451.5394243750294
452.6	776.6
584.5	56.0
11.0	256.0
647.0110366585918	288.80930714896357
217.0	290.0
151.49049951976093	258.9998862757203
64.0	304.0
30.0	252.0
[truncated: 7,328 more rows]
