# Supplementary material for: Intervisit Reproducibility of Foveal Cone Density Metrics
Source: Transl Vis Sci Technol. 2024 Jun 24;13(6):18. doi: 10.1167/tvst.13.6.18 (PMC11205225; doi:10.1167/tvst.13.6.18)
Supplement: Supplement 3 [file tvst-13-6-18_s003.zip › JC_0200_visit2_500um_coords.csv]

146.0	2.5
248.5	3.0
287.6	3.4
782.0	2.5
1295.578947	3.894736842
1617.0	2.5
1712.0	3.0
1964.5	3.0
196.5	4.5
587.0	4.5
1503.0	4.0
1741.0	4.0
1871.5	5.0
305.0	5.0
412.0	5.0
477.0	5.0
565.0	5.5
651.4	5.6
728.0	5.5
1139.105263	5.421052632
1478.5	5.0
630.6	6.6
64.5	7.0
189.9411765	7.411764706
984.5	7.0
1000.5	7.0
1894.0	7.5
841.0	8.0
1054.5	8.0
1518.0	8.0
97.0	9.0
173.0	9.0
820.0	9.0
1319.0	9.0
1370.391304	9.434782609
1571.0	9.0
262.0	10.0
698.0	10.0
1069.0	10.0
1266.0	10.0
1334.6	10.4
1728.0	10.0
427.0	11.0
682.0	11.0
1026.0	11.0
1248.5	11.0
30.0	12.0
361.0	12.0
460.0	12.0
892.4	12.4
960.0	12.0
1657.6	12.4
492.0	13.0
548.5	13.0
796.0	13.0
852.5	13.5
877.5	13.5
905.6	13.6
1230.0	13.5
1381.0	13.0
1604.0	13.0
45.0	14.0
235.6	14.4
378.0	14.0
510.0	14.0
829.0	14.0
1110.0	14.0
1126.0	14.0
1464.0	14.0
339.0	15.0
640.5	15.5
940.5	15.0
1284.0	15.0
1407.0	15.0
1673.0	15.0
1756.0	15.0
211.5	16.0
618.0	16.0
662.5	16.5
749.5	16.5
765.0	16.0
923.0	16.5
1043.0	16.5
1092.0	16.0
1153.0	16.0
1351.0	16.5
1691.0	16.0
1816.0	16.0
134.0	17.0
576.0	17.5
1556.5	17.5
226.0	18.5
446.0	18.0
716.0	18.0
971.4	18.4
1306.894737	18.42105263
1425.0	18.0
1638.5	18.0
1835.5	18.0
74.0	19.0
159.0	19.0
317.0	19.0
413.6	19.6
526.4	19.4
783.0	19.0
1010.0	19.5
1529.0	19.0
1587.4	19.4
1705.0	19.5
1880.0	19.0
592.0	20.0
843.0	20.5
1439.0	20.5
1854.0	20.0
114.0	21.0
286.0	21.0
395.0	21.0
476.0	21.0
562.0	21.0
992.5	21.0
1508.0	21.0
1958.5	22.0
251.0	22.0
268.5	22.0
1023.105263	22.57894737
1057.5	22.5
1623.5	22.5
18.5	23.0
59.0	23.0
648.0833333	23.91666667
1076.0	23.0
1217.5	23.0
1487.0	23.0
738.0	24.0
1544.5	24.0
630.0	25.0
1261.0	25.5
1370.0	25.5
173.6	26.4
811.1052632	26.57894737
825.0	26.0
1105.0	26.5
92.0	27.0
353.0	27.0
435.6	27.6
680.0	27.0
699.0	27.0
1144.0	27.0
1273.0	27.0
1736.0	27.0
1904.0	27.0
793.0	28.0
1404.0	28.0
1454.0	28.0
1570.0	28.0
1653.0	28.0
1769.0	28.0
299.0	29.0
331.0	29.5
865.5	29.0
893.4	29.6
960.0	29.5
1126.5	29.0
1322.5	29.0
1340.0	29.0
46.4	30.6
370.0	30.5
496.0	30.5
540.0	30.0
762.5	30.0
1200.0	30.0
1294.0	30.0
1469.0	30.0
1695.6	30.4
200.0	31.0
217.5	31.0
509.5	31.0
1042.5	31.0
1232.0	31.0
1386.6	31.4
1552.6	31.4
1612.5	31.5
1678.0	31.0
1721.5	31.5
1799.0	31.0
147.5	32.0
916.5	32.0
1005.0	32.0
1090.0	32.0
1437.0	32.5
1592.4	32.6
1917.894737	32.57894737
317.4	33.6
235.0	34.0
658.0	34.0
931.4	34.4
1358.0	34.0
1632.5	34.0
71.0	35.0
464.0	35.0
613.5	35.0
730.5	35.0
978.0	35.0
1026.5	35.0
1184.6	35.6
1500.0	35.5
1521.5	35.0
1786.5	35.5
1886.5	35.0
1947.909091	35.90909091
591.5	36.0
1158.0	36.0
1845.434783	37.60869565
1871.5	36.0
10.0	37.0
129.5	37.0
383.0	37.0
642.5	37.0
837.0	37.0
991.0	37.0
1130.241379	39.20689655
1276.5	37.5
446.5	38.0
572.0	38.0
781.0	38.0
853.5	38.5
945.5	38.0
1706.0	38.0
32.0	39.5
165.5	39.0
282.0	39.0
528.4	39.6
711.0	39.5
750.0	39.0
881.0	39.0
1073.0	39.0
1218.5	39.0
1309.5	39.0
108.0	40.0
669.0	40.0
1264.0	40.5
1486.0	40.0
1756.0	40.0
1829.0	40.0
411.6	41.4
693.4	41.6
797.96	42.4
1056.0	41.0
1374.6	41.6
1741.6	41.4
305.5	42.5
342.0	42.0
483.0	42.0
813.0	42.0
1539.0	42.0
561.4210526	44.10526316
626.0	43.0
1686.5	43.0
1782.5	43.0
184.0	44.0
961.5	44.0
1104.0	44.0
1404.0	44.0
1462.0	44.0
1655.0	44.0
1959.0	44.0
360.0	45.0
496.0	45.0
767.0	45.0
911.5	45.0
1143.5	45.0
1197.0	45.0
1907.5	45.5
1938.6	45.6
210.0	46.0
229.5	46.5
395.0	46.0
1037.5	46.0
1297.962963	47.59259259
1327.0	46.0
1563.5	46.0
1856.0	46.0
433.0	47.0
510.0	47.0
607.5	47.0
1009.5	47.0
1232.0	47.5
1581.5	47.5
1155.0	48.5
1171.0	48.0
1343.5	48.0
1511.0	48.5
866.5	49.0
1616.0	49.0
1641.0	49.0
1817.0	49.5
45.0	50.0
145.0	50.0
326.6	50.6
680.0	50.5
1361.4	50.6
1444.0	50.0
1669.6	50.6
1803.0	50.0
98.5	51.5
172.0	51.0
457.0	51.0
657.0	51.0
783.0	51.0
833.5	51.0
973.5	51.0
1115.5	51.5
1725.6	51.4
546.5	52.0
740.0	52.0
796.5	52.5
1526.4	52.6
1599.5	52.0
1887.5	52.0
130.0909091	53.90909091
296.0	53.0
376.5	53.0
592.0	53.0
722.0	53.0
993.5	53.5
22.42105263	55.10526316
31.5	54.36363636
255.0	54.0
275.0	54.0
642.6	54.4
1430.5	54.0
1711.5	54.0
1950.0	54.0
350.0	55.0
574.6	55.6
879.0	55.0
1020.4	55.6
1082.0	55.5
1414.5	55.0
1926.5	55.0
111.6	56.6
475.0	56.0
618.0	56.0
907.6	56.4
1066.5	56.0
1186.5	56.0
1216.0	56.0
1269.0	56.0
1314.0	56.0
1374.5	56.5
194.0	57.0
405.0	57.5
528.5	57.5
760.0	57.5
944.5	57.0
1052.0	57.5
1133.4	57.6
1249.0	57.0
1397.6	57.4
1547.5	57.0
1744.0	57.5
1868.0	57.0
419.0	58.0
700.0	58.5
1099.0	58.5
1500.0	58.0
1763.0	58.0
1834.5	58.0
1914.0	58.5
8.5	59.0
81.0	59.0
499.0	59.0
179.5	60.0
560.0	60.0
1330.0	60.0
1692.5	60.0
161.0	61.0
961.0	61.0
1461.5	61.5
1571.0	61.5
1777.5	61.5
226.0	62.0
312.5	62.0
363.0	62.0
774.5	62.0
930.0	62.0
1007.0	62.0
1038.0	62.0
1516.0	62.5
1627.0	62.0
1902.5	62.5
1481.0	63.0
1939.4	63.4
142.5	64.5
680.0	64.5
894.0	64.5
979.0	64.0
1173.5	64.5
1204.0	64.0
1235.0	64.5
1284.0	64.0
1590.0	64.0
1663.0	64.0
286.0	65.5
606.6	65.6
668.5	65.0
1679.0	65.0
1817.0	65.0
43.6	66.6
342.0	66.0
446.0	66.0
486.4	66.6
747.5	66.5
794.0	66.0
823.0	66.5
1721.5	66.0
1799.0	66.0
1877.5	66.5
247.0	67.0
515.0	67.0
548.0	67.0
653.0	67.0
729.5	67.5
865.0	67.0
1446.0	67.0
636.0	68.0
1304.0	68.5
1350.0	68.5
1365.0	68.0
1429.5	69.0
1891.0	68.5
22.5	69.0
462.0	69.0
588.0	69.0
712.0	69.0
845.5	69.0
1257.5	69.0
1538.0	69.0
393.0	70.0
431.0	70.0
882.5	70.5
1021.0	70.0
1321.5	70.0
1706.0	70.0
1851.0	70.5
1146.0	71.5
1191.0	71.0
1414.5	71.5
1644.0	71.0
1924.0	71.0
206.0	72.0
568.0	72.0
764.5	72.0
967.0	72.0
1070.0	72.0
1272.0	72.0
271.0	73.0
322.4	73.4
376.0	73.0
993.0	73.0
1051.0	73.0
1125.6	73.4
1395.0	73.0
1555.0	73.0
4.6	74.4
535.0	74.0
1163.5	74.0
1220.4	74.6
1613.0	74.0
1763.0	74.0
153.0	75.0
305.4	75.6
358.0	75.0
808.0	75.0
1101.5	75.0
1505.5	75.5
1745.0	75.0
1836.6	75.4
1866.0	75.0
74.5	76.5
180.5	76.0
499.5	76.0
696.0	76.0
914.8947368	76.57894737
255.5	77.0
406.5	77.0
776.5	77.0
1247.0	77.5
135.6	78.4
934.4	78.4
1008.0	78.0
1038.0	78.0
1379.5	78.5
1458.0	78.0
1578.0	78.0
1597.6	78.6
1687.6	78.6
1898.0	78.5
1947.5	78.0
61.91666667	80.08333333
219.0	79.0
236.0	79.0
681.0	79.0
738.5	79.0
858.5	79.0
950.5	79.0
1337.0	79.0
482.0	80.0
582.0	80.0
614.5	80.5
835.5	80.0
1630.0	80.0
1656.0	80.0
449.5	81.5
1670.0	81.0
1812.5	81.5
39.5	82.0
283.5	82.0
521.0	82.0
626.6	82.6
1135.5	82.5
1180.5	82.0
420.5	83.0
597.0	83.0
820.0	83.0
873.4	83.6
1079.0	83.5
1352.0	83.0
1428.0	83.0
551.0	84.0
644.0	84.0
755.6	84.4
1025.0	84.0
1113.0	84.0
1288.0	84.0
1302.6	84.6
1530.0	84.0
1879.5	84.0
725.0	85.0
790.0	85.5
1365.5	85.0
1446.0	85.0
394.5	86.0
1062.0	86.0
1323.0	86.0
1408.5	86.0
1495.5	86.0
1723.0	86.0
1852.0	86.0
432.0	87.0
708.0	87.0
907.0	87.0
977.0	87.0
993.5	87.0
1562.105263	87.42105263
1641.4	87.6
1797.6	87.4
18.5	88.5
106.0	88.0
196.0	88.5
342.0	88.0
467.0	88.0
570.0	88.0
960.0	88.0
1153.5	88.0
1200.0	88.0
1394.0	88.0
1543.5	88.0
1708.0	88.0
658.0	89.0
880.7727273	90.22727273
1045.0	89.5
1217.0	89.0
1466.6	89.6
1750.5	89.5
53.5	90.5
266.0	90.0
359.0	90.0
534.0	90.5
845.6	90.6
88.0	91.5
150.0	91.5
246.5	91.0
319.0	91.0
504.0	91.0
928.0	91.0
1516.0	91.0
1589.4	91.4
1768.5	91.0
1834.0	91.0
299.0	92.0
380.0	92.0
438.6	92.4
692.0	92.5
944.0	92.0
1345.0	92.5
1618.0	92.0
1865.4	92.4
1936.5	92.0
804.0	93.0
1093.5	93.0
1248.5	93.0
132.5	94.0
772.0	94.0
830.9	95.03333333
861.0	94.0
228.0	95.5
635.6	95.6
675.0	95.0
1009.5	95.5
1126.0	95.5
490.0	96.5
522.4	96.4
737.0	96.5
1312.5	96.0
1951.0	96.0
70.5	97.0
582.5	97.0
616.5	97.0
1262.105263	97.57894737
1901.5	97.5
38.0	98.0
602.4	98.4
896.0	98.0
1186.0	98.0
1491.0	98.0
1603.5	98.0
1818.0	98.0
406.0	99.0
549.0	99.0
1028.0	99.0
1417.0	99.0
1534.5	99.5
1665.0	99.0
1882.0	99.0
328.5	100.5
1295.5	100.0
1685.0	100.0
1784.5	100.0
1963.0	100.0
115.0	101.0
163.6	101.4
424.0	101.0
718.0	101.0
818.5	101.0
1058.5	101.0
1075.5	101.5
1104.421053	102.1052632
1456.5	101.5
1736.0	101.0
1844.5	102.0
210.0	102.5
283.5	102.5
459.6	102.4
658.5	102.5
757.4	102.6
846.4	102.6
980.0	102.0
1141.0	102.5
1225.0	102.0
1437.0	102.0
1573.0	102.5
27.6	103.6
189.0	103.0
366.0	103.5
957.0	103.6666667
1365.0	103.5
1384.4	103.6
1554.6	103.6
1894.0	104.0
14.5	104.5
48.0	104.5
98.6	104.4
475.0	104.0
569.5	104.0
792.5	104.5
921.0	104.0
937.5	104.0
1276.0	104.0
1401.0	104.0
262.5	105.0
347.0	105.0
391.0	105.0
535.0	105.5
874.6	105.4
997.0	105.0
1154.5	105.5
1203.0	105.0
1506.0	105.0
1698.5	105.0
1805.0	105.5
153.5	107.5
504.5	107.0
1474.5	107.5
1523.0	107.5
1591.0	107.0
1767.0	107.0
172.0	108.0
242.6	108.4
906.0	108.0
1092.0	108.5
1176.0	108.0
1348.0	108.0
1651.0	108.0
1923.0	108.0
1048.0	109.0
1624.6	109.4
1832.0	109.0
1855.6	109.4
437.0	110.0
886.0	110.0
1715.0	110.0
1750.0	110.0
1870.0	110.0
414.6	111.4
626.0	111.5
642.5	111.0
779.0	111.5
1129.5	111.0
1609.0	111.0
80.5	112.0
225.5	112.0
310.0	112.0
676.0	112.0
698.5	112.0
718.0	112.5
732.5	112.0
1028.0	112.0
1115.0	112.5
1214.0	112.0
1674.0	112.5
1953.5	112.5
56.4	113.4
326.0	113.5
524.4	113.4
559.0	113.0
590.5	113.5
1411.0	113.5
139.4210526	115.1052632
490.5	114.0
750.0	114.5
1102.5	114.5
1240.5	114.0
1255.6	114.6
1304.0	114.0
1321.421053	115.1052632
1425.0	114.0
1491.0	114.0
1907.6	114.4
38.0	115.0
201.0	115.0
291.5	115.0
970.0	115.0
1189.0	115.0
1447.0	115.0
1792.0	115.0
274.5	116.5
380.0	116.0
863.5	116.5
951.0	116.5
1066.5	116.0
1374.0	116.5
1545.0	116.0
1938.4	116.6
215.0	117.5
821.0	117.0
835.0	117.0
1730.0	117.0
106.0	118.5
406.0	118.5
452.0	118.0
467.6	118.4
848.0	118.5
987.5	118.5
1576.0	118.0
1639.5	118.0
184.0	119.0
357.0	119.0
425.0	119.5
930.5	119.0
1465.4	119.4
1777.0	119.0
1845.5	119.0
1860.5	119.0
21.4	120.4
542.0	120.0
574.5	120.5
914.0	120.0
1005.0	120.0
1162.105263	120.4210526
1390.0	120.5
1512.0	120.0
1882.0	120.0
124.0	121.0
657.5	121.0
794.0	121.0
1268.5	121.5
1287.5	121.5
1562.0	121.0
1821.0	121.0
257.4	122.4
609.0	122.0
708.0	122.0
897.0	122.5
1079.5	122.0
1142.0	122.0
1227.4	122.6
1341.0	122.0
687.0	123.5
1046.5	123.5
1207.0	123.0
1477.5	123.0
1693.0	123.0
502.0	124.0
878.0	124.0
1018.0	124.0
1092.5	124.5
1180.5	124.5
1590.0	124.0
339.5	125.0
763.0	125.0
812.0	125.5
1535.6	125.6
1626.5	126.0
1761.0	125.0
1896.4	125.6
1125.5	126.5
1312.0	126.0
1362.5	126.0
1666.0	126.0
529.6	127.4
730.5	127.5
1034.6	127.4
1110.0	127.5
1418.909091	128.0909091
1433.6	127.6
1713.0	127.0
1808.0	127.0
441.0	128.0
624.5	128.0
644.0	128.0
778.5	128.0
961.0	128.0
1058.6	128.6
1248.0	128.5
1910.0	128.5
225.0	129.0
301.0	129.0
482.0	129.0
942.0	129.0
1608.0	129.0
54.0	130.0
91.5	130.0
208.5	130.0
390.5	130.0
516.0	130.0
592.0	130.0
672.0	130.0
749.5	130.5
1870.0	130.0
1951.0	130.0
287.0	131.0
321.5	131.0
562.0	131.0
700.0	131.0
824.5	131.0
861.0	131.0
979.5	131.0
1454.0	131.5
1499.0	131.0
1925.0	131.0
371.0	132.0
995.5	132.5
1376.0	132.0
1788.0	132.0
111.5	133.0
135.5	133.5
271.0	133.5
845.5	133.5
1171.4	133.6
1219.0	133.0
1650.0	133.0
1835.0	133.0
37.0	134.5
458.0	134.0
926.5	134.0
1154.0	134.0
1193.0	134.0
1260.0	134.0
1574.0	134.0
1854.5	134.0
410.0	135.0
912.0	135.0
1085.5	135.5
1294.5	135.5
1682.894737	135.4210526
1768.0	135.0
353.0	136.0
426.0	136.0
713.0	136.0
1237.0	136.0
1342.0	136.0
1523.0	136.0
1968.0	136.5
19.6	137.4
545.0	137.5
798.5	137.0
889.0	137.0
1588.5	137.0
1732.0	137.0
182.0	138.0
612.0	138.5
1468.5	138.0
494.0	139.0
1069.5	139.0
1326.0	139.0
1556.0	139.0
1639.0	139.0
1701.0	139.5
575.0	140.0
634.0	140.0
764.5	140.0
814.4	140.6
1135.0	140.5
1206.6	140.4
67.0	141.0
874.0	141.0
1097.0	141.0
1358.0	141.0
1409.916667	142.0833333
1539.0	141.5
1751.5	141.0
1819.5	141.0
336.0	142.0
1032.5	142.0
1315.5	142.0
1667.6	142.4
1890.0	142.0
255.5	143.0
651.5	143.0
692.0	143.0
859.5	143.5
966.0	143.0
1051.0	143.0
1388.0	143.5
1427.0	143.0
1804.4	143.6
101.0	144.0
197.0	144.0
241.0	144.0
383.5	144.0
478.0	144.0
740.0	144.0
1182.6	144.4
1268.421053	145.1052632
1440.0	144.0
1866.5	144.5
146.0	145.0
446.0	145.0
521.5	145.0
937.0	145.0
984.5	145.0
1491.0	145.5
1509.5	145.0
1605.0	145.5
85.0	146.0
218.0	146.5
317.0	146.0
597.0	146.0
901.4	146.6
919.5	146.0
1114.0	146.5
1249.0	146.0
1303.0	146.5
1907.6	146.4
1947.5	146.0
281.0	147.0
365.6	147.4
399.0	147.5
675.5	147.0
1165.0	147.0
1457.0	147.0
1719.0	147.0
1930.0	147.0
416.0	148.5
559.5	148.0
1000.0	148.0
1371.0	148.0
1624.0	148.5
7.5	149.5
125.0	149.0
623.0	149.0
726.0	149.0
828.5	149.0
1151.4	149.4
1567.6	149.4
297.0	150.0
462.0	150.0
507.0	150.0
1018.0	150.5
1224.0	150.5
1476.0	150.5
1651.0	150.0
1788.0	150.5
710.5	151.0
1582.5	151.0
1688.4	151.6
1767.0	151.0
175.0	152.0
753.6	152.4
790.5	152.0
1196.5	152.5
1283.5	152.0
1341.5	152.0
1528.5	152.5
1551.0	152.0
34.0	153.5
49.0	153.0
772.6	153.6
1081.0	153.5
1739.0	153.5
491.0	154.0
584.5	154.0
801.5	154.0
1243.0	154.5
269.0	155.5
348.0	155.0
434.0	155.0
540.0	155.0
886.0	155.0
1317.0	155.5
1883.0	155.0
607.0	156.0
664.0	156.5
698.0	156.0
868.0	156.0
1048.0	156.5
1063.0	156.0
1407.5	156.0
1424.0	156.0
1445.0	156.5
1704.5	156.5
328.5	157.0
816.5	157.5
974.5	157.0
19.0	158.0
78.0	158.0
97.5	158.0
737.0	158.0
930.5	158.0
1104.0	158.0
1120.0	158.0
1135.0	158.5
1357.5	158.5
1638.5	158.0
58.5	159.0
112.5	159.0
474.0	159.0
635.0	159.0
851.5	159.5
913.0	159.0
944.0	159.0
989.6	159.6
1209.5	159.0
1671.5	159.5
1867.5	159.0
206.0	160.0
251.0	160.0
380.0	160.0
410.0	160.0
650.0	160.0
959.6	160.4
1028.0	160.5
1177.5	160.0
1388.0	160.0
1618.6	160.4
1814.0	160.0
1921.4	160.4
307.4	161.4
448.0	161.0
676.0	161.5
1299.0	161.0
1486.5	161.0
1503.0	161.0
1799.0	161.0
521.5	162.0
551.0	162.5
720.4	162.6
1012.0	162.5
1257.5	162.5
1272.0	162.5
1540.0	162.5
365.0	163.0
786.5	163.0
1163.0	163.0
1462.4	163.4
1519.0	163.5
1754.0	163.0
23.5	165.0
153.8947368	164.4210526
290.0	164.0
572.5	164.0
1148.0	164.0
1228.4	164.6
1717.0	164.0
1899.0	164.0
137.5	165.0
190.5	165.0
234.0	165.0
618.5	165.0
830.5	165.0
1940.0	165.0
505.1052632	166.4210526
1091.5	166.5
1345.0	166.0
1371.0	166.0
1850.5	166.0
1956.0	166.0
169.6	167.4
420.0	167.0
750.5	167.5
1073.5	167.0
1196.0	167.0
1325.0	167.0
1562.0	167.0
1656.0	167.0
1686.6	167.4
400.0	168.0
802.0	168.5
899.0	168.0
1577.0	168.0
68.0	169.0
463.0	169.0
536.5	169.0
705.0	169.0
861.5	169.0
1783.105263	169.4210526
35.5	170.5
884.0	170.0
1056.5	170.0
1285.0	170.5
1738.5	170.0
88.0	171.0
352.0	171.0
586.0	171.0
922.0	171.0
1039.0	171.0
1243.5	171.5
1420.0	171.0
1885.0	171.0
219.9411765	172.5882353
321.0	172.0
483.0	172.0
639.0	172.0
936.5	172.0
1435.0	172.0
1474.5	172.6363636
263.0	173.0
433.0	173.0
561.0	173.0
603.0	173.5
779.5	173.5
951.0	173.0
974.0	173.0
1005.6	173.4
1641.0	173.6666667
1832.0	173.0
110.0	174.0
736.0	174.0
818.0	174.0
1112.5	174.0
1131.0	174.0
1215.5	174.6363636
1593.0	174.0
1607.0	174.0
1870.0	174.0
11.0	175.0
129.5	175.5
334.0	175.5
378.0	175.0
651.173913	176.0
842.0	175.0
989.4	175.4
1404.4	175.6
1493.5	175.0
148.5	176.0
203.0	176.0
244.0	176.0
527.5	176.0
1023.0	176.0
1262.5	176.0
1357.0	176.0
1530.0	176.0
1551.0	176.5
285.0	177.5
299.4	177.4
514.5	177.0
689.5	177.5
1336.0	177.0
1452.5	177.0
174.0	178.5
672.0	178.0
1157.0	178.0
1307.5	178.0
1512.0	178.0
1622.5	178.0
1678.0	178.0
1763.772727	178.7727273
188.5	179.0
415.5	179.0
718.6	179.4
763.0	179.5
832.0	179.0
870.0	179.5
1378.0	179.0
1817.0	179.0
58.4	180.6
452.0	180.5
893.6	180.4
911.4	180.4
1065.5	180.0
1082.0	180.0
1193.0	180.5
1726.0	180.0
366.0	181.0
1099.5	181.0
1232.5	181.5
1799.0	181.0
1841.5	181.5
1905.105263	181.5789474
499.0	182.0
549.5	182.0
621.5	182.0
1051.0	182.5
1277.0	182.5
1856.0	182.5
1949.0	182.0
76.0	183.0
392.0	183.0
809.0	183.5
854.5	183.0
1658.6	183.6
1925.0	183.0
535.5	184.0
924.5	184.0
963.4	184.6
1582.0	184.0
569.0	185.0
604.0	185.5
658.0	185.0
705.0	185.5
749.0	185.5
1565.0	185.0
1693.5	185.0
1778.5	185.0
319.5	186.0
349.0	186.0
589.5	186.0
942.5	186.5
1036.0	186.0
1294.5	186.0
1466.0	186.0
1645.0	186.0
1739.4	186.4
21.0	187.0
38.0	187.5
215.5	187.5
255.0	187.5
269.6	187.6
466.5	187.5
484.5	187.5
1211.0	187.5
1250.5	187.5
1372.0	187.0
1501.0	187.3333333
1882.4	187.6
430.0	188.5
981.0	188.0
1122.6	188.4
1394.0	188.0
1437.0	188.5
778.0	189.0
1016.0	189.5
1307.5	189.5
1482.0	189.0
1539.5	189.5
1712.0	189.0
94.0	190.0
377.0	190.5
687.0	191.0
842.0	190.0
1171.0	190.0
1523.0	190.0
1827.0	190.0
144.1052632	191.4210526
182.4	191.4
198.5	191.0
234.0	191.0
445.5	191.0
734.4	191.6
1630.833333	192.6428571
1964.5	191.0
110.0	192.0
289.0	192.0
795.0	192.0
905.5	192.0
1074.6	192.6
1266.5	192.0
1342.0	192.5
1613.5	192.0
337.0	193.5
826.4	193.6
869.5	193.5
889.5	193.5
1092.0	193.0
1358.0	193.0
1593.0	193.0
1808.0	193.0
1864.4	193.4
1909.5	193.5
405.0	194.0
507.5	194.5
672.0	194.5
719.5	194.5
1448.0	194.0
1938.0	194.5
55.0	195.0
127.55	196.375
528.0	195.5
634.5	195.5
763.0	195.0
955.0	195.5
1187.0	195.5
1769.0	195.0
361.0	196.0
543.0	196.5
931.0	196.5
1042.0	196.0
1059.0	196.0
1137.0	196.0
1279.5	196.5
1421.0	196.0
1790.0	196.0
71.0	197.0
1473.5	197.0
1840.0	197.0
1892.5	197.0
594.5	198.0
1109.0	198.0
1324.0	198.0
1575.5	198.0
1706.6	198.6
478.5	199.0
854.5	199.5
971.0	199.0
1385.0	199.0
1406.0	199.0
1533.4	199.6
1749.6	199.6
80.90909091	201.0454545
389.0	200.0
419.0	200.5
988.0	200.0
1026.5	200.0
1295.5	201.0
1561.0	200.0
1663.0	200.0
27.0	201.5
322.0	201.5
453.0	201.0
610.5	201.0
645.0	201.0
701.5	201.0
813.4	201.6
1491.6	201.4
9.5	202.0
1459.5	202.0
574.4	203.4
779.0	203.0
917.0	203.0
1006.0	203.0
1371.0	203.5
1511.0	203.0
1821.0	203.0
1879.0	203.0
205.3333333	205.0
494.0	204.0
946.0	204.0
1122.0	204.0
1350.0	204.5
1605.5	204.0
1646.5	204.0
104.0	205.5
375.5	205.0
728.4	205.6
840.0	205.0
900.0	205.0
1174.0	205.0
1434.5	205.0
1632.0	205.0
170.0	206.0
265.6	206.4
281.0	206.0
296.0	206.5
432.5	206.0
466.0	206.0
684.0	206.5
1319.0	207.173913
1725.5	206.0
1950.0	206.0
188.0	207.0
218.5	207.0
521.5	207.5
1212.5	207.0
1590.0	207.0
120.0	208.5
341.0	208.0
555.4	208.4
665.0	208.5
825.0	208.0
885.5	208.0
1148.5	208.0
47.0	209.0
133.4	209.6
793.4	209.6
1050.0	209.0
1066.5	209.0
1082.0	209.0
1272.0	209.5
1303.666667	210.1666667
1483.0	209.5
1695.0	209.0
241.0	210.0
360.6	210.4
507.5	210.0
539.5	210.5
757.5	210.0
963.0	210.0
1846.4	210.4
1861.5	210.0
1909.0	210.0
67.0	211.0
312.0	211.0
407.0	211.0
865.0	211.0
935.0	211.0
1194.0	211.0
1228.5	211.0
1397.894737	211.5789474
1422.0	211.0
637.5	212.5
716.5	212.5
1163.0	212.5
1242.0	212.0
1447.0	212.0
1522.0	212.0
1678.0	212.0
1760.0	212.5
1791.0	212.0
1925.5	212.0
484.0	213.0
994.0	213.0
1129.0	213.0
1361.5	213.0
1808.0	213.0
619.4	214.4
651.5	214.5
697.0	214.0
1015.5	214.0
1556.0	214.0
1573.0	214.0
1741.0	214.0
1111.0	215.5
1258.6	215.4
1888.0	215.0
454.5	216.0
850.0	216.0
1332.0	216.0
1497.4	216.6
1638.5	216.0
1664.0	216.5
1708.6	216.6
229.5	217.5
257.5	217.0
422.5	217.0
815.0	217.0
744.0	218.5
782.0	218.5
837.5	218.5
892.5	218.0
912.5	218.0
328.0	219.0
494.0	219.0
566.0	219.0
600.5	219.0
770.0	219.0
954.0	219.0
1601.0	219.0
1617.4	219.4
1832.0	219.0
1960.5	219.5
90.5	220.5
376.0	220.0
393.5	220.0
676.0	220.0
728.6	220.4
1185.0	220.5
1217.0	220.5
1350.5	220.5
36.5	221.0
161.5	221.5
194.0	221.0
470.0	221.0
1467.0	221.0
1872.0	221.5
1063.5	223.0
1095.0	222.0
1314.0	222.0
1435.5	222.0
1688.4	222.6
1728.0	222.0
106.0	223.0
127.0	223.0
301.0	223.0
351.0	223.0
527.0	223.0
550.5	223.0
708.5	223.0
969.5	223.0
1004.4	223.6
1203.421053	224.1052632
1414.894737	223.5789474
1509.0	223.0
1752.0	223.0
1946.5	223.5
53.0	224.0
274.0	224.0
1081.0	224.0
1150.5	224.0
1583.5	224.5
1900.0	224.0
880.0	225.0
1288.0	225.0
1531.5	225.5
1769.0	225.0
1796.6	225.6
245.4	226.6
510.5	226.0
759.0	226.5
825.0	226.0
1233.5	226.5
1564.0	226.0
1650.0	226.0
1849.5	226.0
178.0	227.0
366.0	227.5
579.0	227.0
629.5	227.0
688.6	227.4
938.0	227.0
1126.5	227.0
1249.0	227.0
1483.0	227.0
1547.5	227.5
1674.0	227.0
1919.5	227.0
663.4	228.6
861.8947368	228.5789474
1031.0	228.0
1382.0	228.0
1453.0	228.0
1814.0	228.0
144.0	229.0
408.0	229.0
484.0	229.0
646.0	229.0
1013.4	229.6
1399.0	229.0
72.0	230.0
843.8947368	230.4210526
1171.4	230.6
1363.0	230.0
317.0	231.0
336.5	231.0
455.0	231.0
610.5	231.5
773.0	231.0
1109.0	231.5
1336.0	231.0
1610.6	231.4
287.5	232.0
891.0	232.0
908.0	232.0
594.5	233.0
1139.5	234.0
1517.0	233.0
1715.0	233.0
232.0	234.0
385.5	234.0
425.0	234.0
719.5	234.5
1259.5	234.0
1496.4	234.4
1887.5	234.5
204.0	235.0
500.0	235.0
788.0	235.0
811.0	235.0
922.5	235.0
957.0	235.0
1091.5	235.5
1304.5	235.0
1470.5	235.5
1742.5	235.0
1834.0	235.0
1932.5	235.5
1967.5	235.5
136.0	236.0
168.0	236.5
260.4	236.4
544.0	236.0
567.0	236.0
1350.0	236.0
1595.0	236.0
40.0	237.5
675.0	237.5
734.0	237.0
1058.4	237.6
1158.6	237.4
1326.0	237.0
1662.6	237.4
1693.5	237.0
1785.0	237.0
21.4	238.4
357.0	238.0
472.5	238.0
520.0	238.0
855.0	238.5
1209.5	238.5
1413.0	238.0
1427.0	238.0
1805.421053	238.8947368
89.0	239.0
105.0	239.5
189.0	239.0
401.5	239.5
975.6	239.4
1859.0	239.0
1951.0	239.0
58.04545455	241.0909091
123.0	240.0
305.0	240.0
623.5	240.0
748.5	240.5
827.0	240.0
878.6	240.4
1224.5	240.5
1290.5	240.5
1372.0	240.5
1574.5	240.0
1767.6	240.6
994.0	241.0
1027.5	241.0
1275.0	241.0
1439.5	241.5
1483.4	241.4
275.5	242.0
655.0	242.0
1010.0	242.5
1120.0	242.0
1177.421053	242.8947368
1531.0	242.0
1731.6	242.6
219.4	243.4
440.0	243.0
939.5	243.0
1398.0	243.0
1455.5	243.0
1548.5	243.0
1559.0	243.0
1645.5	243.5
1679.0	243.5
1819.5	243.0
708.0	244.0
761.5	244.0
798.0	244.0
1143.4	244.4
1874.0	244.0
155.0	245.5
412.0	245.5
486.0	245.0
602.0	245.5
640.0	245.0
893.5	245.5
1497.578947	245.8947368
1514.0	245.0
1914.0	245.0
323.6	246.6
375.0	246.0
725.5	246.0
840.5	246.0
1068.0	246.0
1200.6	246.4
1707.0	246.0
1900.0	246.0
457.5	247.0
692.6	247.4
778.0	247.0
866.5	247.0
912.0	247.0
1109.0	247.0
1337.0	247.0
1384.5	247.0
343.1	248.95
577.0	248.0
814.0	248.0
1361.0	248.5
1605.5	248.0
1751.0	248.0
8.0	249.5
429.0	249.0
953.5	249.5
1261.0	249.0
1588.5	250.0
242.0	250.5
393.0	250.0
534.0	250.0
564.0	250.0
967.8947368	250.4210526
1129.0	250.0
1964.6	250.4
80.0	251.0
170.6	251.6
203.5	251.0
294.0	251.5
504.0	251.0
550.5	251.0
1049.0	251.0
1242.5	251.0
1322.0	251.5
1429.0	251.0
1836.4	251.6
1851.5	251.5
929.5	252.0
985.0	252.0
1158.5	252.5
1308.0	252.0
1488.5	252.0
1631.5	252.0
1659.0	252.5
1721.0	252.0
38.5	253.5
255.5	253.0
1033.0	253.5
1412.0	253.0
1470.0	253.0
24.6	254.6
617.0	254.0
679.0	254.0
741.6	254.4
854.6	254.6
1285.5	254.5
1933.0	254.3333333
103.0	255.0
474.5	255.0
519.0	255.5
881.0	255.0
1689.0	255.0
1952.0	255.0
58.89473684	256.4210526
359.5	256.0
631.0	256.0
1001.5	256.0
1346.0	256.5
1374.5	256.0
1811.0	256.0
309.0	257.0
665.0	257.0
823.5	257.0
944.0	257.0
1016.0	257.0
1542.0	257.0
1740.0	257.5
191.0	258.0
708.5	258.0
770.0	258.5
902.0	258.0
1102.4	258.6
1617.0	258.0
1674.5	258.5
1889.6	258.4
1910.5	258.0
136.5	259.0
410.0	259.5
442.0	259.0
789.0	259.0
1060.4	259.6
1146.0	259.0
1527.0	259.0
1571.142857	260.1428571
1766.5	259.5
1873.0	259.0
277.0	260.0
381.0	260.0
492.0	260.0
644.5	260.0
727.0	260.5
1077.0	260.0
1117.0	260.0
226.0	261.0
326.5	261.5
588.0	261.0
917.5	261.0
1230.4	261.6
1258.0	261.0
1512.5	261.0
1556.0	261.0
1646.0	261.0
149.5	262.5
162.6	262.6
755.0	262.0
806.5	262.0
1708.0	262.0
1795.5	262.0
1859.6	262.4
839.5	263.0
866.0	263.0
1441.5	263.0
13.0	264.0
82.0	264.0
460.0	264.0
573.0	264.0
689.0	264.0
975.5	264.0
1320.0	264.0
1336.5	264.5
1422.0	264.0
1479.0	264.0
1594.0	264.0
1752.0	264.0
1779.5	264.0
1828.0	264.0
211.4	265.4
348.1052632	265.4210526
425.32	266.2
545.0	265.0
561.0	265.0
1303.0	265.0
1468.0	265.5
1496.0	265.0
116.5	266.0
245.5	266.0
931.0	266.0
1048.4	266.6
1360.0	266.0
1660.0	266.0
176.5	267.5
397.0909091	267.9090909
532.0	267.0
1028.0	267.0
1087.4	267.6
1135.0	267.0
1168.0	267.0
1245.0	267.5
1390.0	267.0
1629.0	267.0
1727.0	268.0
1845.5	267.0
264.0	268.0
675.0	268.0
993.5	268.0
1215.5	268.0
1929.0	268.0
1943.0	268.0
366.0	269.0
716.5	269.0
821.6	269.4
1010.6	269.4
1070.5	269.0
1408.0	269.0
1693.0	269.0
29.0	270.0
49.0	270.0
296.5	270.0
509.0	270.0
624.5	270.0
853.0	270.5
880.0	270.5
948.0	270.0
1270.0	270.0
98.5	271.0
477.0	271.0
659.0	271.0
779.5	271.0
894.0	271.0
1524.5	271.5
1882.5	271.0
66.4	272.6
228.0	272.0
741.0	272.0
766.5	272.0
798.0	272.0
910.0	272.0
1107.0	272.0
1152.6	272.4
1455.0	272.0
1864.0	272.5
197.0	273.5
315.5	273.0
412.5	273.0
442.0	273.0
640.0	273.0
1376.0	273.0
1579.391304	273.4347826
1619.0	273.0
1900.5	273.0
1958.5	273.5
964.4	274.6
1119.4	274.4
1349.0	274.0
138.0	275.0
334.5	275.0
382.4	275.4
1183.0	275.0
1251.894737	275.4210526
1506.0	275.0
1767.0	275.0
1814.0	275.0
494.0	276.0
586.0	276.0
700.0	276.0
1646.0	276.5
1740.0	276.5
1915.0	276.0
1198.5	277.0
1232.6	277.4
1330.0	277.0
1480.0	277.0
159.0	278.0
553.6	278.6
685.0	278.0
1038.5	278.5
1055.0	278.0
1392.0	278.0
1714.0	278.5
1795.0	278.0
244.0	279.5
281.0	279.0
353.0	279.0
811.0	279.5
836.0	279.0
1023.5	279.0
1419.0	279.0
1602.0	279.0
1833.0	279.0
980.5	280.5
1081.0	280.0
85.0	281.0
171.4	281.6
466.0	281.5
537.0	281.0
608.1428571	283.0
670.0	281.0
723.5	281.0
786.0	281.5
870.0	281.0
933.0	281.0
996.0	281.5
1137.0	281.0
1169.5	281.0
1464.0	281.0
1539.0	281.0
1936.5	281.5
113.0	282.5
211.4	282.4
399.0	282.0
429.5	282.0
519.5	282.0
949.5	282.0
1245.105263	282.5789474
1557.0	282.0
1848.0	282.0
1920.0	283.0
1285.0	283.5
1362.0	283.0
1697.5	283.0
188.5	284.0
264.0	284.0
368.0	284.0
652.6	284.4
770.5	284.0
919.5	284.0
1217.5	284.5
1494.0	284.5
1679.5	284.0
1729.6	284.6
1778.0	284.0
25.0	285.5
325.0	285.0
621.0	285.0
[truncated: 18,242 more rows]
