# Supplementary material for: Intervisit Reproducibility of Foveal Cone Density Metrics
Source: Transl Vis Sci Technol. 2024 Jun 24;13(6):18. doi: 10.1167/tvst.13.6.18 (PMC11205225; doi:10.1167/tvst.13.6.18)
Supplement: Supplement 3 [file tvst-13-6-18_s003.zip › JC_0878_visit1_300um_coords.csv]

644.6	304.6
347.0	764.0
208.768329236743	412.16394411812865
383.0	764.0
751.0	779.0
266.5	769.0
618.245916177193	572.5778441566554
621.0	785.0
478.7341564639794	569.5966782834744
5.0	670.0
648.0	798.0
170.00803281595063	234.09683976914195
119.0	726.0
456.0	758.0
133.0	762.0
628.0	794.0
41.0	734.0
428.0	758.0
349.0	744.0
227.0	770.0
611.0	799.0
41.0	742.0
411.5	747.0
115.0	718.0
620.0	802.0
333.0	752.0
366.0	754.0
496.0	742.0
531.1686552214745	459.6997151342038
359.0	732.0
421.0	736.0
635.8991204876528	275.92725867870996
366.87963740868804	638.5854776653315
221.0	714.0
511.0	732.0
359.0	740.0
421.0	728.0
411.0	732.0
316.0	742.0
88.0	750.0
379.9705457906153	372.7877377416434
428.5	41.0
16.0	646.0
62.0	2.5
60.0	774.0
260.0	718.0
478.5	721.0
269.0	720.0
665.0	48.0
536.5557612582035	302.3962188617184
408.0	718.0
431.0	716.0
51.0	766.0
227.0	690.0
322.0	698.0
447.85411805014536	624.3861611547442
382.0	698.0
407.0	708.0
428.8136405236245	487.7126665251943
790.5565408597254	221.4325845029425
510.5	705.0
593.6590852475304	442.82011621911977
102.0	662.0
280.488654312354	386.43507303469005
239.0	682.0
344.0	710.0
355.0	708.0
166.0	686.0
695.5	204.5
235.24813570243282	652.0172635537249
397.0	688.0
30.70122488775632	599.4414159334422
117.0	654.0
356.0	678.0
496.0	686.0
627.8400489546168	364.57704554210636
12.0	766.0
372.0	686.0
188.0	702.0
130.0	710.0
434.559886962802	346.57048836289584
171.0	650.0
579.5	211.5
391.44061731889315	653.1685594870157
119.0	710.0
150.0	646.0
312.5	661.0
114.0	702.0
365.0	664.0
412.0	662.0
96.0	694.0
198.0	646.0
30.0	734.0
14.0	718.0
493.5	663.0
162.5	656.0
402.0	658.0
244.0	670.0
217.0	674.0
23.0	726.0
225.0	666.0
67.5	690.0
255.4	91.6
601.5	218.0
725.0	649.0
256.7853877507466	363.4500872779799
448.5663626582973	471.9104888174561
715.0	647.0
590.0	652.0
534.0	652.0
292.3402875931577	308.5016057033446
32.620051443241096	283.2187995895521
566.0	660.0
733.6	667.6
686.0	668.0
699.6	657.6
763.5	662.5
666.0	664.0
737.0	677.0
586.7771606672427	526.5260068250209
762.0	672.0
569.0	677.0
156.1924816164603	9.977898088520805
531.0	679.0
529.013812806783	535.1191996484091
770.0	688.0
467.9599443905215	393.617881083662
315.3252733498679	295.2134108127465
560.977308624708	303.8327804715128
693.4639171521959	577.9505585120128
527.4	588.6
533.0	689.0
686.0	692.0
577.0	693.0
601.0	39.0
92.0	3.0
250.59874814631098	244.07473785766277
731.0	695.0
661.0	697.0
544.0	702.0
560.0	702.0
593.0	40.0
546.0	712.0
678.6	549.4
595.8139276622219	460.7771363415496
618.0	720.0
572.0	722.0
758.0	724.0
796.0	714.0
202.62808425919172	217.9786967030699
640.0	734.0
302.0232998333028	518.8507006030818
598.0	732.0
681.0	741.0
715.0	743.0
380.32968619306394	497.768597793755
435.9964485725964	424.8630960966899
788.0	730.0
411.2157608036432	474.4244716345963
700.4	573.6
495.9728957815121	212.25197784712066
307.01224887756325	269.01948307896475
135.0	778.0
288.5915139449094	141.60939979477604
266.7168912123831	695.7665090187777
147.0	778.0
584.0	750.0
350.0	794.0
330.0	794.0
482.684700890914	335.07799548454074
567.0	755.0
170.5	792.0
774.8221631047502	380.31142329708143
756.0	754.0
198.0	782.0
563.0	759.0
593.0	757.0
385.0	800.0
739.0	767.0
789.0	769.0
410.0	786.0
785.0	44.0
159.0	794.0
651.0	767.0
256.0	782.0
495.0	788.0
459.0	788.0
236.0	798.0
581.0	769.0
761.0	773.0
676.0	770.0
260.0	790.0
749.0	769.0
355.18985802166213	267.20045942175597
256.73899312386226	500.0462003593311
378.17484377837235	312.0930097278305
401.6	403.4
547.6891137341099	409.0609183889517
571.3923802957173	477.6567352566336
345.49306715555	377.81570337592376
295.88305485575154	596.3712934446665
121.0	3.5
641.0	65.0
377.0974225710265	437.0738697799422
574.9837843202033	490.2266493423345
551.9987985634931	554.8719217830819
79.6	129.4
491.6632109521289	284.4391987392886
761.0	68.0
24.0	3.5
521.0	68.0
767.5	293.0
265.40475740951297	319.63495817925104
679.2646006416087	333.49205534325307
438.5104313897366	326.817766228223
463.29111915868975	309.21988650824176
717.0	70.5
290.5103405003942	209.5358598589369
609.0	72.0
13.43178588839339	235.24813570243282
659.5	303.0
488.4309473300915	467.6008039880729
337.9511187041295	300.95965725192406
100.16274619630501	365.7283414753972
661.2276310200518	495.0572513150707
760.0	4.0
524.2234149584392	694.9989783965838
356.0	4.0
519.3170219406709	534.0417784410633
513.8617515588214	160.79766534962374
328.97260864291457	274.3832674707279
472.98791002480186	454.6717494999234
427.73621931627866	441.74269501177395
44.13301077614972	462.0534345607327
364.96081085320327	771.7520406159746
463.29111915868975	281.9252159221484
135.46915481722476	276.69478930090384
79.0	4.0
688.0912027968386	332.72452472105914
648.9471410649493	287.4402180116186
548.4073945390072	359.1404024485967
37.99276579859845	299.7207079667211
337.5919783016809	251.39828171401768
635.5153551765559	536.1201396024447
770.9845099937806	562.9837113792315
593.0	56.0
580.6369156896915	554.9246398461955
683.869784374772	315.4550857216962
460.7771363415496	294.1359896054007
286.67268738942465	653.1685594870157
489.14922813498873	291.9811471907091
732.9917441951823	589.4635178449214
402.5698113407048	550.7032214241291
336.1784125209317	679.6483659527056
335.7946472098348	123.5724301732192
97.86015432972329	435.9573934061398
109.75687897372886	710.3495908404619
505.31054624517554	474.4244716345963
745.5	242.0
359.1404024485967	510.69765228190454
436.34115871723674	67.92646006416086
460.7771363415496	339.0285399114753
703.0580499296198	502.73255753700977
311.01558852048476	399.72326792528816
637.5	249.0
363.42574960881547	79.43941939706949
443.17925662156836	304.9102016788586
593.0	91.0
733.3755095062792	332.72452472105914
577.0	92.0
132.0	5.0
569.0	93.0
523.2675663676054	281.56607551969984
277.9293788388472	491.1354776741272
408.3262910071591	645.1094879539797
401.5189699375311	395.77272349835357
529.0	94.0
583.5	397.0
721.0	95.0
513.0	96.0
378.5	86.5
585.0	96.0
601.0	96.0
741.5	402.0
244.84226847985667	655.4711513535975
626.5	410.5
461.85455754889534	317.4801157645595
187.66123712641053	503.11632284810673
595.0956468573247	296.2908320200923
716.1060705069162	352.2965555870038
448.2378833612423	166.55414501607805
623.2348652214533	307.39601418866016
535.8374804533063	358.42212164369954
418.6	294.4
484.5	78.0
585.0	104.0
482.6	294.4
300.5	77.0
352.31673480207337	296.2908320200923
674.5	430.5
512.0	6.0
281.6837383451643	263.6467687236074
297.0091128249895	333.6414338747463
777.0	104.0
630.5264061322955	327.73557567679876
429.89106173097025	343.33822474085844
324.5	107.0
146.0	6.0
71.7641131751304	511.9429250033367
388.0	6.0
697.0	77.0
696.1502743298746	374.1711783195302
743.5	325.0
645.4932532650766	128.94514452857655
480.0	6.0
665.0	78.0
281.6837383451643	551.4707520463229
285.4	545.4
795.1617245928887	477.78781231570775
376.0	6.0
350.1618923873818	379.2522649857181
22.6	600.6
414.088884023232	259.65851097033544
590.426821625493	327.1769066306716
609.0	81.0
439.6	628.6
681.0	83.0
800.5	347.5
455.9131895831814	623.6186305325504
174.6132165491141	242.155911302178
362.6582189866216	183.43981870434402
552.2382826685168	145.83081821684254
601.0	86.0
101.31404212959586	343.0861881206769
294.8542704102979	321.78980059394263
761.0	86.0
545.893411721867	265.40475740951297
511.7750734892503	463.29111915868975
317.4801157645595	389.66733665672746
729.5	364.0
183.43981870434402	232.17801321365718
704.5	21.0
615.9433243106113	305.86095294427236
512.1342138916989	493.09977256192326
537.0	89.0
281.6837383451643	517.699404669791
751.5	373.0
328.6	586.6
639.7367735986223	394.1269744965718
555.5902025879791	227.3358747499617
475.14275243949345	403.6738123522227
202.0	7.0
592.222523637736	380.32968619306394
395.77272349835357	283.0026371294942
441.74269501177395	257.50366855564386
761.0	126.0
448.0	7.0
593.0	127.0
662.5	545.0
412.293182010989	295.9316916176437
418.03942845016655	413.7297436207834
529.0	128.0
188.8125330597014	496.59231255945855
38.76029642079236	692.3126212189051
561.0	130.0
315.3252733498679	409.42005879140027
641.5	560.0
551.6396581610445	389.66733665672746
397.92756591304516	429.1727809260731
450.3620646705403	243.49719286014857
738.3644585505396	450.1567099167271
451.79862628033464	496.69117658640926
297.0091128249895	302.3962188617184
102.0	7.0
733.0	135.0
719.5	570.0
314.6069925449707	446.4115202436057
567.0	136.5
382.61401516366317	548.4006295575473
521.5	584.0
375.6608609612322	511.4159330868017
613.0	141.0
745.5	600.0
537.0	599.5
523.4558843362453	106.30299117385627
635.0	141.5
577.1830278898188	583.7070381784671
788.6	139.4
573.0	143.0
632.5	34.0
607.5	610.0
597.0	611.5
653.0	145.0
658.5	613.0
628.6075795768107	447.85411805014536
387.87163464448446	400.08240832773674
313.17043093517634	314.2478521425221
337.3297084542226	553.3895786018077
646.2607838872706	245.99356441314754
348.0751371649373	221.04881919184552
454.6717494999234	341.5425227286155
380.5	109.0
708.0469989738802	176.53204310459887
696.0	638.5
349.9939637204221	604.0465996666056
207.0	626.5
278.0	634.5
680.7996618859964	502.73255753700977
297.8018814112363	10.745428710714712
447.0	632.5
603.5	455.0
364.0	8.0
214.5248089031973	320.44403476595664
386.5	145.0
761.0	111.0
653.0	110.5
533.0	111.5
464.5	144.0
408.34263758405444	308.5016057033446
655.5	469.0
585.0	113.0
158.11130817194507	265.1818299679952
621.0	113.5
536.914901660652	395.413583095905
170.77556343814456	366.87963740868804
334.35971467964356	407.98349718160586
314.30378978840537	35.30640862091977
37.0	638.5
59.09985790893092	412.54770942922556
460.0588555366524	322.50808139883986
513.4779862477245	605.9654262220904
679.6483659527056	290.1265751892972
496.5	136.0
764.4	197.4
378.39259674159666	201.86055363699782
193.0	570.5
312.5	130.0
712.2684173959467	147.74964477232731
750.2611831945452	486.23064915984077
689.5	492.0
380.31142329708143	681.5671925081904
533.0	119.5
565.6461338565398	384.9985114248957
717.0	121.5
375.6608609612322	369.9146145220546
754.8663669277086	230.2591866581724
801.0	122.0
275.0	520.5
324.3037834110828	279.05209270255966
775.5	505.0
376.02000136368076	236.67352521362523
346.2113479604472	472.98791002480186
114.0	10.0
610.4	325.6
494.1771937692691	230.56813837199908
677.3457740861239	6.524010288648219
649.0	186.0
581.0	187.0
249.83121752411708	474.71768982693214
72.0	10.0
713.5	45.0
761.0	188.0
131.24773639515828	617.0946202439021
669.2867025530878	467.04238360499306
549.0	191.0
474.78361203704486	415.1663052305778
340.0	757.5
463.65025956113834	409.42005879140027
502.4374230255868	485.55782411050274
461.49541714644675	489.5083685374373
236.78319694682065	168.47297157156282
269.5	734.5
433.48246575545625	316.7618349596623
71.0	773.5
437.79215058483936	527.9363915994371
775.0	198.5
484.7815174367499	304.25090026629357
341.18338232616685	439.94699299953095
764.0767343940355	316.990146966084
393.2587406812134	315.6844137523165
259.4253503015409	683.4860190636751
737.9806932394426	75.60176628609995
144.0	701.5
653.0	207.0
568.5192570761286	286.2349007515316
480.5	162.0
34.0	9.0
286.5	157.0
34.0	677.5
64.5	697.5
513.0	212.0
553.0	218.0
148.51717539452122	241.77214599108103
755.0	153.5
589.3494004181472	448.9255030607459
125.0	12.0
745.5	37.0
716.0	657.5
81.0	12.0
746.4235300835757	122.03736892883138
578.7180891342067	546.4818030020625
585.0	156.0
249.4474522130201	584.8583341117579
173.46192061582323	335.41088189873784
59.0	12.0
799.0	674.5
753.5	677.0
330.4219328544774	668.5191719308939
2.5	11.0
47.0	12.0
777.0	164.0
585.0	684.5
638.5	684.0
496.0	12.0
560.6811195126498	637.0504164209437
562.9837113792315	87.11472561900857
17.5	11.0
607.1167221553812	528.4448333805057
203.39561488138563	311.61743261072667
461.6696692496357	191.49889023738007
573.0	167.0
768.0	709.5
35.69017393201673	358.4368005645551
174.0	12.0
581.0	171.0
259.80911561263787	553.0058132907108
300.872003900012	524.6071802695361
272.8571361899343	656.6224472868884
649.5	733.0
473.34705042725045	359.4995428510453
568.16011667368	270.4327230437933
14.583081821684253	423.2931381399403
697.0	174.0
779.5	743.0
640.8880695319133	370.3335252085607
681.0	176.0
622.5	740.0
579.4856197564006	195.3365433483496
27.0	12.0
288.9752792560064	187.66123712641053
404.7512335595685	377.0974225710265
499.5	192.5
547.5	751.0
336.87369749678373	295.9316916176437
286.0	801.5
509.26109067211013	317.12097536211087
183.43981870434402	262.1117074792196
665.0	180.0
336.5	192.0
265.5	193.5
358.5	193.0
581.0	181.0
375.32247425282105	627.0725183324229
167.32167563827196	467.04238360499306
743.4	181.6
729.5	773.0
102.08157275178978	513.8617515588214
727.0	184.5
401.4185154074139	538.8064967801234
472.2696292199047	383.2028094126527
360.57696405839107	452.87604748768047
749.1098872612542	352.2965555870038
769.5	61.0
446.0523798411571	350.5210327898304
483.40298169581115	488.4309473300915
396.5	244.0
399.6	598.4
374.1711783195302	530.7474252470874
324.0	14.0
97.86015432972329	711.1171214626559
639.0	269.0
761.6	476.4
771.7520406159746	322.7466266325383
783.0	277.0
392.208147941087	592.533640333697
651.0	279.0
659.0	279.0
292.81293236697593	543.7954458243838
673.0	284.0
426.6587981089329	267.55959982420455
777.5	68.0
635.0	283.0
801.0	288.0
775.0	289.0
737.0	288.0
70.6	734.4
521.0	288.0
714.4	493.6
600.8418932965023	263.2499149948214
185.74241057092576	732.2242135729883
600.0	16.0
441.3301077614971	154.27365506097553
192.65018617067093	398.73215822973526
380.5	230.0
449.64378386564306	337.5919783016809
339.7468207163725	283.0026371294942
359.1404024485967	293.41770880050353
275.543493367613	249.4474522130201
483.76212209825974	362.73180647308266
464.0	13.0
776.0	299.5
741.0	302.0
584.0	303.5
593.0	304.0
568.8783974785772	461.13627674399817
476.57931404928786	367.759772107363
791.0	309.0
655.0873860425005	406.40746445167434
254.0	17.0
468.6782251954187	406.54693557181145
218.0	17.0
378.8931245832695	347.6479095702416
649.0	222.0
104.0	16.0
541.0	223.0
520.7535835504652	384.63937102244705
422.0	305.5
194.6	501.6
468.0	295.5
87.5	309.5
372.0	16.0
458.2631535244094	304.1919208739614
404.1048725850926	620.1647427326777
35.0	17.0
607.0	230.5
693.080151841099	483.16052667106516
281.0	282.5
669.0	235.0
573.0	235.0
553.0	236.0
589.0	237.0
613.0	237.0
521.4718643553624	355.90813882655937
139.0	269.5
531.1686552214745	492.0223513545775
633.5	58.0
349.0	266.5
42.0	259.5
605.0	241.0
335.5	269.0
742.2021116615091	533.8175477358631
152.0	279.5
177.0	277.5
116.66465457347402	197.63913521493134
575.3429247226519	355.5489984241107
449.5	263.0
276.0	15.0
364.52750848532565	319.9940985816997
344.0	15.0
438.8695717921852	394.6953022910078
596.5322084671192	486.99438572029715
504.59226544027837	452.87604748768047
537.0	248.0
409.77919919384885	431.32762334076466
525.7815491847456	274.3832674707279
362.37266607063407	305.6284824837558
723.0	251.5
191.0	261.5
196.48783928164048	547.6330989353534
84.04460313023293	347.30760654274343
609.5	91.0
546.0980376909656	575.6479666454311
375.6608609612322	337.5919783016809
681.0	380.0
751.0	381.0
695.0	381.0
358.82056587565205	535.3526089802509
752.0	22.0
501.360001818241	319.63495817925104
485.55782411050274	507.10624825741854
729.0	392.0
120.0	20.0
440.0	367.5
130.86397108406132	546.4818030020625
545.0	392.0
291.9811471907091	315.3252733498679
257.50652374605613	279.7649117896795
599.0576506223452	181.1372268377623
352.0	21.0
454.5	362.0
749.0	398.0
438.5104313897366	400.08240832773674
793.5	97.0
429.0	358.5
717.0	402.0
2.0	19.0
480.0	20.0
490.0	353.5
500.0	20.0
763.0	407.0
397.19709698534746	576.4154972676249
75.0	21.0
36.0	379.5
87.0	21.0
661.0	410.0
70.6	209.4
745.5	100.0
485.9169645129513	546.6116925267642
253.5	336.5
401.87811033997974	447.8480818534001
715.0	419.0
432.04590414566184	409.77919919384885
420.0	335.5
353.03501560697055	260.01765137278403
129.5	340.5
606.2289993332313	425.2222364991385
669.0	422.0
32.0	327.5
612.0	425.5
713.0	428.0
22.0	21.0
584.0	427.5
319.6765041437627	506.5702106479793
216.44363545868208	326.58427974350786
577.8569075397921	392.5404598763162
601.0	432.0
439.2287121946338	472.6287696223533
229.0	317.5
734.0	436.5
785.0	432.0
393.9770214861106	411.2157608036432
684.2535496858691	252.90134001289272
64.85633757538523	641.2718348430102
625.1536917769381	333.1082900321561
230.92727877444767	420.9125516697553
553.0	440.0
671.0	445.0
65.0	19.0
274.5	322.0
531.0	315.0
166.0	25.0
571.0	315.0
583.0	317.0
254.05263594618359	549.5519254908381
199.94172708151305	415.23406660690426
505.6696866476242	526.8589703920914
10.0	23.0
791.0	317.0
497.0	438.5
535.8374804533063	364.52750848532565
706.0	318.5
691.0	319.0
591.0	321.0
99.0	24.0
765.0	326.0
40.5	423.5
316.0	25.0
712.0	323.5
653.0	330.0
648.9471410649493	401.4185154074139
416.0	427.5
372.4	180.4
535.7363742913478	161.56519597181764
451.6	179.6
392.5	424.0
388.0	24.0
428.0	24.0
735.0	341.0
611.0	339.0
686.0	340.5
717.0	346.0
162.33272659401155	293.58046298916986
397.209285108148	487.35352612274573
626.0	346.5
757.0	350.0
485.8468838487438	26.47980646568983
470.1147868052131	302.0370784592698
506.5	410.0
142.0	23.0
30.0	25.5
692.0	353.5
599.8251812445392	663.1464575755366
45.0	22.0
490.2266493423345	377.81570337592376
62.0	395.5
474.78361203704486	516.0847583186335
624.0	355.5
668.5191719308939	37.6090004875015
434.9190273652506	226.25845354261594
655.0	361.0
56.0	403.5
210.3033904811308	672.7405903529605
549.0	366.0
248.0	22.0
56.0	23.0
279.5	393.0
493.0	390.5
713.5	88.0
607.306420540577	366.32321049756865
785.0	376.0
444.0	22.0
162.7164919051085	44.13301077614972
389.0	386.5
532.2460764288203	422.3491132795497
112.0	23.0
413.7297436207834	344.77478635065285
497.5	383.0
518.4669352919849	742.969642283703
109.75687897372886	378.00883143049975
759.0	377.0
561.0	512.0
585.0	512.0
781.0	524.0
324.3037834110828	391.4630386689704
693.0	516.0
769.0	512.0
796.0	515.0
312.5	508.0
81.0	491.5
415.61783191800123	722.6300807955645
515.0	526.0
367.263402719785	55.26220479796138
394.1269744965718	585.6258647339519
300.0	29.0
558.0	529.0
340.3998309429982	561.8324154459407
299.0	496.5
670.0	529.0
565.6700685569102	78.67188877487558
613.5	126.5
458.0	501.5
800.0	543.0
558.0	537.0
120.0	28.0
795.0	534.0
594.0	549.0
312.5	488.0
538.0	549.0
529.3729532092316	388.58991544938164
618.0	557.0
753.0	560.0
773.0	548.0
689.0	560.0
518.239600733325	456.826591914615
299.5	481.0
345.8522075579986	331.48659146005474
497.7436084927494	653.1685594870157
619.0	566.0
319.5	485.0
538.0	573.0
506.1864453368824	605.9654262220904
531.0	574.0
436.0	28.0
158.0	463.5
592.0	32.0
668.0	579.0
730.0	581.0
321.97909601034445	208.768329236743
221.0	469.5
662.0	593.0
202.0	27.0
801.0	584.0
425.5813769015871	535.8374804533063
128.0	471.5
681.5	599.5
624.4	696.6
676.57824346393	307.7797794997571
326.5	466.0
360.0	27.0
784.0	607.0
762.0	597.0
413.7297436207834	403.3146719497741
559.0	602.0
575.0	602.0
171.9268593714354	375.32247425282105
725.0	596.0
698.0	597.0
233.44126159158787	392.5404598763162
359.8586832534939	460.7771363415496
626.0	605.0
692.0	611.0
697.5	144.0
800.0	599.0
661.0	604.0
306.0	469.5
686.0	617.0
454.0	461.5
626.0	613.0
450.3620646705403	330.0500298502604
271.5	457.0
782.0	625.0
394.0	461.5
543.0	618.0
573.0	620.0
389.9055560745053	207.23326799235517
229.0	449.5
745.0	624.0
291.26286638581195	359.4995428510453
571.0	630.0
66.0	27.0
256.0	26.0
442.5	450.0
27.63110239898069	266.7168912123831
739.0	638.0
589.0	644.0
544.0	36.0
698.8366315075533	181.52099214885925
5.0	535.0
121.0	607.0
383.0	633.0
584.0	26.0
285.5213914561338	396.8133316742505
128.0	34.5
325.5	630.0
315.0	633.0
765.0	446.0
239.08578881340236	5.372714355357356
416.0	631.0
269.0	637.0
549.1681601797412	138.92304261709737
166.0	35.0
33.5	591.0
112.5	595.0
403.72110727399564	211.0709211033247
514.6292821810154	191.49889023738007
315.0	641.0
285.54388236867857	487.3282259092115
63.0	34.0
354.0	619.0
486.0	627.0
441.0	621.0
742.0	456.5
172.5	629.0
387.1533538395872	297.36825322743806
509.0	621.0
182.0	36.0
387.0	617.0
436.7249240283337	239.85331943559626
327.73557567679876	498.8949044260402
488.0	34.0
52.0	623.0
306.0	595.0
789.0	470.0
218.0	591.0
112.0	639.0
197.0	579.0
143.14446103916384	409.47758694044995
302.0	603.0
800.0	27.0
158.0	33.0
128.0	591.0
298.0	611.0
102.5	635.0
83.0	639.0
137.0	595.0
16.0	30.0
353.39415600941913	351.9575943996248
324.0	32.0
268.0	583.0
400.0	591.0
392.0	33.0
115.0	623.0
41.0	631.0
278.33381189766243	357.7038408388023
410.5	580.0
609.0	476.0
252.0	599.0
729.0	476.0
407.1749950738682	38.37653110969541
354.47157721676496	490.9449301472317
146.0	607.0
349.0	589.0
476.0	575.0
491.0	577.0
39.0	30.0
744.0	28.0
422.0	571.0
206.0	559.0
6.0	34.0
181.0	547.0
685.0	486.0
170.3917981270476	413.69900536251646
385.0	565.0
489.14922813498873	266.12303821441014
73.0	543.0
204.0	551.0
256.0	575.0
248.0	31.0
308.0	575.0
144.0	559.0
203.0	571.0
9.0	631.0
567.0	489.0
699.0	491.0
667.0	491.0
177.0	563.0
444.0	31.0
97.4	232.6
532.6052168312689	465.8051019758299
685.021080308063	184.5911146376349
607.0	497.0
793.0	500.0
776.4	784.6
162.0	519.0
414.4480244256806	311.01558852048476
488.4309473300915	272.5875654584849
656.0	499.5
624.0	499.5
82.6	30.4
334.0	531.0
458.0	539.0
174.0	30.0
317.0	533.0
49.0	31.0
372.0	543.0
522.3045884029544	575.6479666454311
757.0	502.0
241.0	515.0
70.0	575.0
697.0	500.0
225.0	515.0
784.0	499.5
434.0	523.0
121.0	559.0
90.0	31.0
200.0	543.0
399.5	514.0
157.0	539.0
110.0	31.0
307.39601418866016	251.36627876850488
378.0	523.0
108.0	42.0
298.5	762.0
210.68715579222777	149.28470601671512
309.6986060552419	602.5115384222179
122.0	741.0
684.0	777.0
444.2566778289141	419.1168496575124
406.18779516936286	235.23696360383084
156.0	749.0
420.0	773.0
348.45890247603427	208.0007986145491
348.5	774.0
315.0	771.0
457.0	767.0
260.0	773.0
768.0	781.0
617.0946202439021	475.1014551380291
45.5	41.0
522.0	791.0
35.0	725.0
381.07895391927536	567.588895112395
55.5	42.0
210.0	44.0
223.6	540.6
402.0	753.0
143.0	761.0
548.0	793.0
388.23077504693305	502.79656342803537
200.0	44.0
660.0	793.0
710.0	795.0
679.0	796.0
281.20693511725125	325.7403450208772
68.0	717.0
272.5	750.0
216.0	773.0
740.0	793.0
452.0	749.0
83.27707250803903	38.76029642079236
314.0	753.0
75.0	725.0
230.0	43.5
75.218000975003	263.6467687236074
186.0	717.0
332.0	733.0
316.0	733.0
280.5	734.0
54.5	757.0
104.0	773.0
25.0	661.0
600.0	47.0
333.0	743.0
121.0	765.0
243.0	713.0
332.3407594099622	538.8064967801234
723.7813767288553	10.745428710714712
174.0	41.0
270.6	221.4
265.0	711.0
224.0	741.0
515.0073371112877	223.74447072547574
456.5	726.0
398.3483929186383	640.8880695319133
82.0	757.0
67.0	43.0
62.0	765.0
784.8000611932711	159.26260410523594
405.4695143644657	351.9575943996248
408.70177798650303	488.4309473300915
648.0	48.0
510.0	713.0
218.0	733.0
116.0	38.0
790.5	204.5
331.0	699.0
434.0	705.0
112.0	669.0
146.0	685.0
452.6	248.4
467.809914227187	30.70122488775632
451.0	699.0
201.0	681.0
476.0	701.0
142.0	693.0
531.5277956239231	309.21988650824176
97.0	653.0
475.1014551380291	133.16656295064305
237.5	707.0
414.0	689.0
590.9985790893093	514.2455168699184
719.1761929956918	161.56519597181764
503.155703830484	232.00469998179346
438.0	681.0
135.4	684.6
294.0	689.0
507.0	683.0
459.367077383054	669.6704678641848
303.5	692.0
276.0	39.0
171.0	705.0
472.0	38.0
500.0	677.0
76.5	697.0
416.0	669.0
446.0523798411571	443.17925662156836
537.6331824655492	539.4288844777923
125.0	701.0
144.0	653.0
283.0	675.0
439.0	667.0
104.0	701.0
356.0	669.0
299.0	675.0
90.0	685.0
121.0	693.0
684.2535496858691	401.4185154074139
236.0	677.0
111.0	693.0
282.0	649.0
386.5	658.0
330.4219328544774	112.44323615140753
14.0	42.0
640.5	218.0
392.0	645.0
125.0	685.0
332.0	37.0
792.0916021041131	152.7385938165877
540.8654460875866	375.3017205587836
358.5	658.0
114.0	685.0
396.8133316742505	206.08197205906433
53.0	701.0
4.0	757.0
776.0	52.0
215.0	665.0
142.0	677.0
473.0	647.0
170.3917981270476	472.4150979603504
492.5	3.0
583.6	34.4
659.0	648.0
634.0	655.0
488.79008773254014	489.5083685374373
416.0	52.0
381.8464845414693	690.0100293523234
246.72945648218595	429.53192132852166
599.0461912842593	475.14275243949345
3.0	46.0
285.51661994663436	450.7212050729889
506.38796745252137	337.2328378992323
540.8654460875866	466.88252318317575
669.2867025530878	405.6399338294804
591.0	668.0
719.0	676.0
212.0	52.0
49.0	50.0
660.0	673.0
752.0	685.0
604.0	681.0
609.6	579.4
789.0	690.0
514.2890563063905	281.56607551969984
565.2863032458133	784.416295882174
424.5039556942413	481.9664200860168
704.0	39.0
225.42105263157896	349.10526315789474
742.0	691.0
696.0	693.0
469.3965060003159	218.7165050911954
220.0	49.0
105.0	52.0
591.0	692.0
615.0	692.0
748.7261219501573	306.2447182553693
22.0	46.0
501.19749629262196	128.5613792174796
712.0	701.0
505.6666666666667	468.8333333333333
749.0	698.0
206.84950268125823	429.0496178063946
285.1574795441858	351.5984539971762
60.0	52.0
683.869784374772	46.43560264273144
718.0	707.0
575.0	708.0
584.0	709.0
643.0	704.0
653.0	706.0
504.95140584272696	460.0588555366524
679.0	716.0
757.0	714.0
608.0	717.0
520.0	717.0
563.0	720.0
77.0	46.0
727.0	724.0
696.4	554.6
640.0	41.0
583.0	724.0
560.977308624708	360.57696405839107
424.0	47.0
265.94936059018914	305.86095294427236
547.4	567.6
98.0	789.0
268.0	47.0
538.0	735.0
584.0	741.0
628.9913448879076	223.7351763695242
745.2722341502847	616.7108549328051
487.35352612274573	322.1489409963913
648.0	749.0
162.7164919051085	132.39903232844915
528.0	749.0
783.2649999488832	153.50612443878163
431.0	795.0
207.0	777.0
414.0	793.0
536.0	43.0
87.0	48.5
416.0	45.5
344.0	46.0
40.0	47.0
766.0	755.0
736.0	43.0
328.0	46.0
116.0	47.5
441.0	799.0
632.0	757.0
486.0	793.0
187.0	785.0
200.4	306.6
545.5342713194184	283.7209179343914
464.0	45.0
676.0	761.0
758.0	763.0
511.0	787.0
358.0	777.0
747.0	760.0
600.0	765.0
291.0	787.0
430.0	777.0
537.0	2.5
261.0950725801298	384.63937102244705
688.4749681079355	361.12315774223373
206.6	787.4
276.0	789.0
562.0	775.0
584.0	61.0
600.0	61.0
432.4050445481104	244.93375446994295
353.39415600941913	279.05209270255966
528.0	62.0
218.36246201416685	658.1575085312762
514.5	263.0
570.6740994908201	425.5813769015871
150.0	57.0
41.0	59.0
670.0542331752818	475.4852204491261
102.0	60.0
142.7606957280669	430.20091373968546
528.2955320018857	319.9940985816997
410.8566204011946	467.9599443905215
515.7805781143062	112.05947084031058
464.72768076848416	362.37266607063407
111.0	59.0
800.0	64.0
51.0	60.0
376.0	57.5
561.5	16.0
600.0	69.0
408.3262910071591	132.0152670173522
224.0	56.0
6.5	57.0
760.239081283066	561.8324154459407
247.1448603464384	223.35141105842726
71.0	53.5
194.0	56.0
174.22945123801713	446.31905680575755
521.4718643553624	376.37914176612935
303.47364006906423	344.41564594820426
356.13420869797335	576.4154972676249
22.5	58.0
414.46653598471033	594.8362322002788
262.1724937874756	378.53398418082094
120.0	56.0
93.0	55.0
417.3211476452694	372.0694569367462
648.5	312.0
525.422408782297	434.559886962802
572.5	310.0
504.0	53.0
413.7297436207834	331.48659146005474
272.0	53.5
400.0	53.0
392.0	74.0
47.0	68.0
240.0	71.0
77.90435815268167	369.9497598974637
196.0	71.0
68.0	70.0
248.0	74.0
464.0	72.0
292.0	71.0
215.67610483648818	196.48783928164048
384.0	72.0
35.5	69.0
420.5534112673067	396.85014470569934
59.0	69.0
512.4933542941475	288.03060276377454
109.0	67.0
398.64584671794233	465.44596157338134
30.0	63.0
371.351176131849	380.6888265955125
456.2969548942784	129.71267515077045
418.0	69.5
764.5	229.0
712.0	55.0
266.12303821441014	474.0653312321476
90.0	73.0
144.0	67.0
268.0	69.0
400.0	70.0
12.0	61.0
508.0	69.0
456.0	69.0
308.6	190.4
580.7300307593808	344.41564594820426
550.7032214241291	652.7847941759188
374.0	66.5
214.0	70.0
494.89547457416626	411.2157608036432
332.0	68.0
136.0	70.0
233.32930914694805	470.1125060937687
191.49889023738007	553.0058132907108
392.0	66.0
160.41390003852678	95.1737971520446
370.2737549245032	387.87163464448446
462.82096518292656	627.8400489546168
207.23326799235517	404.1048725850926
250.0	66.0
575.3429247226519	347.288769167793
324.0	63.0
206.0	66.0
384.0	63.0
64.0	61.5
74.0	61.5
222.0	65.0
464.0	63.0
167.0	65.5
119.0	66.0
29.54992895446546	166.93791032717502
588.5	245.0
419.47599005996096	457.5448727195122
637.8179470431376	330.80569816557437
128.0	62.0
13.0	70.0
352.0	61.0
22.5	68.0
214.0	88.0
420.22301565116464	402.5698113407048
432.0	90.0
553.0058132907108	579.4856197564006
288.3897431662232	284.4391987392886
11.896724644005575	77.13682753048776
561.3364490271566	326.817766228223
320.0	89.0
509.6202310745587	379.9705457906153
136.2366854394187	311.2336672996297
140.45810386148517	363.0419842977185
328.0	90.0
704.0	92.0
586.8354176010071	377.0974225710265
5.0	75.0
336.94594314312565	523.8396496473423
629.3751101990047	579.8693850674975
34.0	85.0
93.0	83.0
56.0	85.0
599.0576506223452	655.0873860425005
336.0	88.0
527.2181107945399	499.20515940354943
784.0	96.0
441.74269501177395	315.6844137523165
319.9940985816997	324.3037834110828
430.9684829383161	474.0653312321476
404.0	86.0
557.6109970238742	592.533640333697
572.9616094677524	505.0351494035915
43.0	87.0
158.0	84.0
712.0	97.0
30.0	77.0
206.0	83.0
114.0	89.0
104.0	88.0
372.63611707514235	678.4970700194148
478.0	84.5
68.0	87.0
224.0	86.0
312.0	84.0
297.03435078904243	267.10065652348
76.0	88.0
396.13186390080216	330.76831065515756
272.0	84.0
186.0	86.0
127.0	87.0
785.5	407.5
19.0	76.0
486.27610491539997	195.01323852958802
33.4	501.4
190.0	79.0
132.0	79.0
294.1359896054007	289.82630477601754
699.6041621297472	545.3305070687717
412.0	81.0
122.42113423992834	674.2756515973482
198.0	79.0
705.5	423.5
62.0	78.0
51.5	78.0
756.0	101.5
3.0	85.0
656.0	103.0
290.0	80.5
420.5534112673067	315.6844137523165
247.44773728708313	390.02647705917605
612.3343861748574	384.9985114248957
171.0	74.5
152.0	75.0
443.89753742646553	408.70177798650303
226.42153354720287	563.3674766903285
475.8610332443906	409.0609183889517
18.80450024375075	295.49928954465463
24.0	85.0
447.4889414509515	557.3859046002221
121.0	80.0
515.7256179161849	383.5619498151013
14.0	86.0
508.54280986721295	373.146878144092
656.6224472868884	450.92424053892097
111.0	79.0
47.0	100.0
188.0	104.0
459.6997151342038	388.58991544938164
36.0	100.0
7.5	94.0
374.0	105.5
221.0	103.5
178.0	105.0
272.4904477461104	485.69654658139046
68.0	103.0
57.0	103.0
368.4	727.6
424.0	105.0
107.6	520.4
776.0	77.0
776.740989660235	182.28852277105318
798.5	325.0
260.4	735.6
584.0	78.0
485.9169645129513	500.2825806108952
356.62641963145654	311.01558852048476
87.0	106.0
425.59573000652205	635.131589865459
195.3365433483496	204.93067612577346
154.0	100.0
29.0	94.0
264.0	102.0
392.0	103.0
564.5	334.0
107.0	107.0
465.08682117093275	466.1642423782785
18.0	94.0
788.5	334.0
588.2719792108014	295.9316916176437
470.8330676101103	504.2331250378298
490.9449301472317	345.13392675310143
77.0	105.0
508.87280251456104	130.48020577296438
324.0	98.0
655.0873860425005	686.9399068635478
229.0	96.5
610.9543752663508	207.23326799235517
182.0	97.0
472.0	98.0
800.4	468.4
423.4265344868955	299.16395523968106
534.4009188435119	498.84601900110084
272.0	99.0
353.44785152029465	556.8434664016803
659.692569775664	488.5332410264225
95.0	91.0
61.0	94.0
198.0	99.0
376.0	97.0
51.0	93.0
528.0	86.0
476.57931404928786	373.146878144092
576.4203459299977	451.08034547543747
86.0	92.0
41.5	94.0
23.5	102.0
222.0	92.0
317.4801157645595	396.85014470569934
560.977308624708	345.8522075579986
488.0	94.0
558.4633258075679	552.3579389659417
264.0	94.0
30.0	102.0
652.5	370.0
370.3335252085607	535.7363742913478
176.0	92.0
276.0	91.0
478.3750160615308	450.0029242680917
81.35824595255426	447.85411805014536
718.5	373.0
104.0	97.0
368.0	91.0
504.0	92.0
580.5	374.0
713.4197133292375	361.5069230533307
792.0	89.0
688.0	90.0
344.0	92.0
345.8522075579986	371.351176131849
122.0	95.0
723.7813767288553	358.0530352534581
597.0	514.5
539.7880248802409	309.93816731313893
50.0	117.0
326.20051443241096	624.0023958436473
802.0	525.5
40.0	116.0
435.9964485725964	306.346763288653
256.0	123.0
715.0	524.5
680.0	527.5
262.5316341899242	401.5189699375311
331.8457318625034	279.77037350745684
177.29957372679277	204.5469108146765
736.0	125.0
527.2181107945399	469.3965060003159
547.6891137341099	373.146878144092
363.09094687553124	433.12332535300766
123.0	117.0
656.0	126.0
500.0	121.0
348.0070499726902	450.3620646705403
705.7444071072985	141.993165105873
112.0	116.0
20.0	110.0
29.0	111.0
392.0	119.0
584.0	128.0
738.0	549.5
645.0	546.5
470.4739272076617	236.67352521362523
468.0	118.0
88.0	123.0
356.13420869797335	132.0152670173522
541.0	562.5
339.63230032080435	702.6742846185228
292.0	116.0
435.1898627839459	106.30299117385627
311.10685850454126	473.7308981773696
206.0	119.0
632.0	134.0
708.0	133.0
576.0	134.0
9.0	110.0
602.5	566.0
78.0	121.0
566.364414661437	549.1256753439044
142.0	119.0
59.5	122.0
509.6	123.4
499.9234402084466	472.98791002480186
412.293182010989	351.2393135947276
724.0	137.0
39.5	108.0
559.0	584.5
624.0	140.0
98.0	109.0
668.5191719308939	186.89370650421662
119.0	108.0
3.0	118.0
442.0	112.5
50.0	110.0
537.6331824655492	491.6632109521289
232.0	114.0
542.0	609.5
514.4	136.6
458.9814343293066	379.2522649857181
638.2017123542346	121.26983830663748
13.0	116.0
556.5	620.0
582.5257327716239	276.17896948297084
356.0	111.0
60.0	112.0
196.0	108.0
791.0	616.5
419.83513046240955	260.3767917752326
214.0	108.0
516.0	627.5
456.0	109.0
106.68675648495322	255.20393187947442
364.0	108.0
284.0	108.0
72.0	112.0
740.0	149.0
566.7235550638856	494.89547457416626
222.0	111.0
647.4120798205614	336.1784125209317
340.0	109.0
702.0	152.5
140.0	111.0
602.2784549062967	482.684700890914
410.2451175626439	672.3568250418634
282.0	149.0
468.0	152.0
467.0	641.5
415.5254456330264	275.46068867807367
62.0	140.0
164.0	146.0
740.2832851060243	277.46231992309777
272.0	150.0
537.9923228679978	259.2993705678868
502.0	151.0
254.0	146.0
244.0	146.0
492.0	150.0
283.0	641.5
29.166163643368506	228.34036010268764
51.0	138.0
231.41048259146328	734.1430401284731
338.0	145.0
200.0	152.0
619.1580538213807	381.4071074004097
500.0462003593311	699.9879274408441
406.9060759742601	332.204872264952
23.0	128.0
362.0	145.0
337.5919783016809	463.65025956113834
230.0	150.0
190.0	152.0
491.6033635151981	595.6037628224726
42.0	144.0
264.0	148.0
363.09094687553124	268.6370210315503
57.0	148.0
430.0	603.5
498.0	143.0
161.0	579.5
346.0	141.0
84.81213375242685	498.8949044260402
250.0	138.0
124.0	150.0
454.0	595.5
14.0	124.0
370.0	143.0
358.0	603.5
105.0	150.0
4.0	128.0
178.0	142.0
463.97226111621745	584.474568800661
80.0	146.0
236.0	144.0
228.0	142.0
129.0	143.0
209.5358598589369	254.8201665683775
336.0	567.5
282.5	562.5
266.0	133.0
448.0	136.0
460.0	136.0
350.0	563.5
247.0	131.0
67.0	127.0
484.0	134.0
174.0	132.0
365.7283414753972	587.5446912894366
251.36627876850488	622.0835692881625
295.11552423355766	278.99738116748557
91.5	539.5
736.0	117.0
42.0	125.0
229.0	129.0
759.0877853497751	297.4181161001394
776.0	119.0
479.0	561.5
110.0	125.0
304.1919208739614	330.76831065515756
360.2178236559425	261.0950725801298
241.70149084790557	378.17484377837235
98.0	124.0
159.0	571.5
140.45810386148517	417.92042378458297
249.24343929932613	374.58343975388635
653.9360901092097	414.0827706736134
521.0	7.0
213.0	125.5
124.0	134.0
342.0	127.5
414.4480244256806	447.1298010485029
584.0	121.0
83.0	136.0
99.39521557411109	317.75767758827794
33.0	132.0
44.0	134.0
587.1945580034557	355.5489984241107
115.0	132.0
239.0	539.5
26.0	138.0
180.0	127.0
654.5	509.0
604.0	123.5
80.0	732.5
328.50310629899263	74.83423566390604
99.0	176.0
640.0	186.0
780.5786427712045	220.28128856965162
306.6284835664663	737.9806932394426
376.37914176612935	385.7167922297929
125.5	175.0
48.0	170.0
262.0	185.0
192.0	748.5
14.0	162.0
20.0	168.0
338.0	179.0
418.39856885261514	477.29759485418504
177.0	183.0
253.0	185.0
524.0	191.0
320.0	178.0
328.0	178.0
133.0	183.0
81.0	170.0
442.0	181.0
317.373912277181	154.27365506097553
32.0	176.0
32.620051443241096	274.39219743432216
705.0	11.0
728.0	192.0
731.0729176396975	149.28470601671512
403.3146719497741	484.48040290315697
115.0	772.5
275.543493367613	800.918204259343
696.0	196.0
2.0	162.0
486.0	177.0
664.0	196.0
508.0	176.0
9.0	154.0
329.65440223228353	83.66083781913598
282.0	175.0
103.0	182.0
189.0	173.0
382.0	177.0
564.0	197.0
608.5	47.0
147.0	173.0
113.0	182.0
124.0	182.0
22.64215335472029	328.8868716100896
520.0	198.0
316.0	170.0
138.0	174.0
89.0	178.0
12.0	676.5
335.0	172.5
712.0	202.0
65.0	180.0
231.0	175.0
706.5119377294924	411.7801788070317
422.0	171.0
580.0	203.0
366.0	167.0
628.0	203.0
318.1414428993749	202.62808425919172
58.71609259783397	627.4562836435199
190.0	162.0
430.0	169.0
384.0	708.5
332.92315306984915	335.7962762894379
55.0	156.0
663.1464575755366	340.7835962540952
588.0	205.0
117.0	158.0
620.0	205.0
149.0	165.0
373.0	702.5
322.0	163.0
290.0	163.0
559.8998874173623	410.8566204011946
65.5	155.0
494.53633417171767	483.76212209825974
208.0	166.0
44.0	160.0
636.0	209.0
173.0	169.0
191.88265554847703	292.045401744782
228.0	166.0
9.0	170.0
548.0	211.0
556.0	211.0
672.0	212.0
260.5	661.5
36.0	162.0
101.0	168.0
300.10447327781804	143.5282263502608
163.0	155.0
308.0	676.5
424.1448152917927	474.4244716345963
486.0	664.5
610.186844644157	588.3122219116306
284.5	9.0
249.0	153.0
112.0	166.0
243.0	161.0
656.0	216.0
235.0	161.0
434.0	155.0
184.0	158.0
444.0	652.5
664.2977535088274	263.6467687236074
632.0	216.0
197.0	157.0
664.0	218.0
375.0	156.5
352.0	156.0
310.0	155.0
64.0	164.0
562.0	217.5
657.5	3.0
384.0	154.0
622.8510999103564	264.41429934580134
759.0	651.5
659.3088044645671	141.22563448367907
408.0	218.0
166.55414501607805	526.5260068250209
370.0	215.0
571.4	389.6
726.083968595437	437.87621996162454
341.18338232616685	454.3126090974748
800.5	645.0
20.0	202.0
434.0	215.0
240.0	212.0
147.0	213.0
132.0	214.0
592.6	392.4
208.0	212.0
3.5	194.0
232.6	210.6
345.77254529835557	201.47678832590088
553.7945005757362	356.62641963145654
462.0	213.0
603.0	671.5
669.5	674.0
499.9234402084466	480.1707180737738
47.0	210.0
157.0	217.0
80.5	205.0
218.0	216.0
7.5	202.0
429.0	209.5
515.5	680.0
274.0	207.0
148.0	204.0
614.0	682.5
326.58427974350786	505.0351494035915
481.6072796835682	496.33203618396067
740.0	165.0
766.0	164.5
229.0	203.0
374.0	209.0
329.0	209.5
224.0	210.0
115.0	214.0
670.5	699.0
448.5663626582973	285.51661994663436
14.0	194.0
406.0	205.0
28.0	188.0
355.0	202.5
326.0	203.0
42.0	218.0
105.5	211.0
79.0	214.0
788.0	167.0
50.0	188.0
242.0	198.0
234.0	198.0
144.0	196.0
441.0	201.5
663.0	723.5
178.0	198.0
472.0	200.0
288.0	202.0
89.5	193.0
494.0	199.0
524.0	173.0
206.0	196.0
465.0	197.5
426.0	197.0
689.5	734.0
312.0	196.0
409.0609183889517	326.0994854233258
335.7946472098348	500.0462003593311
292.3402875931577	469.7556464027645
537.9923228679978	388.9490558518302
160.0	202.0
600.1236124916051	392.5404598763162
752.5	42.0
548.0	177.0
375.0	196.5
554.5	743.0
138.0	202.0
800.5	733.0
689.5	750.0
658.5	751.0
24.0	210.0
291.62200678826053	351.2393135947276
211.0	189.0
388.0	190.0
608.0	180.0
674.0	181.5
158.0	188.0
528.5	757.0
149.0	189.0
284.0	194.0
60.5	202.0
5.0	212.0
15.0	210.0
514.2455168699184	635.131589865459
572.0	183.0
78.0	196.0
137.0	191.0
554.5	767.0
192.0	190.0
239.0	191.0
708.0	185.0
372.0	188.0
33.6	194.4
201.6	249.6
644.0	253.0
32.5	236.0
473.9501592047382	186.89370650421662
380.0	248.0
482.0	249.0
179.0	247.0
465.08682117093275	479.4524372688766
219.0	245.0
163.0	249.0
518.0	257.0
782.0	261.0
372.42859733919477	461.13627674399817
772.0	262.0
480.1707180737738	279.05209270255966
268.0	246.0
123.0	236.0
503.0	244.5
94.79003184094765	212.98974765880948
413.69900536251646	555.6921704683895
298.0	247.0
242.0	248.0
726.6	453.4
10.0	220.0
99.0	250.0
736.0	268.0
338.3102591065781	373.8651589489892
142.0	236.0
219.51375794745772	492.37089413739204
712.0	272.0
17.0	226.0
452.5169070852319	388.58991544938164
221.0	237.0
[truncated: 7,696 more rows]
