# Supplementary material for: Intervisit Reproducibility of Foveal Cone Density Metrics
Source: Transl Vis Sci Technol. 2024 Jun 24;13(6):18. doi: 10.1167/tvst.13.6.18 (PMC11205225; doi:10.1167/tvst.13.6.18)
Supplement: Supplement 3 [file tvst-13-6-18_s003.zip › JC_0878_visit2_500um_coords.csv]

309.0	2.5
528.0	3.0
569.0	3.0
581.0	3.0
1024.0	3.0
1273.0	2.5
1287.0	3.0
49.0	4.0
403.0	4.0
464.5	4.0
558.0	4.0
635.0	4.0
782.0	4.0
982.0	4.0
993.6	4.4
1136.0	4.0
1236.5	4.0
66.0	5.0
105.0	5.0
157.0	5.0
278.0	5.0
320.0	5.5
366.0	5.0
384.4	5.4
484.5	5.0
750.0	5.0
804.5	5.0
834.0	5.5
856.0	5.0
914.0	5.0
944.0	5.0
1059.0	5.0
20.0	6.0
39.0	6.0
78.0	6.0
243.0	6.0
256.0	6.0
343.5	6.0
375.0	6.5
393.5	6.0
770.0	6.0
869.0	6.0
963.0	6.0
141.0	7.0
516.5	7.0
675.0	7.0
890.0	7.0
924.5	7.0
1013.0	7.0
1046.5	7.0
1148.0	7.0
1214.0	7.0
1248.0	7.0
1296.0	7.0
167.0	8.0
432.5	8.0
473.0	8.5
621.0	8.0
655.0	8.0
903.5	8.0
1102.0	8.0
1201.0	8.0
7.0	9.0
188.0	9.0
268.5	9.0
300.0	9.0
442.0	9.0
452.6	9.4
793.0	9.0
1003.0	9.0
1035.0	9.5
1116.0	9.0
1158.5	9.0
1171.0	9.0
1226.0	9.0
131.4	10.6
175.5	10.0
221.0	10.0
333.0	10.0
354.5	10.5
507.0	10.5
644.5	10.0
665.0	10.0
739.0	10.0
760.0	10.0
826.0	10.0
846.0	10.0
879.0	10.0
1262.5	10.0
235.0	11.0
287.0	11.0
420.0	11.0
596.0	11.0
685.0	11.0
935.0	11.0
973.0	11.0
1089.0	11.0
1129.5	11.0
96.0	12.0
201.0	12.0
408.0	12.0
541.0	12.0
552.0	12.0
563.4	12.6
576.0	12.0
586.0	12.0
611.0	12.0
630.0	12.0
698.0	12.0
709.0	12.0
719.0	12.0
954.5	12.0
1067.0	12.0
1191.0	12.0
1281.0	12.0
54.5	13.0
310.0	13.0
987.0	13.0
1023.0	13.0
1271.0	13.0
31.5	14.0
72.0	14.0
84.5	14.0
112.0	14.0
150.0	14.0
383.0	14.0
496.0	14.0
527.0	14.0
865.0	14.0
1078.0	14.0
1178.5	14.0
1304.0	14.0
248.4	15.6
259.0	15.0
324.0	15.5
465.0	15.0
752.0	15.0
781.0	15.0
836.0	15.0
1010.0	15.0
43.0	16.0
343.0	16.0
396.0	16.0
432.0	16.0
485.0	16.0
897.0	16.0
915.0	16.0
946.0	16.0
1042.0	16.0
1055.0	16.0
1152.0	16.0
1207.0	16.5
1219.6	16.6
1239.0	16.0
210.0	17.0
885.0	17.0
965.0	17.5
998.0	17.0
1252.5	17.0
15.5	18.0
124.0	18.0
163.0	18.0
184.5	18.0
414.0	18.0
603.5	18.0
621.0	18.0
641.0	18.5
678.0	18.0
772.0	18.0
792.0	18.0
812.0	18.0
854.0	18.0
1164.0	18.5
1291.0	18.0
269.0	19.0
300.0	19.0
366.0	19.0
474.0	19.0
514.0	19.0
536.0	19.0
655.0	19.0
691.5	19.0
741.0	19.0
875.0	19.0
926.5	19.0
1032.0	19.0
1097.0	19.0
1121.0	19.0
6.0	20.0
221.0	20.0
279.0	20.0
334.0	20.0
440.0	20.0
449.0	20.0
458.4117647058824	20.941176470588236
558.0	20.0
569.0	20.0
583.0	20.0
593.5	20.0
666.0	20.0
702.0	20.0
712.0	20.0
731.0	20.0
979.0	20.0
1277.0	20.0
65.0	21.0
102.0	21.0
141.0	21.0
173.0	21.0
421.5	21.0
547.0	21.0
844.0	21.5
1017.5	21.0
27.0	22.0
131.0	22.0
197.0	22.0
231.0	22.0
353.5	22.0
506.0	22.0
630.5	22.0
762.0	22.0
905.5	22.0
1106.6	22.4
1131.5	22.0
1198.0	22.0
93.0	23.0
241.0	23.0
379.0	23.0
406.0	23.0
722.0	23.0
1086.0	23.0
1266.0	23.0
37.5	24.0
52.0	24.0
79.0	24.5
115.0	24.0
290.5	24.0
310.0	24.0
391.0	24.5
805.0	24.0
959.0	24.0
989.5	24.0
1064.0	24.0
1141.0	24.0
149.5	25.5
255.0	25.5
483.0	25.5
493.6	25.4
525.0	25.0
612.0	25.0
780.0	25.0
1076.0	25.0
1152.0	25.0
1187.0	25.5
1300.0	25.0
343.0	26.0
469.0	26.0
683.0	26.0
751.0	26.0
795.0	26.0
864.0	26.0
882.0	26.0
893.0	26.0
938.0	26.0
324.0	27.0
362.6	27.4
430.0	27.0
576.0	27.0
587.0	27.5
600.0	27.0
817.0	27.0
920.0	27.0
1003.0	27.0
1115.0	27.0
1223.0	27.0
1243.0	27.0
162.0	28.0
206.0	28.5
372.0	28.0
445.0	28.0
707.0	28.0
950.0	28.0
972.0	28.0
1023.0	28.0
1042.5	28.0
1233.0	28.0
17.0	29.0
186.0	29.0
266.0	29.0
301.0	29.0
513.5	29.0
533.0	29.5
566.0	29.0
623.5	29.0
637.0	29.0
649.0	29.0
661.6	29.4
674.0	29.0
698.0	29.0
771.0	29.0
852.5	29.0
1210.0	29.0
137.0	30.0
218.0	30.0
553.0	30.0
731.0	30.0
741.0	30.0
1098.0	30.5
1125.0	30.0
1177.0	30.0
1256.0	30.0
124.0	31.0
234.0	31.0
335.0	31.0
542.0	31.0
717.0	31.0
873.0	31.0
982.0	31.0
1032.0	31.0
1165.0	31.0
1274.0	31.0
1285.0	31.0
5.0	32.0
70.0	32.0
88.0	32.0
176.0	32.0
278.0	32.0
398.0	32.0
409.0	32.0
760.0	32.0
827.0	32.5
98.0	33.0
244.0	33.0
353.0	33.0
386.0	33.0
420.0	33.0
502.0	33.0
788.0	33.0
839.0	33.0
906.0	33.0
1295.0	33.0
32.6	34.4
56.0	34.0
109.5	34.0
152.0	34.0
197.0	34.0
315.0	34.0
436.0	34.0
687.0	34.0
808.0	34.0
932.0	34.0
963.0	34.0
995.0	34.0
1084.0	34.5
1135.0	34.0
1199.0	34.0
45.0	35.0
259.0	35.0
290.0	35.0
454.0	35.0
464.0	35.0
522.0	35.0
571.0	35.5
581.0	35.0
609.0	35.0
884.0	35.0
1145.0	35.0
1186.0	35.0
478.5	36.0
488.0	36.0
562.5	36.0
643.5	36.5
749.0	36.0
779.0	36.0
798.0	36.0
944.0	36.0
1026.0	36.5
1049.0	36.0
1060.0	36.0
1156.0	36.5
1266.0	36.5
165.6	37.6
364.0	37.0
594.0	37.0
707.0	37.0
896.0	37.0
915.0	37.0
1247.0	37.0
225.0	38.0
269.0	38.0
323.0	38.0
630.5	38.0
655.0	38.0
736.0	38.0
819.0	38.0
974.5	38.0
1006.5	38.0
1039.0	38.0
1071.0	38.0
1107.0	38.0
1115.0	38.0
16.0	39.0
187.0	39.0
206.0	39.0
377.5	39.0
619.0	39.0
666.0	39.0
768.0	39.0
1016.0	39.0
1175.0	39.0
1221.0	39.0
1234.0	39.0
142.5	40.5
344.0	40.0
394.0	40.0
426.0	40.0
512.0	40.0
695.0	40.0
727.0	40.0
849.5	40.0
924.0	40.0
955.5	40.0
130.0	41.0
281.0	41.5
403.5	41.0
413.0	41.0
446.0	41.0
497.4	41.6
532.0	41.0
547.0	41.0
555.0	41.0
874.0	41.0
1278.0	41.0
37.0	42.0
66.0	42.0
116.0	42.0
236.0	42.0
249.0	42.0
303.0	42.0
334.0	42.0
715.0	42.0
757.6	42.6
829.0	42.0
906.5	42.0
1029.0	42.0
1097.0	42.5
1207.5	42.0
91.0	43.0
103.0	43.0
355.0	43.0
436.0	43.0
472.0	43.5
1125.6	43.6
1163.0	43.0
177.0	44.0
459.5	44.0
587.0	44.0
610.0	44.0
637.0	44.0
788.0	44.0
807.0	44.0
887.0	44.0
995.0	44.0
1258.5	44.0
26.0	45.0
314.0	45.0
687.0	45.0
939.0	45.0
966.0	45.0
1087.0	45.0
1110.0	45.5
1151.5	45.0
1196.0	45.0
1291.5	45.0
55.0	46.0
197.0	46.0
215.0	46.0
260.0	46.0
367.0	46.0
483.5	46.0
522.0	46.0
565.0	46.0
575.0	46.0
598.0	46.0
840.0	46.0
867.0	46.5
1050.4	46.4
1139.0	46.0
161.0	47.0
292.0	47.0
386.0	47.0
627.0	47.0
649.0	47.0
675.6	47.6
707.0	47.0
776.0	47.0
799.0	47.0
917.0	47.0
1009.0	47.0
1062.0	47.5
1077.0	47.0
1184.0	47.0
1270.5	47.5
419.5	48.0
493.0	48.0
505.0	48.5
540.0	48.0
736.0	48.0
747.0	48.0
856.0	48.0
896.0	48.0
1020.5	48.0
1038.0	48.0
124.0	49.0
149.0	49.5
226.0	49.0
271.5	49.0
324.0	49.0
819.0	49.0
950.0	49.0
978.0	49.0
1170.5	49.0
1231.5	49.0
188.0	50.0
348.0	50.0
399.0	50.0
409.5	50.0
724.0	50.5
929.0	50.0
1220.0	50.0
1246.0	50.0
14.0	51.0
43.0	51.0
74.0	51.0
86.5	51.0
135.0	51.0
430.0	51.0
442.0	51.0
454.0	51.5
465.0	51.0
548.6	51.6
617.0	51.0
695.5	51.0
765.0	51.0
112.0	52.0
240.0	52.0
250.0	52.0
304.0	52.0
359.0	52.5
377.0	52.0
557.0	52.5
666.0	52.0
960.0	52.0
989.0	52.0
1283.0	53.0
99.0	53.0
785.0	53.0
829.0	53.0
877.0	53.0
907.0	53.0
1095.0	53.0
1131.0	53.5
1159.5	53.0
1209.0	53.0
172.0	54.0
207.0	54.0
283.0	54.0
475.0	54.0
517.5	54.0
531.0	54.0
569.0	54.0
684.5	54.0
715.0	54.0
1120.0	54.0
1300.0	54.0
63.5	55.0
316.0	55.0
635.0	55.5
890.0	55.0
998.5	55.0
1070.0	55.0
1106.0	55.5
1144.0	55.0
1257.0	55.0
25.0	56.0
184.0	56.5
260.5	56.0
487.0	56.0
608.0	56.0
656.0	56.0
775.5	56.5
795.0	56.0
810.0	56.0
848.0	56.0
944.0	56.0
1029.5	56.0
195.0	57.0
220.0	57.0
422.0	57.0
578.0	57.0
673.0	57.0
734.0	57.0
866.0	57.0
923.0	57.0
970.0	57.0
1014.0	57.0
1085.0	57.0
1192.0	57.0
161.0	58.0
369.0	58.0
391.5	58.0
499.0	58.0
597.5	58.0
624.5	58.0
645.0	58.0
704.0	58.0
819.0	58.5
900.0	58.0
1043.0	58.0
1055.0	58.0
1239.5	58.5
126.4	59.6
232.0	59.0
294.0	59.0
350.0	59.0
541.0	59.0
838.0	59.5
934.0	59.5
982.0	59.0
1181.0	59.0
1228.0	59.0
55.0	60.0
150.5	60.0
272.5	60.0
413.5	60.0
445.0	60.0
1275.0	60.0
73.5	61.0
136.5	61.0
305.5	61.0
327.0	61.0
468.0	61.0
585.0	61.5
723.0	61.0
859.0	61.0
991.0	61.0
1168.0	61.0
1215.0	61.0
87.0	62.0
249.0	62.0
340.0	62.0
402.0	62.0
433.0	62.0
458.0	62.0
523.0	62.0
553.0	62.0
695.0	62.0
764.0	62.0
785.0	62.5
1204.0	62.0
1249.0	62.0
12.0	63.0
39.0	63.0
881.0	63.0
1075.0	63.0
1097.0	63.0
1115.0	63.5
1137.0	63.0
1155.0	63.0
1262.0	63.0
100.0	64.0
113.0	64.0
180.0	64.0
213.0	64.0
360.0	64.5
380.0	64.0
478.0	64.0
564.0	64.0
633.0	64.0
685.0	64.0
752.0	64.0
804.0	64.0
914.0	64.5
963.0	64.0
1007.0	64.0
1020.0	64.0
1126.0	64.0
1286.0	64.0
2.0	65.0
64.0	65.0
169.0	65.0
284.0	65.0
315.0	65.0
604.0	65.0
618.5	65.0
654.0	65.5
713.0	65.0
740.0	65.5
826.5	65.0
891.0	65.0
200.0	66.0
225.0	66.5
514.0	66.0
534.0	66.0
849.0	66.0
904.0	66.0
943.5	66.0
1032.0	66.0
19.5	67.0
30.0	67.0
157.0	67.0
263.0	67.0
489.0	67.0
575.0	67.0
594.0	67.0
672.0	67.0
730.0	67.0
775.0	67.0
815.0	67.0
927.0	67.5
974.0	67.0
1048.6	67.6
1083.5	67.0
1146.6	67.4
145.0	68.0
294.0	68.5
370.0	68.0
392.0	68.0
426.0	68.0
445.0	68.0
500.5	68.0
544.0	68.0
1062.5	68.0
1105.0	68.0
49.0	69.0
238.0	69.0
274.0	69.0
351.0	69.0
415.0	69.0
469.0	69.0
584.4	69.6
644.0	69.0
703.0	69.0
863.0	69.0
953.0	69.0
986.0	69.0
1177.0	69.5
1225.0	69.0
1238.0	69.0
1298.5	69.0
78.0	70.0
122.0	70.0
134.0	70.0
624.0	70.0
660.5	70.0
794.0	70.0
998.0	70.0
1196.5	70.5
188.5	71.5
326.0	71.0
335.0	71.0
553.0	71.0
565.0	71.0
837.0	71.0
1209.0	71.0
1271.0	71.0
11.0	72.0
35.0	72.0
108.0	72.0
457.0	72.0
613.0	72.0
693.0	72.0
721.0	72.0
761.5	72.0
884.0	72.5
1012.0	72.5
1025.5	72.0
1164.0	72.0
176.5	73.0
207.0	73.5
255.0	73.0
306.5	73.0
405.5	73.0
435.0	73.0
804.4	73.6
1094.0	73.0
1154.0	73.5
1249.0	73.0
60.0	74.0
382.5	74.5
480.0	74.0
524.0	74.0
601.0	74.5
652.0	74.0
681.0	74.0
784.5	74.0
896.0	74.0
920.6	74.4
934.0	74.0
965.0	74.0
1038.5	74.0
1116.0	74.0
1136.0	74.0
1261.0	74.0
1282.0	74.0
164.0	75.0
219.0	75.0
282.0	75.0
360.0	75.0
506.0	75.0
543.6	75.4
633.5	75.0
752.5	75.0
824.0	75.0
849.0	75.0
1073.0	75.0
97.0	76.0
230.0	76.0
267.0	76.0
317.0	76.0
492.0	76.0
535.0	76.0
738.0	76.0
772.0	76.0
872.0	76.0
944.4	76.4
25.0	77.0
152.0	77.0
424.0	77.0
469.0	77.0
516.0	77.0
576.0	77.0
1053.0	77.0
1188.5	77.5
1220.0	77.0
45.0	78.5
86.0	78.0
197.0	78.0
394.0	78.0
446.0	78.0
590.0	78.0
672.0	78.0
697.5	78.0
815.0	78.0
979.0	78.0
1087.0	78.0
1105.0	78.0
1125.0	78.0
1232.0	78.0
350.0	79.0
370.0	79.0
413.5	79.0
661.4	79.6
956.5	79.0
990.0	79.0
1291.0	79.0
643.5	80.0
688.0	80.0
707.0	80.0
758.0	80.5
831.0	80.0
860.5	80.0
881.0	80.0
1146.0	80.0
1171.0	80.0
1199.0	80.0
73.0	81.0
117.0	81.0
128.0	81.0
240.5	81.0
339.0	81.0
557.0	81.0
608.0	81.0
625.5	81.0
794.0	81.0
891.5	81.0
1001.5	81.0
1066.0	81.0
140.0	82.0
186.0	82.0
524.0	82.0
567.0	82.0
746.0	82.0
841.5	82.0
905.0	82.0
915.0	82.0
1016.0	82.0
13.0	83.0
33.0	83.0
105.0	83.0
250.0	83.0
404.0	83.0
502.0	83.0
938.5	83.0
1096.0	83.0
1159.0	83.0
1244.0	83.0
1255.5	83.0
206.0	84.0
262.0	84.0
379.0	84.0
457.0	84.0
477.0	84.0
853.0	84.0
926.0	84.0
964.0	84.5
1028.0	84.0
1116.0	84.0
1267.0	84.0
1303.0	84.5
160.0	85.0
222.0	85.0
285.0	85.0
302.0	85.0
488.0	85.5
512.0	85.0
540.6	85.4
597.5	85.0
652.0	85.0
681.0	85.0
809.0	85.5
1042.0	85.0
1136.0	85.5
1180.0	85.0
1211.0	85.0
62.0	86.0
92.0	86.0
274.0	86.0
315.0	86.0
362.0	86.0
583.0	86.0
768.0	86.0
785.0	86.0
820.0	86.0
1053.0	86.0
1282.0	86.0
195.0	87.0
232.5	87.5
425.0	87.0
467.0	87.5
531.0	87.0
672.0	87.0
725.5	87.5
872.0	87.5
946.5	87.5
81.0	88.0
149.5	88.0
550.0	88.0
573.5	88.0
643.0	88.0
702.5	88.0
985.0	88.0
1105.5	88.0
1192.0	88.0
1223.0	88.0
50.0	89.0
333.0	89.0
347.5	89.0
393.0	89.5
975.0	89.0
998.0	89.0
1235.0	89.0
414.0	90.0
607.0	90.0
692.0	90.0
743.5	90.0
795.0	90.0
829.0	90.0
898.0	90.0
957.0	90.0
1010.0	90.0
1062.0	90.0
1074.5	90.0
1085.0	90.0
1127.0	90.0
1293.0	90.0
8.0	91.0
28.0	91.0
127.0	91.0
178.0	91.0
215.0	91.5
244.0	91.0
371.0	91.5
498.0	91.5
520.0	91.0
625.0	91.0
662.0	91.0
761.0	91.0
889.0	91.0
909.0	91.0
920.4	91.4
1021.0	91.0
1147.0	91.0
433.5	92.5
560.0	92.0
591.0	92.0
860.5	92.0
935.0	92.0
1170.0	92.0
1258.0	92.5
72.0	93.0
101.0	93.0
139.0	93.0
256.0	93.0
279.6	93.4
479.0	93.0
712.0	93.0
777.5	93.0
967.0	93.0
1095.0	93.0
1203.5	93.0
164.0	94.0
268.5	94.5
295.0	94.0
307.0	94.5
383.0	94.0
452.0	94.0
599.0	94.0
680.0	94.0
734.5	94.0
839.0	94.0
851.0	94.0
877.5	94.0
1033.0	94.0
1116.5	94.0
1247.0	94.0
39.0	95.0
205.5	95.5
320.0	95.0
509.0	95.0
752.0	95.0
1136.0	95.0
1216.0	95.0
1273.0	95.0
225.0	96.0
404.0	96.0
423.0	96.0
462.0	96.0
491.0	96.0
528.5	96.0
568.0	96.0
581.0	96.0
699.5	96.0
1046.0	96.0
1181.5	96.0
84.0	97.0
538.0	97.0
655.0	97.0
670.0	97.0
768.0	97.0
787.0	97.0
825.0	97.0
987.0	97.5
1229.0	97.0
150.6	98.6
329.5	98.0
339.0	98.0
350.5	98.5
727.6	98.6
815.0	98.0
1303.5	98.0
187.0	99.0
362.0	99.0
414.0	99.0
444.0	99.0
550.0	99.0
641.0	99.0
798.0	99.0
917.0	99.0
960.0	99.5
1004.0	99.0
1069.0	99.0
1107.0	99.0
1194.0	99.0
13.0	100.0
24.0	100.0
130.0	100.0
175.0	100.0
237.0	100.0
501.0	100.0
521.0	100.0
690.0	100.0
744.0	100.0
905.0	100.0
929.0	100.0
1014.0	100.0
1058.0	100.0
1286.0	100.0
95.0	101.5
119.0	101.0
218.0	101.0
248.0	101.0
287.5	101.0
396.0	101.5
470.5	101.5
482.0	101.0
592.0	101.0
718.0	101.0
870.0	101.0
894.0	101.0
1085.0	101.0
47.0	102.0
605.0	102.0
756.5	102.0
858.5	102.0
883.5	102.0
940.5	102.0
1025.0	102.0
1127.0	102.0
1170.5	102.5
162.0	103.5
198.0	103.0
276.0	103.0
300.0	103.0
376.0	103.0
435.0	103.0
453.5	103.5
562.0	103.0
679.0	103.0
709.0	103.0
847.0	103.0
1038.0	103.0
1151.0	103.0
1252.0	103.5
1266.0	103.0
74.0	104.0
109.0	104.5
227.0	104.0
263.0	104.0
311.0	104.0
321.5	104.0
531.0	104.0
651.0	104.0
667.0	104.5
775.0	104.0
835.0	104.0
1241.0	104.0
140.0	105.0
209.0	105.0
513.6	105.6
572.0	105.0
582.0	105.0
735.0	105.0
982.0	105.0
1201.0	105.0
1214.0	105.0
1224.0	105.0
385.0	106.0
406.0	106.5
426.0	106.0
462.0	106.0
543.0	106.0
805.0	106.0
950.0	106.0
1116.0	106.0
1184.0	106.0
38.0	107.0
182.0	107.5
346.0	107.0
357.0	107.0
418.0	107.0
493.0	107.0
614.0	107.5
640.0	107.0
821.5	107.0
990.5	107.0
1049.0	107.0
1138.5	107.0
125.0	108.0
334.0	108.0
596.0	108.0
699.5	108.0
725.0	108.0
764.0	108.0
794.0	108.0
911.0	108.0
1161.0	108.0
1297.0	108.0
18.0	109.0
58.0	109.0
90.0	109.0
476.0	109.0
505.0	109.5
623.0	109.0
688.0	109.0
875.6	109.4
965.5	109.0
1006.0	109.0
1075.0	109.5
6.0	110.0
152.0	110.0
239.0	110.0
288.0	110.0
368.0	110.0
524.0	110.5
553.0	110.0
566.0	110.5
657.0	110.0
714.5	110.0
745.5	110.0
784.0	110.0
854.0	110.0
902.0	110.0
933.6	110.4
1018.5	110.0
1106.0	110.0
112.0	111.5
170.0	111.0
675.0	111.0
866.0	111.0
890.0	111.0
973.0	111.0
1063.0	111.0
1280.0	111.5
69.0	112.0
134.0	112.0
225.0	112.5
251.5	112.0
271.0	112.0
305.0	112.0
317.0	112.0
379.4	112.4
394.0	112.0
435.0	112.0
487.0	112.0
535.0	112.0
605.0	112.5
844.0	112.0
1087.0	112.0
101.0	113.0
202.0	113.0
214.0	113.0
454.0	113.0
576.0	113.5
587.0	113.0
650.6	113.4
735.0	113.0
755.0	113.0
832.5	113.0
943.0	113.0
1029.0	113.0
1128.0	113.0
1150.0	113.0
1244.0	113.0
1269.0	113.0
30.0	114.0
80.5	114.0
143.0	114.0
261.0	114.5
469.0	114.0
813.0	114.0
917.0	114.0
1040.0	114.0
1098.0	114.0
1232.0	114.0
1258.0	114.0
48.0	115.0
189.0	115.0
350.0	115.5
424.0	115.0
545.0	115.5
774.0	115.0
906.5	115.5
1000.0	115.5
1117.0	115.0
1210.0	115.0
1222.0	115.0
160.0	116.0
294.0	116.0
327.6	116.6
362.0	116.0
403.0	116.0
415.0	116.0
513.6	116.6
641.0	116.5
666.0	116.0
705.0	116.0
801.0	116.0
954.0	116.0
987.0	116.5
1179.0	116.0
1188.0	116.0
1198.0	116.0
338.6	117.6
445.0	117.0
498.0	117.0
695.0	117.0
792.0	117.0
823.0	117.0
926.0	117.5
13.0	118.0
234.0	118.5
282.0	118.0
386.5	118.0
562.5	118.0
625.0	118.0
725.0	118.0
744.5	118.0
965.0	118.0
1012.0	118.5
1052.0	118.0
1167.0	118.0
1292.0	118.0
121.0	119.5
178.0	119.0
244.0	119.0
375.0	119.0
460.0	119.0
478.0	119.0
595.0	119.0
685.0	119.0
765.0	119.0
853.0	119.0
874.0	119.0
885.0	119.0
898.0	119.0
1302.0	119.0
39.5	120.0
59.5	120.0
90.5	120.0
168.0	120.0
431.0	120.0
657.0	120.0
716.5	120.0
842.0	120.0
863.0	120.0
935.5	120.0
1069.5	120.0
1136.0	120.0
314.5	121.0
397.0	121.0
507.0	121.0
572.0	121.0
675.0	121.0
977.0	121.0
1022.0	121.0
1080.0	121.0
1091.0	121.0
1104.0	121.5
101.0	122.0
150.0	122.0
210.0	122.0
222.0	122.0
301.5	122.0
489.0	122.5
534.0	122.0
606.0	122.0
734.0	122.0
784.0	122.0
1031.0	122.0
1146.0	122.0
1158.0	122.0
1252.0	122.0
1279.0	122.0
25.0	123.0
69.0	123.0
198.0	123.0
270.0	123.0
645.0	123.5
946.0	123.0
1264.0	123.0
256.5	124.5
346.0	124.0
357.0	124.0
410.0	124.0
421.0	124.0
440.0	124.0
452.0	124.0
469.0	124.0
544.0	124.0
633.5	124.0
699.5	124.0
775.0	124.5
829.5	124.0
994.0	124.0
1043.0	124.5
1115.0	124.0
1184.6	124.6
1195.0	124.5
709.0	125.0
806.0	125.0
818.0	125.0
957.0	125.0
1004.0	125.0
1059.0	125.0
1174.0	125.0
1206.0	125.0
1218.0	125.0
1229.0	125.0
290.0	126.0
368.0	126.0
382.0	126.0
516.0	126.0
742.0	126.5
795.0	126.0
905.5	126.0
1242.0	126.0
81.0	127.0
184.0	127.0
231.0	127.0
332.5	127.0
498.0	127.5
623.0	127.0
664.0	127.0
723.4	127.6
870.5	127.0
893.0	127.0
985.5	127.5
113.0	128.0
140.0	128.0
173.0	128.0
526.0	128.0
563.0	128.0
614.0	128.0
682.0	128.5
691.5	128.0
841.0	128.0
927.0	128.0
1015.0	128.0
15.0	129.0
280.0	129.0
309.0	129.0
321.0	129.0
392.0	129.0
460.0	129.0
479.0	129.0
535.0	129.5
581.0	129.0
654.0	129.5
762.0	129.0
850.0	129.0
882.5	129.0
939.0	129.0
966.0	129.0
1087.0	129.0
1298.0	129.0
48.5	130.5
126.5	130.0
157.0	130.0
401.5	130.0
572.0	130.5
917.0	130.0
1073.0	130.0
1096.0	130.5
35.0	131.0
60.0	131.0
215.5	131.0
247.0	131.0
299.0	131.0
552.0	131.0
603.0	131.0
733.0	131.0
949.5	131.5
1034.0	131.0
1108.0	131.0
1142.0	131.0
1151.5	131.0
1164.0	131.0
91.0	132.0
102.0	132.5
205.0	132.0
268.0	132.0
415.0	132.5
507.0	132.0
642.0	132.0
673.0	132.0
716.4	132.4
770.0	132.0
782.4	132.4
977.0	132.0
1024.0	132.0
354.0	133.0
440.0	133.0
451.0	133.0
488.0	133.0
632.0	133.0
753.0	133.0
813.0	133.0
1189.0	133.0
1250.5	133.5
1275.0	133.0
71.0	134.0
166.0	134.0
375.0	134.0
425.0	134.0
469.5	134.0
705.0	134.0
802.0	134.0
901.5	134.0
958.0	134.5
995.0	134.0
1044.0	134.0
1065.0	134.0
1119.0	134.0
1131.0	134.0
1179.0	134.0
1200.0	134.0
1211.0	134.0
1263.0	134.0
6.0	135.0
192.0	135.0
225.0	135.5
237.0	135.0
364.0	135.0
543.0	135.0
834.5	135.0
889.0	135.0
148.0	136.0
257.0	136.0
345.0	136.0
517.0	136.0
567.0	136.0
586.0	136.0
743.0	136.0
792.0	136.5
867.0	136.0
1005.0	136.0
1079.0	136.5
1227.0	136.0
1240.0	136.0
47.0	137.0
280.0	137.0
291.0	137.0
529.0	137.0
596.0	137.0
611.5	137.5
662.0	137.5
683.0	137.0
856.0	137.0
877.0	137.0
932.0	137.0
985.4	137.4
1054.0	137.0
81.0	138.0
121.0	138.0
135.0	138.0
180.0	138.0
312.0	138.0
334.0	138.0
386.5	138.0
397.0	138.0
461.0	138.5
479.0	138.0
498.0	138.0
576.0	138.0
650.0	138.0
723.0	138.0
762.0	138.0
911.5	138.0
1015.0	138.0
1090.0	138.5
1301.0	138.0
300.0	139.0
324.0	139.0
559.0	139.0
692.5	139.0
967.0	139.0
110.5	140.0
212.0	140.0
409.0	140.0
922.0	140.5
1102.0	140.0
1138.0	140.0
1159.0	140.0
430.0	141.0
627.0	141.5
733.0	141.0
772.0	141.0
808.5	141.0
942.5	141.0
1034.5	141.0
1148.0	141.0
1284.0	141.0
18.0	142.0
58.0	142.0
97.0	142.0
201.0	142.0
245.0	142.0
356.0	142.0
420.0	142.0
440.0	142.0
549.0	142.0
713.0	142.0
820.0	142.0
954.0	142.0
1113.5	142.0
1171.0	142.0
1217.5	142.5
156.0	143.5
232.4	143.4
266.0	143.0
375.5	143.5
452.4	143.6
470.0	143.0
489.0	143.0
508.0	143.0
539.0	143.0
583.0	143.0
799.0	143.0
830.0	143.0
978.0	143.0
1061.0	143.0
1183.0	143.0
1194.0	143.5
1271.0	143.0
33.5	144.5
127.4	144.6
189.5	144.5
617.0	144.0
752.0	144.0
784.0	144.0
885.0	144.0
904.0	144.0
1023.0	144.5
1045.0	144.0
1127.0	144.0
1260.0	144.0
73.0	145.0
220.5	145.5
286.0	145.0
341.0	145.0
522.5	145.0
566.0	145.0
862.0	145.0
872.0	145.0
895.0	145.0
933.0	145.5
1207.0	145.0
1229.5	145.5
117.0	146.0
146.0	146.0
275.0	146.0
329.0	146.0
602.0	146.0
656.0	146.0
842.0	146.0
851.4	146.6
959.0	146.0
1009.0	146.5
1250.0	146.0
1293.5	146.5
8.0	147.5
256.0	147.0
297.0	147.0
308.0	147.0
394.0	147.0
404.0	147.0
498.0	147.0
644.5	147.0
686.0	147.0
743.0	147.0
765.0	147.0
1094.0	147.0
49.0	148.0
83.0	148.5
179.0	148.0
365.0	148.0
462.5	148.0
480.5	148.0
532.0	148.0
723.0	148.5
988.5	148.0
1082.5	148.0
1239.0	148.0
105.0	149.0
208.5	149.0
385.0	149.0
435.0	149.0
515.0	149.0
574.0	149.0
612.0	149.0
667.0	149.0
697.0	149.0
922.0	149.0
969.0	149.0
1107.0	149.0
165.0	150.0
414.0	150.0
444.0	150.0
557.0	150.0
950.0	150.0
1054.0	150.0
1141.5	150.0
1154.0	150.0
1164.4	150.6
1281.0	150.0
1306.0	150.0
135.0	151.0
352.0	151.0
633.0	151.0
677.0	151.5
706.5	151.0
715.0	151.0
735.5	151.5
755.0	151.0
792.0	151.0
816.0	151.0
1015.0	151.0
199.5	152.0
228.5	152.0
375.0	152.0
543.0	152.0
774.0	152.0
805.0	152.0
879.0	152.0
1001.0	152.0
1038.0	152.0
1120.0	152.0
61.0	153.0
153.5	153.0
241.0	153.0
268.5	153.0
470.0	153.0
489.0	153.0
507.0	153.0
593.5	153.0
622.0	153.0
688.0	153.0
828.0	153.0
836.0	153.0
845.4	153.6
890.0	153.0
902.0	153.0
941.0	153.0
1027.0	153.0
1064.0	153.0
1188.0	153.0
41.0	154.0
95.0	154.0
187.0	154.0
324.0	154.5
343.6	154.6
524.0	154.0
857.0	154.0
869.0	154.0
979.0	154.0
1131.0	154.0
1198.0	154.0
1220.0	154.0
1256.0	154.0
1269.0	154.0
18.0	155.0
125.0	155.0
249.5	155.0
279.0	155.0
289.0	155.5
334.0	155.0
452.0	155.0
567.0	155.0
745.0	155.0
764.0	155.0
1075.0	155.0
1087.5	155.0
29.0	156.0
313.0	156.0
360.0	156.5
404.0	156.0
603.0	156.0
932.5	156.0
957.5	156.0
1210.0	156.0
1233.0	156.0
1247.0	156.0
72.0	157.0
175.0	157.0
300.4	157.4
392.5	157.0
643.0	157.0
661.0	157.0
681.0	157.0
730.0	157.0
1099.0	157.0
141.6	158.6
219.0	158.0
261.0	158.0
462.5	158.0
480.0	158.0
498.0	158.0
516.0	158.0
533.0	158.0
551.0	158.0
576.0	158.0
699.0	158.0
800.0	158.0
989.0	158.0
1009.0	158.0
1298.0	158.0
86.0	159.0
104.0	159.0
161.0	159.5
208.0	159.5
440.0	159.0
712.0	159.0
968.0	159.0
1058.0	159.0
1112.0	159.0
5.0	160.0
422.0	160.0
614.5	160.0
755.0	160.5
792.0	160.5
810.0	160.5
1048.0	160.0
1143.0	160.0
232.0	161.0
351.0	161.0
371.0	161.0
383.0	161.0
560.0	161.0
585.0	161.0
634.0	161.0
721.0	161.0
775.0	161.0
821.0	161.0
830.0	161.0
875.0	161.0
886.0	161.0
906.0	161.0
924.0	161.0
949.0	161.0
999.0	161.0
1020.0	161.5
1032.0	161.5
1122.0	161.0
1154.0	161.0
1168.0	161.0
1180.0	161.0
1281.0	161.0
55.0	162.0
152.0	162.0
273.0	162.0
471.0	162.0
488.0	162.0
543.0	162.0
737.0	162.0
853.0	162.0
896.0	162.0
1080.0	162.5
1190.0	162.0
36.0	163.0
131.0	163.0
242.5	163.0
318.0	163.0
329.0	163.0
340.0	163.0
453.0	163.0
507.0	163.0
595.0	163.0
653.0	163.0
688.0	163.0
842.0	163.0
865.0	163.0
938.0	163.0
1068.0	163.0
307.0	164.5
525.5	164.0
624.0	164.0
961.0	164.0
980.0	164.0
1201.6	164.4
1270.0	164.0
22.0	165.0
47.0	165.0
187.0	165.0
284.0	165.0
432.0	165.0
569.0	165.0
605.0	165.0
765.0	165.0
784.0	165.0
916.5	165.0
1093.0	165.0
1134.0	165.0
1213.5	165.5
1229.0	165.5
1254.0	165.0
117.0	166.0
171.0	166.0
255.0	166.0
361.0	166.0
399.0	166.0
644.0	166.0
680.0	166.0
1241.0	166.0
66.0	167.0
224.0	167.0
295.0	167.0
416.0	167.0
460.5	167.0
480.0	167.0
498.0	167.0
661.0	167.0
716.0	167.0
727.0	167.0
748.5	167.0
1012.0	167.0
1055.5	167.5
1104.0	167.5
1301.0	167.0
79.0	168.5
106.5	168.0
138.0	168.0
204.0	168.5
264.0	168.0
390.0	168.0
516.0	168.0
535.0	168.0
553.0	168.0
707.0	168.0
803.0	168.0
992.0	168.0
92.0	169.0
159.0	169.0
443.0	169.0
617.0	169.0
755.4	169.6
815.0	169.0
848.0	169.0
891.0	169.0
1042.0	169.0
1115.0	169.0
1289.0	169.0
7.0	170.5
216.0	170.0
236.0	170.0
378.0	170.5
587.0	170.0
633.5	170.0
652.0	170.0
669.5	170.0
826.0	170.0
870.0	170.0
882.0	170.0
910.0	170.0
943.0	170.0
971.5	170.0
1000.5	170.0
1148.5	170.0
1163.0	170.0
1173.0	170.5
312.0	171.0
348.0	171.5
424.0	171.0
563.0	171.5
598.0	171.0
773.0	171.0
837.0	171.0
860.0	171.0
933.0	171.0
954.0	171.0
1033.0	171.5
1086.0	171.0
1187.0	171.0
29.0	172.0
54.0	172.0
180.0	172.0
275.5	172.0
368.0	172.0
406.5	172.0
488.0	172.0
526.0	172.0
739.0	172.0
792.0	172.0
981.0	172.0
1075.0	172.0
125.5	173.5
148.0	173.0
246.0	173.0
324.0	173.0
505.5	173.0
544.0	173.0
607.5	173.0
627.6	173.6
688.5	173.0
1021.0	173.0
1065.0	173.0
1125.5	173.0
1222.0	173.0
1277.0	173.0
17.0	174.0
42.0	174.0
193.0	174.0
300.0	174.0
451.0	174.0
678.0	174.0
722.0	174.0
921.0	174.0
168.0	175.0
287.0	175.0
572.0	175.0
702.0	175.0
712.0	175.0
765.0	175.0
1051.0	175.0
1095.0	175.0
1137.0	175.0
1198.0	175.0
1237.0	175.0
1251.0	175.0
227.0	176.0
[truncated: 19,044 more rows]
