# Supplementary material for: Intervisit Reproducibility of Foveal Cone Density Metrics
Source: Transl Vis Sci Technol. 2024 Jun 24;13(6):18. doi: 10.1167/tvst.13.6.18 (PMC11205225; doi:10.1167/tvst.13.6.18)
Supplement: Supplement 3 [file tvst-13-6-18_s003.zip › JC_10145_visit1_300um_coords.csv]

707.0	783.0
723.0	783.0
319.20155829394815	505.13377911836915
423.0	772.0
504.0	774.0
310.9999244140461	227.7892422965756
205.0	754.0
278.0	762.0
553.0	781.0
99.50610736547519	391.43691712760096
202.5	744.0
125.16273435169526	98.4659738390068
338.0	770.0
381.0	768.0
300.0	774.0
159.83385190064132	424.37447879909973
27.0	686.0
143.0	762.0
263.0	748.0
300.0	750.0
403.0	756.0
250.5	768.0
569.6415266845858	238.53522237309494
352.5	43.0
169.0	770.0
424.02776762361026	665.3387457642748
472.0	742.0
506.0	738.0
367.1671348433387	340.81708550613973
679.8947253977313	40.21814795825438
244.0	718.0
389.0	728.0
476.5	733.0
259.0	740.0
334.0	738.0
132.09695786148447	342.55064138358705
471.5271986656664	439.97648169612546
317.5	711.0
160.0	734.0
763.4513948627254	136.94972796129724
279.0	716.0
105.05348617330655	273.20840628569493
144.0	734.0
78.0	750.0
213.4	100.6
137.6	720.4
42.0	2.5
397.0	712.0
209.0	730.0
262.5	721.0
363.5	723.0
553.5	202.0
334.0	722.0
148.39238310948912	358.4993554561022
590.7907251798747	544.6785382967037
375.0	700.0
72.0	662.0
425.0	696.0
470.0	698.0
499.0	700.0
74.0	670.0
136.5	688.0
394.5	697.0
509.0	696.0
492.0	694.0
460.5	39.0
502.0	690.0
473.6033630256507	185.48887204884562
248.0	702.0
231.0	706.0
13.0	774.0
641.0	50.5
455.0	684.0
381.3822930384066	518.679918532233
481.0	680.0
252.75244693181676	512.0924061979332
9.0	2.5
80.0	694.0
617.0	51.0
155.4	667.6
250.5	648.0
446.0	666.0
463.89553420814104	224.66689549093826
474.0	658.0
334.0	650.0
355.7256660521865	489.5561797911183
294.01107681506255	645.5762087613756
308.5729461856199	324.17494908264564
267.0	652.0
504.5	653.0
683.3618071182706	251.01671656703596
478.0	650.0
132.0	670.0
69.0	686.0
77.0	686.0
452.5	645.0
170.92860951630405	355.7256660521865
701.0	649.0
644.8772000202857	88.75729204580277
236.80373285930156	32.590850496009296
312.0	3.0
0.6934223509789211	523.8805861645749
332.0	3.0
557.0	657.0
30.85729461856199	677.1269257309165
782.0	652.0
567.0	659.0
326.60192731107185	505.15818268814405
614.366880879541	117.88077849833181
224.0	3.0
661.5	157.0
170.5818983408146	183.06350065843517
305.1058344307253	473.6074657186031
596.0	666.0
526.0	668.0
470.48706513919797	416.40012176284216
758.9441886260245	36.75106623771521
752.6	643.4
639.4	636.6
344.6309084365238	492.329869195034
638.0	676.0
176.0	3.0
720.8062897000935	245.8160939862272
605.0	681.0
504.4647603371651	288.4636980072312
562.6	706.6
374.4480695286174	568.2596166272259
667.0	679.0
406.3454976736478	389.00993889917476
576.0	686.0
586.4	700.4
569.0	693.0
687.0	699.0
528.0411202704485	498.57067035384426
530.0	696.0
648.4	690.4
19.0	782.0
276.6755180405895	377.2217589325331
612.0	706.0
485.0489345097553	614.3722029673241
30.5	782.0
14.215158195067882	119.96206671935336
622.0	708.0
528.0	710.0
360.579622509039	505.15818268814405
584.0	718.0
82.86397094198108	386.92967184623797
520.0	718.0
623.7280015249968	360.57649893607373
634.0	720.0
540.0	722.0
563.4056601703734	314.46703616894075
615.0	723.0
579.0	727.0
767.0	731.0
706.0	728.0
113.0	782.0
593.217682384252	207.3314868882424
761.0	741.0
124.0	782.0
731.0	735.0
211.8405282240604	382.422426564875
653.0	745.0
566.0	748.0
132.0	782.0
144.0	782.0
665.0	757.0
533.5884990782798	349.83157606886573
729.0	43.0
198.0	782.0
125.16273435169526	343.24406373456594
261.42022631905326	523.8805861645749
677.5	183.0
56.16721042929261	213.92079527699715
704.5110056135595	335.9602187202456
209.76026117112363	282.9163191993998
353.99211017473925	193.46483592311898
571.0	767.0
592.5242660401443	294.00852990172166
331.10917259243485	368.90069072078603
657.0	773.0
503.4202658222876	197.97036624278664
248.9386240014327	296.43805504348876
685.0	769.0
396.0	782.0
436.0	782.0
309.2663685365988	410.15932060403185
609.0	773.0
514.0	776.0
211.8405282240604	747.509294355277
358.84606663159167	291.9308097621258
466.66919958457237	199.3571989310023
344.6309084365238	374.4480695286174
282.2228968484209	317.9341479238353
518.5	256.5
723.233246904471	662.9060249670895
141.4581595996999	193.11812474762954
652.158071633418	314.46431205290276
219.814885260318	313.4269026424723
130.71011315952663	229.86950934951236
500.65093740678105	617.4926035467292
97.4	136.6
635.5	271.0
493.3700027215024	321.7479708542194
513.0	66.0
135.91078079186855	523.8805861645749
137.2976254938264	311.3466355895356
615.4070053957028	590.4440170078208
665.0	68.0
409.8126094285424	335.26970669830837
18.02898112545195	15.255291721536265
386.58296067074855	567.566194276247
709.0	69.5
409.6	130.6
435.4	427.6
724.5	301.5
609.0	73.0
507.4	415.6
555.5	311.0
685.5	310.0
359.19277780708114	729.480313229825
43.33889693618257	475.34102159605044
425.7576352822102	98.46512086331245
729.0	53.0
408.42576472658453	284.99658625233656
15.948714072515186	404.6119417962005
501.686724962018	36.057649893607376
480.51063829787233	150.61702127659575
311.69334676502507	453.8449287157039
340.81708550613973	302.6788562022991
554.044458432158	671.5795469230851
504.5	71.0
503.4	331.6
63.10143393908182	311.3466355895356
271.12813923275814	405.3053641471794
619.9142116324037	354.33575183910324
454.5383510666828	581.7813524713148
309.6130797120883	383.1158489158539
451.0673318421461	70.72846709899908
471.5271986656664	372.7145136511701
423.6810564481208	584.90175305072
500.6	12.4
424.37447879909973	472.91404336762423
643.837075504124	479.15069377851336
581.7763127064728	323.1320163542507
691.6828032475645	235.76155699666361
262.4	364.6
573.4602842595677	616.1057588447715
41.25862988324581	398.02442946190075
681.0	58.0
121.00220024582174	595.6497994908932
422.6409229216524	460.7791522254931
268.35444982884246	305.79925678170423
408.9434105415733	500.29739187149113
263.84720454747946	498.22395917835485
211.14710587308147	131.0568243350161
677.8144763654078	637.5963284071535
560.6271142111839	52.699642152195395
521.1023825970374	196.9302417266249
645.5	249.0
272.16827275922657	534.6286326047482
323.4815267316667	253.44586928279568
457.3120404705985	276.6755180405895
559.5869896950221	145.61743226264517
650.0778226010945	549.8791608775125
442.40345992455167	405.65207532266885
443.0968822755306	643.8426528839283
266.5	90.5
186.18390123784033	266.27418277590573
400.5	88.0
317.24072557285643	396.6375847599429
616.1004217398106	126.20177462762581
368.90069072078603	487.1292015626921
440.32319287161494	336.30984022477674
410.15932060403185	468.7535092617507
122.73575612326904	421.2540782196946
324.86837143362453	197.27865885350306
246.164934597517	395.5974512334745
711.7918772266918	131.7491053804885
717.3392079795544	584.2032699108503
446.2172828549357	455.92519576864066
107.13375322624331	689.2618168730476
12.481602317620581	396.9842959354323
713.0	99.0
247.55177929947484	657.7110999035067
521.1068967606592	439.2830593451465
450.3739154980383	256.56404731989863
249.97875752790105	454.19163989119335
404.5	81.0
238.88399991223832	18.72240347643087
507.4	782.6
538.4424555351322	416.40012176284216
427.4948793785049	285.6900086033155
400.0	4.5
401.83477141048985	211.4919849528894
504.5	79.0
593.0	103.0
17.5	5.0
215.307639978955	464.9396863313666
665.0	104.0
301.29201150034123	333.1894396453716
559.5918372399893	557.858281362542
308.22623501013044	449.3376834343409
563.5	439.0
412.5	76.0
496.49040330090753	550.5773466772633
185.4904788868614	412.93301000794753
196.0	6.0
214.0	6.0
422.6	725.4
255.17942516024297	219.12146290933907
257.6064033886692	534.6286326047482
755.5	319.0
302.3321450268096	479.1548445264345
531.5082320253431	368.90069072078603
769.0	77.0
755.5	327.0
54.0	6.0
653.5	334.0
121.3489114213112	549.1905019753056
711.5	337.0
417.4402552893105	547.1102349223688
125.85615670267418	500.65093740678105
285.4	521.4
240.61755578968564	305.1058344307253
673.0	81.0
601.5	344.0
81.0	6.0
637.0	82.5
141.80487077518936	377.2217589325331
546.7635237468793	369.9408242472544
314.4	644.6
390.6	653.4
424.02776762361026	334.22957317184
128.28313493110042	463.2061304539193
2.0802670529367635	690.9953727504949
376.8717830226079	270.77908237410924
601.0	87.0
776.0	5.0
320.707837327751	270.7814280572687
428.5	93.0
230.90964287598072	700.0098633132209
781.5	366.0
228.82937582304396	435.81594759025194
487.822623913671	431.6554134843784
515.6	26.6
269.39458335531083	339.0835296286924
440.66990404710435	565.8326383987996
312.73348029149344	341.8572190326081
456.2719069441301	323.1348155561772
151.1660725134048	482.6219562813291
347.05788666495005	558.8984148890104
314.46703616894075	400.79811886581643
530.4680984988746	379.30202598546987
460.7791522254931	311.69334676502507
721.0	125.0
273.5551174611844	343.9374860855449
339.77695197967137	591.4892653850197
559.933697867076	288.461199148859
513.0	127.0
529.0	127.0
40.56520753226689	278.4090739180368
614.0	544.5
408.0	7.0
536.5	543.0
286.036719778805	678.1670592573848
264.19391572296894	456.96532929510903
636.5562038909917	315.5044365690645
177.86283302609326	435.46923641476246
35.0	7.0
81.8238374155127	596.3432218418722
77.3165921341497	707.9842203494785
753.0	136.0
369.594113071765	377.915181283512
671.0	577.5
553.0	136.0
782.0	568.5
425.7613235010576	383.80927126683287
776.0	590.5
700.5	587.0
162.607541304557	25.656626986220083
219.814885260318	322.4413932051983
346.7111754894606	539.4825890616006
550.2306355017739	597.73006654383
729.0	148.0
659.4389432465503	28.083361936367282
381.0355818629172	625.1202494074973
692.0295114196184	45.07206236700922
765.0	147.0
711.7918772266918	480.53752646672905
67.26196804495535	235.41688815734372
141.80487077518936	565.4859272233102
689.2558460431871	634.4759548586683
681.0	152.0
152.89962839085211	283.2630303748893
782.0	632.5
460.7791522254931	367.86055719431766
265.2340492494373	385.8895383197696
462.85941927842987	420.2139446932262
531.465220795816	471.81644475098733
753.0	109.0
606.5	452.5
514.6	377.6
613.5	458.0
421.60078939518405	621.3064264771133
313.0801914669829	605.0110012291087
599.5	457.0
154.28647309280996	234.03004345538588
165.72794188396216	306.8393903081726
511.0	608.5
443.44359345102004	365.086867790402
593.0	113.0
416.0	598.5
474.0	602.5
173.0088765692408	757.5639184444714
280.4893409709736	628.2406499869026
376.5	138.0
3.0	574.5
383.1158489158539	423.33434527263137
537.0	115.0
510.0	578.5
365.7802901413809	634.1347399702233
424.5	136.0
548.843790799816	353.2986878237603
714.565542603123	349.8285456024023
375.0	552.5
578.6559391579876	420.9037208734553
513.0	118.0
318.6275702748143	343.9374860855449
657.0	118.0
640.5	28.5
74.5	522.5
486.0848572195917	149.08451398318434
255.52613633573245	600.1570447722562
471.0	544.5
729.0	120.0
242.6978228426224	482.6219562813291
284.5	124.0
583.5	505.0
521.0	122.0
8.5	598.5
460.0857298745142	392.1303394785799
665.0	123.0
601.0	186.0
126.5495790536531	192.77141357214006
479.50155570192396	310.3065020630672
589.0	187.0
374.0	761.5
439.0	763.5
92.0	10.0
132.0	757.5
490.0	761.5
329.37561671498753	159.48714072515185
359.0	747.5
363.70002308844414	235.07017698185427
288.81040918272066	180.63652243000897
617.0	192.0
372.36780247568066	372.0210913001912
746.6	72.4
577.0	194.0
564.787612275831	256.56404731989863
557.0	197.0
490.2453552842387	181.32837398419863
376.0	10.0
222.93528583972315	23.229648757793857
149.6	415.6
255.17942516024297	636.908429374139
566.5211531361005	173.70079419901245
320.5	170.0
20.455959353878175	299.9051667983834
634.8226630307222	207.67819506029633
745.0	202.0
368.90069072078603	431.6554134843784
132.44366903697394	333.1894396453716
347.5	698.5
456.5	708.5
553.5	49.0
133.83051373893178	457.6587516460879
492.329869195034	584.5550418752305
521.0	206.0
103.31993029585925	458.0054628215774
61.5	9.0
35.0	661.5
229.52279817402288	468.7535092617507
610.206382814894	386.57961184011754
410.5	165.0
528.0	12.0
557.0	209.0
539.4779157158949	42.6451051626318
37.0	669.5
458.0054628215774	599.8103335967668
1.7335558774473028	273.20840628569493
171.0	649.5
370.5	161.0
242.6978228426224	644.1893640594177
769.0	212.0
506.54063937077285	158.79234280069403
300.5985891493623	521.8003191116381
232.0	9.0
76.0	677.5
208.72012764465526	443.7903046265095
514.8660956018489	618.5327370731976
416.5	660.5
400.79464689432814	30.163610968690783
251.71231340534837	386.58296067074855
635.0	646.5
359.19277780708114	568.6063278027153
736.4081574425198	293.3151135576138
517.0	155.0
603.0	155.5
565.0	155.0
673.0	156.0
686.5	660.0
568.9530389782047	291.23738741114687
460.0857298745142	359.19277780708114
645.0	157.0
257.25969221317973	345.6710419629922
637.9430365792074	511.7412619515816
680.0	9.0
616.0	9.0
359.19277780708114	377.2217589325331
648.6909899128789	463.2021178640332
117.53508849092714	689.9552392240265
324.5	210.0
684.5	690.0
767.5	691.0
280.5	210.0
240.0	12.0
268.5	206.0
229.17608699853344	449.68439460983035
515.0	710.5
195.89181415154522	108.1738867527117
781.0	173.0
348.7914425423973	715.6118662102466
431.30870230888894	379.99544833644876
651.0	171.5
219.814885260318	336.30984022477674
549.0	173.0
637.9430365792074	573.4553165771788
191.03785769469278	387.27638302172744
715.0	742.5
289.850542709189	516.2529403038068
365.086867790402	365.7802901413809
520.7601855851698	354.33882135022867
649.5	42.0
544.5	742.0
326.5	191.0
720.0	749.5
586.9769352872815	300.24927699869215
99.15939618998573	504.8114715126546
775.0	754.5
533.2417879027903	671.9262580985745
227.44253112108612	394.9040288824956
639.4	183.6
735.714741098412	499.6064759296945
363.35331191295467	175.7825659731565
655.0	754.5
255.0	777.5
154.6331842682994	271.8215615837371
272.0	781.5
288.5	188.0
720.1128733559857	709.7116281943682
562.365526643905	565.4859272233102
487.1292015626921	337.6966849267346
81.0	14.0
435.122525239273	283.6097415503787
709.7116281943682	707.2846709899908
50.0	14.0
666.3731066876286	295.7420707619913
783.0	269.0
631.0	265.0
655.9718615260111	455.574538078847
750.0	264.5
737.0	272.0
350.8717095953341	418.82709999126837
747.0	271.0
755.0	271.0
617.8339626000802	273.20603957848664
541.0	270.0
549.5324527054586	272.8593314064327
471.8739098411558	764.1514307787711
25.0	13.0
618.874087116242	279.79349484751106
770.0	278.5
146.0	14.0
222.24186348874423	295.0512103415309
123.42917847424796	184.10363418490357
761.0	280.0
455.5784845931512	589.408998332083
320.6	636.4
139.37789254676315	453.4982175402144
289.15712035821014	724.6263567729726
114.0	13.0
350.17828724435515	378.6086036344909
249.28533517692213	265.2340492494373
338.04339610222405	524.5740085155538
625.0	296.0
601.0	296.0
330.76246141694537	208.72012764465526
104.70677499781709	510.7055614959754
683.0150989462167	679.8947253977313
700.0	301.5
523.0	307.0
371.6743801247017	295.3979215170204
707.0	307.0
599.0	309.0
593.5	73.0
522.1470302871276	427.8415905539943
359.5394889825706	402.87838591875317
241.657689316154	401.4915412167953
773.0	221.0
140.07131489774207	296.78476621897823
237.0	297.5
517.2930738302751	611.5985135634085
36.0	16.0
533.9305849630323	265.9251679653544
18.72240347643087	156.02002897025724
405.0	298.5
225.70897524363883	332.1493061189032
311.69334676502507	238.1905775612594
525.0	227.0
645.5706163643936	604.6590520620314
315.5071696954091	766.9251201826868
275.9820956896106	293.31765446408366
408.0	16.0
160.4	492.4
338.73681845320294	130.36340198403718
472.0	16.0
550.5773466772633	362.6598895619758
268.0	16.5
138.0	16.0
164.0	16.0
435.0	288.5
202.0	16.0
537.0	234.0
428.88172408046273	331.10917259243485
64.0	17.0
577.0	238.0
583.8565617387964	467.3626159286802
420.5	276.0
314.46703616894075	480.19497805290285
557.0	243.0
466.6732422088139	565.4859272233102
82.0	275.5
373.0	258.5
495.0	260.5
317.24072557285643	113.72126556054306
602.9255112017618	642.4502428159083
209.41354999563418	232.64319875342804
270.7814280572687	410.85274295501074
422.6409229216524	428.1883017294838
602.2320948576539	106.78611699260645
513.0	250.0
357.8059331051233	548.1503684488372
577.0	250.0
280.83605214646303	255.17942516024297
434.5	253.0
107.0	20.5
253.44586928279568	560.6319707664577
683.0	383.0
605.0	382.0
147.6989607585102	271.8215615837371
576.0	22.0
632.0	22.0
44.5	20.0
763.0	387.0
509.66542796950705	433.38896936182573
459.39230752353524	444.48372697748846
564.4457936968417	332.1493061189032
608.8195501266783	437.89242130409724
561.0	392.0
365.43357896589146	401.8382523922848
155.0	377.5
76.0	20.0
172.0	21.5
138.0	347.5
246.0	20.0
118.0	379.5
350.5249984198446	453.151506364725
761.0	404.0
615.0	401.0
639.0	401.0
313.0	362.5
37.0	371.5
751.0	401.0
447.95083873238303	337.0032625757557
558.2049925380315	730.173735580804
653.0	406.0
94.0	363.5
613.0	410.0
161.91411895357808	760.6843190238765
636.0	409.5
305.79925678170423	358.4993554561022
359.5	353.0
582.8164372226346	222.23993828656083
753.0501497011079	417.43663915291614
140.0	331.5
298.865033271915	368.55397954529656
705.5511301297212	349.8285456024023
675.0	419.0
123.0	18.0
745.0	424.0
720.8062897000935	469.09615678894977
496.5	336.0
590.7907251798747	476.0303202300281
761.7178540024557	498.91305958558667
99.0	18.0
397.3310071109218	427.8415905539943
374.0	337.5
598.0	428.5
765.0	426.0
507.23405571488064	190.68949462965438
425.5	327.0
777.0	436.0
473.9541768940926	314.1203249934513
601.0	436.0
655.0	441.0
373.4047013020687	265.57845979330045
690.2959705593489	420.9037208734553
663.0	445.0
709.0	442.0
762.0	442.5
781.0	318.0
607.0	317.0
101.93308559390141	404.95865297168996
228.13595347206504	428.53501290497326
530.0	318.5
565.8326383987996	445.17714932846735
554.0	322.5
677.0	326.0
106.5	417.5
175.43585479766705	396.9842959354323
246.164934597517	709.7177762269258
586.6302271152276	145.61743226264517
62.0	423.5
605.0	330.0
773.0	326.0
349.1381537178868	263.50049337199005
698.0	330.5
669.0	338.0
513.8259620753805	438.5896369941676
70.5	445.5
584.0	19.0
519.0	341.0
327.9887720130297	257.25969221317973
28.0	22.0
635.8627875468839	216.34589936164426
285.6900086033155	407.0389200246267
595.0	343.0
497.5305368273759	357.11251075414435
368.55397954529656	651.4702987446964
521.0	348.0
425.0679011500786	534.6286326047482
362.4	155.4
557.5115701870526	604.3175788781298
607.0	357.0
444.137015801999	348.0980201914184
455.0	404.5
147.0	405.5
473.6074657186031	334.5762843473294
219.814885260318	548.1503684488372
299.21174444740444	559.9385484154789
102.0	383.5
433.5	399.0
504.8114715126546	522.4937414626171
552.9995344259977	260.0311290404378
56.0	23.0
232.5	382.5
418.5	390.0
480.54168922839233	631.3610505663077
771.0	367.0
587.6703516313894	274.2461640946484
384.0	22.0
567.9079858243161	96.03816365893503
706.0	374.5
745.0	372.0
314.1203249934513	282.2228968484209
565.1392160478207	574.1537066105467
148.0	395.5
198.0	391.5
314.0	505.5
262.8070710210111	289.15712035821014
140.0	29.0
460.0	511.5
8.0	27.0
215.0	497.5
648.0	527.0
678.0	521.0
615.0602972236488	152.20488753166958
579.0	526.0
620.0	531.0
643.0	534.0
524.0	531.0
715.0	534.0
255.17942516024297	279.1024962690158
342.2039302080976	239.92413343870672
452.8047951892355	383.1158489158539
626.0	533.0
55.5	487.5
496.0	29.0
522.0	541.0
642.6	519.6
764.0	539.0
300.5985891493623	457.3120404705985
258.6465369151376	548.843790799816
611.4	713.6
640.0	551.0
718.0	553.0
375.5	489.0
127.58971258012149	279.1024962690158
727.0	546.0
521.5	130.0
544.6832566939426	404.6119417962005
574.4	718.6
242.0	28.0
690.6	99.4
593.0	560.0
741.0	556.0
122.73575612326904	645.5762087613756
361.61975603550735	770.0455207620919
74.4	28.6
103.0	29.0
245.0	489.5
557.0	572.0
669.4	552.4
302.0	485.5
551.0	578.0
728.4	603.4
580.0	579.0
605.0	580.0
229.17608699853344	121.00220024582174
648.0	32.0
623.0	586.0
443.44359345102004	411.89287648147916
565.0	588.0
734.0	593.0
252.0	27.0
356.41908840316546	365.086867790402
147.00553840753128	27.390182863667384
298.51832209642555	408.07905355109506
94.0	26.0
85.0	26.0
573.6	590.6
512.0	599.0
571.6	699.4
398.02442946190075	349.1381537178868
233.33662110440696	506.1983162146124
66.0	26.0
330.4157502414559	357.8059331051233
232.0	27.5
745.0	608.0
392.0	27.0
623.0	610.0
177.16941067511434	519.3733408832119
43.33889693618257	234.03004345538588
777.5	148.0
308.0	26.5
757.5	145.0
37.0	27.0
702.0	625.0
132.0	451.5
293.0	458.5
350.5249984198446	756.5237849180029
333.0	458.5
645.5	147.0
712.0	623.0
227.0	461.5
19.0	28.0
349.5	447.0
559.0	634.0
720.0	36.0
695.0	642.0
685.0	644.0
610.6	93.4
701.4	675.6
213.0	457.5
529.0	640.0
519.0	642.0
393.51718418053775	415.0132770608843
117.0	34.0
202.0	623.0
57.0	33.0
330.0	635.0
99.0	607.0
720.0	447.5
234.03004345538588	283.6097415503787
354.5	628.0
373.0	629.0
376.0	36.0
405.3053641471794	381.7290042138961
173.0	627.0
163.0	627.0
296.09134386799934	316.200592046388
513.5	109.0
373.5882352941176	619.9411764705883
113.0	591.0
228.0	36.0
586.0	454.5
689.0	456.0
232.0	639.0
275.5	618.0
441.5	614.0
331.0	625.0
56.86063278027153	424.37447879909973
165.0	643.0
217.0	635.0
186.0	639.0
447.5	618.0
252.5	629.0
707.0	459.0
291.0	625.0
309.0	597.0
441.0	605.0
494.0	611.0
488.0	607.0
299.0	601.0
172.0	32.0
254.48600280926405	298.865033271915
119.0	639.0
151.51278368889427	297.8248997454466
176.0	591.0
189.65101299273493	313.0801914669829
222.0	32.0
348.0980201914184	314.1203249934513
248.0	34.0
131.0	595.0
125.0	35.0
298.0	579.0
382.07571538938555	285.34329742782603
47.0	631.0
352.25855429729194	225.0155528926599
636.0	473.5
319.66770380128264	402.87838591875317
278.4090739180368	402.87838591875317
747.0	471.0
80.0	615.0
189.0	611.0
408.0	32.0
652.0	477.5
137.0	603.0
75.0	623.0
731.554243033765	377.56519936671566
348.0	33.0
147.0	603.0
162.0	34.0
223.0	595.0
96.0	615.0
151.0	611.0
280.0	33.0
67.0	35.0
486.0	579.0
268.0	33.0
583.0	481.0
154.0	31.0
14.0	35.0
32.244139320519835	693.7690621544106
627.0	479.0
480.0	575.0
635.0	483.0
423.0	577.0
192.0	559.0
3.6	33.6
578.0	486.5
4.0	607.0
50.0	519.0
305.79925678170423	167.80820893689892
201.0	571.0
63.5	543.0
716.0	489.5
351.0	553.0
271.8215615837371	210.45368352210255
46.0	30.5
621.0	490.0
212.0	575.0
324.17494908264564	517.9864961812541
520.7556744249835	176.8211677474977
111.0	519.0
6.5	583.0
490.0	547.0
210.0	567.0
505.0	541.0
104.01335264683817	498.22395917835485
469.7936427882191	571.0333060311416
202.5	525.0
738.1416983027895	771.7723909920194
693.0	502.0
206.0	30.0
203.0	515.0
335.0	545.0
100.19952971645411	412.93301000794753
727.0	501.0
311.0	545.0
204.55959353878174	474.3008880695821
557.4	77.6
368.0	519.0
535.0	505.0
467.7133757352823	651.4702987446964
328.0	30.0
605.0	506.0
310.9999244140461	684.4078604161951
711.0	509.0
26.0	583.0
629.0	510.0
657.0	782.0
287.0	763.0
49.0	41.0
145.0	745.0
356.0	765.0
296.5	766.0
122.0	42.0
97.0	741.0
617.0	782.0
86.0	741.0
62.0	717.0
482.27524510583964	520.4134744096802
321.0	775.0
253.79258045828513	708.6776427004573
436.1588804438277	169.54029613436543
537.9137371249867	459.4567884534102
672.0	45.0
239.0	745.0
408.0	765.0
254.0	42.5
167.0	753.0
288.0	773.0
351.4	231.6
183.0	753.0
481.0	759.0
60.0	741.0
499.0	755.0
59.0	42.0
234.0	44.0
71.0	717.0
181.0	761.0
353.2986878237603	199.35892590643982
489.0	751.0
86.33108269687568	680.2473263103216
359.5	756.0
514.8660956018489	426.80145702752594
186.4	539.4
92.5	721.0
498.22395917835485	511.0522726714649
377.5	752.0
211.0	721.0
39.5250740057985	211.49381704857095
28.0	669.0
400.0	741.0
419.52052234224726	446.91070520591467
174.5	711.0
202.0	725.0
124.0	765.0
130.0	41.0
144.0	725.0
416.0	733.0
168.0	41.0
173.0	721.0
451.0	723.0
428.0	41.0
413.0	719.0
184.0	733.0
198.6655035554609	91.53175032921759
607.4327174384626	222.23993828656083
31.0	653.0
338.0	713.0
243.0	737.0
401.14135506638206	192.07632731787007
304.0	41.0
156.0	42.0
252.0	733.0
23.5	37.0
284.0	41.0
95.0	757.0
724.5	201.0
720.0	48.0
608.4728419546244	81.47642043267051
177.0	737.0
590.4440170078208	657.0119860421728
174.0	685.0
38.0	645.0
224.0	693.0
428.5	710.0
101.0	677.0
272.0	701.0
106.0	38.0
299.0	699.0
87.0	38.0
681.628266258001	282.2204520518885
145.0	689.0
656.6652778701189	319.66493463371154
363.0	707.0
23.0	773.0
38.0	37.0
76.0	38.0
271.4748504082476	744.0421826003824
344.0	685.0
410.0	689.0
5.200667632341909	237.84386638576996
206.6	608.6
440.0	693.0
67.26196804495535	732.9474249847196
126.0	653.0
343.9374860855449	485.7423568607342
255.5	699.0
111.0	645.0
750.2764843246765	679.5480172256774
425.06421893810233	244.08255312595762
313.5	664.0
656.5	212.0
365.0	663.0
110.5	697.0
421.9475005706735	510.35885032048594
338.0	673.0
66.0	709.0
148.0	37.0
530.8148096743641	447.95083873238303
581.4346412958254	447.60412755689356
421.5	656.0
681.628266258001	329.7194716232751
261.0	647.0
238.0	669.0
468.06008691077176	343.5907749100554
214.0	38.0
196.0	661.0
292.0	653.0
316.5	654.0
245.0	665.0
148.0	669.0
8.0	42.0
164.0	677.0
330.0690390659665	452.11137283825656
431.30870230888894	470.14035396370855
326.2552161355824	416.0534105873527
71.0	693.0
722.0	647.0
606.0	651.0
533.0	650.0
128.0	51.0
364.0467342639336	511.0522726714649
127.24300140463203	410.5060317795213
707.0	656.0
521.4536079361487	397.6777182864113
694.0	667.0
739.0	664.0
576.2339736634834	495.45026977443916
210.0	52.0
589.0	674.0
374.79478070410687	558.551703713521
240.0	49.5
95.0	52.0
514.0	679.0
30.0	46.0
63.0	51.0
116.0	52.0
524.2272973400644	366.4737124923598
632.0	693.0
54.0	51.0
736.5	700.5
560.5	166.0
541.0	698.0
747.0	696.0
16.0	45.0
354.68553252571814	607.0912682820455
305.79925678170423	780.4468560267758
246.51164577300645	628.9340723378815
589.7506006637129	346.70817205391705
473.26075454311365	504.11804916167563
42.5	781.0
384.15265463574013	273.8994559225945
146.0	46.5
9.0	51.0
272.16827275922657	387.9698053727064
276.3288068651001	301.6387226758307
102.0	45.5
764.4	558.6
700.0	721.0
720.0	733.0
471.1804874901769	611.2518023879189
364.39344543942303	374.1013583531279
578.3142407164203	553.351036081179
542.0	731.0
747.0	728.0
598.0	731.0
469.1002204372401	475.34102159605044
314.81374734443017	493.0232915460129
421.60078939518405	340.81708550613973
162.0	48.0
182.0	48.0
295.74463269250987	565.1392160478207
701.0	738.0
637.0	746.0
503.07791563520726	307.18610148366207
420.0	46.0
383.11253011957837	224.66689549093826
519.0	748.0
264.8873380739479	221.89515231325475
223.4	300.6
177.0	777.0
571.380017206631	458.69888517255634
56.86063278027153	391.0902059521115
547.0	752.0
703.0	756.0
557.0	754.0
568.0	757.0
694.0	755.0
208.0	781.0
360.0	46.0
627.0	760.0
589.0571843196051	463.2021178640332
675.0	760.0
559.0	764.0
782.0	763.0
581.0	770.0
529.0	2.5
169.5417648143462	453.4982175402144
429.91813334685713	239.57534688925668
204.0	59.0
181.3299447809879	632.7478952682656
274.2485398121633	490.2496021420972
50.0	58.0
388.0	59.0
541.5628561145375	576.580684838973
684.6174836136195	528.2409626312307
68.0	60.0
410.5060317795213	623.7334047055396
517.6397850057646	422.6409229216524
340.0	58.0
81.0	60.0
244.0	57.0
744.0	63.5
407.03539399129863	216.69260753369818
459.3883279714401	229.5208098996931
496.0	57.0
184.10363418490357	178.90296655256165
85.0	54.0
604.5	282.0
714.5	283.0
600.0	67.0
373.40793600214903	144.9252713545945
188.61087946626654	400.79811886581643
317.9341479238353	486.43577921171317
404.0	56.0
730.1674103455493	467.0159077566263
502.7312044597178	608.4781129840032
389.00993889917476	554.044458432158
106.0	54.0
728.0	69.0
566.1793495742891	463.2061304539193
540.5	290.0
584.0	69.0
74.0	53.0
260.3800927925849	228.13595347206504
105.74690852428547	614.7189141428136
329.722327890477	345.32433078750273
322.09468202970885	660.4847893074224
348.0980201914184	303.71898972876744
315.5071696954091	86.33108269687568
664.5	304.0
6.0	60.0
446.5639940304252	401.4915412167953
215.307639978955	688.2216833465792
32.0	56.0
530.8148096743641	459.39230752353524
689.0	4.0
483.3111918431604	246.50951033033505
62.0	68.0
272.514983934716	399.757985339348
143.0	72.5
472.0	72.0
404.0	72.0
24.0	63.0
327.6420608375402	318.2808590993248
118.0	67.0
388.6632277236853	454.19163989119335
29.123738741114686	356.072377227676
52.0	69.0
72.0	68.0
45.41916398911933	500.3042262312916
14.0	61.0
39.0	72.0
214.26750645248663	309.6130797120883
357.11251075414435	394.5573177070061
111.29428733211684	320.707837327751
624.0	56.0
632.0	56.0
102.0	72.0
479.8441101226212	236.1082651687175
83.6	68.6
444.0	67.0
587.3236434593355	649.7311144290405
496.0	66.0
187.91745711528762	654.937410499591
720.0	57.0
91.0	62.0
288.1169868317417	492.329869195034
313.4269026424723	416.7468329383316
199.7056370819293	199.35892590643982
736.4081574425198	234.37472430844792
103.0	61.0
29.0	71.0
40.0	62.5
112.0	61.0
337.0032625757557	452.11137283825656
380.0	62.5
445.1732929172295	14.215035054210599
293.6643656395731	452.11137283825656
579.0026473300416	143.88389140237558
297.4781885699572	492.329869195034
384.0	90.0
608.1261337825705	735.714741098412
334.9229955228189	326.2552161355824
264.19391572296894	135.91078079186855
180.0	87.0
59.0	84.0
488.0	90.0
74.0	86.0
112.0	85.0
376.0	90.0
760.0	92.0
576.0	93.0
129.0	89.5
244.0	90.0
12.0	81.0
24.5	79.0
123.0	83.0
86.0	84.0
103.0	90.0
497.5305368273759	472.56733219213476
496.49040330090753	543.6431231674742
51.0	87.0
2.0	80.0
496.0	85.0
584.0	97.0
170.0	84.0
41.0	88.0
92.0	90.0
766.2250602391567	186.87570473706128
206.0	86.0
345.32433078750273	56.86063278027153
435.122525239273	465.63310868234555
338.04339610222405	698.2763074357736
56.0	76.0
289.15712035821014	261.42022631905326
245.1248010710486	495.45026977443916
66.0	77.0
439.27925399231293	270.77908237410924
353.99211017473925	260.72680396807436
632.0489976542908	276.6731212990258
655.0617837715872	469.6669393079304
115.0	77.0
665.5	419.5
615.4070053957028	515.2083436721208
188.0	80.0
30.0	89.0
378.26189245900144	496.14369212541806
132.0	81.0
188.6	491.4
21.5	87.0
214.0	81.0
282.9163191993998	719.0789779651412
520.0622580808756	184.44874753268388
256.0	80.0
58.24747748222937	59.63432218418722
79.0	76.0
537.4023220086639	429.5751464314416
343.9374860855449	64.83498981652913
45.5	80.0
95.0	82.0
34.0	80.0
178.0	77.0
60.6744557106556	495.45026977443916
489.01248829544244	564.2451788024335
280.0	75.0
258.99324809062705	338.3901072777135
456.61861811961955	422.9876340971419
396.98085700173505	239.57534688925668
702.5	445.0
506.1983162146124	483.315378632308
204.0	77.0
3.5	89.0
296.43805504348876	338.04339610222405
63.0	101.0
372.0	106.0
393.8604834532498	213.22552581315898
710.5	321.0
259.68667044160594	404.265230620711
220.0	104.0
428.0	106.0
259.68667044160594	445.17714932846735
92.0	100.0
170.0	106.0
681.9749744300549	510.007721091312
379.30202598546987	375.14149187959634
25.0	97.0
276.0	104.0
81.0	101.0
584.0	78.0
144.0	107.0
176.0	100.0
306.14596795719365	370.9809577737228
5.0	98.0
150.0	100.0
483.6579000152143	270.0856660300014
196.0	101.0
32.0	104.0
444.0	102.0
236.0	103.0
208.3734164691658	489.20946861562885
364.0	101.0
120.0	104.0
252.0	102.0
186.0	103.0
757.5	345.5
14.0	93.0
550.5	345.0
365.43357896589146	354.33882135022867
327.2953496620508	666.0321681152537
538.5	351.0
308.4	628.4
488.0	98.0
634.5	351.0
119.0	93.0
82.0	91.0
142.0	98.0
346.7111754894606	661.8716340093802
167.0	97.5
301.9854338513201	326.2552161355824
58.0	93.0
664.0	86.0
103.6	592.4
513.4792508998911	295.74463269250987
185.4904788868614	482.6219562813291
496.0	94.0
47.0	95.0
462.0	93.5
568.5	368.0
303.02556737778855	319.66770380128264
79.4	631.6
362.6598895619758	303.71898972876744
37.0	97.0
288.0	91.0
164.68780835749376	605.7044235800876
101.0	97.0
73.0	96.0
305.79925678170423	504.11804916167563
397.6742733458429	246.85621850238894
608.4728419546244	344.9746311936475
633.5	519.0
565.8326383987996	384.50269361781176
14.0	113.0
488.0	123.0
541.2161449390479	325.5617937846035
243.73795636909077	262.1136486700322
78.0	119.0
475.6877327715399	518.3332073567435
687.5	521.0
114.0	118.0
561.3253931174366	450.37781696080924
564.0	531.5
253.79258045828513	581.4346412958254
38.0	119.0
614.5	538.0
429.91813334685713	168.15346344614977
348.0	121.0
6.0	108.0
526.5	546.0
592.5242660401443	390.74010990476455
47.5	120.0
584.0	130.0
560.0	130.0
744.0	132.0
180.0	117.0
86.0	123.0
324.0	119.0
498.22395917835485	556.4714366605842
221.0	119.5
570.6865948556521	523.187163813596
353.6453989992498	572.7668619085888
652.0	133.0
658.0	565.5
212.0	118.0
491.63644684405506	449.68439460983035
96.0	120.0
470.8296976492194	137.98985247745898
580.0	571.5
646.0	577.5
24.0	108.0
188.0	119.0
113.0	111.0
664.0	583.5
373.40793600214903	232.29648757793856
404.0	115.0
672.0	138.0
212.18723939954987	140.07131489774207
678.5	594.0
488.0	114.0
724.5	588.0
658.5	590.0
146.0	114.0
640.0	142.0
89.0	108.0
42.0	111.0
486.43577921171317	445.17714932846735
61.0	110.0
204.0	114.0
605.5	603.0
677.5	611.0
669.5	611.0
98.0	108.0
79.0	109.0
226.0	114.0
778.0131380889899	380.33886474314704
448.0	111.0
751.0	616.5
409.8126094285424	400.79811886581643
721.0	8.0
212.0	109.0
569.5	623.0
53.0	112.0
496.0	109.0
70.03565744887104	226.40239759461775
281.1827633219525	621.9998488280922
162.0	111.0
407.73234237560564	564.7925048723313
181.1437694976639	387.8095133919059
70.0	113.0
638.0	152.5
668.4533557199521	637.5963284071535
312.0	109.0
383.0	633.5
13.0	132.0
132.0	146.0
292.0	150.0
656.0	109.0
228.0	146.0
442.0	149.0
585.590102599066	754.7836905613774
78.0	144.0
388.0	150.0
234.0	152.0
455.0	625.5
29.5	132.0
45.0	144.0
160.0	152.0
418.0	145.0
742.0	355.3333333333333
308.9196573611094	650.7768763937174
226.0	631.5
368.0	142.0
296.0	142.0
71.0	150.0
181.4	400.6
23.0	126.0
382.76582194752444	169.19358796231154
529.0812537969168	385.5428271442801
150.0	140.0
101.0	150.0
336.0	138.0
5.0	128.0
94.99886208411219	575.887262487994
386.0	137.0
328.0	140.0
471.0	585.5
352.6052654727814	476.3811551225188
247.0	141.0
289.850542709189	314.46703616894075
709.8741725695379	552.960275226385
648.0	115.0
404.0	138.0
280.0	140.0
383.1158489158539	356.41908840316546
584.0	116.0
59.0	125.0
370.63424659823335	185.4904788868614
658.6	194.6
174.0	132.0
77.0	127.0
234.0	128.0
322.0	135.0
10.5	150.0
336.5	550.5
499.0	561.5
305.79925678170423	766.2316978317078
52.0	127.0
381.0	129.5
266.0	129.0
292.0	551.5
474.5	554.5
164.6	128.6
157.0	135.0
538.7891667106217	537.7490331841533
40.0	127.0
412.93301000794753	756.5237849180029
244.0	125.0
480.0	127.0
284.30316390135766	387.27638302172744
496.0	127.0
325.0	541.5
373.7546471776385	500.3042262312916
47.499431042056095	491.98315801954453
464.0	126.0
59.0	136.0
436.1626587657414	642.8025193574599
126.0	130.0
768.0	122.0
88.0	132.0
425.4146123255681	607.4379794575349
440.0	124.0
42.5	136.0
162.0	543.5
216.0	126.0
182.0	127.0
68.0	132.0
226.0	756.5
326.0	183.0
455.2317734176617	371.32766894921224
275.28867333863167	329.722327890477
46.0	170.0
363.0	182.5
482.0	768.5
564.787612275831	79.39617140034701
73.0	176.0
280.0	184.0
153.59305074183104	108.1738867527117
327.6420608375402	444.8304381529779
482.0	183.0
439.629770520636	416.40012176284216
260.0901586098837	461.6062938964671
508.0	756.5
224.0	184.0
114.41468791152198	217.0411958564023
549.5324527054586	182.02179032830645
398.37114063739017	302.3321450268096
718.7260406677701	769.6921419596958
162.0	184.0
388.0	748.5
676.0	193.0
463.0	746.5
80.5	183.0
517.2885927044442	263.15150258892305
279.4492074445052	198.31879237997146
306.0	175.0
113.0	184.0
454.19163989119335	614.3722029673241
174.0	170.0
342.0	177.0
432.0	174.0
134.0	172.0
113.3745543850536	438.5896369941676
274.0	177.0
328.0	176.0
644.0	197.0
300.0	170.0
470.0	173.0
480.0	172.0
252.0	176.0
79.39685918708646	457.3120404705985
260.0	172.0
197.0	175.0
420.0	168.0
90.0	158.0
172.0	162.0
129.0	163.0
42.0	156.0
70.0	160.0
167.46149776140945	297.8248997454466
165.0	688.5
471.0	164.5
323.82823790715616	398.02442946190075
467.0199533843034	684.7545715916846
191.38456887018222	153.59305074183104
350.17828724435515	690.9953727504949
594.6045150724677	321.05176732192723
652.8514879775258	415.7030982926466
232.29648757793856	330.0690390659665
299.21174444740444	348.0980201914184
168.0	154.0
130.0	154.0
434.0	161.0
22.0	174.0
354.0	157.0
402.0	161.0
39.0	164.0
547.4569460978582	570.6865948556521
145.0	155.0
484.0	158.0
290.0	159.0
346.0	161.0
300.0	676.5
444.0	158.0
527.3476979194695	504.4647603371651
107.0	164.0
596.0	215.0
223.0	161.0
218.0813293828707	599.1169112457878
66.56854569397643	465.63310868234555
59.98103335967668	603.9708677026402
80.0	162.0
56.0	168.0
206.5	662.5
422.0	153.0
203.1727488368239	612.6386470898768
450.0	153.0
31.0	170.0
241.0	157.0
180.5	670.5
46.0	204.0
57.0	206.0
364.0	216.0
671.5	652.0
276.0	216.0
295.3979215170204	480.54168922839233
209.0668388201447	263.50049337199005
158.0	212.0
762.0645621745097	420.21030452934747
635.0	655.5
8.0	198.0
522.1470302871276	329.37561671498753
470.0	213.0
4.0	780.5
358.0	211.0
637.0	665.5
202.82603766133442	286.73014212978387
488.0	212.0
710.0	674.5
700.0	159.0
191.0	217.0
764.0	163.0
160.0	204.0
295.3979215170204	322.7881043806878
277.823578515103	529.3157153527592
374.0	207.0
308.0	208.0
388.0	210.0
440.0	210.0
721.8464142162553	579.3493555020954
247.0	203.0
65.0	218.0
773.5	682.0
104.36006382232763	314.81374734443017
609.1662582987323	557.8534488347526
426.0	205.0
310.0	203.0
125.0	214.0
457.3120404705985	385.8895383197696
660.0	167.0
717.6859161516084	342.54767398927004
32.0	216.0
31.0	188.0
484.69802453137606	218.42614839396776
382.0	205.0
577.0	709.5
600.5	40.0
15.0	190.0
404.0	204.0
318.0	199.0
255.17942516024297	663.2584787113381
160.5	195.5
776.0	172.0
351.91184312180246	633.7880287947339
704.0	170.0
596.0	171.0
150.0	196.0
444.0	202.0
16.0	216.0
624.5	717.0
62.0	188.0
398.0	199.0
214.0	196.0
403.91851944522153	502.0377821087389
69.0	194.0
71.0	186.0
135.4	197.4
223.62870819070207	205.25301588976066
544.3365455184531	429.9218576069311
532.0	175.0
538.0957443596428	644.5360752349072
223.0	199.0
473.6074657186031	469.7936427882191
380.6888706874277	616.4524700202609
579.5	736.0
610.5	743.0
43.0	192.0
272.0	198.0
145.61869370557343	486.78249038720264
600.4985539973843	355.375876355265
708.0	179.0
155.6733177947678	476.03444394702933
74.0	200.0
444.137015801999	507.58516091657026
365.7802901413809	657.0176775525277
579.0076630673991	386.92967184623797
200.0	186.0
484.3555121587764	313.4269026424723
378.0	193.0
683.5	752.0
232.64319875342804	390.3967836011326
152.2062060398732	544.6832566939426
447.25741638140414	427.4948793785049
294.01107681506255	364.39344543942303
416.0	186.0
394.0	187.0
274.0	189.0
736.4081574425198	448.29366646571475
219.814885260318	743.695471424893
193.0	247.0
149.77922781144696	320.0144149767721
124.0	242.0
217.0	247.0
728.0	252.0
70.0	242.0
130.71011315952663	424.02776762361026
168.0	246.0
159.0	247.0
27.0	230.0
602.5788030297078	664.292857655305
774.6	453.4
557.6	255.4
573.0	257.5
197.6253700289925	314.1203249934513
470.0	245.0
202.0	248.0
271.4748504082476	468.06008691077176
577.9625228138798	1.7335408602695854
646.2640327085014	407.03539399129863
640.0	264.0
539.0	262.5
508.0	244.0
151.0	251.0
736.0614492704659	201.4374479633258
52.0	246.0
656.0	268.0
446.0	243.0
45.0	244.0
759.0	264.5
598.4183049650609	471.86982216538115
96.0	248.0
68.0	250.0
132.0	238.0
564.0	270.0
61.02116688614506	363.35331191295467
728.0	276.0
4.0	228.0
473.0	237.5
81.0	244.0
580.0	278.0
421.2540782196946	571.7267283821204
206.0	240.0
39.0	250.0
24.5	220.0
240.0	240.0
429.6	658.6
270.0	239.0
521.4490907690913	35.36423354949954
233.5	228.5
146.0	230.0
698.0	287.0
94.0	226.0
248.0	228.0
262.0	235.0
115.80153261347982	366.12700131687035
578.0	291.0
73.5	219.0
322.0	229.0
368.0	228.0
34.0	224.0
292.9709432885942	528.7345426214274
420.5606558687157	559.9385484154789
528.0	296.0
270.0	231.0
480.0	226.0
177.0	219.0
160.0	222.0
781.0	297.5
221.0	219.0
496.0	224.0
212.0	220.0
682.0	303.0
198.6	220.6
110.0	230.0
253.79258045828513	421.2540782196946
636.0	306.0
391.43352624887234	91.53095742223411
681.9749744300549	654.5850288377954
0.6934223509789211	496.837114476397
197.0	227.0
333.4	568.6
538.0	311.0
475.0	220.5
9.0	242.0
280.0	222.0
60.5	232.0
85.0	230.0
22.0	276.0
31.0	280.0
66.5	290.0
376.8750477570436	396.29087358445344
124.4	297.6
344.6309084365238	48.192853393035016
521.1068967606592	300.25187797387287
263.0	309.0
324.0	312.0
418.0	306.0
33.0	288.0
538.4424555351322	339.77695197967137
761.0	13.0
239.2307110877278	494.7568474234602
281.5	298.5
19.0	268.0
132.0	308.0
633.0	13.0
608.5	54.0
650.0	225.5
361.9664672109968	522.8404526381065
181.0	282.0
506.0	294.0
504.11804916167563	336.6565514002662
406.0	290.0
188.0	288.0
289.0	295.0
442.0	290.0
644.0	231.0
264.5406268984584	337.0032625757557
484.0	288.0
174.0	292.0
756.0	233.0
520.0	232.0
24.269782284262238	512.4391173734227
232.98990992891748	315.16045851991964
21.0	252.0
520.0667632341908	409.8126094285424
322.0	282.0
116.0	300.0
295.0	285.0
229.0	290.0
161.0	294.0
276.0	288.0
55.0	254.0
228.0	272.0
140.0	268.0
487.0	277.0
94.0	256.0
195.54510297605574	168.8483424633673
32.0	254.0
407.73234237560564	547.8036572733477
629.2753322778594	684.7486398064862
501.0	275.0
24.0	308.0
427.4948793785049	688.2216833465792
371.0	277.0
477.0	271.0
103.0	254.0
168.0	276.0
483.6620898077975	558.8984148890104
548.0	243.0
214.0	276.0
292.9709432885942	522.1470302871276
222.0	276.0
34.0	264.0
206.0	276.0
173.0	253.0
277.022229216079	229.52279817402288
525.9608532175117	454.88506224217224
241.31097814066456	477.07457747349775
18.0	292.0
88.0	280.0
387.0	257.0
521.8003191116381	551.2707690282423
118.0	276.0
377.915181283512	351.565131946313
296.0	264.0
64.0	280.0
536.0	248.0
400.0	254.0
333.0	253.5
146.65882723204183	187.91745711528762
5.0	304.0
244.0	256.0
110.0	360.0
723.0	382.5
313.0	375.0
140.0	368.0
490.0	374.0
572.0	386.0
296.43805504348876	329.722327890477
280.83605214646303	698.2763074357736
204.5	367.0
634.0	387.0
591.3628213841262	713.9927959237817
441.0	371.0
545.0	22.5
189.0	378.0
692.0	394.0
237.0	354.0
479.6	363.6
778.0	403.0
654.0	397.0
539.4825890616006	435.81594759025194
29.0	328.0
65.0	376.0
289.850542709189	461.81928575196144
[truncated: 7,614 more rows]
