# Supplementary material for: Intervisit Reproducibility of Foveal Cone Density Metrics
Source: Transl Vis Sci Technol. 2024 Jun 24;13(6):18. doi: 10.1167/tvst.13.6.18 (PMC11205225; doi:10.1167/tvst.13.6.18)
Supplement: Supplement 3 [file tvst-13-6-18_s003.zip › JC_10145_visit2_500um_coords.csv]

613.8153187054927	633.9674159478097
615.2225123739391	673.8965362899814
614.34301633116	679.7012101723236
608.538342448818	676.0073267926513
607.1311487803713	681.1084038407702
575.9969888659907	640.6515858729309
581.801662748333	643.2900740012683
587.7822358392309	646.8080581723848
588.1340342563425	653.3163288889502
594.2905065557962	650.1501431349454
600.7987772723617	647.8634534237196
606.9552495718156	644.1695700440474
601.3264748980292	635.9023072419237
595.8735994327986	638.3648961617052
588.6617318820099	640.6515858729309
589.0135302991217	635.1987104077004
601.3264748980292	627.2832460226884
606.9552495718156	631.1530286109165
613.463520288381	649.7983447178337
607.4829471974831	651.2055383862803
599.9192812295826	654.3717241402851
607.3070479889271	659.472801188404
599.0397851868036	660.0004988140714
605.0203582777016	664.5738782365228
607.1311487803713	637.4854001189261
613.1117218712694	643.2900740012683
610.6491329514879	668.7954592418625
603.2613661921432	670.5544513274208
582.6811587911121	656.8343130600666
581.0980659141095	649.9742439263896
590.4207239675682	667.0364671563043
595.6977002242429	671.7857457873115
600.2710796466944	676.7109236268745
589.1894295076773	673.5447378728697
581.4498643312212	664.397979027967
569.8405165665371	664.0461806108553
576.700585700214	672.313443412979
569.3128189408695	670.9062497445325
562.6286490157484	667.9159631990834
564.5635403098623	647.3357557980522
569.6646173579811	650.3260423435012
570.1923149836487	656.6584138515108
576.1728880745467	652.6127320547268
570.720012609316	643.9936708354916
575.9969888659907	647.1598565894964
593.586909721573	656.482514642955
588.3099334648982	660.7040956482947
599.7433820210268	683.3950935519958
583.3847556253354	676.0073267926513
588.3099334648982	678.9976133381002
593.2351113044614	683.9227911776633
584.0883524595586	684.4504888033308
570.0164157750928	678.294016503877
573.5343999462092	685.1540856375541
575.4692912403234	692.0141547712311
577.755980951549	679.3494117552119
583.2088564167794	692.0141547712311
578.8113762028839	687.0889769316681
589.541227924789	689.9033642685613
597.1048938926896	690.7828603113404
594.642304972908	677.9422180867654
587.4304374221193	696.9393326107942
594.2905065557962	695.8839373594592
583.9124532510027	703.0958049102479
579.6908722456631	697.4670302364616
575.2933920317674	703.0958049102479
571.4236094435395	696.4116349851267
565.2671371440856	695.7080381509035
568.4333228980904	701.3368128246898
569.4887181494253	689.9033642685613
560.1660600959668	680.9325046322143
563.6840442670832	675.8314275840954
554.1854870050688	675.6555283755397
553.8336885879572	683.0432951348841
560.6937577216341	700.8091151990222
564.5635403098623	706.6137890813644
581.0980659141095	708.5486803754785
588.3099334648982	708.5486803754785
591.8279176360148	702.7440064931363
599.3915836039151	702.5681072845805
596.577196267022	708.9004787925901
592.8833128873497	712.7702613808182
599.9192812295826	718.3990360546045
603.6131646092548	707.6691843326994
600.9746764809175	712.2425637551507
585.1437477108934	715.2328503005997
579.6908722456631	720.861624974386
586.9027397964518	723.6760123112792
591.8279176360148	719.2785320973836
606.2516527375923	702.5681072845805
609.9455361172644	695.3562397337918
605.3721566948132	688.8479690172263
613.6394194969367	690.9587595198963
612.4081250370459	701.6886112418014
611.8804274113785	707.1414867070318
612.9358226627135	685.1540856375541
609.0660400744855	712.5943621722624
606.7793503632596	718.7508344717162
614.34301633116	718.7508344717162
635.0991229407472	750.58859122032
659.5491129300066	749.3572967604293
667.8163757321302	750.2367928032085
662.0117018497879	756.0414666855505
654.0962374647759	750.2367928032085
641.4314944487568	754.9860714342157
632.1088363952981	757.4486603539972
646.8843699139871	763.4292334448951
677.6667314112561	751.2921880545433
684.8785989620449	753.2270793486574
693.4976601812803	754.634273017104
710.7357826197509	731.5914766962912
714.9573636250905	737.5720497871891
719.3548438389861	731.9432751134029
727.6221066411098	731.9432751134029
730.6123931865587	739.8587394984149
734.8339741918985	735.4612592845193
719.1789446304304	744.7839173379779
726.0390137641074	743.3767236695313
722.5210295929909	737.3961505786334
710.9116818283065	744.0803205037546
713.9019683737556	749.5331959689852
709.3285889513041	756.2173658941064
723.40052563577	751.4680872630992
727.2703082239981	756.7450635197739
723.40052563577	762.3738381935602
731.315990020782	750.4126920117642
734.3062765662311	756.7450635197739
738.351958363015	749.5331959689852
742.7494385769105	756.7450635197739
747.1469187908061	761.4943421507811
742.5735393683547	732.822771156182
750.3131045448109	731.7673759048471
746.7951203736944	749.3572967604293
754.7105847587064	747.5983046748711
758.0526697212671	741.9695300010848
751.7202982132575	754.4583738085481
756.117778427153	760.614846108002
762.8019483522743	758.1522571882205
760.3393594324928	764.6605279047859
767.7271261918373	753.0511801401016
762.9778475608301	746.718808632092
751.7202982132575	765.7159231561208
743.8048338282455	766.7713184074557
733.6026797320078	768.1785120759023
730.7882923951146	762.7256366106718
738.7037567801266	762.3738381935602
740.4627488656848	773.455488332577
745.9156243309153	778.0288677550284
748.5541124592527	772.4000930812421
757.8767705127112	772.0482946641304
755.4141815929297	778.2047669635842
765.4404364806117	771.3446978299071
731.6677884378937	774.6867827924677
726.2149129726632	769.7616049529047
720.4102390903212	773.9831859582445
716.7163557106488	769.2339073272373
713.9019683737556	762.7256366106718
734.6580749833427	744.2562197123104
604.6685598605899	725.0832059797258
600.9746764809175	730.1842830278447
596.7530954755778	725.4350043968375
603.6131646092548	736.5166545358543
608.1865440317063	731.0637790706238
612.7599234541576	736.8684529529659
608.362443240262	743.728522086643
620.1476902135022	749.5331959689852
611.7045282028228	749.5331959689852
616.4538068338298	755.1619706427715
607.6588464060388	755.3378698513272
603.4372654006992	749.0054983433176
598.687986769692	753.4029785572133
595.1700025985754	747.4224054663152
600.0951804381384	741.9695300010848
595.521801015687	736.3407553272984
591.1243208017914	740.3864371240824
582.5052595825562	729.1288877765097
574.7656944060999	727.0180972738399
577.4041825344374	732.9986703647378
573.1826015290975	736.8684529529659
570.8959118178719	745.4875141722013
577.0523841173258	749.0054983433176
584.4401508766703	750.9403896374317
591.652018427459	752.69938172299
593.0592120959057	759.3835516481112
585.671445336561	758.504055605332
578.9872754114398	755.1619706427715
579.6908722456631	761.1425437336694
586.5509413793401	764.6605279047859
581.801662748333	769.585705744349
574.0620975718767	766.5954191988999
571.7754078606511	760.614846108002
569.8405165665371	752.3475833058783
562.6286490157484	756.5691643112181
562.1009513900808	749.0054983433176
566.4984316039763	763.4292334448951
567.3779276467556	771.3446978299071
574.7656944060999	773.6313875411328
568.785121315202	777.8529685464725
577.0523841173258	779.4360614234749
571.2477102349835	785.7684329314845
578.6354769943282	785.5925337229288
585.4955461280051	782.0745495518123
589.1894295076773	770.8170002042397
583.560654833891	775.0385812095794
590.5966231761241	778.0288677550284
593.586909721573	783.4817432202589
598.3361883525802	779.7878598405866
597.1048938926896	772.2241938726862
595.521801015687	764.8364271133416
604.1408622349223	767.8267136587907
608.0106448231504	762.549737402116
601.6782733151408	759.7353500652229
613.9912179140483	762.3738381935602
612.5840242456019	769.4098065357931
619.0922949621672	765.540023947565
626.4800617215118	763.4292334448951
620.6753878391697	772.4000930812421
605.0203582777016	774.8626820010236
602.2059709408084	784.5371384715938
597.1048938926896	790.1659131453802
587.7822358392309	789.286417102601
608.362443240262	780.1396582576982
614.1671171226043	776.6216740865818
616.6297060423858	784.0094408459264
628.4149530156258	770.6411009956838
640.200199988866	769.0580081186814
638.4412079033077	761.6702413593368
643.7181841599825	775.7421780438027
633.8678284808565	776.445774878026
626.3041625129559	779.0842630063634
619.7958917963906	779.2601622149191
623.489775176063	784.5371384715938
609.5937377001528	788.0551226427102
603.4372654006992	792.4526028566058
612.2322258284903	795.7946878191665
612.7599234541576	802.6547569528435
617.6851012937207	790.5177115624917
620.1476902135022	799.8403696159504
638.6171071118636	783.6576424288147
631.0534411439633	786.9997273913754
624.7210696359535	793.6838973164965
632.8124332295214	795.2669901934989
627.7113561814026	802.4788577442877
619.0922949621672	806.8763379581833
624.3692712188418	811.9774150063022
606.2516527375923	807.228136375295
612.7599234541576	810.5702213378555
610.1214353258204	816.5507944287535
602.0300717322524	812.6810118405255
600.2710796466944	804.2378498298459
597.8084907269129	797.201881487613
590.4207239675682	796.4982846533898
592.0038168445706	802.6547569528435
593.4110105130172	809.5148260865207
629.6462474755166	817.078492054421
622.9620775503954	819.5410809742025
615.398411582495	821.4759722683166
620.1476902135022	827.4565453592145
628.5908522241817	824.6421580223214
626.8318601386234	832.5576224073334
612.5840242456019	830.2709326961077
606.6034511547039	826.0493516907679
601.8541725236968	819.8928793913142
618.7404965450555	835.0202113271149
618.3886981279439	814.6159031346394
632.9883324380772	809.8666245036322
636.330417400638	803.3583537870668
639.3207039460868	791.2213083967151
646.5325714968756	789.4623163111569
639.4966031546428	797.9054783218363
645.4771762455407	818.4856857228675
651.985446962106	816.1989960116418
658.6696168872274	813.3846086747487
658.6696168872274	805.8209427068483
647.7638659567664	781.7227511347006
654.0962374647759	785.416634514373
657.086524010225	772.7518914983538
652.6890437963294	777.3252709208051
648.9951604166571	770.2893025785722
663.2429963096787	767.6508144502349
667.1127788979069	761.8461405678927
670.6307630690233	768.7062097015698
674.8523440743629	763.0774350277835
679.6016227053703	758.3281563967763
682.4160100422633	763.6051326534509
677.842630619812	770.6411009956838
684.8785989620449	772.2241938726862
690.3314744272755	766.5954191988999
698.598737229399	766.5954191988999
694.7289546411711	773.2795891240212
702.8203182347389	774.3349843753562
708.449092908525	768.7062097015698
705.1070079459645	761.6702413593368
688.0447847160497	759.7353500652229
695.9602491010618	760.7907453165578
671.8620575289141	756.3932651026622
665.8814844380162	774.5108835839119
659.9009113471182	779.2601622149191
667.9922749406859	781.1950535090332
662.3635002668996	786.4720297657078
669.2235694005766	788.5828202683778
676.6113361599213	783.4817432202589
674.1487472401398	775.7421780438027
681.0088163738168	778.2047669635842
684.5268005449332	783.4817432202589
689.2760791759404	779.0842630063634
690.683272844387	787.7033242255986
701.7649229834038	791.9249052309384
706.1624031972995	780.1396582576982
712.4947747053089	774.5108835839119
707.9213952828577	786.2961305571521
713.3742707480882	781.5468519261449
716.8922549192046	788.4069210598219
720.9379367159885	781.8986503432565
724.9836185127724	786.2961305571521
728.1498042667772	781.0191543004773
733.6026797320078	784.1853400544821
737.4724623202359	779.6119606320308
742.0458417426872	784.361239263038
730.2605947694472	790.5177115624917
723.9282232614376	794.5633933592757
710.9116818283065	794.5633933592757
717.595851753428	799.8403696159504
709.5044881598601	802.6547569528435
689.9796760101639	793.8597965250524
692.0904665128336	799.8403696159504
683.9991029192657	798.257276738948
678.8980258711468	791.0454091881593
665.5296860209045	794.7392925678315
662.1876010583438	799.3126719902829
685.4062965877124	804.4137490384018
686.9893894647148	817.2543912629768
694.9048538497267	806.3486403325159
701.7649229834038	810.7461205464114
694.2012570155035	813.7364070918603
688.2206839246055	810.7461205464114
673.7969488230281	810.2184229207439
666.2332828551278	808.6353300437415
673.6210496144722	796.3223854448339
678.7221266625912	802.8306561613994
670.4548638604674	803.0065553699552
681.3606147909285	811.8015157977463
675.2041424914746	818.1338873057559
666.7609804807953	815.143600760307
659.021415304339	819.8928793913142
666.936879689351	822.5313675196514
652.3372453792178	824.8180572308772
658.3178184701158	827.4565453592145
659.9009113471182	834.3166144928916
667.1127788979069	830.4468319046636
680.6570179567052	823.059065145319
674.6764448658072	825.5216540651005
675.7318401171422	834.6684129100032
682.0642116251516	829.919134278996
688.9242807588288	825.6975532736562
697.1915435609526	821.3000730597607
689.8037768016079	832.2058239902217
696.663845935285	829.3914366533286
710.2080849940834	811.4497173806346
723.9282232614376	803.3583537870668
730.7882923951146	798.9608735731713
742.3976401597989	791.2213083967151
748.3782132506968	791.2213083967151
744.8602290795803	797.9054783218363
752.2479958389249	785.416634514373
757.173173678488	792.1008044394941
760.1634602239369	785.416634514373
767.3753277747256	790.6936107710476
752.4238950474808	800.0162688245063
738.7037567801266	802.6547569528435
737.1206639031242	795.4428894020548
739.7591520314616	809.8666245036322
747.6746164164736	805.2932450811809
731.1400908122263	807.4040355838507
724.8077193042167	810.7461205464114
717.4199525448721	806.7004387496274
717.7717509619837	813.3846086747487
731.8436876464496	814.7918023431953
711.7911778710858	827.2806461506586
719.1789446304304	822.5313675196514
726.3908121812191	820.4205770169816
733.6026797320078	822.8831659367631
726.3908121812191	827.6324445677703
720.2343398817652	831.8540255731101
711.61527866253	819.7169801827583
704.579310320297	817.7820888886442
704.2275119031854	824.993956439433
705.1070079459645	832.909420824445
697.1915435609526	837.3069010383406
712.4947747053089	834.1407152843358
713.7260691651998	844.1669701720176
720.9379367159885	839.2417923324547
727.7980058496656	834.3166144928916
728.3257034753331	842.5838772950152
736.2411678603451	839.5935907495663
735.5375710261218	831.1504287388868
743.1012369940222	826.4011501078796
748.9059108763643	819.3651817656466
740.4627488656848	817.7820888886442
743.6289346196896	833.9648160757799
749.7854069191434	828.3360414019936
745.5638259138037	840.8248852094571
752.7756934645925	835.1961105356708
754.5346855501506	843.1115749206828
759.8116618068253	837.3069010383406
759.4598633897136	828.8637390276612
755.4141815929297	823.059065145319
760.1634602239369	799.4885711988387
765.0886380635	812.8569110490812
767.023529357614	798.7849743646154
766.4958317319465	806.17274112396
762.098351518051	820.948274642649
571.0718110264277	792.8044012737175
566.6743308125323	798.0813775303922
574.2379967804325	800.5439664501737
576.1728880745467	807.228136375295
567.5538268553112	808.107632418074
572.8308031119859	813.2087094661929
567.0261292296437	818.8374841399792
574.2379967804325	821.3000730597607
580.5703682884422	815.4953991774186
584.0883524595586	808.8112292522974
588.8376310905658	816.1989960116418
592.3556152616821	821.6518714768724
583.560654833891	821.6518714768724
587.7822358392309	826.5770493164354
579.8667714542188	827.8083437763262
575.4692912403234	833.9648160757799
584.0883524595586	835.1961105356708
593.2351113044614	832.5576224073334
598.512087561136	826.0493516907679
603.7890638178108	831.6781263645543
601.8541725236968	839.0658931238988
590.5966231761241	842.2320788779036
598.1602891440244	846.9813575089108
610.2973345343761	838.7140947067871
607.8347456145947	845.3982646319084
616.9815044594974	843.4633733377943
613.8153187054927	851.3788377228063
621.7307830905046	849.2680472201365
625.0728680530653	842.4079780864595
647.2361683310988	838.889993915343
650.4023540851036	832.909420824445
644.2458817856499	827.1047469421029
639.8484015717544	843.815171754906
645.8289746626523	850.1475432629156
651.6336485449943	845.9259622575759
655.5034311332226	839.5935907495663
668.6958717749093	838.889993915343
658.8455160957831	849.2680472201365
661.4840042241206	844.1669701720176
642.13509128298	834.6684129100032
650.9300517107712	853.8414266425879
645.6530754540964	858.0630076479276
639.3207039460868	852.786031391253
635.8027197749705	859.4702013163742
659.021415304339	859.1184028992626
651.2818501278828	862.8122862789348
667.1127788979069	854.8968218939228
668.1681741492417	847.86085355169
675.907739325698	851.2029385142506
680.3052195395936	865.0989759901605
684.5268005449332	854.1932250596996
672.9174527802489	859.64610052493
679.7775219139261	858.2389068564835
691.7386680957219	849.7957448458039
682.5919092508192	837.6586994554523
676.4354369513653	842.5838772950152
683.82320371071	845.0464662147967
690.8591720529428	840.6489860009012
698.598737229399	844.6946677976852
699.3023340636223	852.6101321826972
706.8660000315226	848.3885511773574
706.1624031972995	840.4730867923454
701.589023774848	859.2943021078185
688.0447847160497	860.701495776265
693.1458617641687	856.8317131880369
708.449092908525	855.6004187281461
714.429665999423	851.3788377228063
721.9933319673235	846.805458300355
740.4627488656848	847.1572567174667
746.6192211651386	848.7403495944691
743.8048338282455	854.3691242682554
727.7980058496656	852.4342329741413
733.7785789405635	848.5644503859132
731.4918892293379	860.5255965677092
716.7163557106488	859.2943021078185
721.6415335502118	855.0727211024787
736.4170670689009	854.8968218939228
740.286849657129	860.3496973591533
751.5443990047016	860.701495776265
753.6551895073715	852.6101321826972
759.9875610153812	847.5090551345783
766.6717309405024	841.8802804607919
763.153746769386	854.8968218939228
768.4307230260606	849.9716440543598
759.8116618068253	861.7568910275999
694.3771562240593	863.5158831131581
703.1721166518505	866.3302704500513
710.9116818283065	863.5158831131581
603.7890638178108	852.6101321826972
594.4664057643521	855.2486203110345
589.1894295076773	848.9162488030248
584.6160500852261	853.8414266425879
579.1631746199955	848.3885511773574
582.8570579996679	843.4633733377943
576.5246864916583	841.1766836265687
576.1728880745467	857.5353100222602
582.5052595825562	863.8676815302698
589.0135302991217	860.1737981505975
600.2710796466944	860.8773949848209
613.6394194969367	862.1086894447116
620.1476902135022	857.8871084393718
620.4994886306139	864.3953791559372
607.1311487803713	866.5061696586072
609.0660400744855	857.7112092308159
627.5354569728469	862.4604878618233
4.090844032635123	1310.9031341071197
6.472870316662662	1299.3900070676532
7.266879078005175	1281.9218143181183
5.099723112049454	1290.8258550562784
15.313089404285318	1290.4404450075149
19.745304965066918	1279.0708485689881
9.339233648449246	1272.1334676912431
22.057765257648622	1269.8210073986613
33.04195164741173	1272.5188777400067
31.500311452357252	1264.8106767647344
5.485133160813072	1255.946245643171
1.438327648795088	1265.196086813498
16.66202457495798	1249.7796848629532
25.52645569652118	1243.6131240827353
28.99514613539374	1252.6702602286803
16.46931955057617	1261.14928130148
38.24498730572056	1244.3839441802627
40.94285764706588	1232.821642717354
28.031621013484695	1234.3632829124085
14.9276793555217	1236.2903331562266
5.292428136431263	1243.0350090095899
5.67783818519488	1229.5456573028632
16.27661452619436	1226.847786961518
23.021290379557666	1220.1031111081547
10.688168819121907	1216.4417156449003
7.21947838024935	1205.8429393039007
21.286945160121387	1209.3116297427734
18.781779843157874	1199.2909684749193
36.31793706190247	1201.603428767501
34.96900189122981	1211.816795059737
33.04195164741173	1223.7645065714091
46.91671340290195	1215.863600571755
49.22917369548365	1206.0356443282826
51.15622393930174	1226.6550819371362
60.98418018277399	1222.0301613519728
64.26016559726473	1233.2070527661176
73.51000676759156	1227.6186070590452
54.6249143781743	1241.1079587657719
51.734339012447165	1252.2848501799167
41.13556267144769	1257.2951808138437
54.81761940255611	1263.2690365696799
45.760483256611096	1279.6489636421336
43.6407279884112	1268.6647772523704
56.35925959761058	1273.4824028619157
70.04131632871899	1270.5918274961887
65.60910076793739	1258.066000911371
76.4005821333187	1258.4514109601346
83.3379630110638	1267.3158420816978
51.734339012447165	1289.0915098368423
28.031621013484695	1294.6799555439147
15.12038437990351	1314.1431630064774
22.63588033079405	1304.8933218361506
31.88572150112087	1283.5030641297697
40.17203754953864	1289.4769198856059
41.520972720211304	1296.9924158364963
36.31793706190247	1305.6641419336777
31.500311452357252	1314.335868030859
48.0729435491928	1307.2057821287322
71.19754647500986	1292.7529053000965
60.59877013401037	1294.1018404707693
70.2340213531008	1304.7006168117687
65.03098569479197	1312.9869328601865
84.10878310859104	1288.320689739315
84.30148813297285	1298.3413510071691
79.67656754780944	1309.518242421314
92.78050920577243	1309.9036524700775
106.84797598564447	1309.9036524700775
99.13977501037212	1298.1486459827872
107.4260910587899	1290.247739983133
96.6346096934086	1285.6228193979696
93.74403432768148	1275.4094531057337
103.37928554677191	1268.086662179225
107.4260910587899	1279.0708485689881
107.4260910587899	1299.8829912022236
119.95191764360746	1286.7790495442605
131.51421910651598	1288.7060997880785
152.90447681289675	1298.5340560315508
150.97742656907866	1309.9036524700775
141.34217534998822	1314.7212780796228
119.75921261922565	1274.6386330082066
114.55617696091682	1263.8471516428253
128.62364374078885	1265.5814968622615
130.74339900898875	1277.3365033495518
140.571355252461	1280.6124887640426
145.58168588638802	1271.5553526180977
139.22242008178833	1261.7273963746254
152.32636173975132	1263.6544466184434
155.60234715424207	1276.5656832520247
164.65948330018708	1270.5918274961887
163.88866320265984	1293.9091354463874
176.60719481185924	1283.5030641297697
164.65948330018708	1281.9614239347152
136.524549740443	1270.3991224718068
129.9725789114615	1253.8264903749712
121.68626286304374	1243.0350090095899
126.11847842382534	1231.858117595445
139.02971505740652	1232.050822619827
145.58168588638802	1241.878778863299
149.24308134964238	1253.4410803262076
140.18594520369737	1251.7067351067712
134.4047944722431	1243.2277140339718
148.85767130087876	1222.2228663763547
155.21693710547845	1232.4362326685905
161.57620291007814	1239.951728619481
160.6126777881691	1251.3213250580077
167.93546871467782	1260.3784612039526
172.75309432422304	1247.6599295947533
181.81023047016808	1257.4878858382256
182.3883455433135	1272.7115827643884
191.44548168925851	1265.3887918378798
173.71661944613209	1267.123137057316
184.3153957871316	1242.0714838876809
172.36768427545942	1234.5559879367904
180.0758852507318	1225.884261839609
190.09654651858585	1233.014347741736
196.64851734756735	1241.4933688145354
193.75794198184022	1252.6702602286803
202.81507812778523	1260.956576277098
207.63270373733044	1247.6599295947533
213.4138544687847	1255.175425545644
214.57008461507556	1265.7742018866434
194.52876207936745	1279.0708485689881
205.12753842036693	1273.6751078862976
207.43999871294864	1284.081179202915
216.49713485889365	1276.5656832520247
215.7263147613664	1290.4404450075149
187.39867617724053	1290.0550349587513
201.65884798149438	1292.9456103244784
177.37801490938648	1296.2215957389692
162.53972803198718	1313.565047933332
173.9093244705139	1313.565047933332
180.84670534825904	1306.2422570068231
192.60171183554937	1301.424631397278
182.96646061645893	1315.49209817715
199.34638768891267	1312.408817787041
207.24729368856683	1303.5443866654778
219.58041524900258	1300.0756962266053
102.41576042486287	1257.4878858382256
90.66075393757254	1257.4878858382256
84.49419315735466	1247.8526346191352
69.84861130433718	1246.1182893996988
79.29115749904582	1237.6392683268994
84.49419315735466	1223.3790965226453
95.09296949835414	1230.1237723760087
94.1294443764451	1240.91525374139
107.81150110755351	1242.2641889120628
113.01453676586235	1233.2070527661176
115.32699705844405	1252.092145155535
1.6310326731768967	1196.593098133574
13.000629111703612	1190.0411273045925
2.5945577950859406	1187.7286670120109
0.8602125756496618	1178.0934157929203
13.000629111703612	1178.8642358904476
23.406700428321283	1185.0307966706655
27.260800915957457	1175.9736605247206
38.24498730572056	1173.4684952077569
50.96351891491993	1194.4733428653742
57.51548974390143	1184.645386621902
61.562295255919416	1202.1815438406466
67.53615101175548	1190.8119474021198
72.54648164568252	1198.7128534017738
84.49419315735466	1200.639903645592
82.56714291353657	1212.2022051085005
93.74403432768148	1208.1553995964825
93.16591925453605	1218.754175937482
104.15010564429915	1214.707370425464
96.05649462026318	1197.3639182311013
81.98902784039115	1189.2703072070653
73.89541681635518	1179.442350963593
85.07230823050008	1178.0934157929203
93.74403432768148	1185.2235016950474
102.60846544924468	1190.2338323289744
114.1707669121532	1191.9681775484105
107.23338603440808	1203.723184035701
120.33732769237108	1202.3742488650282
121.68626286304374	1213.1657302304095
118.7956874973166	1223.5718015470272
105.88445086373542	1224.7280316933181
132.0923341796614	1220.8739312056819
140.7640602768428	1213.9365503279369
132.28503920404322	1206.2283493526645
136.90995978920662	1197.3639182311013
125.92577339944353	1191.1973574508834
118.21757242417118	1183.2964514512291
134.98290954538854	1184.8380916462836
145.77439091076982	1189.8484222802108
151.9409516909877	1183.8745665243746
157.52939739806015	1190.8119474021198
163.69595817827803	1180.7912861342656
154.83152705671483	1211.2386799865915
161.76890793445995	1201.7961337918828
174.68014456804116	1217.9833558399548
174.1020294948957	1202.3742488650282
166.39382851962336	1211.4313850109734
180.46129529949542	1191.9681775484105
189.32572642105862	1186.1870268169564
176.41448978747744	1180.0204660367385
168.51358378782325	1172.1195600370843
192.21630178678575	1198.1347383286284
202.81507812778523	1202.5669538894101
202.4296680790216	1191.582767499647
200.1172077864399	1179.442350963593
210.33057407867577	1184.645386621902
214.18467456631194	1195.2441629629013
213.60655949316651	1208.92621969401
205.51294846913055	1216.6344206692822
183.35187066522255	1209.1189247183916
194.14335203060384	1213.1657302304095
190.09654651858585	1221.0666362300638
202.2369630546398	1225.1134417420817
211.87221427373024	1236.0976281318449
210.52327910305758	1227.811312083427
200.69532285958533	1234.3632829124085
217.26795495642088	1219.9104060837728
221.50746549282067	1229.3529522784816
224.01263080978418	1249.7796848629532
223.62722076102057	1260.185756179571
222.2782855903479	1239.7590235950993
89.11911374251807	1167.8800495006844
76.4005821333187	1170.1925097932663
61.94770530468303	1173.8539052565206
49.80728876862908	1169.8070997445027
6.8340683314857325	1168.6508695982118
5.870543209576689	1157.0885681353031
20.323420038212344	1155.5469279402487
20.130715013830535	1168.2654595494482
31.500311452357252	1164.21865403743
37.47416720819332	1156.1250430133941
51.34892896368355	1158.0520932572122
61.94770530468303	1154.0052877451942
66.57262588984644	1162.8697188667575
82.95255296230019	1160.9426686229394
75.24435198702784	1151.1147123794672
85.84312832802732	1149.5730721844127
94.3221494008269	1156.7031580865396
100.10330013228116	1150.1511872575581
103.1865805223901	1165.374884183721
109.9312563757534	1175.7809555003387
95.47837954711775	1174.8174303784297
117.06134227788033	1166.33840930563
54.6249143781743	1144.7554465748674
41.328267695829496	1146.1043817455402
30.53678633044821	1146.8752018430673
128.81634876517066	1165.5675892081028
126.11847842382534	1175.3955454515751
139.80053515493375	1173.6612002321388
152.71177178851494	1175.5882504759568
148.66496627649695	1166.9165243787754
137.87348491111567	1160.5572585741759
123.42060808248002	1155.354222915867
110.31666642451702	1157.6666832084486
114.74888198529862	1148.6095470625037
129.00905378955247	1145.5262666723947
140.9567653012246	1149.7657772087946
150.78472154469685	1157.281273159685
151.9409516909877	1146.2970867699219
160.22726773940548	1153.234467647667
170.82604408040496	1161.328078671703
159.84185769064186	1165.1821791593393
171.9822742266958	1150.3438922819398
164.46677827580527	1143.213806379813
192.60171183554937	1163.255128915521
182.0029354945499	1157.473978184067
181.23211539702265	1168.6508695982118
203.77860324969427	1168.45816457383
207.63270373733044	1158.8229133547395
218.61689012709354	1163.6405389642848
214.57008461507556	1173.8539052565206
189.1330213966768	1174.432020329666
193.75794198184022	1152.270942525758
182.1956405189317	1145.9116767211583
206.4764735910396	1148.0314319893582
218.80959515147535	1153.234467647667
224.01263080978418	1145.1408566236312
227.09591119989312	1176.9371856466296
223.04910568787514	1186.379731841338
225.74697602922046	1196.2076880848103
225.74697602922046	1211.624090035355
223.04910568787514	1203.5304790113191
151.55551803622754	1286.7747509434914
159.36492225111985	1304.1018665452839
168.39454587458908	1304.8339981904298
116.16915518749676	1295.0722429218144
114.94893577891983	1303.613778781853
125.44282269268137	1298.7329011475454
142.03780664932754	1293.3639357498068
136.1807534881583	1297.7567256206837
142.03780664932754	1303.8578226635684
133.98435855271984	1307.518480889299
121.29407670351983	1309.9589197064531
41.7357712643044	1313.6195779321838
54.18200923178902	1315.5719289859069
61.015237919819796	1283.846224362907
70.28890542500442	1284.0902682446222
79.80661681190442	1279.2093906103146
58.57479910266595	1302.6376032549915
50.52135100605825	1298.2448133841147
94.20520583311212	1265.2988893525376
96.88968853198135	1248.9479492776068
102.7467416931506	1233.817228611253
86.63984549993519	1232.597009202676
162.04940494998908	1221.6150345254837
165.95410705743524	1228.6923070952298
168.88263363801985	1191.5976370744913
103.72291722001214	1181.5918379241607
27.09313836138131	1194.526163655076
46.372605016896706	1181.5918379241607
36.36680586656593	1189.8893299024837
60.013644502138035	1212.39589001796
69.98257018483937	1209.858345298727
73.60763406945806	1218.014739039119
113.17274963031718	1209.5114322608827
148.8262172587522	1201.4537359814167
224.6145875983076	1282.9083459061558
228.87261967571973	1276.2436000458588
226.2807740633819	1269.3937223561088
233.8711790709427	1264.395162960886
238.12921114835487	1271.4301724800882
237.01842017163864	1282.352950417798
229.61314699353053	1292.7203328671492
237.57381565999677	1302.162056169237
244.05342969084134	1291.9798055493386
251.27357103949674	1283.2786095650615
251.82896652785485	1271.9855679684465
261.08555800049	1276.4287318753113
263.3071399539224	1286.7961143246625
256.8275259230778	1294.9419148205816
249.7925164038751	1303.6431108048585
227.76182869900353	1309.3821975178926
213.69180966059812	1313.8253614247574
239.24000212507107	1312.8997022774938
253.49515299292918	1312.7145704480413
262.0112171477535	1304.3836381226693
266.45438105461835	1314.751020572021
274.9704452094427	1306.9754837350074
272.7488632560102	1296.2378376267507
278.8582136279494	1291.4244100609803
273.3042587443683	1282.167818588345
283.67164119371967	1284.2042687123248
289.78099156565884	1290.6838827431695
296.63086925540887	1286.2407188363047
297.55652840267237	1299.1999468979939
285.8932231471521	1301.606660680879
295.5200782786926	1307.345747393913
290.8917825423751	1313.4550977658519
280.70953192247646	1315.4915478898317
305.14693341023315	1306.4200882466491
303.11048328625344	1314.3807569131152
305.14693341023315	1289.202828107548
304.03614243351694	1278.4651819992912
292.7431008369021	1277.5395228520274
280.70953192247646	1273.8368862629736
269.23135849640886	1271.059908821183
269.41649032586156	1260.3222627129262
282.19058655809806	1262.358712836906
292.7431008369021	1265.3208221081493
305.88746072804395	1266.4316130848654
306.25772438694935	1256.064230635514
294.9646827903345	1254.5831759998925
301.07403316227374	1246.067111845068
280.15413643411836	1232.3673564655683
273.489390573821	1240.8834206203926
277.9325544806859	1251.806198558102
287.18914595332103	1243.8455298916358
285.5229594882467	1222.7405013340276
273.6745224032737	1219.5932602333319
281.82032289919266	1212.7433825435817
262.1963489772062	1218.11220559771
254.60594396964538	1229.405247194325
243.49803420248324	1228.6647198765143
233.68604724149	1220.3337875511427
239.98052944288187	1210.3366687606967
247.57093445044268	1217.5568101093522
253.68028482238188	1207.7448231483588
246.27501164427377	1199.59902265244
234.2414427298481	1202.5611319236832
237.20355200109134	1192.008617644879
247.94119810934808	1188.1208492263725
259.9747670237738	1186.6397945907506
258.8639760470575	1197.3774406990074
267.19490837242915	1205.3381093654734
271.2678086203886	1192.3788813037843
279.5987409457602	1200.8949454586088
273.3042587443683	1210.7069324196018
290.8917825423751	1207.3745594894533
291.26204620128044	1217.3716782798992
301.07403316227374	1215.705491814825
267.19490837242915	1230.3309063415886
233.1306517531319	1232.9227519539265
234.6117063887535	1243.6603980621833
235.90762919492244	1254.5831759998925
244.42369334974674	1262.173581007453
248.4965935977062	1250.6954075813856
246.46014347372648	1239.402365984771
259.0491078765102	1239.9577614731288
264.41793093063865	1250.510275751933
256.086998605267	1261.4330536896423
232.76039374400156	1167.5712161571225
227.0213070309678	1157.9443610255819
239.24000777484613	1179.04938958319
244.97909448787993	1169.2374026221964
239.05487594539343	1159.4254156612035
251.8289721776299	1157.5740973666766
257.0126634023056	1167.9414798160278
251.6438403481772	1178.6791259242846
263.86254109205555	1177.753466777021
274.6001872003123	1181.4561033660748
274.0447917119542	1169.4225344516494
285.52296513802173	1175.161621164683
282.9311195256839	1187.3803219085614
297.18627039354203	1184.603344466771
292.92823831612986	1194.4153314277644
302.9253571065758	1204.4124502182103
306.2577300367244	1194.9707269161224
313.66300321483254	1186.454662761298
321.6236718812987	1178.4939940948318
310.3306302846839	1174.050830187967
296.63087490518393	1175.3467529941356
302.3699616182177	1164.7942387153319
317.36563980388655	1166.0901615215005
312.55221223811634	1158.3146246844874
327.7330222532379	1161.0916021262778
331.06539518338656	1170.903589087271
335.138295431346	1180.1601805599062
342.7287004389068	1172.940039211251
339.0260638498528	1163.6834477386158
351.05963276427843	1160.1659429790143
354.7622693533325	1170.5333254283655
351.98529191154194	1181.0858397071697
341.8030412916433	1186.0843991023924
328.65868140050145	1188.1208492263725
313.29273955592714	1204.9678457065684
311.2562894319474	1217.3716782798992
322.3641991991095	1210.706932419602
329.39920871831225	1201.0800772880616
320.1426172456771	1197.1923088695548
334.3977681135352	1214.9649644970143
340.5071184854744	1205.893504853832
341.4327776327379	1196.822045210649
353.83661020606894	1197.56257252846
349.0231826402987	1191.2680903270682
362.3526743608933	1188.3059810558252
365.12965180268384	1197.56257252846
376.7929570582041	1203.301659241494
364.94451997323114	1206.819164001095
353.65147837661624	1207.7448231483588
347.54212800467707	1216.446019132636
339.5814593382109	1223.851292310744
318.4764307806028	1220.3337875511427
326.0668357881636	1222.3702376751223
311.6265530908528	1242.3644752560142
318.1061671216974	1231.8119609772102
323.8452538347312	1239.772629643676
331.99105433065006	1232.1822246361153
318.1061671216974	1252.7318577053657
318.4764307806028	1263.4695038136224
314.77379419154875	1275.3179408985952
328.84381322995415	1268.09779954994
332.54644981900816	1259.0263399067571
336.8044818964203	1242.919870744372
329.58434054776495	1248.2886937985004
345.87594153960276	1240.5131569614873
342.9138322683595	1232.922751953926
349.0231826402987	1228.109324388156
359.57569691910277	1216.446019132636
359.76082874855547	1226.258006093629
371.7943976629811	1214.7798326675615
372.1646613218865	1226.4431379230818
381.42125279452165	1219.7783920627846
385.8644167013865	1211.8177233963183
372.1646613218865	1239.402365984771
381.97664828287975	1232.1822246361153
382.90230743014325	1243.6603980621828
375.3119024225825	1251.4359348991966
356.0581921595014	1238.8469704964127
363.4634653376095	1235.699729395717
364.2039926554203	1247.7332983101426
359.39056508965	1259.2114717362101
345.32054605124466	1263.2843719841696
340.5071184854744	1272.1706997978993
328.65868140050145	1278.094918340386
341.0625139738325	1282.1678185883452
349.76370995810953	1277.1692591931223
359.57569691910277	1269.7639860150139
359.57569691910277	1282.1678185883452
350.31910544646763	1288.0920371308318
333.10184530736626	1287.351509813021
323.2898583463731	1290.4987509137165
317.36563980388655	1285.1299278595882
315.51432150935955	1296.9783649445615
319.2169580984136	1306.2349564171966
313.47787138537984	1314.9361524014737
325.1411766409001	1315.861811548737
333.4721089662717	1309.1970656884398
328.84381322995415	1298.8296832390886
342.3584367800014	1299.755342386352
348.65291898139327	1316.0469433781898
359.2054332601973	1310.6781203240614
346.24620519850816	1308.6416702000818
356.2433239889541	1297.9040240918248
366.42557460885274	1291.0541464020748
367.16610192666354	1302.3471879986898
372.7200568102446	1310.6781203240614
379.5699344999946	1303.0877153165006
388.8265259726297	1309.5673293473453
380.49559364725815	1290.6838827431695
371.4241340040757	1282.352950417798
372.3497931513392	1272.5409634568048
372.3497931513392	1263.2843719841696
384.75362572467026	1269.208590526656
384.19823023631216	1279.5759729760073
384.38336206576486	1255.8790988060616
373.4605841280554	1187.0100582496561
380.31046181780545	1193.6748041099536
365.49991546158924	1176.8278076297572
374.7565069342243	1167.9414798160278
362.7229380197987	1162.7577885913522
370.1282111979068	1155.7227790721495
381.42125279452165	1157.7592291961291
386.4198121897446	1168.1266116454806
380.49559364725815	1179.6047850715481
287.9296789209069	1165.5347660331427
277.19203281265015	1157.9443610255819
266.084123045488	1159.7956793201088
292.18771099831906	1155.3525154132437
304.4064117421974	1153.501197118717
341.2476458032852	1152.945801630359
358.4649059423865	1152.3904061420008
389.4025388161456	1186.4688914282358
393.05723535964535	1177.4982726396456
397.37642218378136	1168.1954087107372
391.39600965805454	1158.2280545011924
370.79681095832876	1144.9382488884662
378.4384491856464	1135.9676300998758
389.4025388161456	1140.2868169240119
398.705402745054	1147.5962100110114
402.6923444288719	1155.237848238329
410.00173751587135	1164.5407121672374
406.6792861126898	1175.5048017977365
401.6956090079174	1184.475420586327
396.3796867628269	1193.446039374917
389.73478395646373	1201.0876776022346
398.37315760473587	1208.3970706892342
409.0050020949169	1202.7489033038255
409.33724723523505	1191.7848136733264
413.9886791996892	1181.4852143234634
391.39600965805454	1224.6770825648239
400.698873586963	1219.0289151794152
410.66622779650766	1214.7097283552791
413.65643405937107	1224.3448374245058
403.6890798498264	1229.328514529278
393.3894804999635	1238.2991333178684
395.05070620155425	1249.9277132290038
405.6825506917353	1242.2860750016862
414.3209243400074	1235.9734173356412
425.2850139705066	1229.9930048099145
423.6237882689158	1220.3578957406878
424.2882785495521	1208.7293158295524
420.6335820060524	1199.0942067603257
430.60093621559713	1194.4427747958716
421.2980722866887	1189.126852550781
424.95276883018846	1179.1594983412363
434.25563275909684	1186.1366462879175
434.587877899415	1204.4101290054164
433.9233876187787	1215.3742186359154
443.5584966880052	1221.6868763019604
450.53564463468655	1213.3807477940065
445.88421267023233	1203.74563872478
441.5650258460963	1193.7782845152353
446.88094809118684	1184.475420586327
453.1936057572318	1194.1105296555534
459.838508563595	1186.801136568554
437.24583902196025	1176.501537218691
418.64011116414343	1170.8533698332824
428.9397105140063	1168.5276538510552
422.62705284796135	1160.2215253431013
416.9788854625527	1152.5798871157838
410.00173751587135	1145.2704940287842
413.9886791996892	1135.9676300998758
423.29154312859765	1141.6157974852845
428.60746537368817	1148.925190572284
434.25563275909684	1156.5668287996016
438.5748195832329	1166.5341830091463
455.85156687977707	1178.4950080606
466.15116622963995	1178.4950080606
464.8221856683673	1196.7684907780986
459.1740182829586	1204.4101290054164
468.8091273521852	1207.0680901279616
461.8319794055039	1215.3742186359154
478.1119912810936	1199.0942067603257
454.52258631850447	1224.0125922841876
467.81239193123076	1224.6770825648239
458.8417731426405	1233.647701353414
474.12504959727573	1215.0419734955974
480.10546212300255	1207.7325804085979
396.3796867628269	1272.5203827706387
394.38621592091795	1262.2207834207757
403.3568347095082	1266.2077251045935
404.02132499014454	1256.240370895049
413.3241889190529	1250.59220350964
420.6335820060524	1244.6117909839134
431.92991677686973	1239.2958687388227
441.23278070577817	1245.608526404868
453.1936057572318	1245.608526404868
432.59440705750603	1252.5856743515492
420.96582714637054	1257.2371063160033
408.34051181428055	1275.1783438931839
412.99194377873476	1264.5464994030028
426.28174939146106	1264.8787445433209
435.5846133203695	1271.1914022093658
438.90706472355106	1260.891802859503
447.213193231505	1254.9113903337761
391.7282547983727	1287.4714140849555
401.3633638675993	1283.816717541456
394.7184610612361	1297.4387682945003
405.018060411099	1305.080406521818
407.01153125300794	1294.780807171955
414.9854146206437	1284.4812078220923
410.00173751587135	1315.3800058716809
417.31113060287083	1306.7416322234087
419.63684658509794	1297.1065231541822
430.60093621559713	1290.129375207501
437.5780841622784	1281.1587564189106
431.26542649623343	1300.4289745573637
433.59114247846054	1311.0608190475448
439.9038001445055	1303.086935679909
441.23278070577817	1292.455091189728
449.87115435405025	1280.1620209979562
456.1838120200952	1288.1359043655918
456.1838120200952	1299.0999939960911
447.213193231505	1304.7481613814998
455.5193217394589	1308.7351030653176
426.94623967209736	1282.4877369801832
422.9592979882795	1275.1783438931839
446.88094809118684	1267.8689508061843
456.51605716041337	1262.553028561094
465.8189210893218	1271.1914022093658
461.49973426518574	1279.829775857638
474.12504959727573	1279.49753071732
465.48667594900365	1290.129375207501
478.44423642141174	1291.4583557687736
446.88094809118684	1287.8036592252738
470.1381079134578	1302.754690539591
480.76995240363885	1303.7514259605452
487.0826100696839	1296.442032873546
496.0532288582741	1298.7677488557729
494.3920031566833	1289.7971300671827
484.4246489471386	1282.8199821205014
488.4115906309565	1274.1816084722293
478.77648156172995	1268.5334410868206
471.1348433344123	1259.8950674385485
460.5029988442313	1253.2501646321855
464.157695387731	1243.2828104226408
470.470353053776	1233.9799464937323
475.45403015854833	1249.9277132290038
480.4377072633207	1241.6215847210499
480.4377072633207	1227.002798547051
486.0858746487294	1217.6999346181426
490.7373066131836	1231.6542305115051
491.06955175350174	1243.947300703277
483.09566838586596	1256.240370895049
489.0760809115928	1263.8820091223665
498.71118998081937	1254.9113903337761
500.70466082272833	1268.2011959465026
499.0434351211375	1278.1685501560473
511.0042601725912	1274.5138536125476
508.34629905004596	1284.4812078220923
520.6393692418178	1281.1587564189106
509.01078933068226	1262.885273701412
512.9977310145001	1252.9179194918672
504.6916025065462	1244.9440361242314
515.3234469967273	1241.9538298613681
525.290801206272	1247.9342423870949
524.2940657853175	1260.891802859503
525.290801206272	1271.8558924900021
519.3103886805451	1293.4518266106825
506.68507334845515	1298.1032585751366
470.1381079134578	1314.7155155910446
490.0728163325473	1310.3963287669085
445.88421267023233	1315.3800058716809
501.7013962436828	1307.7383676443633
517.6491629789543	1304.7481613814998
511.33650531290937	1314.3832704507263
524.2940657853175	1314.3832704507263
528.6132526094535	1296.774278013864
528.6132526094535	1305.080406521818
536.5871359770894	1308.7351030653176
538.9128519593164	1293.7840717510007
532.6001942932714	1285.810188383365
545.8899999059977	1302.754690539591
544.8932644850432	1282.4877369801832
536.5871359770894	1276.5073244544565
536.2548908367712	1266.2077251045935
501.0369059630465	1235.6411721953232
496.38547399859226	1208.3970706892342
489.74057119222914	1200.0909421812803
486.0858746487294	1189.7913428314173
497.04996427922856	1194.4427747958716
505.35609278718255	1201.0876776022346
509.01078933068226	1211.7195220924157
499.37568026145567	1217.6999346181426
500.040170542092	1227.002798547051
511.0042601725912	1223.6803471438693
511.0042601725912	1232.9832110727777
517.9814081192725	1217.0354443375063
521.9683498030904	1225.6738179857784
525.290801206272	1234.9766819146869
535.2581554158166	1229.328514529278
530.2744783110443	1216.703199197188
535.9226456964531	1241.9538298613681
535.5904005561348	1255.9081257547307
546.2222450463158	1251.2566937902766
546.8867353269522	1261.224047999821
547.2189804672704	1270.8591570690478
555.1928638349061	1265.5432348239572
556.8540895364969	1276.8395695947745
552.5349027123609	1289.1326397865464
556.5218443961787	1300.0967294170457
544.8932644850432	1314.7155155910446
558.5153152380877	1309.0673482056359
550.87367701077	1311.393064187863
544.8932644850432	1237.634643037232
547.5512256075885	1227.002798547051
542.5675485028162	1217.3676894778243
540.9063228012253	1207.4003352682796
551.8704124317246	1211.7195220924157
517.6491629789543	1203.0811484441438
518.6458983999088	1193.7782845152353
529.9422331707261	1190.1235879717356
528.6132526094535	1200.7554324619166
541.2385679415436	1196.7684907780986
521.6361046627723	1210.058296390825
530.2744783110443	1208.3970706892342
555.5251089752243	1254.579145193458
555.1928638349061	1245.2762812645497
555.8573541155424	1231.6542305115051
557.5185798171333	1222.0191214422787
567.1536888863598	1226.3383082664147
565.8247083250872	1238.2991333178684
577.4532882362226	1243.947300703277
577.7855333765408	1231.6542305115051
575.7920625346319	1220.0256506003698
574.1308368330411	1211.3872769520976
564.1634826234964	1212.7162575133702
558.5153152380877	1206.4035998473253
560.5087860799966	1194.4427747958716
565.8247083250872	1201.752167882871
579.1145139378135	1201.0876776022346
581.1079847797224	1190.1235879717356
591.4075841295853	1195.7717553571442
592.4043195505398	1206.071354707007
584.7626813232222	1213.3807477940065
584.430436182904	1225.3415728454602
593.7333001118124	1218.0321797584606
567.1536888863598	1249.2632229483675
567.1536888863598	1260.2273125788668
566.4891986057235	1271.1914022093658
567.4859340266779	1283.1522272608197
569.4794048685869	1294.448562031637
576.4565528152682	1267.204460525548
578.4500236571771	1254.579145193458
589.4141132876764	1250.9244486499583
587.4206424457674	1238.6313784581864
596.0590160940395	1230.3252499502325
597.7202417956303	1243.6150555629588
596.7235063746758	1256.9048611756853
572.4696111314503	1306.0771419427724
586.7561521651311	1300.4289745573637
590.4108487086309	1310.3963287669085
566.8214437460416	1315.3800058716809
599.0492223569029	1300.4289745573637
593.7333001118124	1290.129375207501
590.743093848949	1276.8395695947745
587.0883973054492	1265.5432348239572
598.7169772165847	1268.865686227139
594.0655452521305	1184.807665726645
585.0949264635403	1178.8272532009182
570.4761402895414	1192.7815490942808
550.5414318704519	1192.4493039539627
551.2059221510882	1201.419922742553
541.2385679415436	1185.8044011475995
533.5969297142259	1178.8272532009182
544.8932644850432	1175.8370469380548
553.1993929929972	1184.1431754460086
564.4957277638146	1182.814194884736
575.7920625346319	1182.1497046040997
566.4891986057235	1172.182350394555
579.4467590781317	1168.1954087107372
591.4075841295853	1168.1954087107372
569.4794048685869	1160.8860156237376
557.5185798171333	1162.2149961850102
556.5218443961787	1172.5145955348733
546.5544901866341	1167.1986732897826
535.9226456964531	1169.5243892720098
526.9520269078628	1163.5439767462829
524.9585560659538	1171.850105254237
522.3005949434086	1180.8207240428271
512.9977310145001	1184.475420586327
505.02384764686434	1191.7848136733264
495.05649343731966	1185.1399108669632
486.0858746487294	1179.8239886218726
496.0532288582741	1175.1725566574185
511.6687504532275	1174.175821236464
504.6916025065462	1166.5341830091463
491.06955175350174	1167.1986732897826
481.4344426842752	1163.2117316059648
475.7862752988665	1169.8566344123278
468.47688221186706	1161.550505904374
458.1772828620042	1158.8925447818287
447.8776835121413	1156.2345836592835
460.5029988442313	1170.188879552646
448.5421737927776	1172.182350394555
452.5291154765955	1164.8729573075555
440.90053556545996	1148.5929454319657
436.58134874132395	1140.9513072046482
438.90706472355106	1131.980688416058
426.94623967209736	1129.6549724338308
432.92665219782424	1122.0133342065133
449.20666407341395	1132.6451786966943
443.5584966880052	1124.6712953290585
453.52585089754996	1147.9284551513294
456.51605716041337	1138.6255912224212
466.15116622963995	1142.944778046557
464.157695387731	1152.9121322561018
474.78953987791203	1152.5798871157838
477.77974614077544	1140.9513072046482
486.0858746487294	1150.918661414193
494.7242482970015	1156.8990739399198
498.04669970018307	1148.5929454319657
489.0760809115928	1140.2868169240119
493.39526773572885	1131.6484432757397
479.7732169826844	1130.9839529951034
504.6916025065462	1130.6517078547854
511.0042601725912	1138.293346082103
499.37568026145567	1138.6255912224212
509.67527961131856	1148.5929454319657
506.02058306781885	1155.9023385189653
520.6393692418178	1146.931719730375
518.6458983999088	1156.2345836592835
515.9879372773636	1165.537447588192
528.2810074691354	1151.9153968351475
533.2646845739077	1144.27375860783
522.6328400837267	1137.2966106611484
533.5969297142259	1135.6353849595578
540.5740776609072	1128.3259918725582
544.2287742044069	1139.6223266433756
552.2026575720428	1144.9382488884662
541.2385679415436	1149.2574357126023
539.9095873802709	1159.557035062465
550.87367701077	1155.237848238329
560.8410312203148	1152.2476419754655
573.1341014120866	1151.2509065545112
582.7692104813132	1156.2345836592835
580.4434944990861	1145.2704940287842
558.8475603784059	1136.299875240194
552.5349027123609	1129.987217574149
563.4989923428601	1125.668030750013
569.4794048685869	1133.3096689773306
576.12430767495	1126.6647661709674
580.4434944990861	1135.9676300998758
588.0851327264037	1138.9578363627393
595.3945258134032	1133.3096689773306
588.4173778667218	1127.9937467322402
591.0753389892672	1148.5929454319657
600.7104480584937	1141.9480426256027
568.1504243073143	1142.612532906239
568.1504243073143	1117.029657101741
556.1895992558606	1118.6908828033318
545.5577547656795	1119.355373083968
549.2124513091793	1112.7104702776048
560.5087860799966	1110.716999435696
553.5316381333154	1103.4076063486964
565.492463184769	1104.0720966293327
573.4663465524048	1108.0590383131507
578.117778516859	1116.6974119614229
596.7235063746758	1123.3423147677859
593.7333001118124	1107.3945480325144
583.1014556216313	1104.0720966293327
589.4141132876764	1116.0329216807863
401.6956090079174	1137.9611009417847
394.0539707805998	1131.6484432757397
403.02458956919	1128.9904821531945
404.02132499014454	1119.0231279436498
390.73151937741824	1121.681089066195
383.0898811501006	1126.9970113112856
377.7739589050101	1119.687618224286
377.1094686243738	1109.3880188744233
389.07029367582743	1110.716999435696
398.705402745054	1110.3847542953777
400.0343833063266	1100.417400085833
415.3176597609619	1124.6712953290585
416.3143951819163	1114.7039411195137
424.2882785495521	1120.0198633646044
424.2882785495521	1110.0525091550596
438.5748195832329	1115.36843140015
447.8776835121413	1115.036186259832
445.5519675299142	1106.7300577518781
428.27522023337	1099.7529098051966
418.64011116414343	1102.0786257874238
409.33724723523505	1097.0949486826514
409.0050020949169	1107.3945480325144
420.30133686573424	1090.7822910166065
431.5976716365516	1090.1178007359701
425.2850139705066	1082.4761625086526
438.90706472355106	1098.423929243924
433.59114247846054	1108.0590383131507
456.8483023007315	1107.0623028921962
465.48667594900365	1104.736586909969
477.11525586013914	1121.348843925877
482.7634232455478	1113.3749605582411
482.43117810522966	1104.404341769651
487.7471003503202	1122.6778244871496
492.3985323147744	1113.3749605582411
499.0434351211375	1123.3423147677859
534.2614199948622	1119.0231279436498
538.2483616786801	1112.3782251372868
542.235303362498	1103.7398514890147
470.470353053776	1111.7137348566505
491.73404203413804	1100.7496452261512
484.75689408745677	1094.7692327004243
462.16422454582204	1095.7659681213788
451.532380055641	1097.7594389632877
442.56176126705077	1087.792084753743
454.8548314588226	1085.798613911834
467.1479016505944	1083.472897929607
474.12504959727573	1088.7888201746975
476.783010719821	1078.1569756845165
484.75689408745677	1083.472897929607
472.7960690360031	1097.4271938229697
501.0369059630465	1106.7300577518781
512.3332407338638	1106.0655674712418
521.9683498030904	1102.410870927742
532.2679491529533	1102.410870927742
525.290801206272	1092.4435167181973
534.5936651351803	1094.104742419788
503.3626219452736	1096.7627035423334
494.3920031566833	1088.7888201746975
547.5512256075885	1095.1014778407425
559.179805518724	1096.098213261697
572.1373659911321	1098.423929243924
578.4500236571771	1091.4467812972428
589.0818681473581	1096.4304584020151
593.068809831176	1090.4500458762884
584.0981910425859	1084.8018784908797
566.4891986057235	1089.7855555956519
553.8638832736335	1085.798613911834
543.8965290640888	1086.4631041924704
532.2679491529533	1084.8018784908797
297.96032117249973	1225.0024422976917
308.00260280368025	1229.3450505706346
304.2028205648552	1237.7588540994614
293.3462998824979	1234.5018978947542
355.37746072243647	1249.4369848648225
347.1339897563359	1251.762066419364
337.83366353817115	1250.9165822177124
386.87174723394884	1149.035735918726
436.6475773060023	1228.6969771427434
446.7211172976201	1233.8736574162137
578.5576011349584	1299.1794245230576
579.7506539662818	1311.2292581194229
581.5402332132667	1289.3963913062066
454.39943668561665	1121.8172458710367
461.07280355174197	1117.090277674198
470.2486829926643	1133.7736948395113
467.74617041786735	1124.0417014930786
461.07280355174197	1128.490612737162
504.1841508541454	1180.2883728569382
476.6983755670438	1181.1340890196182
472.04693667230356	1188.7455344837385
580.5477881138364	794.8797002564351
596.63591142766	817.0966324517154
627.6630063900344	854.6355868506374
631.8765624960357	848.1237274140898
633.4087647163999	838.5474635368138
634.940966936764	828.9711996595378
651.4121408056787	809.4356213498946
718.06293739152	756.19159419224
706.5714207387886	750.4458358658745
700.825662412423	756.19159419224
739.1307179215271	740.1034708784163
742.1951223622555	744.7000775395089
746.2240240410305	738.2113525971854
750.2590453040423	742.8228054691989
753.9097788277197	736.8663455095146
756.7919368727281	729.9491662014944
761.9798213537434	736.4820577701802
759.0976633087349	753.3907183008964
768.3205690527619	763.7664872629268
648.2306505107435	756.0807324762377
657.2614123851033	764.9193504809301
655.147829818764	758.1943150425772
653.2263911220915	802.0031173267055
623.2519474540038	757.2335956942411
627.67125645635	750.3164163862209
611.3390275346355	662.6988118179643
613.260466231308	656.1659202492784
368.3866997615623	1133.5223582713845
367.3182726796575	1124.2626568948765
367.67441504029244	1114.6468131577337
402.2202240218799	1090.429132634559
412.5483524802927	1082.2378583399557
419.3150573323562	1072.265872242178
430.71161287267375	1072.265872242178
436.0537482821976	1080.1010041761463
446.73801910124524	1075.4711534878923
349.8672970085463	1145.9873408936069
358.7708560244194	1141.7136325659878
347.01815812346695	1138.1522089596385
358.1878943731191	1131.0237667048868
356.73730135141653	1120.8696155529685
347.30844671034987	1127.9775213593111
338.3147699757939	1134.3601306548023
328.74085603255696	1132.0391818200783
334.6882874215375	1123.9158608985442
342.95666764524213	1119.9992597399469
349.1942176385632	1112.1660574227533
355.866945538395	1105.2032109185807
366.601333898994	1104.3328551055592
360.6539025100135	1096.0644748818545
366.3112152946535	1087.5059760538097
359.4934280926514	1079.9628923409564
351.9503443797981	1087.3609167516395
348.75903973205243	1079.0925365279345
342.3764304365611	1086.0553830321069
347.59856531469035	1095.194119068833
335.2685246302185	1094.4688225579816
341.94125253005035	1103.8976771990488
330.1914490542595	1102.5921434795162
335.55864323455904	1113.4715911422854
321.34283162187387	1109.119812077178
317.4262304632769	1102.447084177346
323.95389906093845	1093.1632888384495
331.49698277379184	1085.039967916915
326.85508510434363	1118.4036074160745
320.327416506682	1126.236809733268
316.55587465025536	1136.390960885186
326.41990719783286	1142.0482736698264
339.18512578881547	1143.7889852958695
330.6266269607703	1151.4771283108928
317.57128976544715	1148.721001569658
296.24753693155077	1145.6747562240823
307.707221803001	1143.3538073893585
301.46967180967994	1135.085427165654
309.59299273121434	1129.4281143810135
314.0898310984923	1119.5640818334364
300.5993159966584	1122.7553864811819
291.4605799599322	1130.0083515896947
291.17046135559167	1139.002028324251
282.46690322537626	1136.1008422808457
282.90208113188703	1146.980289943615
275.21393811686346	1142.048273669826
268.83132882137215	1149.0111201739985
256.3562288347301	1146.8352306414447
260.853067202008	1153.7980771456168
246.20207768281207	1149.5913573826795
249.97361953923874	1136.9711980938673
243.15583233723666	1139.5822655329318
262.7388381302214	1137.5514353025483
269.26650672788287	1120.5794969486283
278.55030206677935	1124.6411574093952
271.2973369582665	1131.6040039135678
277.8250055559281	1114.1968876531369
288.1242160100163	1119.5640818334364
289.71986833388917	1109.4099306815183
297.9882485575938	1113.3265318401154
309.59299273121434	1111.440760911902
299.14872297495583	1104.4779144077295
305.53133227044714	1101.7217876664947
312.3491194724492	1093.0182295362795
318.8767880701108	1083.299256290872
299.7289601836369	1091.2775179102364
291.4605799599322	1099.545898133941
283.0471404340574	1091.132458608066
293.78152879465637	1083.299256290872
307.707221803001	1083.1541969887019
302.4850869248718	1076.4814690888697
312.78429737896	1075.3209946715078
325.5495159699426	1075.0308760671676
338.3147345609252	1074.5956981606564
347.74358920199194	1069.3735632825276
339.4752089782873	1062.265657476185
330.1914136393908	1066.327317936952
320.61749969615386	1064.2964877065683
315.39536481802463	1055.0126923676721
328.4507020133477	1054.7225737633316
309.59299273121434	1065.6020214261007
303.50050204006357	1057.188581900226
297.55307065108303	1064.2964877065683
285.51314857095167	1076.4814690888697
291.895757866443	1072.4198086281028
277.97006485809834	1081.703603966999
278.55030206677935	1070.3889783977193
287.1088008948246	1064.1514284043983
283.0471404340574	1056.0281074828638
293.0562322838051	1055.592929576353
296.24753693155077	1045.7288970287757
306.6918066878092	1047.614667956989
283.62737764273834	1046.3091342374566
272.31275207345834	1049.5004388852024
263.31907533890234	1055.1577516698421
267.09061719532906	1067.7779109586547
272.74792997996906	1060.8150644544821
254.03528000000594	1071.5494528150812
257.0815253455813	1064.7316656130793
268.25109161269114	1077.4968842040619
257.5167032520921	1080.2530109452969
265.78508347579674	1087.7960946581502
272.31275207345834	1095.629296975344
279.4206578798009	1102.7372027816864
268.25109161269114	1104.9130923142404
260.1277706911567	1111.8759388184126
253.4550427913249	1102.011906270835
256.93646604341103	1093.5984667449602
241.7052393155341	1099.6909574361111
234.59733350919151	1108.3945155663266
253.1649241869844	1121.8850306681602
259.8376520868162	1127.9775213593114
245.47678117196077	1112.1660574227533
238.51393466778845	1120.5794969486283
245.04160326545002	1128.5577585679923
233.72697769616997	1130.153410891865
232.56650327880791	1139.2921469285911
235.46768932221306	1148.5759422674878
372.54872987310586	1076.1913504845295
377.04556824038383	1084.7498493125747
362.9748159298689	1069.808741189038
356.1570287278668	1064.006369102228
348.90406361935396	1057.188581900226
360.0736298864638	1055.4478702741828
369.21236592318996	1052.836802835118
371.24319615357354	1064.4415470087386
379.8016949816187	1058.0589377132471
377.77086475123514	1045.7288970287757
369.792603131871	1038.6209912224328
362.5396380233581	1044.5684226114136
351.66019036058884	1047.0344307483076
339.9103868847981	1051.2411505112455
343.9720473455652	1041.8122958701786
332.5123624741149	1044.4233633092433
354.12619849748324	1038.766050524603
325.5495159699426	1037.6055761072412
321.34279620700516	1045.7288970287757
314.96018691151386	1040.3617028484762
302.77520552921226	1038.0407540137517
289.57480903171887	1036.7352202942197
276.6645311385661	1038.6209912224328
265.49496487145626	1043.2628888918812
255.92105092821927	1040.9419400571571
244.17124745242847	1043.117829589711
241.4151207111936	1052.2565656264371
252.4396276761331	1050.515854000394
247.36255210017413	1060.9601237566526
244.89654396327975	1070.5340376998895
246.7823148914931	1080.5431295496373
230.10049514191354	1096.4996527883652
217.7704544574417	1098.6755423209195
219.94634398999557	1108.104396961986
228.06966491152994	1115.6474806748395
223.28270793991146	1124.2059795028847
221.25187770952786	1134.795308561313
211.53290446412066	1125.9466911289278
219.65622538565503	1088.0862132624904
227.9246056093597	1082.5739597800207
226.1838939833166	1104.042736501219
216.90009864442015	1117.8233702073933
209.21195562939656	1114.0518283509666
215.01432771620682	1079.5277144344454
221.97717422037917	1073.8704016498054
209.6471335359073	1070.6790970020597
221.39693701169813	1065.4569621239302
213.1285567879935	1061.1051830588228
234.59733350919151	1076.1913504845295
232.56650327880791	1066.7624958434628
229.81037653757303	1058.2039970154174
220.67164050084685	1056.0281074828638
217.7704544574417	1048.6300830721807
221.39693701169813	1042.5375923810298
229.66531723540277	1048.6300830721807
234.307214904851	1038.766050524603
246.3471369849823	1090.9873993058955
237.49851955259666	1089.6818655863635
214.28906662022422	1141.322977158975
206.31080500086009	1137.1162573960373
199.05783989234726	1130.4435294962057
198.912780590177	1120.1443190421176
190.0641631577913	1115.502421372669
198.1874840793257	1109.1198120771776
188.0333329274077	1126.236809733268
184.98708758183233	1135.5206050721645
193.69064571204774	1141.1779178568045
174.54281782557382	1139.5822655329318
176.28352945161691	1129.2830550788437
177.87918177548974	1119.1289039269254
165.69420039318817	1122.900445783352
178.89459689068153	1107.2340411489643
187.30803641655643	1102.3020248751757
197.1720689641339	1098.385423716579
206.74598290737086	1101.5767283643243
208.63175383558422	1090.2621027950445
196.44677245328262	1088.3763318668312
203.11950035311443	1078.9474772257643
186.29262130136465	1091.7126958167469
178.45941898417075	1096.644712090536
169.9009201561256	1101.5767283643243
169.6108015517851	1113.4715911422854
157.4258201694835	1115.3573620704988
163.66337016280457	1132.7644783309295
152.34874459352451	1124.496098107225
145.53095739152243	1130.588588798376
153.21910040654606	1136.2459015830157
139.5835260025419	1138.42179111557
135.08668763526393	1126.8170469419492
141.324237628585	1118.5486667182447
136.53728065696652	1109.1198120771776
148.7222620392681	1108.5395748684969
158.29617598250505	1103.4624992925376
155.83016784561067	1093.888585349301
159.31159109769686	1084.3146714060638
168.5953864365933	1091.4225772124064
168.1602085300825	1080.6881888518074
177.44400386897897	1085.1850272190852
198.76772128800673	1070.243919095549
202.9744410509442	1061.395301663163
207.18116081388163	1051.9664470220966
209.647168950776	1041.8122958701788
212.98353290069193	1033.9790935529845
225.458632887334	1031.9482633226012
201.66890733141187	1033.9790935529845
191.07957827298313	1036.5901609920493
187.01791781221593	1044.5684226114136
197.31712826630417	1042.3925330788595
196.1566538489421	1053.1269214394586
187.7432143230672	1056.3182260872045
187.88827362523747	1068.2130888651654
176.57364805595742	1062.845894684866
177.0088259624682	1051.9664470220966
173.67246201255227	1042.9727702875407
169.46574224961483	1033.8340342508145
180.49024921455435	1032.0933226247712
162.06771783893174	1045.003600517924
157.57087947165377	1033.2537970421333
147.41672831973577	1038.1858133159224
150.89815157182196	1047.6146679569888
166.85467481055022	1055.592929576353
158.29617598250505	1054.1423365546502
149.7376771544599	1059.3644714327797
158.44123528467532	1063.8613098000578
167.72503062357174	1070.0988597933788
179.0396561928518	1074.305579556316
189.04874804259953	1079.237595830105
155.54004924127017	1074.740757462827
138.2779922830096	1054.2873958568205
138.42305158517982	1042.3925330788595
128.8491376419429	1045.5838377266055
121.59617253343005	1038.3308726180924
137.69775507432857	1032.6735598334526
109.70130975546897	1043.6980667983921
118.84004579219517	1048.9202016765214
103.02858185563716	1050.8059726047347
105.05941208602076	1060.2348272458012
115.64874114444952	1058.2039970154178
126.23807020287826	1057.0435225980555
113.76297021623617	1066.9075551456328
132.9107981027101	1064.586606310909
137.2625771678178	1073.4352237432945
109.84636905763924	1078.3672400170835
101.8681074382751	1071.404393512911
94.470083027592	1065.31190282176
93.88984581891097	1056.1731667850338
95.19537953844328	1043.262888891881
103.17364115780741	1034.1241528551548
91.4238376820166	1033.9790935529845
83.15545745831196	1041.6672365680085
82.43016094746068	1052.5466842307778
79.09379699754476	1075.4660539736783
89.39300745163301	1074.1605202541457
82.14004234312016	1063.8613098000578
97.5163283731674	1081.2684260604885
105.63964929470178	1090.5522213993847
117.24439346832234	1085.9103237299366
129.71949345496444	1082.719019082191
145.53095739152243	1069.2285039803573
146.25625390237374	1083.734434197383
137.55269577215833	1090.1170434928742
143.6451864633091	1098.095305112238
130.73490857015625	1100.9964911556433
124.49735857683518	1093.888585349301
114.92344463359822	1099.2557795296004
120.58075741823825	1108.684634170667
128.26890043326188	1117.8233702073933
114.3432074249172	1118.2585481139038
120.14557951172748	1127.9775213593111
128.26890043326188	1134.9403678634837
115.79380044661977	1137.8415539068887
106.65506440989358	1143.2087480871883
102.30328534478588	1135.5206050721645
105.92976789904229	1126.5269283376085
98.09656558184842	1118.1134888117335
106.51000510772332	1109.1198120771776
99.69221790572125	1100.851431853473
92.4392527972084	1089.8269248885335
82.14004234312016	1086.9257388451283
85.91158419954684	1098.2403644144088
90.84360047333557	1109.1198120771776
84.60605048001453	1117.3881923008823
81.55980513443913	1128.412699265822
93.01949000588942	1130.153410891865
82.57522024963093	1138.5668504177402
94.76020163193252	1140.5976806481235
123.91716120988144	1073.2901644411243
123.19186469903015	1065.6020214261007
61.15666142812248	1056.313004280115
50.28734611979591	1054.2670155161945
37.24416774980402	1051.8374038590393
24.328863677557155	1051.3259066680591
11.029936712075232	1051.1980323703142
2.3344844654139743	1060.9164789989356
8.856073650409918	1068.7168111613817
1.4393643811988448	1078.051634896768
4.764096122569326	1096.3376594743056
9.367570841389991	1111.4268266082179
16.14490862187597	1102.0920028728315
15.889160026385936	1090.3275674802899
13.203799773740547	1078.8188806832381
22.41074921138188	1071.5300457117721
19.59751466099147	1061.4279761899156
32.76856732872837	1062.8345934651109
34.3030589016686	1074.3432802621626
44.40512842352506	1064.113336442561
46.32324288970034	1075.4941489418677
56.681061007046836	1066.0314509087364
59.366421259692224	1078.435257790003
72.66534822517414	1056.95237576884
67.29462771988337	1071.657920009517
71.25873094997894	1065.7757023132463
70.49148516350883	1082.5272353178436
51.94971199048115	1086.4913385479392
63.07477589429776	1090.4554417780348
73.17684541615422	1094.1637964126403
78.03606873046492	1105.288860316457
73.43259401164426	1112.194072394688
63.3305244897878	1102.9871229570467
52.07758628822617	1096.3376594743056
43.76575693479997	1091.222687564505
36.476921963333915	1086.2355899524491
24.96823516628225	1082.7829839133337
28.932338396377823	1093.2686763284253
28.037218312162693	1104.1379916367518
39.92952800244941	1098.1278996427359
40.82464808666454	1108.9972149510625
52.589083479206245	1107.9742205691023
51.05459190626602	1119.355033068409
63.07477589429776	1114.6236840518434
61.2845357258675	1125.109376466935
74.32771409585939	1122.0403933210544
70.87510805674388	1133.676954415851
65.88801044468816	1143.2675267467275
58.08767828224204	1134.444200202321
46.19536859195532	1137.1295604549666
47.4741115694055	1128.9456053992853
36.86054485656897	1132.526085736146
40.313150895684466	1119.9944045571342
16.40065721736601	1120.6337760458591
28.29296690765273	1124.9815021691898
26.119103845987414	1135.9786917752615
12.308679689525418	1132.909708629381
18.06302308805125	1142.5002809602574
4.252598931589252	1144.8020183196677
0.927867190218771	1133.549080118106
3.6132274428641593	1122.6797648097795
22.538623509126896	1111.5547009059628
30.211081373828005	1115.3909298383135
4.508347527079289	1086.8749614411743
0.16062140374865994	1107.2069747826322
4.057675141850847	1042.3331816071109
0.9169250728014282	1033.280431408086
10.708675288073145	1032.3566813877771
17.174925430233714	1041.5941815908636
27.705675661752352	1029.5854313268512
29.183675694246194	1040.8551815746166
37.6821758810858	1035.312681452765
45.44167605167848	1042.702681615234
56.15717628725885	1045.8434316842836
56.34192629132058	1035.312681452765
67.05742652690095	1047.6909317249008
72.96942665687632	1039.9314315543081
66.87267652283921	1030.6939313512219
79.98992681122209	1032.1719313837154
76.84917674217266	1022.934431180629
88.67317700212342	1025.8904312456166
90.33592703867899	1016.8376810465918
101.05142727425937	1024.0429312049991
110.10417747328415	1018.5004310831474
114.35342756670396	1029.0311813146661
127.2859278510251	1029.9549313349746
100.49717726207417	1013.5121809734807
113.79917755451876	1009.2629308800609
122.29767774135837	1020.7174311318881
128.39442787539548	1013.1426809653573
124.51467779009914	1005.3831807947646
134.86067801755607	1005.1984307907028
137.07767806629678	1022.7496811765673
148.5321783181241	1028.292181298419
159.4324285577662	1025.3361812334313
150.1949283546797	1019.0546810953326
141.69642816784008	1012.9579309612955
145.94567826125987	1003.1661807460238
146.6846782775068	994.2981805510607
150.01017835061793	986.1691803723446
156.66117849684025	996.8846806079249
162.75792863087736	985.6149303601594
167.74617874054408	993.0049305226286
175.32092890707503	999.1016806566657
177.72267895987753	989.309930441394
164.60542867149465	1004.2746807703942
155.36792846840814	1009.4476808841226
162.94267863493909	1015.1749310100363
174.5819288908281	1011.6646809328633
171.25642881771697	1022.5649311725055
136.52342805411163	997.8084306282336
127.47067785508682	994.4829305551225
136.8929280622351	989.1251804373322
129.1334278916424	981.7351802748631
126.17742782665471	974.1604301083321
135.2301780256795	971.7586800555296
142.2506781800253	977.8554301895667
155.7374284765316	976.931680169258
115.83142759919781	999.1016806566657
115.64667759513607	989.4946804454557
116.75517761950645	978.963930213937
106.77867740017301	994.6676805591842
105.85492737986435	984.8759303439125
107.14817740829648	973.9756801042704
118.04842764793857	969.3569300027272
119.89592768855587	959.5651797874553
129.31817789570414	964.9229299052456
140.95742815159318	962.1516798443196
131.53517794444488	954.7616796818504
120.0806776926176	949.588679568122
109.54992746109896	945.1546794706404
108.62617744079031	953.65317965748
107.51767741641993	963.8144298808752
96.98692718490129	959.5651797874553
96.98692718490129	948.4801795437515
99.57342724176551	939.7969293528503
87.93417698587649	943.4919294340848
88.48842699806168	933.7001792188131
79.25092679497516	938.6884293284799
76.84917674217266	947.1869295153194
75.92542672186401	958.0871797549615
86.82567696150612	953.2836796493566
86.64092695744438	963.26017986869
95.8784271605309	968.2484299783567
88.11892698993823	973.0519300839617
78.14242677060479	970.0959300189741
96.24792716865437	978.5944302058136
82.94592687620977	980.9961802586162
93.84617711585187	988.3861804210853
81.8374268518394	990.7879304738879
90.33592703867899	999.1016806566657
89.7816770264938	1007.6001808435053
101.2361772783211	1003.1661807460238
79.06617679091343	1012.0341809409869
80.17467681528382	1002.2424307257152
71.67617662844421	995.9609305876163
71.49142662438248	986.3539303764063
70.56767660407382	975.6384301408259
68.72017656345652	967.6941799661715
59.667426364431726	968.802679990542
62.99292643754288	959.3804297833937
51.35367618165385	971.2044300433444
60.77592638880211	979.1486802179988
61.699676409110765	990.048930457641
60.22167637661692	1001.68818071353
67.4269265350244	1007.4154308394436
48.5824261207279	1006.3069308150732
57.81992632381442	1012.4036809491103
55.04867626288846	1022.3801811684438
66.50317651471576	1019.7936811115795
44.88742603949329	1015.9139310262832
45.25692604761675	1026.998931269987
31.0311757348635	1019.6089311075178
33.432925787665994	1008.1544308556905
[truncated: 18,729 more rows]
