# Supplementary material for: Intervisit Reproducibility of Foveal Cone Density Metrics
Source: Transl Vis Sci Technol. 2024 Jun 24;13(6):18. doi: 10.1167/tvst.13.6.18 (PMC11205225; doi:10.1167/tvst.13.6.18)
Supplement: Supplement 3 [file tvst-13-6-18_s003.zip › JC_10220_visit1_300um_coords.csv]

62.6	727.6
509.5	775.0
631.0	779.0
590.0	780.0
287.0729800721594	296.85528345600756
484.0	2.5
453.0	776.0
807.0	787.0
109.0	742.0
417.0	776.0
773.0	777.0
746.0	792.0
543.0	787.0
115.0	734.0
191.5	756.0
395.0	764.0
602.0	792.0
778.0	784.0
571.0	791.0
182.0	766.0
153.0	762.0
140.4	532.4
414.0	754.0
551.0	795.0
681.0	45.5
673.5	190.0
198.0	774.0
97.0	726.0
434.0	746.0
475.0	748.0
278.0	754.0
568.0	806.0
32.0	742.0
281.805585942395	428.54013670011733
501.0	744.0
764.0	802.0
551.0	811.0
361.1927403267012	511.6897154628267
763.0	815.0
652.0	810.0
179.0	714.0
505.0	736.0
706.0	824.0
168.0	726.0
674.2264486098422	68.4761236869371
187.0	722.0
581.0	825.0
821.0	817.0
458.0	730.0
678.0	820.0
194.89358280128252	422.144015256832
740.4	16.4
383.0	716.0
355.0	716.0
468.5	725.0
175.0	730.0
646.0	828.0
384.0	726.0
524.0	834.0
25.0	646.0
507.0	716.0
82.0	758.0
625.0	48.0
536.0	838.0
678.0	836.0
694.0	836.0
515.0	839.0
158.0	742.0
119.5	746.0
843.0	831.0
417.0	704.0
298.0	698.0
271.0	700.0
449.0	704.0
433.0	696.0
489.0	696.0
27.0	766.0
809.0	49.0
688.1474188099338	395.05455973232944
115.5	658.0
10.0	766.0
423.0	692.0
402.0	690.0
155.0	706.0
237.5	700.0
164.0	710.0
688.5	12.0
449.0	680.0
418.0	682.0
504.0	678.0
283.0	692.0
17.0	758.0
680.2463276152872	646.7607506474993
231.0	658.0
124.16000448730354	218.22061394738196
633.0	51.0
18.0	734.0
349.0	664.0
441.0	664.0
198.0	646.0
478.5	665.0
51.0	678.0
276.9144342504709	424.4014698838739
82.0	702.0
493.0	664.0
9.0	726.0
318.0	674.0
47.0	686.0
705.0	52.0
97.0	686.0
278.0	650.0
496.0	654.0
69.0	686.0
243.80509972052332	577.9083845227219
202.4184315580888	519.9670490953135
176.4	647.6
467.5	651.0
55.0	694.0
664.0	3.0
315.0	660.0
223.0	666.0
190.0	670.0
319.8060721642667	372.8562558997509
492.0	646.0
801.0	653.0
625.0	645.0
17.0	830.0
688.2878914334407	175.96060501335134
841.5	156.0
535.0	651.0
808.0	646.0
19.0	838.0
640.0	654.0
586.0	664.0
363.45019495374305	681.3750549288081
812.0	674.0
683.0	663.0
729.5	160.0
654.0	676.0
187.74497648231656	259.6072821098165
785.9704526484154	557.9675353171853
738.0	680.0
529.0	685.0
816.8223325513211	516.2046247169104
279.1718888775128	509.4322608357848
626.0	704.0
695.0	707.0
817.5	166.0
751.0	707.0
788.0	698.0
545.0	40.0
593.0	40.0
809.0	701.0
619.0	711.0
741.0	713.0
32.0	782.0
393.0	840.0
241.92388753132172	421.0152879433111
104.0	806.0
355.5	827.0
162.53673314701552	721.2567533398815
617.0	41.0
752.0	726.0
112.0	798.0
828.0	714.0
318.0	842.0
765.0	721.0
183.0	818.0
416.0	830.0
216.0	814.0
654.0	732.0
267.0	812.0
665.6	719.6
273.4	497.6
428.0	822.0
143.0	834.0
530.0	736.0
789.0	729.0
805.0	729.0
675.0	735.0
366.0	818.0
297.23152589384785	325.07346629403105
388.6584382890441	504.91735158170104
211.0	786.0
759.0	747.0
127.0	838.0
4.0	3.0
538.0	752.0
659.0	759.0
132.0	790.0
528.0	758.0
580.0	762.0
612.0	762.0
469.0	792.0
721.0	765.0
792.5	773.5
204.0	806.0
112.0	814.0
38.0	838.0
597.0	769.0
364.0	790.0
425.5	783.0
67.0	822.0
685.0	769.0
444.0	782.0
482.0	778.0
300.0	3.5
500.5	60.0
841.0	62.0
262.6	402.4
793.0	63.0
508.5	58.0
152.37818732532708	138.08097468739516
619.5	287.0
705.0	69.0
174.95273359574588	197.1510374283244
569.0	69.0
338.24195161844204	593.7105669120151
15.0	3.5
665.0	73.0
476.0	4.0
841.0	53.0
460.6	336.4
513.5	226.0
389.0346807268844	339.7469213698033
102.33794309256534	777.6931190159285
386.0247412241619	834.8819695676563
380.7573470943975	547.8089894954968
625.0	57.0
532.383049544044	317.9248599750651
538.0266861116487	433.43128839204144
669.5	243.0
356.3015886347771	123.78376204946322
693.4148129396982	725.7716625939652
214.08194713113852	73.36727537886118
304.3801322128138	404.46062067833725
793.0	91.0
408.5992874945807	430.79759132715924
182.0	5.0
825.0	94.0
292.0	5.0
63.0	5.0
814.9411203621196	263.3697064882196
41.38666816243451	437.19371277044456
753.0	99.0
510.18474571146544	818.7035447405227
662.5	420.5
573.0	100.5
348.5	79.0
671.5	425.0
777.0	103.0
785.0	102.0
529.0	103.0
565.0	104.5
259.2310396719762	385.2722563484813
537.0	105.0
681.0	106.0
392.5	76.0
328.83589067243423	327.70716335891325
360.5	76.0
633.0	75.0
375.11371052679283	322.06352679130856
272.5	107.0
428.6	713.4
351.03419450501275	642.6220838312558
52.0	6.0
713.0	79.0
793.0	80.0
375.8661954024734	497.01626038705444
625.0	81.0
463.90692585710684	458.63953172734244
367.4	774.6
78.25842707078526	432.3025610785205
225.36922026634792	726.9003899074861
535.0167466089262	515.0758974033895
513.0	84.0
561.0	85.0
729.0	86.0
173.82400628222496	671.9689939828004
89.4	632.6
713.5640004408833	134.15780934719606
93.0	5.5
649.3944477123815	452.6196527218974
319.42982972642636	337.86570918060175
284.8155254451175	516.2046247169104
264.5	120.0
679.0	537.5
661.0	539.5
378.1236500295153	691.9098431883369
691.5	550.0
789.0	131.0
833.0	132.0
729.0	132.0
540.0	554.5
370.2225588348687	642.2458413934156
628.0	570.5
636.0	570.5
609.0	136.0
108.0	7.0
761.0	138.0
802.0	588.5
655.0380842799863	723.8904504047637
817.0	140.0
655.4143267178265	684.761236869371
685.0	595.5
801.0	144.0
741.0	143.0
659.9292359719103	623.0574770635595
652.0	618.5
436.4412278947639	492.5013511329707
706.0	612.5
6.396121443285334	552.3238987495806
765.0	147.0
332.97455748867765	249.82497872596832
627.0	629.5
44.39660766515702	390.91589291608597
610.0	636.5
448.0	638.5
11.287273135209412	579.4133542740832
1.1287273135209412	685.5137217450516
371.72752858623	597.4729912904182
689.0	113.0
247.0	610.5
392.7971051052875	353.66789156989495
26.0	526.5
286.0	594.5
426.0	570.5
475.57044143015656	680.2463276152872
221.0	546.5
270.5	135.0
39.0	526.5
831.5	493.0
545.0	118.0
181.0	570.5
793.0	121.0
736.0	7.0
457.0	532.5
438.0	522.5
416.0	526.5
530.1255949170021	586.9382030308894
335.0	520.5
607.0	186.5
428.0	10.5
717.0	187.0
345.390557937408	366.4601344564656
741.0	189.0
432.6788035163608	362.69771007806247
824.0	805.5
529.0	192.0
601.0	192.0
124.53624692514386	687.3949339342532
649.0182052745412	502.28365451681884
729.5	46.0
745.0	196.0
791.0	818.5
508.0	10.0
521.0	812.5
384.0	10.0
253.58740310437148	478.20413849503876
24.0	9.0
619.0	814.5
815.0	810.5
751.5	819.0
492.5	172.0
366.5	712.5
739.5	839.0
40.0	10.5
156.0	10.0
712.0	11.5
683.0	203.5
737.0	204.0
575.5	843.0
789.0	209.0
161.5	699.5
361.94522520238183	400.32195386209384
669.0	207.0
478.0	689.5
310.0	681.5
837.0	207.0
821.0	207.0
106.0	645.5
645.0	209.0
400.0	669.5
521.0	212.0
729.0	214.0
312.0	9.0
513.0	216.0
219.0	673.5
374.3612256511122	406.71807530537916
416.12413625138703	583.1757786524863
661.0	648.5
773.0	153.0
771.0	646.5
517.0	656.5
747.0	654.5
523.0	662.5
744.9600269238213	749.474936177905
753.0	158.0
605.5	673.0
215.21067444465947	232.51782658531388
842.0	687.5
754.7423303076694	579.7895967119235
328.0834057967536	285.19176788295783
456.0	12.0
525.0	163.0
633.0	164.0
272.0	12.0
689.5	39.0
539.0	686.5
33.10933452994761	124.91248936298416
590.0	691.5
252.0	12.0
741.0	169.0
668.9590544800778	61.32751736797114
275.4094644991097	528.9968676034812
809.0	172.0
133.56606543331137	217.09188663386104
81.0	11.0
279.92437375319344	495.8875330735335
258.47855479629555	394.6783172944891
520.0	741.5
338.6181940562824	358.9352856996593
77.0	837.5
203.54715887160972	165.17043021189772
435.0	787.5
518.0	763.5
758.5	764.0
579.6	431.4
146.0	11.0
833.0	182.0
728.5	774.0
374.0	785.5
666.701599853036	368.34134664566716
7.5	13.0
102.0	14.0
557.0	255.0
547.0565046198162	678.7413578639259
667.0	259.0
404.8368631161776	375.11371052679283
515.0	259.0
575.0	261.0
133.18982299547108	430.0451064514786
727.0	261.0
791.0	269.0
300.0	14.0
685.0	266.0
845.0	266.0
337.86570918060175	565.4923840739916
577.5	64.0
517.0	274.0
128.0	14.0
352.1629218185337	354.04413400773524
597.0	278.0
678.0	280.5
226.49794757986888	199.40849205536628
213.7057046932982	165.92291508757836
763.7721488158369	130.9323683684292
715.0	287.0
752.0	287.5
761.0	292.0
827.0	295.0
424.4014698838739	375.11371052679283
561.0	292.0
296.85528345600756	692.2860856261773
616.0	295.5
627.0	299.0
70.0	13.5
496.5	226.0
739.0	299.0
358.5	223.0
492.0	13.0
500.0	13.0
837.0	298.0
303.4	720.4
513.134844869494	797.7306411836671
765.0	306.0
377.3711651538347	345.0143154995677
783.0	309.0
386.5	310.0
325.4497087318714	59.44630517876957
244.0	17.0
521.0	220.0
495.51129063569323	145.98206588204172
717.0	219.0
210.0	303.5
404.46062067833725	351.41043694285304
625.0	220.0
110.0	16.0
464.0	17.0
843.0	223.5
188.0	17.5
717.0	227.0
362.0	305.5
393.0	298.5
689.0	226.0
797.0	225.0
641.0	226.0
83.14957876270934	639.6121443285334
270.1420703693453	654.6618418421459
595.968021539057	474.8179565544759
753.0	228.0
500.0	291.5
459.5	293.0
685.0	233.0
367.0	288.5
91.0	17.0
496.2637755113738	374.3612256511122
286.0	273.5
677.0	237.0
674.9789334855228	544.0465651170937
425.9064396352352	363.45019495374305
393.0	274.5
438.5	270.0
398.0644992350519	408.97552993242107
765.0	243.0
293.0	270.5
18.0	16.0
16.0	291.5
95.5	273.5
684.3849944315307	52.67394129764392
675.7314183612035	520.7195339709942
392.0	15.0
505.0	258.5
221.23055345010448	237.78522071507828
797.0	245.0
400.6981962999341	529.3731100413214
31.0	16.0
521.0	248.0
208.0	263.5
829.0	249.0
254.0	21.0
206.55709837433224	385.64849878632157
454.0	373.5
559.0	389.0
597.0	390.0
661.0	390.0
637.0	394.0
454.5	366.0
209.0	373.5
218.0	375.5
56.0	371.5
771.0	403.0
701.0	398.0
789.7328770268185	716.7418440857977
845.0	398.0
625.0976189148338	153.600970122152
662.0	404.5
348.77673987797084	424.02522744603357
729.0	408.0
168.0	355.5
117.0	21.0
545.5	98.0
589.0	410.0
492.0	347.5
597.0	414.0
546.0	414.5
565.0	414.0
194.89358280128252	696.4247524424208
679.0	413.0
793.0	420.0
611.0	415.0
557.0	418.0
619.0	419.0
679.0	421.0
309.0	330.5
260.5	332.0
795.0	427.0
598.2254761660988	382.2623168457588
324.5	332.0
665.0	428.0
753.0	428.0
841.5	102.0
625.2483403871986	208.0567753357402
532.383049544044	424.02522744603357
595.5917791012166	445.09480396509116
761.0	432.0
277.29067668831124	267.5083733044631
138.0	319.5
766.0588235294117	784.4117647058823
395.8070446080101	419.1340757541095
133.67378311726313	2.156028759955857
288.2017073856803	316.0436477858635
715.0	439.0
739.0	439.0
757.0	438.0
723.0	443.0
286.0	321.5
657.0	316.0
456.3820771003006	511.6897154628267
729.0	316.0
555.0	315.0
486.48147212752565	287.82546494784003
338.5	438.0
577.5	75.0
506.5	442.0
843.0	315.0
679.0	321.0
695.0	321.0
663.0	321.0
707.3357831397899	264.8746762395809
680.0	18.0
729.5	77.0
567.0	325.0
695.0	329.0
440.0	25.0
747.0	327.0
236.0	439.5
3.0	23.0
774.0	336.5
713.0	332.0
597.0	334.0
156.1406117037302	115.88267085481664
134.0	24.0
483.0	424.5
757.0	338.0
429.5	423.0
266.5	426.0
475.6	177.6
226.12170514202856	785.594210210575
720.0	19.0
737.5	80.0
108.0	25.5
12.5	22.5
515.0	339.0
410.0	417.5
674.0	342.5
793.0	344.0
72.0	25.0
312.5	416.0
496.0	24.0
363.0	420.5
299.86522295873004	349.15298231581113
550.0	344.5
439.82740983532676	411.98546943514356
423.5	417.0
541.0	346.0
396.0	23.5
815.0	353.0
579.0	351.0
537.0	352.0
408.5992874945807	445.47104640293145
172.0	23.0
104.0	391.5
214.0	399.5
779.9505736429704	405.9655904296985
703.0	353.0
759.0	357.0
484.0	399.5
28.0	25.0
527.0	361.0
779.5743312051301	459.0157741651828
743.0	361.0
229.0	405.5
82.0	22.0
640.0	20.5
752.0	363.5
152.0	22.0
39.0	23.0
176.08146090926684	227.25043245554951
98.0	23.0
625.0	372.0
719.0	373.0
595.0	375.0
456.0	22.0
61.0	23.5
819.0	379.0
604.0	377.5
368.0	22.0
737.0	376.0
650.0	517.0
659.0	518.0
720.0	30.0
794.0	525.0
601.0	520.0
594.0	517.0
669.0	516.0
626.0	517.0
534.0	521.0
809.0	512.0
636.0	523.0
777.3168765780882	837.8919090703787
710.0	521.0
767.0	522.0
727.0	522.0
774.0	537.0
12.0	475.5
535.0	530.0
688.0	535.0
724.0	531.0
594.0	533.0
512.0	535.0
735.0	530.0
96.0	479.5
622.0	545.0
200.0	507.5
784.0	535.0
578.0	541.0
552.0	31.0
657.0	552.0
700.0	547.0
577.0	552.0
669.4	576.4
148.4	817.4
772.0	547.0
514.0	557.0
817.0	552.0
718.0	569.0
795.4	737.6
340.0	479.5
560.0	567.0
756.0	563.0
579.0	566.0
382.5	486.0
554.0	573.0
678.0	577.0
244.0	487.5
708.0	571.0
813.0	588.0
318.30110241290544	518.085836906112
182.0	27.0
212.0	467.5
715.5083165183789	108.88170033975332
656.0	32.0
403.70813580265667	591.8293547228135
593.0	584.0
796.0	579.0
805.0	580.0
469.17431998687124	427.78765182443675
616.0	591.0
842.0	605.0
349.0	462.5
230.0	475.5
381.0	470.5
697.0	608.0
125.0	26.0
517.0	604.0
621.0	604.0
288.0	467.5
795.0	598.0
776.0	599.0
559.0	610.0
19.0	28.5
770.0	621.0
555.0	614.0
762.5	612.5
838.0	625.0
599.0	626.0
526.0	625.0
353.66789156989495	211.82449250409664
376.0	26.0
332.0	26.0
243.5	460.5
692.0	635.0
824.0	639.0
344.0	26.0
574.0	633.0
465.0	450.5
796.0	643.0
305.5088595263348	449.23347078133463
683.0	630.0
728.0	36.0
503.0	448.5
739.0	638.0
725.0	450.0
833.0	452.0
118.0	34.0
55.0	33.0
44.0	32.0
709.0	446.0
353.0	629.0
332.0	36.0
769.0	448.0
823.0	449.0
240.0	615.0
492.0	631.0
430.0	635.0
135.0	627.0
274.0	643.0
304.75637465065415	337.4894667427614
827.0	459.0
28.0	559.0
45.0	599.0
81.0	32.0
303.0	617.0
489.0	621.0
133.0	635.0
765.0	462.0
31.0	551.0
44.0	607.0
383.0	625.0
453.99780409522145	64.16243055735464
727.0	461.0
290.0	627.0
35.0	34.0
772.0	457.5
203.0	635.0
452.0	607.0
205.0	587.0
158.0	32.0
544.0	27.0
136.0	583.0
615.0	465.0
114.0	639.0
190.0	33.0
270.0	603.0
472.0	599.0
508.0	599.0
72.0	36.0
161.0	587.0
24.0	535.0
681.0	468.0
588.0	469.5
57.0	615.0
226.0	607.0
383.0	585.0
360.0	583.0
145.0	595.0
64.0	615.0
420.0	33.0
691.0	471.0
575.0	473.0
831.0	477.0
420.0	591.0
197.0	611.0
456.0	583.0
711.0	477.0
269.0	589.0
304.0038897749735	556.462565565824
8.0	543.0
292.0	591.0
645.0	482.0
553.5	116.0
221.0	555.0
315.0	569.0
79.0	535.0
161.0	547.0
29.0	639.0
271.0	569.0
503.0	569.0
83.0	543.0
190.0	559.0
651.0	487.0
257.0	573.0
788.0	481.5
697.0	484.0
735.0	485.0
832.0	28.0
370.0	571.0
523.0	487.0
459.76825904086337	480.46159312208067
64.5	515.0
593.0	488.0
484.0	559.0
90.0	30.0
478.0	555.0
101.0	527.0
241.0	571.0
464.0	551.0
202.0	31.5
287.5	554.0
667.0	495.0
105.0	519.0
77.0	527.0
432.0	551.0
484.0	543.0
372.0	535.0
81.0	567.0
158.0	519.0
409.0	541.0
395.0	545.0
22.5	34.0
477.0	533.0
195.0	515.0
10.0	33.0
559.0	501.0
741.0	502.0
241.0	515.0
358.0	539.0
103.0	567.0
165.0	523.0
453.0	525.0
178.0	535.0
86.0	551.0
765.0	506.0
494.0	523.0
571.0	507.0
503.0	521.0
685.4	795.6
302.0	523.0
215.0	531.0
14.0	599.0
99.0	31.0
484.5	520.0
135.0	539.0
348.0	527.0
579.0	511.0
490.0	515.0
673.0	508.0
308.0	527.0
663.0	509.0
658.424266220549	565.4923840739916
330.5	524.0
36.5	575.0
386.0	769.0
464.0	773.0
489.5	776.0
184.0	749.0
642.0	783.0
675.0	784.0
601.9879005445019	402.2031660512954
7.0	677.0
13.0	693.0
231.0	753.0
735.0	780.0
609.0	782.0
515.0	784.0
574.5222025821591	500.026199889777
172.0	757.0
565.0	786.0
722.0	791.0
62.0	717.0
508.0	765.0
422.0	761.0
310.0	769.0
287.0	771.0
499.0	763.0
433.0	767.0
56.6	547.4
277.0	775.0
704.0	797.0
737.0	798.0
503.0	755.0
316.5	750.0
617.0	798.0
366.0	745.0
396.0	42.5
217.0	761.0
117.0	717.0
53.0	733.0
835.0	800.0
252.0	725.0
273.0	727.0
306.0	729.0
631.0	812.0
48.0	43.0
336.0	733.0
189.0	713.0
357.0	727.0
482.0	737.0
616.0	821.0
79.0	44.0
248.0	717.0
401.0	727.0
475.0	731.0
448.0	733.0
551.0	820.0
352.0	42.0
222.0	717.0
264.0	741.0
70.0	773.0
844.0	817.0
419.0	731.0
497.0	727.0
358.0	737.0
104.0	765.0
687.0	820.0
220.0	42.0
632.0	829.0
372.0	717.0
131.0	729.0
746.0	831.0
737.0	830.0
126.0	43.0
611.0	832.0
663.0	828.0
158.0	42.0
170.0615819038218	349.5292247536515
467.0	715.0
230.0	733.0
260.0	41.0
185.5	739.0
596.0	841.0
552.0	48.5
618.0	839.0
468.0	40.0
479.0	707.0
138.0	38.5
256.0	701.0
51.0	645.0
246.0	685.0
224.61673539066732	695.6722675667401
250.0	38.5
220.0	685.0
74.0	677.0
382.0	705.0
45.0	653.0
153.0	697.0
379.0	683.0
565.1161416361513	596.3442639768973
185.11127941743436	731.0390567237296
383.76728659712	404.8368631161776
28.0	43.0
322.0	681.0
467.0	683.0
145.0	705.0
167.05164240109931	436.06498545692364
511.0	683.0
274.0	689.0
210.0	701.0
485.0	679.0
91.0	701.0
240.0	37.0
388.0	38.0
59.0	685.0
16.0	42.0
340.0	669.0
242.0	645.0
430.0	665.0
346.0	673.0
190.0	653.0
355.0	651.0
6.0	43.0
752.5	216.0
236.0	677.0
158.0	661.0
96.0	39.0
107.0	39.0
149.0	665.0
190.0	661.0
190.0	677.0
765.3902097843293	121.81562493750593
434.5	650.0
240.0	661.0
6.5	749.0
93.0	50.0
528.0	645.0
834.0	655.0
598.0	651.0
152.0	51.0
761.0	646.0
845.5	657.5
668.0	657.0
819.0	648.0
571.0	656.0
232.0	51.0
780.0	649.0
591.4	627.6
580.0	657.0
828.0	673.0
714.0	663.0
308.0	51.0
561.0	670.0
5.0	789.0
757.0	674.0
839.0	668.0
682.0	671.0
512.0	677.0
146.0	845.0
786.0	687.0
84.0	52.0
639.0	684.0
832.0	39.0
589.0	682.0
683.0	680.0
113.24897378993444	262.61722161253897
123.0	52.0
804.0	681.0
535.0	692.0
26.0	797.0
198.0	49.0
46.5	52.0
164.0	50.0
731.0	696.0
617.4138404959549	548.5614743711775
48.91151691924079	420.26280306763044
444.0	49.0
534.0	707.0
41.0	781.0
67.0	45.5
594.0	711.0
478.5	842.0
105.0	46.0
781.0	722.0
194.0	821.0
318.5	826.0
291.0	827.0
542.0	715.0
373.98498321327185	285.5680103207981
134.0	47.0
771.0	712.0
635.0	720.0
458.0	833.0
268.0	837.0
316.0	48.0
130.0	821.0
332.0	48.0
250.0	813.0
151.0	825.0
528.0	725.0
425.0	831.0
340.0	837.0
745.0	734.0
119.0	789.0
354.0	817.0
459.3920166030231	369.0938315213478
210.0	48.0
573.0	730.0
377.0	815.0
161.0	833.0
829.0	738.0
66.0	781.0
256.5	814.0
500.0	821.0
115.0	45.0
57.0	46.0
593.0	734.0
432.0	813.0
38.0	46.0
736.0	741.0
338.0	825.0
647.1369930853397	572.6409903929575
603.0	736.0
125.0	781.0
717.0	738.0
765.0	738.0
594.0	743.0
217.0	833.0
694.0	739.0
309.0	823.0
564.0	745.0
353.0	799.0
76.0	829.0
485.3527448140047	481.9665628734419
613.0	746.0
343.5	796.0
190.5	791.0
595.0	752.0
565.0	754.0
89.0	837.0
635.0972350744496	469.55056242471153
685.0	754.0
191.0	801.0
636.0	761.0
665.0	766.0
387.0	787.0
817.0	774.0
58.0	837.0
158.0	805.0
15.0	50.0
352.0	789.0
242.0	797.0
659.0	776.0
434.0	777.0
145.0	809.0
54.17891104900518	14.673455075772235
703.0	772.0
285.0	791.0
263.03550871461454	4.312057519911714
704.0	61.0
7.0	54.0
56.0	57.0
37.0	58.0
628.7011136311643	455.62959222461996
296.0	59.5
316.0	59.5
216.0	60.0
65.0	57.5
413.49043918650483	626.0674165662821
215.58691688249976	621.9287497500386
805.1588169782714	244.93382703404424
91.0	60.0
450.73844053269585	544.422807554934
569.5	267.5
536.5	268.0
28.0	54.0
680.9988124909679	437.19371277044456
158.0	58.0
616.0	64.0
16.5	60.0
640.0	67.0
832.0	68.0
75.0	54.0
660.0	66.5
776.0	68.0
816.5	288.0
126.79370155218574	544.7990499927743
113.0	54.0
696.0	68.0
184.0	56.0
835.2582120054965	599.7304459174601
206.0	56.0
436.0	55.0
174.0	53.0
744.0	72.0
482.7190477491225	345.390557937408
396.0	54.0
102.0	56.0
218.0	53.0
445.47104640293145	503.0361393924995
514.6996549655493	488.73892675456756
378.87613490519595	408.22304505674043
737.5	311.5
369.84631639702843	437.19371277044456
184.0	71.0
28.0	66.0
425.53019719739484	502.28365451681884
92.0	70.0
657.5	13.0
57.0	70.0
41.0	70.0
560.0	55.0
274.4	71.6
108.0	73.0
331.8458301751567	393.54958998096816
376.9949227159944	310.02376878041855
194.0	67.0
336.0	67.0
81.0	71.0
768.5	234.0
204.0	70.0
508.0	67.0
692.5	235.0
146.0	70.0
208.06206812569351	647.5132355231799
186.0	63.0
244.0	63.0
236.0	66.0
832.0	58.0
280.0	63.5
210.0	64.0
464.0	63.0
125.0	66.0
15.0	68.0
244.6	6.4
420.0	62.5
376.24243784031376	387.15346853768284
47.5	63.5
568.0	60.0
81.0	63.0
176.0	62.0
115.0	63.0
402.2031660512954	439.82740983532676
76.00097244374338	409.72801480810165
132.0	87.0
308.0	89.0
608.0	91.0
68.0	85.0
840.0	92.0
400.5291119640926	220.67987479575004
656.0	91.0
654.5	381.0
110.0	84.0
243.0	90.5
802.5	395.0
344.0	87.0
176.0	89.0
96.0	83.0
640.0	94.0
720.0	94.0
52.0	88.0
420.0	85.0
37.0	88.0
316.0	86.0
84.27830607623028	216.3394017581804
616.0	97.0
460.0	85.0
336.0	83.0
161.0	86.5
122.0	87.0
19.0	76.0
85.0	88.0
238.0	80.0
486.0	82.5
138.83345956307576	436.06498545692364
22.0	89.0
170.0	80.0
47.5	76.0
250.0	79.0
832.0	100.0
392.7971051052875	346.519285250929
36.0	76.0
452.0	81.0
504.0	80.0
190.0	81.0
117.0	75.0
71.0	76.0
272.0	80.0
624.0	103.0
300.0	80.0
817.0	6.0
58.5	80.0
798.5	437.0
308.0	77.0
14.0	84.0
602.5	435.0
705.0	6.0
314.5386780345023	472.93674436527436
824.0	104.0
86.0	79.0
122.49191288222248	613.4317224498602
736.0	107.0
810.5	439.0
322.8160116669892	461.649471230065
57.0	101.0
616.0	75.0
41.0	101.0
234.0	104.0
422.52025769467235	424.02522744603357
130.0	105.0
211.82449250409664	474.44171411663564
206.0	104.0
14.0	98.0
418.75783331626917	354.4203764455755
568.0	78.0
720.5	328.0
407.09431774321945	436.4412278947639
216.0	106.0
293.4691015154447	487.9864418788869
404.0	103.0
324.0	103.0
75.24848756806274	177.58643066062808
730.5	335.0
608.0	81.0
484.0	101.0
760.0	81.0
75.0	104.0
110.0	105.0
75.0	93.0
276.0	98.0
412.0	99.0
6.0	103.0
268.0	98.0
252.0	95.0
720.0	85.0
465.7881380463084	520.3432915331539
356.0	95.0
228.0	98.0
158.0	99.0
459.3920166030231	44.02036522731671
648.0	86.0
95.0	92.0
60.0	93.0
142.0	91.0
32.0	95.0
616.0	87.0
212.9532198176176	281.05310106671436
456.0	94.0
152.0	92.0
282.9343132559159	732.9202689129312
388.0	92.0
124.0	96.0
260.0	92.0
202.0	93.0
107.0	95.0
82.0	97.0
170.43782434166212	477.4516536193581
148.61576294692392	373.60874077543156
744.0	90.0
528.5	512.0
366.8363768943059	701.3159041343448
584.0	124.0
94.0	118.0
230.0	121.0
664.0	124.0
124.0	118.0
13.0	112.0
215.0	120.5
254.0	123.0
366.8363768943059	455.62959222461996
215.58691688249976	638.4834170150124
50.0	118.0
300.0	118.0
140.0	116.0
688.0	130.0
41.0	120.0
720.0	128.0
206.55709837433224	640.364629204214
166.0	117.0
750.0	130.5
88.0	123.0
604.5	564.0
335.23201211571956	256.9735850449343
288.0	116.0
70.0	120.0
706.0	133.5
772.0	133.0
324.32098141835047	365.70764958078496
61.0	122.0
159.90303608213335	422.52025769467235
200.0	113.0
280.0	114.0
67.0	110.0
368.0	114.0
232.0	112.0
562.4824445712691	588.0669303444104
87.0	108.0
43.0	110.0
481.2140779977613	497.7687452627351
840.0	144.0
222.0	114.0
422.0	112.5
442.0	110.5
150.0	108.0
750.0	148.5
628.0	147.0
612.0	619.5
182.0	110.0
242.0	111.0
103.0	113.0
704.0	150.0
732.0	151.0
282.0	149.0
508.0	152.0
346.0	635.5
492.0	152.0
734.1277927649693	503.43271544969264
133.4	151.4
326.0	149.0
451.86716784621683	493.6300784464916
51.5	140.0
402.0	149.0
155.0	147.0
318.0	151.0
89.0	607.5
463.53068341926655	466.54062292198904
321.68728435346827	469.17431998687124
61.0	144.0
189.5	150.5
342.0	145.0
672.5	456.0
267.0	146.5
279.0	617.5
236.0	150.0
79.5	139.0
95.0	140.0
471.0	146.5
124.5	137.0
198.0	150.0
112.5	137.0
440.0	146.0
362.69771007806247	329.58837554811487
818.5	467.0
94.0	150.0
183.0	137.0
385.0	143.5
260.0	142.0
593.6	354.6
23.0	126.0
350.0	141.0
234.0	138.0
189.0	587.5
650.5231750259024	347.6480125644499
800.0	115.0
161.0	141.0
218.0	607.5
205.0	141.0
192.5	141.5
50.0	150.0
106.0	146.0
74.0	148.0
380.0	134.0
302.0	563.5
383.76728659712	654.6618418421459
282.9343132559159	462.7781985435859
448.10474346781365	414.2429240621854
231.0	131.0
364.0	136.0
172.0	132.0
354.0	135.0
346.0	135.0
19.5	152.0
326.0	135.0
469.0	557.5
135.0	133.0
360.0	128.0
105.0	124.0
195.0	133.0
640.0	119.0
811.5	490.5
380.0	535.5
386.0	539.5
436.0	127.0
170.0	124.0
561.0	7.0
102.71418553040566	635.47347751229
349.5292247536515	393.54958998096816
7.5	150.0
300.76601201384204	139.06385501715278
480.46159312208067	390.16340804040533
188.0	126.0
142.0	127.0
667.0778422908762	503.41238183033977
126.0	128.0
237.0	181.0
504.54110914386075	395.8070446080101
690.0	187.5
696.5	44.5
664.0	186.0
135.0	179.0
636.0	187.0
272.0	184.0
209.0	744.5
359.0	184.5
301.0	185.5
310.0	185.0
349.5292247536515	310.77625365609913
256.0	178.0
67.0	170.0
22.0	162.0
564.0	191.0
376.0	178.0
330.0	181.0
33.5	176.0
187.0	185.0
320.93479947778764	351.41043694285304
119.0	170.0
241.0	173.0
30.0	676.5
404.0	176.0
745.0	813.5
209.0	173.0
356.0	174.0
345.0	173.5
135.0	171.0
320.0	174.0
75.0	764.5
296.0	176.0
458.0	175.0
471.80801705175344	402.2031660512954
208.81455300137412	729.5340869723683
160.0	732.5
11.0	158.0
192.0	176.0
713.5	830.0
31.0	156.0
6.0	164.0
42.0	182.0
441.0	726.5
380.7573470943975	392.04462022960695
725.5	826.0
144.0	176.0
728.0	202.0
220.0	174.0
231.0	175.0
200.0	174.0
181.0	177.0
375.4899529646331	490.6201389437691
737.8114206048552	520.7195339709942
157.0	177.0
510.0	169.0
392.0	168.0
350.0	696.5
436.0	166.0
580.0	205.0
172.0	164.0
464.0	166.0
40.0	158.0
142.0	166.0
102.0	156.0
107.98157966017004	835.2582120054965
162.0	166.0
22.0	178.0
625.0	12.0
125.0	154.0
720.0	210.0
418.0	163.0
320.0	164.0
471.0	674.5
250.0	156.0
408.0	160.0
86.0	166.0
78.0	168.0
278.0	159.0
636.0	213.0
434.0	157.0
5.0	184.0
740.0	213.0
143.0	157.0
34.0	166.0
12.0	176.0
792.0	218.0
623.4	363.6
363.8264373915834	539.5316558630099
26.0	170.0
220.10182613658355	497.7687452627351
264.0	156.0
94.0	164.0
452.99589515973776	473.3129868031147
291.58788932624316	676.4839032368841
202.0	158.0
122.0	162.0
133.0	161.0
172.0	212.0
410.0	217.0
294.0	215.0
342.0	215.0
838.6	393.4
457.1345619759812	285.94425275863847
442.0	215.0
703.5	660.0
647.5	660.0
36.5	206.0
233.0	211.0
75.0	210.0
275.0	218.5
654.0	666.5
211.0	217.0
208.81455300137412	9.406060946007843
148.0	216.0
220.0	218.0
420.6390455054708	605.7503249229052
390.0	211.0
46.0	210.0
736.0	160.0
334.0	213.0
790.0	666.5
325.07346629403105	453.37213759757805
592.0	160.0
564.0	161.0
608.0	162.0
476.0	210.0
76.753457319424	220.10182613658355
203.0	205.0
210.0	206.0
806.0	690.5
22.0	190.0
624.0	164.0
180.0	206.0
219.0	203.0
794.5	679.0
700.0	165.0
236.0	204.0
806.0	162.5
408.0	208.0
306.0	203.0
224.0	210.0
398.0	205.0
164.0	208.0
382.0	203.0
108.0	214.0
422.0	203.0
119.0	212.0
428.0	844.5
350.0	205.0
645.5	706.0
307.013829277696	624.5624468149208
414.0	201.0
580.0	171.0
60.0	788.5
136.0	196.0
217.0	195.0
505.0	199.5
840.5	717.0
462.0	199.0
776.5	42.0
582.799536214646	422.52025769467235
512.0	732.5
762.0	173.5
244.0	200.0
398.0	195.0
39.5	194.0
122.0	202.0
48.0	820.5
724.0	179.0
812.0	181.0
234.0	188.0
214.83443200681916	442.08486446236867
259.0	802.5
521.0957764088346	577.5321420848816
243.0	187.0
390.0	191.0
540.0	181.0
6.0	216.0
488.0	796.5
745.3362693616615	389.0346807268844
499.0	794.5
217.0	187.0
301.0	193.5
332.0	804.5
248.0	194.0
208.0	192.0
320.0	186.0
823.9709388702871	535.7692314846067
198.0	190.0
820.0	183.0
128.0	194.0
110.0	242.0
780.0	255.0
254.0	246.0
221.0	247.0
446.0	251.0
194.0	244.0
85.0	242.0
658.0	259.0
55.0	242.0
582.0	257.0
282.0	245.0
184.0	248.0
42.0	240.0
550.0	261.0
542.0	261.0
67.0	238.0
101.0	236.0
571.8885055172769	825.099666183808
748.0	262.0
586.1857181552089	106.8528523466491
246.0	248.0
249.0	239.0
62.0	246.0
172.0	236.0
158.0	238.0
462.0	241.0
188.0	238.0
434.0	241.0
109.5	249.0
264.8746762395809	433.05504595420115
101.0	246.0
704.3258436370674	458.63953172734244
564.0	274.0
391.0	238.5
133.0	241.0
240.0	242.0
44.0	248.0
362.0	239.0
542.0	277.0
622.0	277.0
12.0	224.0
352.0	238.0
670.0	277.0
314.0	239.0
340.0	238.0
806.0	285.0
730.0	283.0
688.0	284.0
284.8155254451175	310.40001121825884
126.0	226.0
155.0	229.0
252.0	230.0
517.0	285.5
678.0	289.0
163.0	231.0
566.0	289.0
400.4	514.6
109.0	224.0
243.0	235.0
593.0	16.0
652.0	290.0
197.0	235.0
207.0	235.0
542.0	293.0
91.0	222.0
276.0	230.0
408.5992874945807	505.6698364573817
778.0	291.0
380.0	230.0
101.0	220.0
476.0	228.0
224.0	232.0
408.0	226.0
652.0	298.0
110.0	232.0
366.0	227.0
503.4	548.6
246.0	220.0
818.0	299.0
200.0	220.0
311.6	734.6
545.0	17.0
22.0	242.0
468.0	222.0
701.0	309.5
697.1772373181013	645.255780896138
388.28219585120377	417.62910600274824
644.0	306.0
146.0	224.0
73.0	230.0
812.0	306.0
99.0	228.0
486.48147212752565	444.3423190894105
223.0	225.0
421.0152879433111	260.7360094233374
4.891151691924079	123.0312771737826
61.0	288.0
684.0	219.0
632.0	220.0
114.0	292.0
175.96060501335134	639.6799894960508
471.0	309.0
37.0	288.0
367.0	301.0
20.0	268.0
84.0	284.0
265.0	299.0
396.4	817.4
303.0	301.0
181.0	306.0
148.0	308.0
657.6	222.4
68.0	284.0
43.0	296.0
440.4	296.4
456.0	300.0
139.0	310.0
295.0	305.0
382.0	302.0
414.0	294.0
97.5	310.0
22.0	260.0
86.0	308.0
252.0824333530102	708.0882680154705
488.0	296.0
311.0	293.0
467.2931077976697	611.7702039283502
191.0	282.0
357.0	291.0
431.0	297.0
31.0	260.0
240.0	284.0
344.0	296.0
379.0	297.0
708.0	231.0
320.0	296.0
314.5386780345023	436.06498545692364
302.0	294.0
567.3735962631931	761.1384517509547
256.0	296.0
295.0	297.0
231.0	282.0
279.0	297.0
173.0	286.0
600.0	232.0
337.0	283.0
508.0	288.0
370.39221276291084	196.3759238270551
439.0	285.0
553.0	13.5
354.0	282.0
323.0	289.0
211.0	290.0
69.0	304.0
760.0	234.0
188.0	268.0
122.0	264.0
262.0	274.0
212.0	272.0
684.0087519936903	729.9103294102086
746.0	235.5
99.0	256.0
321.0	279.0
644.0	239.0
362.0	278.0
117.0	256.0
68.0	264.0
142.0	272.0
330.0	278.0
47.0	254.0
126.0	256.0
263.0	265.0
157.0	274.0
720.369106712118	624.125460876086
149.0	278.0
512.0	242.0
566.0	242.5
312.0	272.0
728.0	242.0
150.0	252.0
696.0	244.0
55.0	272.0
209.0	255.0
280.0	260.0
93.0	280.0
332.0	264.0
228.0	252.0
471.0	257.0
39.0	272.0
636.0	247.0
60.0	280.0
142.0	256.0
123.0	272.0
840.0	250.0
115.0	272.0
21.0	284.0
255.0	262.0
77.0	268.0
239.0	262.0
704.0	248.0
744.9079365647486	722.2696345852121
217.0	258.0
296.0	254.0
447.35225859213307	550.8189289982193
199.0	258.0
104.02091014601433	680.5106271234582
55.0	352.0
165.0	366.0
790.0	385.0
157.0	366.0
678.0	381.0
784.0	380.0
403.3318933648163	425.53019719739484
688.0	388.0
231.01285683395264	590.7006274092926
30.0	340.0
80.0	360.0
228.0	364.0
89.0	360.0
489.0	371.0
628.0	390.0
234.0	376.0
620.0	394.0
169.0	378.0
782.0	389.0
712.0	396.0
828.0	390.0
199.0	374.0
22.0	336.0
94.0	352.0
212.0	352.0
96.0	376.0
762.0	399.0
796.0	402.0
141.5	349.0
250.0	352.0
696.0485100045804	456.00583466246024
9.0	316.0
26.0	324.0
590.0	401.0
111.0	372.0
754.0	403.0
348.0	360.0
670.0	401.0
332.0	360.0
266.0	362.0
126.0	372.0
466.0	354.0
140.0	356.0
198.0	360.0
486.0	354.0
214.0	360.0
746.0	407.0
119.0	368.0
530.0	407.0
361.5689827645415	345.76680037524835
710.0	405.0
800.0	412.0
603.0	410.5
243.0	358.0
284.5	20.0
18.0	320.0
281.0	355.0
834.0	407.0
46.0	376.0
634.0	411.0
706.0	415.0
196.0	336.0
383.0	341.0
404.0	344.0
687.0	416.5
662.0	413.0
465.0	343.0
410.104257245942	337.86570918060175
447.0	345.0
179.0	338.0
169.5	337.0
830.0	413.0
550.0664441225387	421.0152879433111
407.09431774321945	409.35177237026136
820.0	414.0
453.0	339.0
729.0	24.0
764.0	418.0
782.0	417.0
273.0	331.0
610.0	423.0
657.0	423.5
24.0	368.0
317.0	331.0
163.0	342.0
6.0	352.0
301.0	331.0
596.0	422.0
720.0	424.0
384.5	19.0
577.0	24.5
100.0	320.0
442.0	338.0
213.5	345.0
236.0	344.0
518.0	425.0
603.0	426.5
302.49892002361224	375.11371052679283
588.0	426.0
50.04024423276173	411.2329845594629
449.0	331.0
333.0	335.0
402.0	334.0
632.0	428.0
832.0	424.0
312.0	324.0
610.0	431.0
688.0	432.0
[truncated: 6,960 more rows]
