# Supplementary material for: Intervisit Reproducibility of Foveal Cone Density Metrics
Source: Transl Vis Sci Technol. 2024 Jun 24;13(6):18. doi: 10.1167/tvst.13.6.18 (PMC11205225; doi:10.1167/tvst.13.6.18)
Supplement: Supplement 3 [file tvst-13-6-18_s003.zip › JC_10220_visit2_500um_coords.csv]

414.5	122.5
495.0	122.5
596.0	122.0
835.0	122.5
907.0	122.0
978.0	122.0
685.0	123.0
707.0	123.5
848.0	123.0
1104.0	123.0
730.0	124.0
790.0	124.0
966.0	124.0
1072.0	124.0
429.0	125.0
535.0	125.0
559.0	126.0
772.0	125.5
917.0	125.0
1000.0	125.5
1034.0	125.0
480.0	126.0
654.0	126.0
623.0	127.0
644.0	127.0
741.5	127.0
875.0	127.5
888.0	127.0
1049.0	127.0
1093.0	127.0
440.0	128.0
451.0	128.0
818.0	128.0
860.0	128.0
941.0	128.0
751.0	129.0
802.4	129.4
899.5	129.0
953.5	129.0
1012.5	129.0
468.5	130.0
515.0	130.0
547.0	130.0
571.0	130.0
591.0	130.5
663.5	130.0
692.6	130.6
830.0	131.0
1025.0	131.0
1060.0	131.0
459.0	132.0
525.0	132.0
675.0	132.0
783.0	132.0
921.0	132.0
976.0	132.0
988.0	132.0
1082.0	132.0
488.0	133.0
580.0	133.0
614.0	133.0
632.0	133.5
795.0	133.0
841.0	133.0
419.0	134.0
506.0	134.0
711.0	134.0
731.0	134.0
536.5	135.0
603.0	135.0
763.0	135.0
910.0	135.0
498.0	136.5
854.0	136.5
932.0	136.0
1039.0	136.0
1106.5	136.0
654.0	137.0
701.0	137.0
866.0	137.0
881.0	137.0
477.0	138.0
558.0	138.0
744.0	138.5
813.0	138.0
964.0	138.0
1005.0	138.0
1073.5	138.5
666.0	139.0
899.0	139.0
948.0	139.0
407.0	140.0
435.0	140.0
690.0	140.0
723.0	140.5
770.5	140.0
980.0	140.0
465.0	141.0
622.0	141.0
679.0	141.0
1029.0	141.5
1099.0	141.0
425.0	142.5
642.0	142.0
790.0	142.5
824.0	142.5
843.0	142.0
1019.0	142.0
1052.0	142.0
577.0	143.0
592.5	143.0
732.5	143.5
920.0	143.0
1062.0	143.0
523.0	144.0
535.4	144.6
711.0	144.0
889.0	144.0
990.0	144.5
450.5	145.5
756.0	145.0
780.0	145.0
803.0	145.0
1086.0	145.0
489.0	146.0
513.0	146.0
938.0	146.0
630.0	147.5
875.5	147.0
1001.0	147.0
605.0	148.0
687.5	148.5
699.0	148.0
1011.5	148.0
477.0	149.0
505.0	149.0
583.0	149.0
658.0	149.0
769.0	149.5
950.0	149.0
968.0	149.0
436.4	150.6
677.0	150.0
719.0	150.0
746.0	150.0
817.0	150.0
862.0	150.0
465.0	151.0
544.5	151.0
571.0	151.0
898.0	151.0
1032.5	151.5
1068.0	151.0
1094.0	151.0
618.0	152.0
728.0	152.0
980.0	152.5
423.0	153.0
530.0	153.0
639.0	153.0
839.0	153.0
828.0	154.0
919.0	154.0
1078.0	154.0
1102.0	154.0
408.5	155.5
787.5	155.0
809.0	155.0
885.0	155.0
1022.5	155.5
458.0	156.5
498.0	156.0
521.0	156.5
595.0	156.0
707.0	156.0
739.0	156.0
760.0	156.0
940.0	156.0
563.0	157.0
647.0	157.0
774.0	157.0
875.0	157.0
471.0	158.0
484.0	158.0
697.0	158.0
848.0	158.0
905.4	158.4
1004.0	158.0
1087.0	158.0
510.0	159.0
610.0	159.0
658.5	159.0
686.0	159.0
950.0	159.0
627.0	160.0
675.0	160.0
749.5	160.0
930.5	160.0
973.0	160.0
449.5	161.0
551.0	161.0
585.0	161.0
729.5	161.0
1013.5	161.0
1065.4	161.6
716.0	162.0
821.0	162.0
866.0	162.0
798.5	163.0
895.0	163.0
1036.0	163.5
1095.0	163.0
767.0	164.0
833.0	164.0
856.0	164.5
984.0	164.0
995.0	164.0
436.0	165.0
531.0	165.0
570.0	165.0
668.6	166.6
695.5	166.0
779.5	166.0
809.5	166.0
885.0	166.0
955.0	166.0
1046.0	166.0
478.0	167.0
491.0	167.0
519.0	167.0
594.5	167.0
618.0	167.0
639.0	167.0
706.5	167.5
756.0	167.0
790.0	167.0
422.0	168.0
502.0	168.0
542.0	168.0
649.0	168.0
724.5	168.0
844.0	168.5
921.0	168.0
965.0	168.0
1027.0	168.0
1054.0	168.0
1076.0	168.5
1108.0	168.0
557.5	169.0
662.0	169.0
681.0	169.0
737.0	169.0
943.5	169.0
1007.0	169.0
459.0	170.0
604.0	170.0
933.0	170.5
630.0	171.0
1087.0	171.0
715.4	172.6
876.0	172.0
913.0	172.0
747.0	173.0
975.0	173.0
1016.0	173.5
468.0	174.0
510.0	174.0
798.0	174.0
817.0	174.0
865.0	174.0
891.0	174.0
1101.0	174.0
763.0	175.0
774.0	175.0
783.5	175.0
838.0	175.0
1038.5	175.0
1066.0	175.0
545.0	176.5
656.0	176.0
727.5	176.0
988.0	176.0
997.5	176.0
433.0	177.0
449.0	177.0
486.0	177.0
569.0	177.0
612.0	177.0
698.0	177.0
706.5	177.0
828.0	177.0
852.5	177.0
956.0	177.0
520.4	178.4
645.5	178.0
671.0	178.0
1027.5	178.0
1050.0	178.0
407.0	179.0
421.0	179.0
560.0	179.0
592.0	179.0
687.0	179.5
738.0	179.0
807.0	179.0
936.0	179.0
500.0	180.0
754.5	180.0
1075.5	180.0
601.0	181.5
1007.0	181.0
623.0	182.0
718.0	182.0
792.0	182.0
896.0	182.0
908.0	182.0
475.5	183.0
537.0	183.0
579.0	183.0
636.0	183.0
861.0	183.0
947.0	183.0
659.0	184.0
843.6	184.4
884.0	184.0
1018.5	184.0
1098.0	184.0
511.0	185.0
873.0	185.0
996.0	185.0
1059.4	185.6
443.0	186.0
767.0	186.0
779.6	186.6
815.5	186.0
984.5	186.0
1033.0	186.0
1046.0	186.0
459.0	187.0
550.0	187.0
679.5	187.0
693.5	187.0
706.0	187.0
960.0	187.0
973.0	187.0
486.5	188.0
731.0	188.0
746.0	188.0
801.0	188.0
854.0	188.5
936.0	188.0
430.0	189.0
520.0	189.0
645.0	189.0
668.0	189.0
825.0	189.0
916.0	189.0
614.0	190.0
718.0	190.0
501.0	191.0
563.0	191.0
759.0	191.0
904.0	191.0
1092.0	191.0
542.0	192.0
573.0	192.0
1070.0	192.0
419.0	193.0
657.0	193.0
835.0	193.0
410.0	194.5
477.0	194.0
582.0	194.5
625.0	194.5
869.0	194.0
532.0	195.0
597.0	195.0
701.0	195.0
786.0	195.0
879.5	195.0
891.0	195.0
949.0	195.0
964.0	195.0
1017.0	195.0
1038.0	195.0
453.0	196.5
814.5	196.0
847.0	196.0
979.0	196.0
992.0	196.0
1057.0	196.0
1081.0	196.0
440.0	197.0
512.0	197.0
636.0	197.0
675.0	197.0
686.0	197.0
713.0	197.0
772.0	197.0
803.0	197.5
1102.0	197.0
465.0	198.0
489.0	198.0
555.0	198.0
728.0	198.0
925.5	198.0
649.0	199.5
937.0	199.0
1026.0	199.0
430.0	200.0
522.5	200.5
614.0	200.0
738.0	200.5
859.0	200.0
907.0	200.0
1045.5	200.5
663.0	201.0
1006.0	201.0
567.0	202.0
760.0	202.0
793.5	202.0
825.0	202.0
886.0	202.5
1093.0	202.0
500.0	203.0
542.0	203.0
625.0	203.0
916.0	203.0
478.0	204.0
583.0	204.0
695.0	204.0
705.0	204.0
781.0	204.0
870.0	204.0
956.0	204.0
988.0	204.5
1073.0	204.0
841.0	205.0
769.4	206.6
815.5	206.5
851.0	206.0
975.0	206.0
998.0	206.0
1083.0	206.0
411.0	207.0
488.0	207.0
600.0	207.0
670.5	207.0
748.0	207.0
804.0	207.0
897.0	207.0
1016.0	207.0
532.0	208.0
639.0	208.0
656.0	208.0
716.0	208.0
878.0	208.0
932.0	208.0
1038.0	208.0
1056.0	208.0
426.4	209.6
441.5	209.0
576.0	209.5
610.0	209.5
682.5	209.0
944.5	209.5
1067.0	209.0
460.0	210.0
517.0	210.0
557.0	211.0
631.0	211.0
794.0	211.0
832.0	211.0
963.0	211.0
727.0	212.0
737.0	212.0
760.5	212.0
861.0	212.0
904.4	212.4
1026.0	212.0
545.0	213.0
591.0	213.0
620.0	213.0
824.0	213.5
1104.0	213.0
470.0	214.0
495.0	214.0
693.0	214.0
916.0	214.5
983.5	214.5
1046.0	214.0
704.0	215.0
1009.0	215.0
405.0	216.0
566.0	216.0
600.5	216.5
667.0	216.0
774.0	216.5
785.0	216.0
850.0	216.0
715.0	217.0
973.0	217.0
483.0	218.0
537.5	218.0
657.0	218.5
746.0	218.0
803.0	218.0
814.5	218.0
886.0	218.0
415.0	219.0
523.0	219.0
637.0	219.0
841.0	219.0
872.0	219.0
895.0	219.5
938.6	219.4
954.0	219.5
1057.0	219.0
1076.0	219.0
436.0	220.0
455.0	220.0
553.5	220.0
676.0	220.0
1037.0	220.0
512.0	221.0
577.0	221.0
647.0	221.0
831.5	221.0
425.0	222.0
610.0	222.0
686.0	222.0
725.0	222.0
794.0	222.0
860.0	222.0
908.0	222.0
1003.5	222.5
496.5	223.0
590.0	223.0
960.0	223.0
1027.0	223.0
1068.0	223.0
447.0	224.0
697.0	224.0
758.0	224.0
767.0	224.0
994.0	224.0
1045.5	224.0
1096.0	224.0
465.0	225.0
532.0	225.0
736.0	225.0
1014.0	225.0
475.0	226.0
668.0	226.0
712.0	226.5
781.0	226.0
824.0	226.0
981.0	226.0
1082.5	226.5
1107.0	226.5
659.0	227.0
810.0	227.0
849.0	227.0
599.0	228.0
747.0	228.0
802.0	228.5
879.0	228.0
970.0	228.0
616.5	229.0
628.0	229.0
642.0	229.5
891.0	229.0
901.0	229.0
935.0	229.0
950.5	229.0
1037.0	229.0
1057.0	229.0
432.0	230.0
486.0	230.0
702.0	230.0
724.0	230.0
1073.0	230.0
542.0	231.0
552.0	231.0
773.0	231.5
837.0	231.0
913.0	231.5
1001.5	231.0
410.0	232.0
421.0	232.0
499.0	232.0
585.0	232.0
677.0	232.0
690.5	232.0
457.0	233.0
653.0	233.0
817.0	233.0
991.5	233.0
444.0	234.5
511.0	234.0
564.0	234.0
763.5	234.0
860.0	234.0
1026.0	234.0
528.0	235.0
575.0	235.0
754.0	235.0
847.0	235.0
963.0	236.0
636.0	236.0
667.0	236.0
712.0	236.0
731.5	236.0
782.0	236.0
872.0	236.0
944.0	236.0
979.0	236.0
1047.0	236.0
460.5	237.5
596.0	237.0
790.5	237.5
801.0	237.0
883.0	237.0
433.5	238.0
615.0	238.0
741.0	238.0
906.0	238.0
1060.4	238.6
546.0	239.0
698.0	239.0
829.0	239.0
954.4	239.6
1015.0	239.0
1078.5	239.0
474.0	240.0
627.0	240.0
647.0	240.0
722.0	240.5
1090.0	240.0
1108.0	240.0
488.0	241.0
521.0	241.0
774.0	241.0
840.0	241.0
895.5	241.0
935.0	241.0
969.0	241.0
1037.0	241.0
535.0	242.0
557.0	242.0
819.6	242.6
914.0	242.0
1099.0	242.5
415.0	243.0
638.4	243.6
751.0	243.0
808.0	243.0
854.0	243.0
986.5	243.0
403.0	244.0
453.0	244.0
569.5	244.0
588.0	244.5
687.0	244.0
760.0	244.0
926.0	244.0
512.0	245.0
660.0	245.0
732.0	245.0
865.0	245.0
1028.0	245.0
1068.0	245.0
706.0	246.0
876.0	246.0
974.0	246.0
434.0	247.0
609.0	247.0
783.5	247.0
796.5	247.0
485.0	248.0
620.0	248.0
678.0	248.5
715.0	248.0
745.0	248.0
770.0	248.0
887.0	248.5
951.0	248.0
1017.0	248.0
1049.6	248.4
630.0	249.0
650.0	249.0
906.0	249.0
1005.0	249.0
423.4	250.4
464.0	250.0
549.0	250.0
563.5	250.0
579.5	250.0
670.0	250.0
696.0	250.0
825.0	250.0
1108.0	250.0
477.0	251.0
846.0	251.0
919.0	251.0
1092.0	251.0
444.5	252.0
537.0	252.0
896.0	252.0
1060.0	252.0
409.0	253.0
638.0	253.0
725.5	253.0
753.0	253.0
804.5	253.0
857.0	253.0
985.0	253.0
1040.0	253.0
1080.0	253.0
519.0	254.0
597.5	254.0
613.0	254.0
659.6	254.6
736.0	254.0
763.0	254.0
994.0	254.0
506.0	255.0
686.5	255.0
706.0	255.0
776.0	255.5
814.0	255.0
869.0	255.0
1026.0	255.0
786.5	256.0
956.0	256.0
974.0	256.0
433.0	257.5
455.0	257.0
556.0	257.0
586.0	257.0
946.0	257.5
1012.5	257.0
1098.0	257.0
575.0	258.0
626.0	258.0
880.5	258.0
913.0	258.0
1071.0	258.0
486.0	259.0
649.0	259.0
677.0	259.0
716.0	259.5
795.0	259.0
830.0	259.0
840.0	259.0
529.0	260.0
543.5	260.0
566.0	260.0
697.0	260.0
853.0	260.0
902.0	260.0
927.0	260.0
987.0	260.5
418.0	261.0
470.0	261.0
747.0	261.0
1086.0	261.0
637.0	262.0
757.0	262.5
803.0	262.0
864.0	262.5
965.0	262.5
1108.0	262.0
405.0	263.0
447.0	263.0
619.0	263.0
1035.0	263.5
1059.5	263.5
516.0	264.0
669.0	264.5
736.0	264.0
768.0	264.0
780.0	264.0
503.0	265.0
687.5	265.0
725.0	265.0
938.0	265.0
459.5	266.0
659.0	266.0
706.0	266.0
813.0	266.0
1024.0	266.0
1075.0	266.0
429.0	267.0
552.6	267.6
874.0	267.0
912.0	267.0
1012.0	267.0
479.0	268.0
536.0	268.0
583.0	268.0
627.0	268.0
835.5	268.0
951.0	268.0
570.0	269.0
717.0	269.5
794.0	269.0
825.0	269.0
846.0	269.0
920.0	269.0
1097.5	269.0
416.5	270.0
601.0	270.0
613.0	270.5
677.0	270.0
755.0	271.0
775.0	271.0
858.0	271.0
884.0	271.0
896.0	271.0
929.0	271.0
971.0	271.0
991.0	271.0
1002.0	271.0
442.0	272.0
469.0	272.0
526.5	272.0
906.0	272.0
545.5	273.0
637.0	273.0
699.0	273.0
744.0	273.0
804.0	273.0
866.0	273.0
1067.0	273.5
1085.0	273.0
514.0	274.0
664.0	274.0
764.0	274.0
962.5	274.0
980.0	274.0
1032.0	274.0
1056.0	274.0
688.0	275.0
452.0	276.0
579.0	276.0
592.0	276.0
620.5	276.0
784.0	276.0
831.0	276.0
1010.0	276.5
1021.0	276.0
411.0	277.0
491.0	277.0
557.5	277.0
610.0	277.0
709.0	277.0
723.0	277.0
876.0	277.0
944.0	277.0
437.0	278.0
479.6	278.4
505.0	278.0
757.0	278.5
853.0	278.5
973.0	278.0
1044.0	278.0
1076.0	278.0
421.0	279.0
534.5	279.0
646.0	279.0
773.0	279.0
794.0	279.5
916.0	279.0
932.5	279.0
955.0	279.0
462.0	280.0
549.0	280.0
568.0	280.0
634.0	280.0
683.0	280.5
736.0	280.0
822.0	280.0
999.0	280.0
1104.0	280.5
987.0	281.0
1093.0	281.0
519.5	282.0
674.0	282.0
813.0	282.0
893.0	282.0
904.0	282.0
1063.5	282.0
656.0	283.0
694.0	283.0
716.0	283.5
748.0	283.0
803.0	283.0
863.0	283.0
446.0	284.0
469.0	284.0
586.5	284.0
842.0	284.0
883.5	284.0
1014.0	284.0
1034.0	284.0
1055.0	284.5
598.0	285.0
625.0	285.0
705.0	285.0
431.0	286.0
562.0	286.0
577.5	286.0
776.0	286.0
852.0	286.0
1084.0	286.0
487.0	287.0
498.0	287.0
664.6	287.4
724.5	287.0
938.0	287.0
964.0	287.0
413.0	288.0
510.0	288.0
646.0	288.5
874.5	288.0
926.0	288.0
457.0	289.5
822.0	289.0
914.5	289.0
950.0	289.0
975.0	289.0
1071.0	289.0
540.0	290.0
552.0	290.0
569.0	290.0
735.0	290.0
787.0	290.0
901.0	290.0
994.0	290.0
479.5	291.0
617.0	291.0
636.5	291.0
755.0	291.0
798.0	291.0
832.0	291.0
1101.0	291.0
530.0	292.0
605.4	292.4
686.0	292.0
766.0	292.0
985.0	292.0
423.5	293.5
438.0	293.5
520.0	293.0
593.0	293.0
697.5	293.0
468.0	294.0
561.0	294.0
580.0	294.0
656.0	294.0
716.0	294.0
813.0	294.0
844.0	294.0
870.0	294.0
1029.0	294.0
676.0	295.0
777.0	295.0
1015.0	295.0
726.0	296.0
881.0	296.5
891.0	296.0
935.0	296.0
1038.0	296.0
1063.0	296.0
403.0	297.0
449.0	297.0
488.0	297.0
499.0	297.0
627.0	297.0
708.0	297.0
1052.0	297.0
1090.0	297.0
737.5	298.0
821.0	298.0
966.5	298.0
1081.0	298.0
415.0	299.0
647.5	299.0
806.0	299.0
909.0	299.0
947.0	299.0
956.0	299.0
512.0	300.0
604.0	300.0
616.5	300.0
666.0	300.0
692.0	300.0
762.5	300.0
796.0	300.5
978.0	300.0
1002.0	300.0
537.0	301.5
549.0	301.0
836.5	301.0
991.0	301.5
435.0	302.0
524.0	302.0
635.5	302.0
748.0	302.0
786.0	302.0
853.0	302.0
927.6	302.4
475.0	303.0
592.0	303.5
1022.0	303.0
1097.5	303.0
573.0	304.0
684.0	304.0
726.0	304.0
897.5	304.0
702.0	305.0
1033.0	305.0
489.5	306.0
582.0	306.0
738.0	306.0
774.0	306.0
869.0	306.0
887.0	306.5
940.0	306.0
1011.0	306.0
407.0	307.0
502.0	307.0
625.0	307.0
674.0	307.0
712.0	307.5
828.0	307.5
844.0	307.0
914.0	307.0
1045.0	307.5
1057.0	307.0
1067.5	307.0
613.0	308.0
644.6	308.4
878.0	308.0
444.0	309.0
560.0	309.0
602.0	309.0
755.0	309.0
807.5	309.0
971.0	309.0
998.0	309.0
417.0	310.0
455.0	310.0
536.0	310.0
546.5	310.0
665.0	310.5
980.0	310.0
478.0	311.0
691.5	311.0
765.0	311.0
783.0	311.0
790.0	311.0
953.0	311.0
1084.0	311.5
1107.0	311.0
434.0	312.5
654.0	312.0
748.0	312.0
834.0	312.0
852.0	312.0
861.0	312.0
933.5	312.0
522.0	313.0
636.0	313.0
905.0	313.0
923.0	313.0
466.0	314.0
571.0	314.0
703.0	314.0
718.5	314.0
1017.5	314.0
1027.0	314.0
495.0	315.0
739.0	315.0
800.0	315.0
1039.0	315.0
1051.0	315.0
504.0	316.0
580.0	316.5
597.0	316.0
682.0	316.0
757.0	316.5
873.0	316.0
893.0	316.0
942.0	316.0
989.0	316.0
1008.0	316.0
423.0	317.0
619.5	317.0
775.0	317.0
814.0	317.0
844.0	317.0
913.5	317.0
964.4	317.6
1063.0	317.0
484.0	318.0
609.0	318.0
630.0	318.0
646.0	318.0
673.0	318.0
883.0	318.5
976.0	318.0
1073.0	318.0
411.0	319.0
447.0	319.0
512.0	319.0
531.5	319.0
711.0	319.0
827.0	319.0
997.4	319.6
553.0	320.0
563.6	320.4
786.0	320.0
854.5	320.0
543.0	321.5
657.0	321.0
1105.0	321.0
475.0	322.0
590.0	322.0
691.0	322.0
722.0	322.0
743.5	322.0
795.0	322.0
931.0	322.0
948.0	322.0
1018.0	322.0
492.0	323.0
526.0	323.0
731.0	323.5
865.5	323.0
1043.4	323.6
433.4	324.4
517.0	324.0
615.0	324.0
766.0	324.0
837.0	324.0
913.0	324.0
957.0	324.0
983.5	324.0
1008.4	324.6
1055.0	324.0
1082.5	324.0
1094.5	324.5
638.0	325.0
753.0	325.0
902.0	325.0
410.0	326.0
421.0	326.0
466.0	326.0
572.0	326.0
582.0	326.0
626.0	326.0
703.0	326.0
776.5	326.0
820.0	326.0
939.0	326.0
1032.0	326.0
858.0	327.0
876.0	327.0
923.0	327.0
971.0	327.0
1065.0	327.0
601.4	328.6
648.0	328.0
670.0	328.0
561.0	329.0
681.0	329.5
714.0	329.0
810.0	329.0
891.0	329.0
740.0	330.0
830.0	330.0
847.0	330.0
1073.0	330.0
1105.0	330.5
484.0	331.0
551.0	331.5
659.5	331.0
790.5	331.0
799.0	331.0
1014.0	331.5
608.0	332.0
633.0	332.5
693.0	332.0
729.6	332.6
770.0	332.0
946.0	332.0
1049.0	332.0
475.0	333.0
494.0	333.0
582.0	333.0
591.0	333.5
619.0	333.0
723.0	333.5
760.5	333.0
962.0	333.0
981.0	333.0
1024.0	333.0
1038.0	333.0
1092.0	333.5
406.0	334.0
437.0	334.0
458.0	334.0
524.0	334.0
866.0	334.0
911.0	334.0
932.0	334.0
417.0	335.0
427.0	335.0
513.0	335.0
543.0	335.0
704.0	335.0
750.0	335.0
839.0	335.0
883.0	335.0
1004.0	335.0
1057.0	335.0
571.0	336.5
779.0	336.0
855.5	336.0
994.0	336.0
1083.0	336.0
448.0	337.0
652.0	337.5
817.0	337.0
503.0	338.5
600.0	338.5
873.0	338.0
951.0	338.0
466.0	339.0
533.0	339.0
625.0	339.0
664.0	339.0
675.0	339.0
807.0	339.0
827.5263157894736	339.42105263157896
1067.0	339.0
740.0	340.0
787.0	340.0
797.0	340.0
922.0	340.0
1031.0	340.0
550.0	341.5
560.0	341.0
612.0	341.0
687.0	341.0
697.0	341.0
714.0	341.0
768.0	341.0
967.0	341.0
973.5	341.0
985.0	341.5
482.0	342.0
493.0	342.0
729.0	342.0
636.0	343.0
646.0	343.0
849.0	343.0
861.0	343.5
898.0	343.0
939.0	343.0
1074.6	343.4
1092.0	343.5
520.0	344.0
538.0	344.5
760.0	344.0
833.0	344.0
910.0	344.0
958.0	344.5
411.0	345.0
571.5	345.0
705.5	345.5
422.0	346.0
442.0	346.0
657.0	346.0
777.0	346.0
810.0588235294117	346.4117647058824
995.0	346.5
1003.5	346.0
1023.0	346.5
1040.0	346.0
473.0	347.0
509.5	347.0
593.0	347.0
669.0	347.0
879.0	347.0
930.0	347.0
450.0	348.0
461.0	348.0
500.0	348.0
527.0	348.0
602.5	348.0
623.0	348.0
680.0	348.0
743.0	349.0
789.0	349.0
802.0	349.5
869.0	349.5
1083.0	349.5
488.0	350.0
583.0	350.0
611.0	350.0
949.0	350.0
1065.0	350.0
642.0	351.0
827.0	351.0
847.0	351.0
919.6	351.4
967.0	351.0
1013.0	351.0
1033.0	351.0
1047.5	351.5
1102.0	351.0
412.0	352.0
545.0	352.0
565.0	352.0
651.0	352.0
731.5	352.5
752.0	352.0
817.0	352.0
857.0	352.5
985.0	352.0
714.0	353.0
777.0	353.5
837.0	353.0
896.0	353.0
534.0	354.0
632.0	354.0
940.0	354.0
479.0	355.0
516.0	355.0
661.0	355.0
905.6	355.4
976.0	355.0
994.0	355.0
1021.5	355.0
1057.0	355.0
1093.0	355.0
600.0	356.0
675.0	356.0
886.0	356.0
956.0	356.0
1075.0	356.0
441.0	357.0
469.0	357.0
506.0	357.0
589.0	357.0
619.5	357.0
792.0	357.0
879.5	357.0
1005.5	357.0
423.0	358.0
458.0	358.0
496.0	358.0
525.0	358.0
610.0	358.0
685.0	358.5
693.0	358.5
723.0	358.0
745.0	358.0
761.0	358.0
928.0	358.0
449.0	359.0
561.0	359.0
706.0	359.0
809.0	359.5
852.0	359.0
915.0	360.0
968.0	360.5
1048.5	360.5
432.0	361.0
541.0	361.5
551.0	361.5
655.5	361.0
798.5	361.0
830.0	361.0
1104.0	361.0
486.0	362.0
736.5	362.0
820.0	362.5
949.0	362.0
1030.0	362.0
1064.0	362.0
1084.5	362.0
412.0	363.0
578.0	363.0
637.0	363.0
862.0	363.0
874.5	363.0
531.0	364.0
568.5	364.0
627.0	364.0
751.0	364.0
771.0	364.0
781.0	364.0
897.0	364.5
958.0	364.0
1016.0	364.0
1094.0	364.5
475.0	365.0
519.0	365.0
596.0	365.0
603.0	365.0
702.0	365.0
714.0	365.0
844.0	365.5
978.0	365.0
499.0	366.5
614.0	366.0
727.0	366.0
921.0	366.0
938.0	366.0
997.5	366.0
1042.0	366.0
442.0	367.0
510.0	367.0
663.0	367.0
679.0	367.5
557.0	368.5
1055.5	368.0
1074.0	368.0
464.5	369.0
692.0	369.0
761.0	369.0
792.0	369.0
805.0	369.0
835.0	369.0
906.0	369.0
452.0	370.0
546.0	370.0
644.5	370.0
1007.0	370.0
424.0	371.0
576.0	371.0
625.0	371.0
634.0	371.0
653.0	371.0
880.5	371.0
966.0	371.0
988.0	371.0
1101.0	371.0
410.0	372.0
484.0	372.0
813.0	372.0
823.5	372.0
870.0	372.0
952.0	372.0
1023.0	372.0
1034.0	372.0
435.0	373.5
528.0	373.0
604.0	373.0
709.0	373.5
719.0	373.0
731.0	373.0
751.0	373.5
780.0	373.0
115.5	374.0
154.5	374.0
242.0	374.0
474.0	374.0
564.0	374.0
589.0	374.0
894.0	374.0
1081.0	374.0
1091.0	374.0
16.0	375.0
140.5	375.0
228.0	375.0
503.5	375.5
682.5	375.5
859.5	375.0
915.0	375.0
930.0	375.0
941.0	375.0
1016.0	375.0
1045.0	375.0
1064.0	375.5
196.0	376.0
207.0	376.0
289.0	376.0
333.0	376.0
390.0	376.0
614.4	376.6
770.0	376.0
841.5	376.0
978.0	376.0
997.0	376.0
55.0	377.0
169.5	377.0
377.0	377.5
700.0	377.0
739.0	377.0
799.0	377.0
1055.0	377.5
269.0	378.0
367.0	378.0
402.0	378.0
465.0	378.0
519.0	378.0
535.0	378.0
630.0	378.5
641.5	378.5
664.0	378.0
673.0	378.0
789.5	378.5
900.5	378.0
80.5	379.0
455.0	379.0
510.5	379.0
545.0	379.0
597.0	379.0
690.5	379.0
830.0	379.0
875.4	379.6
1072.0	379.5
129.0	380.0
146.0	380.5
253.6	380.4
301.5	380.5
415.0	380.0
444.0	380.0
762.0	380.0
969.0	380.0
96.0	381.0
314.0	381.0
481.0	381.0
571.0	381.0
581.0	381.0
620.0	381.0
653.4	381.4
728.0	381.0
866.0	381.5
886.0	381.0
950.0	381.0
988.0	381.0
1026.0	381.0
1037.0	381.0
219.6	382.4
281.5	382.0
358.0	382.0
746.0	382.0
808.0	382.0
820.0	382.0
850.0	382.0
960.0	382.0
1007.0	382.0
1099.0	382.0
322.0	383.0
431.5	383.0
707.578947368421	383.89473684210526
718.0	383.0
780.0	383.0
920.0	383.5
936.5	383.0
238.0	384.0
560.0	384.0
266.0	385.0
491.5	385.0
527.0	385.0
537.0	385.5
755.0	385.0
769.4	385.6
839.0	385.0
1047.0	385.0
1058.0	385.0
1087.5	385.0
201.0	386.0
292.0	386.0
397.0	386.0
503.5	386.0
682.0	386.0
798.0	386.0
928.5	386.0
997.0	386.0
1080.0	386.0
210.6	387.6
384.0	387.0
461.0	387.0
633.0	387.0
665.0	387.0
691.0	387.0
1069.0	387.5
330.5	388.0
407.0	388.0
421.0	388.0
550.0	388.0
613.0	388.0
653.0	388.5
699.0	388.0
735.5	388.0
895.0	388.0
944.0	388.5
340.0	389.0
369.0	389.0
479.0	389.0
585.0	389.5
602.0	389.0
859.0	389.0
878.0	389.0
955.0	389.0
969.5	389.5
1018.0	389.0
516.0	390.0
812.0	390.0
831.0	390.0
868.0	390.5
1029.0	390.5
257.0	391.0
302.0	391.0
314.6	391.4
566.0	391.0
577.0	391.0
675.0	391.0
726.0	391.0
746.0	391.0
848.0	391.0
904.0	391.0
913.0	391.0
1006.0	391.5
248.0	392.0
281.0	392.0
441.0	392.0
452.0	392.0
714.0	392.0
763.0	392.0
777.0	392.0
923.5	392.0
229.0	393.0
541.5	393.5
1062.5	393.0
358.0	394.0
431.0	394.0
641.0	394.0
787.0	394.0
803.0	394.0
822.0	394.0
883.5	394.0
936.0	394.0
962.0	394.0
1043.0	394.0
1053.0	394.0
1088.0	394.0
220.0	395.0
397.0	395.5
467.0	395.0
487.0	395.0
557.0	395.0
660.0	395.0
978.0	395.0
268.0	396.0
336.0	396.0
500.0	396.0
508.5	396.0
619.0	396.0
669.0	396.0
695.0	396.0
734.5	396.0
841.0	396.0
197.0	397.5
208.0	397.0
238.0	397.0
324.0	397.0
383.0	397.0
609.0	397.0
627.5	397.0
651.0	397.0
685.0	397.0
755.0	397.0
769.0	397.0
873.6	397.4
996.0	397.0
1078.4	397.4
291.0	398.0
366.0	398.5
517.0	398.5
706.0	398.0
852.0	398.0
863.0	398.0
1013.0	398.0
1033.0	398.0
527.0	399.0
549.0	399.0
587.0	399.0
832.0	399.0
255.5	400.0
425.0	400.0
476.0	400.0
536.0	400.5
578.0	400.0
725.0	400.0
813.0	400.0
900.4	400.6
1071.0	400.0
280.0	401.0
301.0	401.0
344.0	401.0
645.0	401.0
716.0	401.0
745.0	401.0
891.0	401.0
944.0	401.0
972.0	401.0
312.0	402.0
568.0	402.0
635.0	402.5
762.0	402.0
784.0	402.0
926.5	402.0
1004.6	402.4
1061.0	402.0
246.0	403.0
453.0	403.0
483.0	403.0
778.0	403.0
881.0	403.0
987.0	403.0
228.0	404.0
394.0	404.0
466.0	404.0
596.0	404.0
662.4	404.6
676.0	404.0
962.0	404.0
355.0	405.0
373.0	405.0
804.0	405.0
868.5	405.0
1051.0	405.0
1101.0	405.0
334.4	406.6
407.0	406.0
502.0	406.0
560.4	406.6
607.0	406.0
615.0	406.0
844.0	406.0
858.0	406.0
1028.0	406.0
1088.5	406.0
271.0	407.0
384.0	407.0
442.0	407.0
552.5	407.0
695.0	407.0
738.0	407.0
916.0	407.0
936.0	407.0
997.0	407.0
1040.0	407.0
199.0	408.5
323.0	408.0
531.0	408.0
584.5	408.0
907.0	408.0
1012.4	408.4
294.5	409.0
423.0	409.0
523.0	409.0
541.5	409.0
685.0	409.0
711.0	409.0
753.0	409.0
770.0	409.0
794.0	409.0
815.0	409.0
1079.5	409.0
249.6	410.4
512.0	410.0
571.5	410.0
833.0	410.0
899.0	410.0
969.0	410.0
342.0	411.0
481.0	411.0
762.0	411.0
887.0	411.0
980.0	411.0
1021.0	411.0
238.0	412.5
262.0	412.0
304.0	412.0
364.0	412.0
601.0	412.0
782.0	412.0
927.0	412.0
1059.0	412.5
1070.0	412.0
285.0	413.0
400.0	413.0
412.0	413.0
459.0	413.0
590.5	413.0
701.0	413.0
863.0	413.0
944.0	413.0
1050.0	413.0
1096.0	413.5
316.5	414.0
671.0	414.0
734.0	414.0
804.0	414.0
225.0	415.0
390.0	415.0
434.0	415.0
493.0	415.0
613.0	415.0
720.5	415.0
825.0	415.0
856.0	415.0
876.0	415.0
915.0	415.5
992.0	415.0
353.0	416.0
472.0	416.0
556.0	416.0
565.0	416.0
580.0	416.0
745.0	416.0
936.0	416.0
1003.0	416.0
1031.0	416.0
375.0	417.0
522.0	417.0
641.0	417.0
680.0	417.0
276.0	418.0
330.0	418.0
503.0	418.5
532.0	418.0
691.0	418.0
755.0	418.0
847.0	418.0
964.0	418.0
1043.0	418.0
1076.0	418.0
214.0	419.0
255.0	419.0
574.4	419.4
631.0	419.0
656.0	419.5
710.0	419.0
766.0	419.0
894.0	419.0
906.0	419.5
1013.0	419.0
295.0	420.0
425.0	420.0
485.0	420.0
606.0	420.5
728.0	420.0
777.0	420.0
789.0	420.0
836.0	420.5
976.0	420.5
985.0	420.0
1287.0	420.5
343.0	421.0
407.0	421.5
541.0	421.0
595.0	421.0
884.0	421.0
1204.0	421.0
1263.0	421.0
1275.0	421.0
202.0	422.0
245.0	422.0
395.5	422.0
443.0	422.0
623.0	422.0
646.6	422.4
799.0	422.0
812.0	422.0
868.5	422.0
924.0	422.0
946.0	422.5
1101.5	422.0
1178.0	422.0
319.0	423.0
371.5	423.0
383.4	423.4
463.0	423.0
700.5	423.0
738.0	423.0
826.0	423.0
1056.0	423.0
1066.0	423.0
1088.0	423.5
1162.0	423.0
1210.5	423.0
1219.0	423.0
1231.0	423.0
1241.4	423.4
234.0	424.0
268.0	424.0
308.0	424.0
417.0	424.0
452.0	424.0
587.0	424.0
613.6	424.6
665.0	424.0
718.0	424.0
857.0	424.0
1186.5	424.0
479.0	425.0
496.0	425.5
552.0	425.0
563.0	425.0
636.0	425.5
900.0	425.0
935.0	425.0
1035.0	425.0
1111.0	425.0
1140.0	425.0
285.0	426.0
352.0	426.5
527.0	426.0
674.0	426.0
761.0	426.5
967.0	426.0
1122.0	426.5
1317.0	426.0
336.0	427.0
435.0	427.0
748.0	427.0
846.0	427.5
879.0	427.0
1171.0	427.0
1306.5	427.0
223.0	428.0
327.6	428.4
536.0	428.0
546.0	428.0
572.4	428.4
579.5	428.0
693.5	428.0
709.0	428.0
958.0	428.0
1006.0	428.0
1045.5	428.0
1078.0	428.0
1194.5	428.0
259.0	429.0
379.0	429.5
655.0	429.0
727.5	429.0
782.0	429.0
791.0	429.0
890.0	429.0
938.5	429.5
985.0	429.0
1258.0	429.0
1283.0	429.0
1294.0	429.0
211.5	430.0
299.0	430.0
360.0	430.0
400.0	430.0
470.0	430.5
595.0	430.0
771.0	430.5
806.0	430.0
867.0	430.0
1026.0	430.0
1130.0	430.0
1152.0	430.0
426.0	431.0
506.0	431.0
818.0	431.0
836.0	431.0
929.0	431.0
951.5	431.0
977.0	431.0
1055.5	431.5
1098.0	431.0
1205.0	431.0
1236.5	431.0
1270.5	431.5
389.0	432.0
415.0	432.0
519.0	432.0
643.0	432.0
674.0	432.0
737.0	432.0
746.0	432.0
908.0	432.0
919.0	432.0
1179.5	432.5
246.0	433.0
[truncated: 17,929 more rows]
