# Supplementary material for: Intervisit Reproducibility of Foveal Cone Density Metrics
Source: Transl Vis Sci Technol. 2024 Jun 24;13(6):18. doi: 10.1167/tvst.13.6.18 (PMC11205225; doi:10.1167/tvst.13.6.18)
Supplement: Supplement 3 [file tvst-13-6-18_s003.zip › JC_10549_visit1_300um_coords.csv]

657.0	781.0
127.0	742.0
615.0	779.0
159.3670375511906	312.93270542707023
749.5	187.0
567.0	779.0
650.0	784.0
412.0	774.0
742.0	780.0
528.0	782.0
268.0	766.0
407.4609054306672	607.7787877487591
109.88476679118496	338.8682404461077
551.0	787.0
567.0	787.0
683.0	791.0
699.0	791.0
395.0	764.0
560.0	790.0
440.0	766.0
792.0	782.0
726.0	788.0
53.2360981969716	161.0733227498115
378.0	770.0
709.0	785.0
735.5	786.5
226.0	2.5
645.5	191.0
24.0	686.0
440.5	43.0
68.5	714.0
464.0	758.0
461.0	752.0
692.0	794.0
173.0	762.0
600.0	798.0
88.0	726.0
442.0	746.0
214.5	760.0
230.0	766.0
410.0	746.0
282.0	754.0
111.0	718.0
470.5	745.0
692.0	802.0
102.0	718.0
330.0	754.0
295.0	756.0
140.5	776.0
155.0	714.0
306.0	730.0
86.0	766.0
333.749384850245	245.70506860140736
32.0	750.0
225.0	722.0
139.0	722.0
348.7646945981088	418.0398736621167
219.5	716.0
463.0	724.0
584.2320520077908	457.28443323039704
379.5	715.0
300.5	717.0
624.8416397349679	350.81223683645385
470.0	722.0
333.0	720.0
267.0	724.0
247.0	730.0
189.0	738.0
474.0	714.0
373.0	720.0
100.0	670.0
326.5829870160373	291.77476896417124
393.12810976225177	453.5306057934311
244.5	688.0
601.0	49.0
464.0	702.0
472.0	702.0
518.7107003807489	533.0434960491643
200.65913935781603	326.5829870160373
360.5	709.0
28.0	766.0
280.51328665327344	360.708690988455
316.0	710.0
98.0	654.0
499.5	691.0
337.5	679.0
609.5	208.0
143.0	698.0
461.0	688.0
25.0	758.0
399.9532505567353	490.3863660836422
204.0	694.0
145.6	603.6
362.0	690.0
285.0	688.0
353.0	688.0
299.0	692.0
505.0	680.0
450.1180353961893	291.77476896417124
48.0	686.0
64.0	694.0
249.0	658.0
351.0	668.0
257.0	664.0
265.0	664.0
29.0	742.0
192.81022744415995	339.55075452555604
139.0	650.0
234.0	654.0
275.0	668.0
418.0	674.0
411.0	676.0
62.0	686.0
98.0	710.0
305.0	672.0
99.30579855973548	120.12247798291027
289.0	672.0
35.0	686.0
106.0	694.0
197.0	650.0
324.19418773796804	409.84970470873645
182.0	654.0
391.0	668.0
321.0	672.0
474.6885422563301	505.06041879178184
62.0	710.0
68.0	678.0
378.0	650.0
498.0	658.0
451.8243205948102	461.72077474681134
110.0	686.0
448.5	653.0
368.0	646.0
329.0	648.0
294.0	650.0
302.0	650.0
444.0	646.0
659.649857786834	648.7296325156603
282.5	657.0
562.7328585051677	477.0773415343993
560.0	646.0
700.0	650.0
742.0	652.0
594.0	648.0
520.6	672.6
272.0	3.0
725.6	624.4
441.58660940308494	305.4250505531383
646.0	660.0
17.745366065657198	738.4802339631188
526.0	660.0
568.4	633.6
780.0	674.0
773.5	157.0
519.6	638.4
370.26388810073195	486.63253864667627
754.0	672.0
780.0	666.0
712.0	670.0
513.0	677.0
151.51812563753455	347.7409234789363
671.0	683.0
721.0	685.0
708.1083574276671	564.4391437037885
680.0	678.0
728.0	678.0
475.02979929605425	366.1688036240418
513.0	685.0
673.0	693.0
781.0	681.0
424.5	50.0
580.0	690.0
731.0	687.0
581.0	697.0
547.3762917175798	388.00925416638916
596.4	686.4
623.0	699.0
604.0	706.0
204.41296679478197	198.95285415919514
761.5	168.0
476.0535704152268	489.3625949644697
569.0	40.0
701.0	705.0
721.0	717.0
84.0	798.0
587.0	711.0
602.0	712.0
681.0	717.0
126.0	806.0
493.798936480884	437.4915249263948
526.0	716.0
625.0	717.0
371.28765921990447	177.1124036168478
402.0007927950804	755.8843429890518
729.5	172.0
488.6800808850213	448.75300723729265
738.0	720.0
568.0	726.0
23.0	3.0
503.35413359316095	542.2574361217171
384.93794080887153	404.7308491128738
513.0	41.5
549.0	729.0
540.0	730.0
474.6885422563301	283.92585705051516
651.0	727.0
677.5	177.0
546.0	736.0
144.692984843051	489.70385200419383
651.0	735.0
713.4	570.6
645.6583191581427	749.4004592342925
617.5	178.0
718.0	748.0
775.0	755.0
360.0	798.0
193.83399856333247	478.1011126535718
665.451227462145	444.31666572087835
372.6526873788012	520.4169855793698
276.07694513685914	443.63415164143
488.5	46.0
622.0	748.0
245.0	786.0
596.0	754.0
629.0	753.0
790.0100469614695	292.4572830436196
407.8021624703914	653.8484881115229
565.0	761.0
439.0	788.0
369.2401169815594	407.11964839094304
779.4310787300201	487.6563097658488
581.0	761.0
669.0	761.0
210.0	806.0
255.0	802.0
648.0	774.0
286.3146563285844	404.7308491128738
674.0	776.0
344.5	45.0
692.0	770.0
146.0	806.0
741.0	769.0
455.91940507150036	497.5527639178499
287.67968448748115	282.90208593134264
521.5	256.0
671.5	257.0
772.6059379355365	133.43150253215316
609.0	63.0
567.8517141010303	367.53383178293853
239.90369892609635	505.74293287123015
523.4882989368874	448.41175019756844
313.4	393.6
117.6	137.4
249.80015307809748	458.99071842901793
521.0	65.0
617.0	66.0
377.43028593493966	325.9004729365889
431.6901552510838	248.09386787947662
419.0636447812892	625.182896774692
675.0064245744219	378.11280001438803
593.0	69.0
513.0	69.0
537.0	70.0
677.0	69.5
425.5475285360486	534.7497812477852
345.01086716114287	391.0805675239067
625.0	72.0
501.64784839454006	495.16396463978066
333.06687077079664	480.4899119316411
368.55760290211106	751.7892585123617
576.0	4.0
464.1095740248806	520.4169855793698
330.3368144530032	372.311430339077
220.1107906220941	424.86501445660025
577.0	74.0
403.3658209539771	432.03141229080796
422.13495813880684	508.8142462287478
665.0	53.5
310.88516318872513	423.15872925797936
382.8903985705265	394.4931379211485
146.0	4.0
593.0	54.0
287.67968448748115	492.0926512822631
214.99193502623146	453.18934875370695
402.4	328.6
549.4238339559248	474.0060281768817
468.2046585015707	114.66236534732344
290.7509978449987	347.7409234789363
223.52336101933588	208.84930831119627
119.0	4.0
305.7663075928625	387.3267400869408
40.0	4.0
329.3130433338307	338.52698340638347
753.1542866712584	361.7324621076275
228.64221661519852	374.70022961714625
429.6426130127387	510.8617884670928
634.0555798075206	217.0394772645765
521.0	57.0
347.39966643921207	359.3436628295583
232.73730109188864	446.3642079592234
315.66276174486364	369.2401169815594
371.28765921990447	337.1619552474868
621.5	243.0
38.791958557764545	801.885200472647
217.3807343043007	671.252597137456
240.58621300554472	435.7852397277739
248.43512491920077	428.27758485384203
7.0	4.0
488.5	62.0
548.7413198764765	402.0007927950804
356.2723494720407	502.6716195137126
407.4609054306672	505.401675831506
399.9532505567353	483.2199682494345
761.5	380.0
310.2026491092768	464.1095740248806
635.5	387.0
476.0	5.0
400.5	88.0
396.0	5.0
404.0	5.0
509.15550326847193	578.771939372204
410.5322187881848	389.37428232528583
593.1047350406194	405.41336319232215
328.2892722146582	405.41336319232215
777.0	95.0
274.4	260.6
166.8746924251225	421.45244405935847
372.5	86.0
99.0	5.0
577.0	98.0
582.52576680917	311.5676772681735
790.0100469614695	662.3799141046273
420.0874159004618	357.2961205912132
80.87791841462993	522.1232707779907
216.0	4.5
536.869844562474	687.3430110716776
611.5	419.0
460.6970036276388	382.2078844910781
387.3267400869408	400.6357646361837
723.1236671755308	428.6188418935662
290.7509978449987	460.6970036276388
583.5495379283425	336.13818412831426
226.59467437685348	297.23488159975807
617.0	104.0
761.6857126643629	619.0402700596569
680.0	6.0
345.352124200867	285.2908852094119
609.0	105.0
280.51328665327344	299.6236808778273
457.28443323039704	329.3130433338307
504.3779047123335	506.7667039904027
388.69176824583747	465.8158592235015
598.9061047159305	459.6732325084663
655.5	325.0
424.1825003771519	284.60837112996353
781.5	330.0
781.8198780080893	602.6599321528964
541.0	77.5
468.2046585015707	593.1047350406194
245.36381156168318	620.4052982185536
583.2082808886183	507.1079610301269
475.3710563357784	453.18934875370695
461.72077474681134	453.87186283315526
57.0	6.0
799.5652440737465	684.2203646469746
259.0140931506503	280.51328665327344
749.0	81.5
365.4862895445935	371.28765921990447
370.26388810073195	563.0741155448919
310.543906149001	552.4951473134424
294.84608232168887	427.59507077439366
494.14019352060814	360.0261769090066
368.8988599418352	496.87024983840155
73.71152058042222	2.0475422383450614
378.79531409383634	523.4882989368874
537.0	85.0
446.02295091949924	323.1704166187955
214.65067798650728	389.37428232528583
529.0	86.0
589.0	86.5
494.14019352060814	322.146645499623
191.10394224553906	471.9584859385367
567.8517141010303	569.5579992996512
482.5374541699861	590.0334216831019
567.169200021582	771.2409097766398
154.0	7.0
612.0	522.5
267.20426210403053	623.4766115760712
666.4749985813174	438.17403900584316
531.5	526.0
190.42142816609072	399.6119935170112
517.004415182128	492.77516536171146
639.5	530.0
387.66799712666494	614.2626715035184
747.5	542.0
588.6	440.6
567.6	169.6
162.09709386898402	439.88032420446405
549.0	547.5
687.5	546.0
784.5	559.0
793.0	128.0
610.5	557.0
400.5	118.0
596.5	563.0
177.453660656572	661.697400025179
617.0	136.0
733.0	135.0
516.0	578.5
665.0	138.0
316.0040187845878	336.8206982077626
606.5	585.0
453.5306057934311	302.35373719562074
552.5	583.0
189.22514185447906	778.6217757544127
352.1772649953506	436.46775380722227
508.5	114.0
409.5084476690123	464.1095740248806
308.1551068709317	360.708690988455
261.4028924287195	517.004415182128
179.84245993464123	761.3444556246386
359.0024057898341	388.69176824583747
805.0	141.0
577.4	408.4
774.5	601.0
797.0	147.0
705.0	146.0
704.0	8.0
701.0	627.5
565.0	151.0
573.0	151.0
328.2892722146582	520.4169855793698
753.0	152.0
654.1897451512472	525.5358411752325
581.0	151.0
591.3984498419986	411.8972469470815
645.0	151.0
733.0	151.0
253.5	624.5
533.7260101286126	437.15026788667063
283.584600010791	237.51489964802713
162.09709386898402	300.3061949572757
579.5	451.0
340.9157826844527	407.8021624703914
586.6208512858601	291.0922548847229
234.0	8.0
369.2401169815594	359.3436628295583
328.5	146.0
725.5	458.0
255.0	642.5
379.0	616.5
332.0	8.0
555.2252036312358	462.74454586598387
430.3251270921871	639.5156924431075
388.0	8.0
449.0	612.5
55.96615451476501	480.4899119316411
793.0	113.0
60.0	622.5
334.4318989296934	278.80700145465255
84.0	630.5
418.5	141.0
471.0	600.5
688.3154491236648	456.9431761906729
504.5	142.0
358.0	610.5
116.5	634.5
713.0	113.0
334.77315596941753	759.6381704260178
673.0	114.0
84.63174585159587	653.8484881115229
109.0	8.0
298.5999097586548	481.5136830508136
364.12126138569676	336.8206982077626
537.0	116.0
494.8227076000565	509.15550326847193
346.71715235976376	448.75300723729265
325.9004729365889	264.4742057862371
181.0	562.5
572.970569696893	422.8174722182552
742.0347501263818	473.26189440472746
435.0	544.5
65.18009458731778	737.1152058042221
355.9310924323165	673.300139375801
338.8682404461077	478.44236969329603
17.0	606.5
711.5	501.0
657.0	121.0
565.5	502.0
385.96171192804405	766.8045682602256
569.0	122.0
321.0	516.5
617.0	122.0
643.5	507.0
221.0	538.5
31.0	590.5
45.728443323039706	437.15026788667063
221.0	530.5
274.7119169779624	285.2908852094119
561.0265733065469	601.6361610337239
475.0	512.5
214.0	534.5
715.0	187.5
550.0	779.5
541.9161790819929	410.1909617484606
617.0	186.0
741.0	187.0
376.5	182.0
464.0	765.5
405.41336319232215	427.9363278141178
662.0386570649032	329.65430037355486
91.0	10.0
609.0	188.0
707.767100387943	698.5531603153901
218.4045054234732	440.90409532363657
626.0	791.5
76.0	10.0
235.41176470588235	686.9411764705883
91.0	717.5
251.1651812369942	296.8936245600339
42.5	733.5
48.0	10.0
410.5	181.0
326.0	745.5
785.0	190.0
426.0	745.5
638.0	803.5
398.58822239783865	426.2300426154969
515.0	193.5
661.0	193.0
148.0	773.5
499.60030615619496	320.7816173407263
31.5	9.0
709.0	195.0
440.0	10.0
777.0	198.0
364.0	10.0
454.5	175.0
312.25019134762186	292.4572830436196
219.76953358236992	273.6881458587899
563.7566296243402	281.8783148121701
224.0	10.0
254.0	10.0
13.0	9.0
641.5632346814526	596.176048398137
685.0	199.0
18.086623105381374	237.17364260830294
734.7264065261529	258.6728361109261
367.1925747432143	274.37065993823825
347.0	699.5
127.0	9.0
637.0	203.0
459.0	707.5
228.0	685.5
393.0	687.5
281.0	679.5
407.5	164.5
266.5	163.0
469.0	687.5
415.99233142377165	371.97017329935284
709.0	209.0
557.0	211.0
654.8722592306955	702.306987752356
408.0	661.5
490.72762312336636	185.30257257022805
101.0	701.5
280.0	9.0
391.88649794454597	271.3813998265981
688.0	12.5
613.0	215.0
117.0	693.5
739.0	215.5
587.9858794447568	596.8585624775855
148.44681228001696	175.7473754579511
653.0	153.0
118.0	12.0
65.0	12.0
749.4004592342925	584.2320520077908
752.0	653.5
549.0	664.5
601.977418073448	399.9532505567353
685.0	157.0
416.5	214.0
559.6615451476501	295.5285964011372
693.0	159.0
696.0	669.5
576.3831400941348	229.66598773437104
349.7884657172813	392.7868527225276
472.0	12.0
189.05640000719401	673.6413964155252
669.0	165.0
449.43552131674096	312.93270542707023
423.15872925797936	263.1091776273404
486.2912816069521	536.7973234861303
241.4	354.4
363.4387473062484	1.3650281588967077
432.0	11.5
91.0	797.5
401.6595357553562	253.89523755478763
535.5	715.0
293.8223112025163	417.01610254294417
551.4713761942699	157.66075235256972
721.0	172.0
742.5	732.0
418.0398736621167	531.3372108505434
177.1124036168478	707.767100387943
555.0	177.5
416.3335884634958	261.06163538899534
305.0	799.5
575.7006260146865	237.51489964802713
668.5225408196626	546.3525205984072
720.0	765.5
224.0	797.5
537.0	252.0
723.1236671755308	422.8174722182552
529.0	254.0
517.6869292615763	585.2558231269634
468.88717258101906	515.2981299835071
66.5451227462145	228.64221661519852
353.54229315424726	19.451651264278084
705.0	260.0
552.0	15.0
625.0	256.0
563.0	259.0
760.0	15.0
759.0	257.0
527.0	261.0
713.0	264.0
342.28081084334946	385.96171192804405
150.494354518362	319.0753321421054
327.6067581352098	619.7227841391052
22.0	13.0
705.0	268.0
791.0	269.0
739.0	267.0
752.4717725918101	444.31666572087835
561.0	268.0
566.4866859421337	447.72923611812007
666.0	270.5
713.0	272.0
583.0	269.0
801.0	268.0
675.0	275.0
533.0	274.0
172.6760621004335	715.616012301599
25.4	718.4
240.0	14.0
665.0	280.0
248.0	14.0
609.1438159076557	339.55075452555604
589.0	282.0
705.0	284.0
405.6	761.6
789.0	286.0
165.5096642662258	473.6647711371575
689.0	284.0
4.0	14.0
775.0	289.0
181.8900021729863	231.37227293299193
521.0	288.0
548.4000628367522	383.23165561025064
719.0	293.0
673.9826534552494	461.3795177070872
668.5225408196626	454.55437691260363
413.9447891854266	527.9246404533017
767.0	301.0
620.0	297.5
237.51489964802713	339.55075452555604
720.0	17.0
797.0	298.0
737.0	304.0
340.23326860500435	634.7380938869691
561.0	304.0
423.4	547.6
585.0	304.0
743.0	309.0
528.2658974930258	321.4641314201746
442.61038052225746	595.8347913584129
134.0	13.0
476.3948274549509	469.2284296207432
784.0	307.5
433.39644044970464	456.9431761906729
478.1011126535718	263.79169170678875
211.92062166871386	252.53020939589092
329.9955574132791	777.7247935313992
526.9008693341291	338.1857263666593
589.6921646433777	495.846478719229
533.0	225.0
672.2763682566285	328.2892722146582
707.4258433482187	386.6442260074924
676.3714527333186	194.17525560305666
56.0	16.0
470.5	298.0
200.0	287.5
709.0	231.0
629.0	231.0
284.5	296.0
467.18088738239817	89.75060144745852
121.0	307.5
407.5	293.0
667.1575126607659	423.15872925797936
674.3239104949736	419.4049018210134
705.5	56.0
156.0	16.0
111.0	17.0
536.0	13.5
412.5	288.0
196.0	16.0
609.0	234.0
85.0	17.0
364.4625184254209	578.0894252927557
65.18009458731778	361.7324621076275
522.1232707779907	410.5322187881848
65.0	259.5
97.0	263.5
448.0	275.5
363.0	280.5
101.0	15.0
424.0	15.5
561.0	238.0
456.2606621112245	491.4101372028147
705.0	238.0
657.0	238.0
404.7308491128738	287.67968448748115
793.0	242.0
620.7465552582778	614.9451855829668
713.0	240.0
40.0	15.0
205.0	273.5
293.48105416279213	405.75462023204636
390.0	265.5
185.98508664967642	261.4028924287195
313.2739624667944	332.0430996516241
68.93392202428373	557.6140029093051
402.0007927950804	524.5120700560599
330.67807149272744	691.7280195209066
355.0	256.5
769.0	244.0
633.0	246.0
709.0	247.0
48.11724260110894	698.8944173551143
523.0	247.5
333.5	253.5
4.777598556138477	648.0471184362119
500.62407727536754	573.6530837763414
168.0	15.0
519.3932144601972	235.46735740968205
407.8021624703914	492.77516536171146
381.52537041162975	472.9822570577092
620.0	381.5
173.35857617988188	472.29974297826084
48.0	20.0
444.99917980032666	359.68491986928245
468.5459155412949	468.5459155412949
699.0	387.0
761.0	388.0
148.0	21.0
370.9464021801803	280.8545436929976
64.0	20.5
370.5	378.0
575.0	393.0
94.0	20.0
723.0	395.0
709.0	394.0
638.491921323935	629.9604953308306
9.0	315.5
13.0	18.0
318.7340751023812	231.03101589326775
212.0	20.0
536.0	23.0
173.0	353.5
672.2763682566285	434.7614686086014
446.3642079592234	625.8654108541405
31.0	18.0
699.0	407.0
465.1333451440531	292.79854008334377
607.0	405.0
183.255030331883	444.6579227606025
620.0	409.5
423.4999862977035	302.6949942353449
374.35897257742204	360.0261769090066
505.0	346.5
254.0	19.0
655.0	417.0
487.0	344.5
613.5801574240701	587.3033653653084
327.0	344.5
468.0	19.0
333.06687077079664	319.4165891818296
462.4032888262597	484.9262534480554
591.0	425.0
781.0	422.0
579.0	427.0
513.2505877451621	380.50159929245723
791.0	425.0
680.0	431.5
701.0	430.0
222.0	18.0
576.0	25.0
313.2739624667944	377.08902889521545
552.0	25.0
239.90369892609635	560.0028021873743
329.9955574132791	180.5249740140896
582.52576680917	437.4915249263948
623.0	437.0
291.5	329.0
277.0	318.5
470.2522007399158	367.8750888226627
64.0	335.5
277.4419732957558	365.82754658431764
296.0	18.0
215.0	325.5
74.0	19.0
582.0	444.5
175.0	433.5
156.0	25.0
465.5	443.0
241.95124116444143	483.90248232888285
648.0	18.0
230.0	25.0
40.0	24.0
591.0	321.0
741.0	326.0
665.0	324.0
310.88516318872513	457.6256902701212
778.0	322.5
438.5	430.0
194.0	24.0
493.798936480884	371.28765921990447
689.6804772825615	61.76752419007602
579.0	331.0
3.5	23.0
422.0	421.5
643.9520339595218	649.7534036348328
779.0	343.0
437.0	418.5
500.2828202356433	437.15026788667063
341.93955380362524	543.6224642806138
80.0	25.0
651.0	339.0
227.0	425.5
300.64745199699985	358.3198917103857
248.09386787947662	209.5318223906446
596.176048398137	267.20426210403053
33.443189892969336	565.8041718626853
375.0414866568704	353.8835501939715
23.0	22.0
613.0	346.0
665.0	344.0
368.0	24.0
604.0	345.5
649.0	348.0
246.0	23.0
697.0	348.0
209.8730794303688	80.53666137490575
571.0	355.0
689.0	352.0
375.0414866568704	316.0040187845878
630.0	356.5
498.5	402.0
199.63536823864348	234.10232925078535
330.3368144530032	428.27758485384203
807.0	369.0
306.4488216723109	434.7614686086014
484.243739368607	330.67807149272744
733.0	370.0
237.51489964802713	422.13495813880684
164.0	22.0
713.0	368.0
103.0	23.0
176.0	391.5
631.0	373.0
412.5	384.0
248.0	395.5
201.68291047698855	391.7630816033551
593.0	372.0
746.0	374.5
509.15550326847193	365.82754658431764
794.4463884778838	434.4202115688772
473.6	168.6
386.30296896776827	469.5696866604674
288.0	22.0
216.01570614540398	466.839630342674
371.28765921990447	210.55559350981716
389.37428232528583	364.12126138569676
662.6	539.6
616.0	30.0
589.0	516.0
752.0	519.0
300.3061949572757	280.8545436929976
619.0	518.0
520.0	519.0
680.0	30.0
793.0	528.0
683.5	525.5
14.0	27.0
799.0	514.0
189.39765704691817	67.91015090511121
630.6430094102789	238.53867076719965
706.0	525.0
697.0	528.0
609.0	528.0
523.0	526.0
284.60837112996353	421.45244405935847
692.0	523.0
612.4	756.6
782.0	537.0
312.591448387346	801.9540433518157
426.0	497.5
26.6180490984858	571.9467985777205
762.0	541.0
592.4222209611711	476.3948274549509
206.11925199340286	686.609163925044
536.0	31.0
509.0	494.5
726.0	553.0
624.0	31.0
673.6413964155252	411.8972469470815
180.0	479.5
774.0	561.0
543.0	554.0
805.0	548.0
210.0	28.0
545.0	560.0
581.0	564.0
605.0	564.0
613.0	564.0
607.0962736693107	411.8972469470815
743.0	562.0
505.5	483.0
659.0	574.0
750.0	577.0
195.19902672222918	692.0692765606308
373.6764584979737	414.9685603045991
98.0	29.0
522.0	573.0
725.0	572.0
286.0	485.5
587.0	574.0
635.0	574.0
780.0	587.0
462.5	478.0
440.90409532363657	454.55437691260363
252.87146643561508	199.63536823864348
467.18088738239817	535.4322953272335
794.0	581.0
556.0	595.0
649.0	600.0
678.0	601.0
714.0	597.0
142.0	27.5
560.4	587.4
796.0	611.0
257.5	467.0
649.0	608.0
585.5	144.0
642.0	605.0
359.0024057898341	682.1728224086296
655.6	36.4
454.8956339523278	340.9157826844527
666.0	613.0
552.0	34.5
59.0	27.0
655.0	626.0
220.0	26.0
496.0	455.5
688.0	623.0
676.0	635.0
344.0	26.0
89.0	27.0
753.0	632.0
68.0	27.0
162.0	455.5
61.0	475.5
312.5	452.0
703.0	642.0
388.3505112061133	201.68291047698855
114.0	27.0
663.0	642.0
124.0	27.0
30.0	28.0
693.0	644.0
629.0	644.0
768.5108534588463	478.44236969329603
163.5	617.0
456.0	36.0
200.0	623.0
286.3146563285844	334.4318989296934
715.0	447.0
223.0	627.0
360.0261769090066	698.8944173551143
75.0	33.5
262.0	635.0
448.0	639.0
382.0	643.0
296.0	36.0
98.0	599.0
186.0	623.0
306.0	643.0
120.5	595.0
207.0	619.0
644.6345480389701	228.9834736549227
751.7892585123617	293.139797123068
108.0	33.0
116.6	251.4
177.453660656572	268.9105473026514
356.0	35.0
654.0	460.5
112.0	583.0
80.0	591.0
104.5	579.0
40.0	34.0
198.0	631.0
798.0	456.5
337.0	621.0
128.0	36.0
289.385969686102	498.2352779972983
773.0	458.0
489.0	613.0
427.59507077439366	374.70022961714625
563.0	463.0
224.0	591.0
160.0	32.0
136.0	583.0
430.3251270921871	724.1474382947034
212.0	591.0
337.0	597.0
297.0	605.0
464.0	599.0
524.853327095784	442.61038052225746
693.0	470.0
33.0	623.0
800.0	27.0
373.0	605.0
280.0	34.0
315.0	609.0
260.0	32.0
75.0	615.0
217.0	603.0
159.5	601.0
362.41497618707587	268.22803322320306
83.0	35.0
693.0	478.0
304.0	33.0
231.0	595.0
90.0	623.0
65.0	35.0
208.0	599.0
58.0	631.0
89.0	535.0
431.00764117163544	445.681693879775
385.27919784859574	344.3283530816945
182.91377329215882	403.3658209539771
155.0	547.0
318.0	563.0
556.2489747504084	384.25542672942316
31.0	639.0
544.0	28.0
260.0	567.0
525.8770982149566	293.8223112025163
461.5	566.0
226.0	551.0
421.0	565.0
49.0	30.0
448.5	568.0
446.02295091949924	300.988709036724
474.0	563.0
276.0	575.0
22.0	639.0
803.0	483.0
671.0	485.0
123.0	527.0
691.0	491.0
699.0	491.0
188.0	567.0
8.0	631.0
233.0	571.0
376.0	31.0
761.0	488.0
571.0	491.0
99.0	527.0
398.0	547.0
474.6885422563301	304.0600223942416
442.0	547.0
188.0	575.0
439.1978101250157	412.2385039868057
7.0	32.0
134.0	575.0
30.0	615.0
256.2840368328568	238.87992780692383
753.0	492.0
240.24495596582054	267.5455191437547
483.6	229.6
422.0	539.0
82.0	567.0
22.0	599.0
520.0	29.0
158.0	519.0
404.0	543.0
27.0	607.0
513.0	500.0
521.0	500.0
132.40773141298064	179.50120289491704
219.0	515.0
40.0	559.0
680.0	503.5
154.9306960347763	782.8436491272618
137.0	523.0
170.0	527.0
88.0	575.0
34.0	559.0
704.0132729509769	321.12287438045047
650.4359177142811	439.53906716473983
288.0	30.0
711.6	799.4
763.0	507.0
614.0	504.5
166.0	535.0
141.0	531.0
174.0	535.0
772.4	804.6
695.0	505.0
101.5	547.0
22.0	33.0
496.0	519.0
56.5	567.0
21.0	591.0
340.5	528.0
126.0	551.0
72.3464924215255	724.8299523741517
554.0	510.5
265.0	525.0
553.1776613928907	712.2034419043572
462.0	515.0
111.0	42.0
234.0	757.0
784.0	45.0
157.0	745.0
279.0	763.0
176.0	749.0
37.0	717.0
53.0	725.0
8.531425993104422	420.7699299799101
70.0	733.0
459.6732325084663	303.37750831479326
91.11562960635523	566.1454289024094
376.40651481576714	108.17848159256408
151.0	753.0
368.55760290211106	742.5753184398089
487.0	763.0
650.094660674557	406.0958772717705
32.0	725.0
571.0	792.0
615.0	796.0
306.5	746.0
438.0	753.0
683.0	800.0
496.87024983840155	278.46574441492834
254.0	773.0
537.0	798.0
378.0	745.0
269.0	751.0
733.0	794.0
544.0	46.0
133.0	769.0
143.0	769.0
348.4524110890255	74.78500669108419
476.5	750.0
155.0	769.0
220.0	765.0
647.0	804.0
185.0	769.0
14.5	37.0
182.0	717.0
435.0	739.0
482.87871120971033	386.6442260074924
31.0	38.0
500.0	741.0
340.0	733.0
461.0	743.0
120.0	44.0
374.0	729.0
493.0	735.0
156.0	41.0
149.0	721.0
624.0	47.0
352.0	42.0
40.0	43.0
439.5	732.0
87.0	44.0
505.0	727.0
300.0	741.0
257.0	743.0
532.4	294.4
105.5	753.0
556.2489747504084	754.5193148301552
573.3118267366171	379.4778281732847
456.0	717.0
274.0	721.0
342.6220678830736	442.9516375619816
472.641000017985	291.0922548847229
388.0	717.0
697.8706462359418	280.1720296135492
57.5	37.0
464.0	40.0
242.0	693.0
467.5221444221224	436.8090108469464
232.0	693.0
109.0	669.0
133.0	681.0
409.5	704.0
361.0499480281792	326.24172997631314
298.94116679837896	402.3420498348046
18.0	765.0
448.0	39.5
265.4	248.6
389.0	695.0
21.5	773.0
93.0	38.0
141.0	689.0
113.0	661.0
292.5	710.0
539.8686368436479	465.4746021837773
312.0	40.0
234.0	40.0
244.0	40.0
107.0	653.0
172.0	701.0
6.0	41.0
200.0	40.0
427.0	691.0
206.0	709.0
446.0	681.0
176.0	40.0
129.0	705.0
372.0	39.0
337.0	687.0
344.66961012141866	797.8589588751256
200.0	701.0
289.0	663.0
386.0	673.0
386.98548304721663	776.0185083327783
48.0	39.0
102.0	40.0
203.0	657.0
505.0	671.0
512.0	51.0
406.7783913512189	366.1688036240418
526.5	212.5
283.0	667.0
388.0	661.0
389.71553936501005	374.0177155376979
184.0	37.0
269.0	671.0
87.0	709.0
133.0	657.0
22.0	42.0
296.0	677.0
246.0	645.0
504.0	37.0
199.0	673.0
253.0	673.0
505.0	655.0
170.0	661.0
139.0	665.0
289.0	655.0
379.0	659.0
145.0	673.0
182.0	677.0
88.0	693.0
324.0	653.0
505.0	647.0
439.0	651.0
275.5	660.0
103.0	685.0
602.0	647.0
677.0	650.0
116.0	50.5
144.0	51.0
640.0	645.0
541.9161790819929	312.591448387346
73.0	50.0
623.4766115760712	1.0237711191725307
701.0	658.0
447.72923611812007	456.9431761906729
786.5974765642278	776.0185083327783
570.0	655.0
544.0	37.0
222.0	51.0
30.0	47.5
575.0	660.0
350.81223683645385	192.81022744415995
81.0	49.0
558.0	667.0
512.0	669.0
802.8576588433315	318.7202880840073
520.0	38.0
106.0	49.0
527.0	676.0
620.0	681.0
635.0	680.0
580.0	681.0
604.0	681.0
159.02578051146642	2.3887992780692384
798.0	691.0
528.0	685.0
636.0	689.0
489.70385200419383	433.73769748942885
480.0	50.0
646.0	691.0
767.0	692.0
592.7634780008952	509.8380173479203
747.5	687.5
549.0	690.0
621.0	690.0
556.0	697.0
328.0	49.0
14.0	46.0
15.0	805.0
513.0	702.0
63.5	52.0
348.7646945981088	386.6442260074924
520.0	709.0
784.0	701.0
552.4951473134424	496.87024983840155
21.0	52.0
649.0	718.0
727.5600086919452	769.5346245780189
448.0	48.0
633.0	718.0
568.0	717.0
761.0	726.0
772.5	712.5
6.0	50.0
99.5	801.0
671.0	732.0
89.0	781.0
575.0	732.0
33.0	797.0
57.0	46.0
413.9447891854266	800.589015192919
745.0	742.0
68.5	785.0
650.0	743.0
616.0	741.0
630.0	747.0
746.0	751.0
555.0	744.0
525.0	746.0
290.0	793.0
259.0	795.0
350.0	793.0
662.0	747.0
370.0	793.0
523.0	752.0
502.0	801.0
410.0	793.0
208.0	44.5
704.0	757.0
319.0753321421054	290.06848376555035
351.0	803.0
479.1248837727444	257.64906499175356
450.5	794.0
243.0	777.0
486.0	793.0
393.0	799.0
220.0	781.0
97.0	47.0
48.0	48.0
291.0	779.0
320.0	781.0
192.6	307.4
354.907321313144	542.5986931614412
573.6530837763414	801.2715292723674
469.0	791.0
255.94277979313267	210.55559350981716
138.0	797.0
657.0	2.5
472.5	782.0
354.907321313144	496.87024983840155
518.0	771.0
364.0	789.0
759.0	772.0
182.0	46.0
502.0	777.0
300.0	60.0
429.6426130127387	210.55559350981716
81.0	58.0
30.0	56.0
338.8682404461077	464.7920881043289
140.0	60.0
679.7840231305604	547.7175487573039
48.0	58.0
505.06041879178184	548.4000628367522
250.0	60.0
13.0	56.0
487.31505272612463	321.12287438045047
431.00764117163544	311.9089343078977
549.765090995649	372.6526873788012
328.0	58.0
307.4725927914834	515.9806440629554
198.0	57.0
247.41135380002825	49.48227076000565
150.0	58.0
273.0056317793415	424.86501445660025
289.7272267258262	716.6397834207714
413.9447891854266	377.7715429746638
120.0	59.0
573.3118267366171	33.443189892969336
90.0	54.0
39.0	53.0
409.84970470873645	404.38959207314963
539.8686368436479	128.99516101573886
352.8597790747989	511.88555958626534
232.0	56.0
488.33882384529716	474.0060281768817
528.0	70.0
491.4101372028147	379.8190852130089
223.86461805906004	596.8585624775855
800.0	72.0
488.0	54.0
766.1220541807771	112.2735660692542
199.63536823864348	477.4185985741235
392.0	54.0
100.0	56.0
608.0	72.0
4.0	59.0
720.0	73.0
785.0	4.0
344.0	53.5
472.0	53.0
169.9460057826401	402.3420498348046
704.0	74.0
55.0	56.0
91.0	69.0
30.0	66.0
465.8158592235015	650.4359177142811
238.0	72.0
357.97863467066156	202.3654245564369
125.0	69.0
230.0	71.0
800.0	53.0
76.0	70.0
93.1631718447003	456.2606621112245
436.0	73.0
441.58660940308494	400.97702167590785
295.5285964011372	347.0584093994879
355.24857835286815	491.75139424253894
584.0	54.0
396.88193719921776	334.77315596941753
155.95446715394885	511.88555958626534
409.5084476690123	350.4709797967297
122.51127726097951	95.21071408304536
115.0	67.0
206.0	73.0
545.3287494792347	395.8581660800452
359.3436628295583	332.0430996516241
13.0	65.0
154.0	74.0
40.0	71.0
444.0	70.0
724.8299523741517	519.7344714999214
212.0	67.0
636.1031220458657	580.4782245708249
767.4870823396739	787.6212476834003
254.0	70.0
348.0	67.0
412.0	68.0
22.0	61.0
101.0	72.0
180.0	70.0
541.2336650025445	365.1450325048693
65.6	68.6
284.0	64.0
247.41135380002825	254.23649459451178
463.0858029057081	637.1268931650383
244.0	66.0
435.10272564832553	333.40812781052085
40.5	62.0
156.6369812333972	110.9085379103575
358.3198917103857	582.8670238488942
340.57452564472857	250.14141011782166
476.3948274549509	519.7344714999214
556.9314888298567	183.59628737160716
63.0	62.0
337.84446932693515	574.3355978557897
130.0	61.0
83.0	64.0
282.5608288916185	347.39966643921207
680.0	59.0
396.0	62.0
106.0	65.0
435.5833441783869	362.13203516007064
56.0	66.0
95.0	63.0
463.7683169851564	394.4931379211485
194.0	62.0
45.5	66.0
393.81062384170014	438.5152960455673
5.0	77.0
85.56198409405472	74.21192497953726
300.0	89.0
121.0	86.0
176.0	87.0
468.2046585015707	585.9383372064117
63.0	83.0
236.0	87.0
130.0	89.0
734.5	389.0
72.0	84.0
571.2642844982721	285.2908852094119
200.65913935781603	663.4036852237999
148.0	90.0
582.5	393.0
324.0	88.0
112.0	83.0
265.15671986568543	482.19619713026196
106.0	90.0
250.0	84.0
424.86501445660025	309.52013502982845
82.0	89.0
460.0	86.0
14.0	75.0
22.5	78.0
548.735633934093	452.74011443835883
204.0	86.0
524.0	97.5
47.0	89.0
97.0	87.0
648.5	412.0
56.0	89.0
297.23488159975807	379.8190852130089
568.0	99.0
394.0	83.5
95.0	77.0
127.0	78.0
32.0	75.0
68.0	77.0
242.63375524388977	377.43028593493966
58.0	75.0
688.0	101.0
50.0	75.0
353.54229315424726	695.1405899181483
364.0	82.0
452.5068346742586	409.84970470873645
736.0	102.0
584.0	102.0
486.63253864667627	398.58822239783865
320.0	80.0
242.0	81.0
706.6	31.6
224.0	76.0
246.0	76.0
372.0	77.0
136.0	75.0
256.0	77.0
568.1929711407546	496.87024983840155
528.2658974930258	388.69176824583747
444.0	78.0
356.0	78.0
771.9234238560881	508.1317321492994
280.0	78.0
11.0	84.0
87.0	82.0
339.20949748583183	560.0028021873743
53.0	82.0
419.0636447812892	500.62407727536754
102.0	80.0
680.1252801702846	361.7324621076275
78.0	79.0
582.6	225.6
178.0	78.0
190.0	78.0
31.0	83.0
83.26671769269916	738.1389769233947
42.0	82.0
20.5	84.0
340.0	106.0
370.26388810073195	618.3577559802086
712.0	75.0
240.0	104.0
536.4560664464061	497.21150687812576
632.0	76.0
508.0	105.0
184.0	106.0
784.0	78.0
420.0	105.0
174.0	107.0
760.6619415451903	734.3851494864286
138.0	107.0
375.0414866568704	262.76792058761623
222.0	106.0
70.0	101.0
50.0	105.0
799.2239870340223	407.4609054306672
198.0	101.0
113.4	575.6
8.0	92.0
609.48507294738	604.0249603117932
59.0	104.0
82.24294657352664	561.367830346271
95.0	104.0
476.0535704152268	394.4931379211485
232.0	103.0
256.0	100.0
127.0	104.0
40.5	107.0
18.0	92.0
288.0	101.0
104.0	104.0
28.0	91.0
154.58943899505215	252.53020939589092
724.5	350.0
238.0	97.0
31.0	107.0
371.97017329935284	215.6744491056798
679.7840231305604	249.80015307809748
162.0	95.0
312.0	98.0
440.0	99.0
482.0	98.5
200.0	95.0
706.5	355.0
364.8037754651451	207.48428015229956
152.0	97.0
388.0	98.0
222.15833286043917	525.8770982149566
115.0	92.0
90.0	91.0
372.0	95.0
67.0	92.0
643.5	362.5
272.0	97.0
142.0	99.0
134.0	99.0
138.0	91.0
61.0	97.0
358.0	93.5
448.0	94.0
109.0	99.0
52.0	97.0
44.0	97.0
328.0	94.0
8.0	101.0
244.0	91.0
518.3694433410247	313.95647654624275
208.0	94.0
76.0	95.0
341.93955380362524	431.00764117163544
34.0	98.0
86.0	97.0
594.128506159792	761.3444556246386
196.26982105389345	483.0001087166529
424.0	91.0
288.36219856692946	311.5676772681735
174.0	94.0
17.0	101.0
15.015309747863784	403.70707799370126
256.0	122.0
466.15711626322565	185.64382960995223
476.0	123.0
769.5	527.0
214.0	120.0
225.0	120.5
146.0	121.0
246.0	120.0
508.0	122.0
20.0	115.0
53.0	119.0
776.0	127.0
784.0	127.0
384.0	121.0
281.53705777244596	311.9089343078977
123.0	117.0
640.0	126.0
732.0	531.5
392.44559568280346	308.1551068709317
73.0	117.0
534.7497812477852	415.3098173443233
130.0	123.0
91.0	117.0
6.0	108.0
115.0	116.0
312.0	118.0
138.0	116.0
556.0	129.0
536.4560664464061	428.96009893329034
484.0	119.0
588.327136484481	214.65067798650728
14.0	108.0
163.0	117.5
548.0	131.0
198.0	116.0
500.0	118.0
44.0	121.0
636.0	133.0
672.0	134.0
37.0	122.0
432.03141229080796	429.9838700524629
33.4	329.4
154.0	119.0
407.4609054306672	273.6881458587899
575.7006260146865	275.05317401768656
83.0	121.0
464.45083106460476	571.6055415379963
285.2908852094119	306.4488216723109
66.0	110.0
130.0	112.0
242.0	113.0
228.0	113.0
544.0	138.0
464.1095740248806	137.52658700884328
121.0	110.0
284.0	115.0
476.0	114.0
728.0	142.0
319.0753321421054	637.8094072444866
384.0	113.0
450.8005494756377	415.3098173443233
306.1075646325867	376.7477718554913
182.0	114.0
510.8617884670928	596.8585624775855
182.57251625243464	293.8223112025163
276.0	113.0
116.36865054594432	472.641000017985
252.0	114.0
368.2163458623869	342.28081084334946
111.0	108.0
568.0	144.0
106.0	115.0
11.0	116.0
512.0	146.0
721.0	614.5
300.0	110.0
616.0	146.0
542.2574361217171	784.2086772861585
56.0	112.0
545.0	622.5
47.0	113.0
715.0	620.5
526.2183552546808	204.75422383450615
719.5	633.0
682.0	629.5
28.0	117.0
193.0	109.5
423.15872925797936	785.9149624847794
268.0	109.0
543.0	640.5
82.0	113.0
461.72077474681134	398.58822239783865
452.0	152.0
778.5	451.0
434.0	151.0
700.5	450.0
43.5	138.0
151.0	145.0
760.5	448.0
27.0	136.0
175.0	145.0
77.0	142.0
304.0	150.0
263.0	150.5
232.0	146.0
11.0	132.0
176.0886324976753	202.70668159616108
720.0	109.0
478.0	149.0
314.0	643.5
470.9347148193641	236.4911285288546
110.0	142.0
369.0	637.5
238.0	152.0
337.50321228721094	428.27758485384203
182.0	150.0
180.0	631.5
498.0	147.0
60.0	142.0
455.5	616.5
372.0	148.0
254.0	150.0
684.5616216866989	326.5829870160373
20.0	132.0
455.0	146.5
364.0	148.0
7.0	124.0
740.5	466.0
292.1160260038954	439.1978101250157
120.0	152.0
28.0	127.0
187.0	137.0
165.0	579.5
296.8936245600339	558.2965169887534
469.2284296207432	409.1671906292881
561.4	204.4
127.0	150.0
76.5	151.0
92.0	152.0
2.5	132.0
143.0	139.0
168.0	140.0
800.0	112.0
432.0	142.0
246.5	581.5
17.0	124.0
240.0	144.0
39.0	631.5
348.7646945981088	499.60030615619496
231.37227293299193	407.4609054306672
581.6	360.6
103.0	148.0
450.0	139.0
136.0	142.0
36.0	150.0
53.0	152.0
379.0	593.5
61.0	150.0
216.0	142.0
153.0	129.0
402.0	571.5
180.0	130.0
190.0	551.5
278.0	133.0
13.0	148.0
418.0	133.0
170.0	132.0
572.970569696893	399.27073647728696
404.0	134.0
291.0922548847229	422.476215178531
272.32311769989315	759.2969133862936
51.0	127.0
776.0	119.0
493.0	131.5
382.0	129.0
61.0	127.0
511.0	130.5
478.0	131.0
6.0	140.0
376.0	132.0
290.0	555.5
75.0	125.0
22.0	148.0
308.0	132.0
316.0	132.0
121.0	124.0
480.4899119316411	494.8227076000565
44.0	130.0
5.0	150.0
713.0	7.0
29.0	144.0
75.0	134.0
804.5	502.0
74.0	567.5
700.0	121.5
416.0	126.0
108.0	134.0
92.5	135.0
36.0	132.0
95.55197112276953	464.45083106460476
92.6	124.6
800.0	123.0
126.0	132.0
84.0	130.0
386.98548304721663	482.87871120971033
52.0	136.0
376.0	124.0
68.0	130.0
452.84809171398274	622.7940974966228
329.0	525.5
456.0	519.5
552.5	44.5
147.0	744.5
140.0	180.0
668.0	189.0
76.0	176.0
338.0	185.0
554.2014325120633	421.7937010990826
207.0	179.0
185.0	752.5
216.0	184.0
519.0	795.5
249.0	185.0
94.0	170.0
126.0	172.0
186.0	182.0
163.5	762.5
518.5	803.0
576.5	46.0
102.0	170.0
345.01086716114287	480.83116897136523
61.5	174.0
236.0	182.0
29.0	162.0
20.0	164.0
364.0	180.0
424.0	176.0
485.0	177.5
163.0	171.0
178.0	170.0
258.0	175.0
786.4	198.6
547.0350346778556	540.8924079628204
187.0	173.0
334.0	177.0
52.0	178.0
44.0	180.0
704.0132729509769	360.708690988455
435.7852397277739	384.93794080887153
216.0	176.0
388.0	172.0
145.0	728.5
92.0	178.0
410.0	173.0
123.0	180.0
60.0	184.0
518.0	200.5
286.3146563285844	759.979427465742
181.54874513326212	743.5990895589815
12.0	158.0
294.0	173.0
529.6309256519226	539.1861227641995
223.0	175.0
502.0	712.5
289.0	726.5
452.0	170.0
238.0	174.0
165.0	163.0
468.0	708.5
321.80538845989884	608.4613018282074
188.0	162.0
368.0	166.0
724.0	203.0
106.0	676.5
321.5	695.5
218.0	162.0
45.0	156.0
92.0	160.0
77.0	160.0
306.0	680.5
712.5	50.0
379.8190852130089	415.3098173443233
668.0	207.0
226.0	168.0
421.45244405935847	376.7477718554913
104.0	644.5
330.0	165.0
390.0	680.5
99.0	154.0
149.0	169.0
398.9294794375628	402.68330687452874
710.4971567057363	438.5152960455673
258.0	165.0
332.0	158.0
502.0	161.0
174.0	154.0
472.0	160.0
149.0	153.0
143.66921372387847	73.37026354069803
260.0	158.0
197.0	153.0
166.0	156.0
456.0	158.0
324.0	160.0
274.0	159.0
535.0910382875094	385.96171192804405
229.0	153.0
378.0	672.5
142.0	156.0
44.0	164.0
443.0	666.5
220.0	154.0
724.0	213.0
133.0	157.0
8.0	174.0
268.0	154.0
196.0	160.0
346.37589532003955	412.9210180662541
498.5	649.5
252.0	158.0
258.0	656.5
58.0	700.5
470.0	153.0
350.0	155.0
60.0	166.0
716.0	217.0
464.0	218.0
421.45244405935847	331.0193285324516
165.0	211.0
386.30296896776827	584.2320520077908
15.0	196.0
274.0	217.0
711.5	660.0
727.5	660.0
155.0	213.0
318.0	217.0
39.5	206.0
49.0	204.0
296.0	218.0
628.9838994723251	189.52642609650678
148.0	214.0
586.0	157.5
[truncated: 8,969 more rows]
