# Supplementary material for: Intervisit Reproducibility of Foveal Cone Density Metrics
Source: Transl Vis Sci Technol. 2024 Jun 24;13(6):18. doi: 10.1167/tvst.13.6.18 (PMC11205225; doi:10.1167/tvst.13.6.18)
Supplement: Supplement 3 [file tvst-13-6-18_s003.zip › JC_10549_visit2_500um_coords.csv]

2.0	3.0
68.0	2.5
159.0	3.0
225.0	3.0
246.0	3.0
322.0	2.5
343.0	2.5
412.0	3.0
430.0	2.5
450.0	3.0
575.0	2.5
649.0	2.5
673.0	2.5
693.5	3.0
703.0	3.0
756.0	2.5
867.5	3.0
944.5	3.0
1088.0	2.5
1272.0	3.0
32.0	4.5
43.0	4.0
289.0	4.0
361.0	4.0
372.0	4.0
617.0	4.0
683.5	4.0
844.0	4.0
877.0	4.0
961.5	4.0
1011.0	4.5
1042.4	4.4
1164.0	4.0
1191.0	4.0
1246.0	4.0
1310.0	4.0
300.0	5.0
395.0	5.0
469.5	5.0
486.0	5.0
531.0	5.0
556.0	5.5
746.0	5.5
766.0	5.5
779.0	5.0
789.0	5.0
915.0	5.0
1031.0	5.0
1078.4	5.4
1147.0	5.0
1234.0	5.0
137.0	6.0
180.0	6.0
279.0	6.0
588.0	6.0
629.0	6.0
663.5	6.0
855.0	6.0
928.0	6.0
1066.0	6.0
92.5	7.5
105.5	7.5
206.0	7.0
332.0	7.5
439.0	7.0
459.0	7.0
543.0	7.0
799.0	7.0
824.0	7.0
898.0	7.0
980.5	7.0
1052.0	7.0
1298.0	7.0
1326.0	7.0
352.5	8.0
496.0	8.5
506.5	8.0
516.0	8.0
599.0	8.0
720.0	8.5
736.0	8.0
1262.5	8.0
21.0	9.0
215.0	9.0
254.0	9.0
311.0	9.0
567.0	9.0
813.5	9.0
833.5	9.0
1110.5	9.0
58.5	10.0
170.5	10.0
195.0	10.0
235.0	10.0
269.0	10.0
385.0	10.0
403.0	10.0
421.0	10.5
611.0	10.0
642.5	10.0
710.0	10.0
907.0	10.0
971.0	10.0
1123.0	10.0
83.0	11.0
154.5	11.0
479.0	11.0
653.0	11.0
676.0	11.0
752.0	11.0
892.0	11.0
954.0	11.0
988.5	11.0
999.0	11.0
1136.0	11.0
1288.0	11.0
1335.0	11.0
323.6	12.4
342.5	12.0
453.5	12.0
577.0	12.0
699.0	12.0
1023.0	12.0
1098.0	12.0
1202.0	12.0
1253.0	12.0
10.0	13.0
69.0	13.0
286.0	13.0
621.0	13.0
689.0	13.0
774.5	13.0
785.0	13.0
863.0	13.0
875.0	13.0
935.0	13.0
36.5	14.0
48.0	14.0
145.5	14.0
375.0	14.0
430.0	14.0
442.0	14.0
536.0	14.0
793.5	14.0
846.0	14.0
1058.5	14.0
1072.0	14.0
1087.0	14.0
1158.0	14.5
1185.0	14.0
179.0	15.0
225.0	15.0
302.0	15.0
394.0	15.0
471.0	15.0
522.0	15.0
549.0	15.0
633.0	15.0
727.5	15.5
918.0	15.0
943.5789474	16.10526316
1012.4	15.4
1148.0	15.0
1310.0	15.0
121.0	16.0
276.0	16.0
360.5	16.0
488.0	16.0
560.5	16.0
591.0	16.0
663.0	16.0
740.0	16.0
764.0	16.0
884.0	16.0
1244.0	16.0
1278.0	16.5
1320.0	16.0
101.4	17.6
201.0	17.0
265.4	17.6
333.0	17.0
461.5	17.0
510.0	17.0
604.0	17.0
718.0	17.0
807.0	17.0
827.0	17.0
1040.0	17.5
1049.0	17.0
1231.5	17.0
1297.0	17.0
136.5	18.0
165.5	18.0
252.0	18.0
645.0	18.0
900.0	18.0
961.0	18.0
26.0	19.0
192.0	19.0
312.5	19.0
352.5	19.5
385.0	19.0
582.0	19.0
613.6	19.4
673.0	19.0
706.0	19.0
817.0	19.0
910.0	19.0
927.0	19.0
1003.0	19.0
1105.0	19.0
1211.0	19.0
55.0	20.0
90.0	20.0
213.0	20.0
294.0	20.0
414.0	20.0
571.0	20.0
654.0	20.0
755.5	20.0
840.0	20.0
869.0	20.0
971.0	20.0
1029.6	20.6
1115.0	20.5
1174.0	20.0
155.0	21.0
233.5	21.0
404.0	21.0
479.0	21.0
500.0	21.0
531.0	21.0
685.0	21.0
1194.5	21.0
1268.0	21.0
320.0	22.0
542.0	22.0
696.0	22.0
780.0	22.0
993.0	22.0
1088.4	22.6
1253.0	22.0
1329.0	22.0
5.0	23.0
17.0	23.0
40.5	23.0
67.0	23.0
77.5	23.0
344.0	23.0
371.0	23.0
425.0	23.0
436.5	23.0
519.0	23.5
597.0	23.5
626.0	23.0
746.0	23.0
850.0	23.0
858.6	23.4
953.0	23.0
981.0	23.5
1019.0	23.0
1064.0	23.0
1076.5	23.0
1155.0	23.0
109.0	24.0
145.5	24.0
173.0	24.0
285.0	24.0
451.0	24.0
556.0	24.0
726.0	24.5
790.0	24.0
800.0	24.0
877.0	24.0
920.0	24.0
934.5	24.0
1130.0	24.0
1140.0	24.0
1222.0	24.0
1289.0	24.0
120.9	26.05
224.0	25.0
272.0	25.5
393.5	25.0
471.4	25.6
637.0	25.0
667.0	25.0
735.0	25.5
772.0	25.0
887.5	25.5
1302.0	25.0
1316.0	25.0
361.0	26.0
490.0	26.5
509.0	26.0
590.0	26.0
1184.5	26.0
1239.0	26.0
331.0	27.0
461.0	27.0
566.0	27.0
579.0	27.0
607.5	27.0
715.0	27.0
809.0	27.0
823.0	27.0
834.0	27.5
1011.0	27.5
1109.0	27.0
30.0	28.5
136.0	28.5
165.5	28.5
245.0	28.0
255.0	28.0
313.0	28.0
649.0	28.0
898.0	28.0
909.0	28.0
963.0	28.0
1040.0	28.0
1052.0	28.0
1205.0	28.0
184.5	29.0
196.0	29.0
302.0	29.0
380.0	29.0
416.5	29.5
679.0	29.0
692.0	29.0
753.0	29.0
764.0	29.0
869.0	29.0
1273.0	29.0
51.0	30.0
97.0	30.0
481.0	30.0
548.0	30.0
701.0	30.0
845.0	30.0
1002.0	30.0
1149.0	30.0
1337.0	30.0
208.0	31.0
233.0	31.0
351.0	31.0
444.0	31.0
499.0	31.0
529.0	31.0
539.0	31.0
619.0	31.0
972.0	31.0
985.6	31.6
1030.5	31.5
1070.0	31.0
1083.4	31.4
1177.0	31.0
1230.0	31.0
156.0	32.0
292.0	32.0
630.0	32.0
660.0	32.0
780.0	32.0
800.0	32.0
854.0	32.0
954.0	32.0
1061.0	32.5
1196.0	32.0
1285.0	32.0
20.0	33.0
321.4	33.6
342.0	33.0
370.0	33.5
404.0	33.0
423.5	33.0
598.0	33.0
920.0	33.0
1134.5	33.0
1321.0	33.0
62.0	34.0
114.0	34.0
218.5	34.0
268.0	34.5
280.0	34.0
434.0	34.0
467.0	34.5
519.5	34.0
557.0	34.0
743.0	34.0
818.0	34.0
880.0	34.0
1101.0	34.0
1121.0	34.0
1167.0	34.0
9.0	35.0
73.5	35.5
83.0	35.5
131.0	35.0
509.5	35.0
575.0	35.0
587.0	35.0
640.5	35.0
671.0	35.0
733.0	35.0
791.0	35.0
1008.6	35.4
1020.0	35.0
1309.0	35.0
107.0	36.0
190.5	36.0
331.0	36.5
715.0	36.0
828.6	36.4
863.0	36.0
893.0	36.5
903.0	36.0
1186.0	36.0
41.0	37.0
361.5	37.0
455.0	37.0
613.0	37.0
683.0	37.0
724.0	37.0
772.0	37.0
810.0	37.0
912.0	37.0
1111.0	37.0
1297.0	37.0
144.0	38.0
242.0	38.0
253.0	38.0
489.0	38.0
654.0	38.0
696.0	38.0
939.0	38.0
975.5	38.0
1037.0	38.5
1048.0	38.0
1157.5	38.0
1224.0	38.0
1245.0	38.0
177.0	39.0
383.0	39.0
477.0	39.0
545.0	39.5
566.0	39.0
705.5	39.5
929.0	39.0
962.0	39.0
1000.0	39.0
1089.5	39.0
30.0	40.0
156.5	40.0
197.0	40.0
231.0	40.0
301.5	40.0
410.0	40.0
530.6	40.4
623.5	40.0
762.5	40.0
802.0	40.0
871.0	40.5
951.0	40.0
990.0	40.0
1074.5	40.0
1210.0	40.0
1256.5	40.0
1338.0	40.0
313.0	41.0
426.0	41.5
446.0	41.0
503.0	41.0
634.0	41.0
665.0	41.0
752.0	41.0
781.0	41.0
840.0	41.0
850.0	41.0
1059.0	41.0
1271.0	41.0
93.5	42.0
169.0	42.0
274.0	42.0
290.0	42.0
352.0	42.0
883.0	42.0
922.0	42.5
1129.5	42.0
1173.4	42.4
1199.0	42.0
55.0	43.0
126.0	43.0
264.0	43.0
401.0	43.0
436.0	43.0
558.0	43.0
582.0	43.0
594.0	43.5
742.0	43.0
821.0	43.0
1029.0	43.0
1100.0	43.0
1149.0	43.0
1282.4	43.6
1293.0	43.0
1316.0	43.0
1328.0	43.0
19.5	44.0
66.0	44.0
112.0	44.0
325.0	44.0
464.0	44.0
605.0	44.0
647.0	44.0
677.5	44.0
719.0	44.0
1120.0	44.0
80.5	45.0
102.0	45.5
188.0	45.0
220.0	45.0
336.0	45.0
368.0	45.0
390.5	45.0
519.0	45.0
730.0	45.0
792.0	45.0
904.0	45.0
1019.0	45.0
1234.0	45.0
38.0	46.5
483.0	46.0
496.4	46.6
540.0	47.0
865.0	46.0
1140.0	46.0
1303.5	46.0
142.5	47.0
240.0	47.5
419.0	47.0
455.5	47.0
576.5	47.5
617.0	47.0
658.6	47.4
770.0	47.0
812.0	47.0
832.0	47.0
894.0	47.0
933.5	47.0
945.0	47.0
972.5	47.5
1010.0	47.0
1067.0	47.0
1164.0	47.0
1177.4	47.6
857.0	48.0
914.0	48.0
964.0	48.0
1001.4	48.6
1039.0	48.0
1050.5	48.0
1110.0	48.0
1189.0	48.5
1223.6	48.4
1247.5	48.0
1264.5	48.0
48.0	49.0
152.5	49.0
249.5	49.0
283.0	49.0
297.0	49.0
359.5	49.0
376.6	49.6
548.0	49.0
629.0	49.0
760.0	49.0
802.0	49.0
1275.0	49.0
8.5	50.0
197.0	50.0
318.0	50.5
410.0	50.0
474.0	50.0
509.0	50.0
530.0	50.0
669.0	50.0
710.0	50.0
782.0	50.0
984.0	50.0
1259.5	50.0
1293.0	50.0
28.0	51.0
133.0	51.0
179.0	51.0
309.0	51.5
343.0	51.0
445.0	51.0
567.0	51.0
587.0	51.0
638.0	51.0
740.0	51.0
750.0	51.0
844.0	51.0
885.0	51.0
954.0	51.0
1079.0	51.0
1212.0	51.0
120.0	52.0
230.0	52.0
274.0	52.0
398.0	52.0
609.0	52.5
875.0	52.0
1089.0	52.0
1197.5	52.0
59.0	53.0
71.5	53.0
96.0	53.0
262.0	53.0
332.0	53.0
388.0	53.0
434.0	53.5
557.0	53.0
599.0	53.0
652.0	53.0
679.0	53.5
724.0	53.0
793.0	53.5
825.0	53.0
992.0	53.0
1028.0	53.0
1238.6	53.4
1319.5	53.0
1335.5	53.0
18.0	54.5
108.0	54.0
168.0	54.0
462.0	54.0
521.0	54.0
1102.5	54.0
1133.0	54.0
1147.0	54.0
695.0	55.0
903.0	55.0
923.5	55.0
1019.0	55.0
1123.0	55.0
1157.5	55.0
83.0	56.0
219.0	56.0
368.0	56.0
481.5	56.0
492.0	56.0
733.0	56.0
836.0	56.0
912.0	56.0
935.5	56.0
1057.0	56.0
40.0	57.0
207.0	57.0
240.0	57.0
416.0	57.0
425.0	57.0
578.0	57.0
625.0	57.0
661.0	57.0
765.0	57.0
775.0	57.0
812.0	57.0
868.0	57.0
947.0	57.0
980.0	57.0
1007.0	57.0
1066.0	57.0
1180.0	57.5
1257.105263	57.57894737
1286.0	57.0
7.0	58.0
150.0	58.0
378.0	58.0
453.0	58.0
512.5	58.0
536.0	58.0
616.5	58.0
893.0	58.5
1270.0	58.0
1298.0	58.0
1308.0	58.0
50.5	59.0
190.0	59.0
251.0	59.0
281.0	59.5
291.0	59.0
302.0	59.0
313.0	59.0
358.0	59.0
503.0	59.0
634.0	59.0
644.0	59.0
672.0	59.0
708.0	59.0
802.0	59.0
856.0	59.5
883.0	59.0
971.0	59.0
1047.0	59.0
1191.0	59.0
1231.0	59.0
128.0	60.0
139.0	60.0
324.4	60.6
348.6	60.6
404.0	60.0
442.0	60.0
473.1052632	60.57894737
689.0	60.0
747.0	60.0
1203.0	60.0
1326.5	60.0
29.0	61.0
160.0	61.0
719.0	61.0
1090.0	61.0
118.0	62.0
270.5	62.0
339.0	62.0
393.4	62.4
545.0	62.0
562.0	62.0
607.0	62.0
651.6	62.4
784.5	62.0
820.5	62.5
1079.5	62.0
234.0	63.0
260.0	63.0
554.0	63.0
595.0	63.0
831.0	63.0
846.0	63.0
875.0	63.0
907.0	63.0
929.0	63.0
963.0	63.0
989.5	63.0
998.5	63.0
1152.0	63.0
1289.6	63.6
1337.0	63.0
66.0	64.0
92.0	64.0
103.0	64.0
177.5	64.0
214.0	64.0
527.0	64.0
680.0	64.0
920.0	64.0
952.0	64.0
1028.5	64.5
1111.0	64.0
1137.0	64.0
1212.0	64.0
1280.0	64.0
18.0	65.0
78.0	65.0
224.0	65.0
386.0	65.0
434.0	65.0
794.5	65.0
1056.0	65.5
1314.0	65.0
202.6	66.4
244.0	66.0
374.0	66.0
481.5	66.0
575.0	66.0
666.0	66.0
703.0	66.0
730.0	66.0
1018.0	66.0
1065.0	66.5
1099.0	66.0
1240.0	66.5
1251.0	66.0
1265.5	66.5
1303.0	66.0
364.0	67.0
451.0	67.0
462.0	67.0
498.0	67.0
509.0	67.0
623.0	67.0
641.0	67.0
775.5	67.0
808.0	67.0
887.0	67.0
1008.0	67.0
1120.0	67.5
1182.0	67.0
38.0	68.0
167.0	68.0
186.0	68.5
299.0	68.0
309.0	68.0
411.5	68.0
424.0	68.5
519.0	68.0
694.4	68.6
712.0	68.5
739.0	68.0
867.0	68.0
941.0	68.0
980.0	68.0
1045.0	68.0
1164.5	68.0
146.0	69.5
288.0	69.0
320.0	69.0
333.0	69.0
355.5	69.0
535.0	69.5
584.5	69.0
614.0	69.0
751.0	69.0
1193.4	69.4
10.0	70.5
126.0	70.0
159.5	70.0
255.0	70.0
402.5	70.0
442.0	70.0
472.0	70.0
567.0	70.0
816.0	70.0
839.0	70.0
856.0	70.0
1088.5	70.0
1220.5	70.0
57.0	71.0
116.0	71.0
137.0	71.0
266.0	71.0
277.5	71.0
557.5	71.0
602.5	71.0
787.0	71.5
934.0	71.0
971.0	71.5
1173.5	71.0
1232.5	71.5
1292.5	71.0
633.0	72.5
650.5	72.0
722.0	72.0
760.0	72.0
826.0	72.0
903.5	72.0
913.0	72.0
999.0	72.0
1144.0	72.0
1207.0	72.0
1322.5	72.5
31.5	73.0
72.5	73.0
86.0	73.0
97.0	73.0
674.5	73.0
799.0	73.0
959.0	73.5
1036.0	73.0
1157.0	73.0
47.0	74.0
208.5	74.5
220.0	74.0
230.0	74.0
239.0	74.0
370.0	74.0
392.0	74.0
433.0	74.0
483.6	74.6
593.0	74.0
769.5	74.0
874.5	74.0
893.0	74.0
921.5	74.0
1074.5	74.0
1247.0	74.0
1273.0	74.0
1337.0	74.0
20.0	75.5
173.0	75.0
382.0	75.0
454.0	75.0
494.0	75.0
504.0	75.0
526.0	75.0
544.5	75.0
644.0	75.0
685.0	75.0
732.0	75.0
847.0	75.0
1097.0	75.0
1111.0	75.0
1301.0	75.0
107.0	76.0
182.0	76.0
199.0	76.0
306.5	76.0
327.4	76.6
414.0	76.0
466.6	76.6
576.0	76.0
622.5	76.0
668.5	76.0
705.0	76.0
778.0	76.0
810.0	76.0
883.0	76.0
1017.0	76.0
1025.5	76.0
1128.5	76.0
1259.0	76.0
1282.0	76.0
1314.0	76.5
64.0	77.5
296.5	77.0
317.5	77.0
517.5	77.0
742.0	77.0
865.0	77.0
950.0	77.0
986.0	77.0
1056.0	77.0
1066.0	77.0
1184.0	77.0
422.0	78.0
565.0	78.5
611.0	78.0
716.0	78.0
941.0	78.5
1166.0	78.0
1195.0	78.0
143.5	79.0
152.0	79.0
260.0	79.0
286.0	79.0
354.0	79.0
585.0	79.0
752.0	79.0
791.0	79.0
819.0	79.0
837.0	79.0
976.5	79.0
1044.0	79.0
1217.0	79.0
1228.0	79.5
1242.5	79.0
54.6	80.6
121.0	80.0
250.0	80.0
337.5	80.0
443.5	80.0
1088.5	80.0
1294.0	80.0
13.0	81.0
41.5	81.0
133.5	81.0
274.0	81.0
365.0	81.5
535.0	81.0
556.0	81.0
676.0	81.0
764.0	81.0
801.0	81.0
828.0	81.0
906.4	81.4
967.0	81.0
994.0	81.0
1142.0	81.0
1151.0	81.0
162.6	82.4
192.0	82.0
402.5	82.5
600.5	82.0
651.0	82.0
698.0	82.0
726.0	82.0
856.0	82.0
915.0	82.0
1006.0	82.0
1119.0	82.0
1176.0	82.0
86.0	83.0
237.0	83.0
377.0	83.0
389.0	83.0
490.0	83.0
501.0	83.0
773.0	83.0
876.0	83.5
1080.0	83.5
1343.0	83.0
75.0	84.0
103.0	84.0
204.0	84.0
434.5	84.5
461.0	84.0
511.0	84.0
527.0	84.0
630.0	84.0
640.0	84.0
896.0	84.0
925.0	84.5
958.0	84.0
1022.0	84.0
1107.0	84.0
1131.5	84.0
1207.0	84.0
181.0	85.5
216.0	85.0
306.0	85.0
324.0	85.0
346.0	85.0
416.0	85.0
450.0	85.0
545.0	85.0
575.0	85.0
592.0	85.0
685.0	85.0
709.0	85.0
737.0	85.0
783.0	85.0
812.5	85.0
846.0	85.0
1035.0	85.0
1097.0	85.0
1261.0	85.0
22.0	86.0
34.0	86.0
228.0	86.0
294.0	86.0
470.6	86.6
612.0	86.0
668.0	86.0
745.0	86.0
866.6	86.6
886.0	86.0
936.5	86.0
947.0	86.0
987.0	86.0
1238.5	86.5
1249.0	86.0
1276.0	86.0
1315.0	86.0
115.0	87.0
266.0	87.5
620.0	87.0
836.0	87.5
1192.0	87.0
5.0	88.0
64.5	88.0
256.0	88.5
283.5	88.0
358.0	88.0
424.4	88.6
567.0	88.0
659.0	88.5
721.0	88.5
793.5	88.0
976.0	88.0
1069.0	88.0
1286.4	88.6
1304.0	88.0
93.0	89.0
126.0	89.0
149.0	89.0
172.0	89.5
316.0	89.5
553.0	89.0
758.0	89.0
822.0	89.0
998.0	89.0
42.0	90.0
138.0	90.0
336.0	90.0
370.5	90.5
441.0	90.0
483.0	90.0
536.0	90.0
584.0	90.0
693.5	90.5
805.0	90.0
861.0	90.0
920.0	90.5
965.0	90.0
1044.0	90.0
1118.0	90.5
1227.5	90.0
82.5	91.0
163.0	91.0
384.0	91.0
396.5	91.0
457.0	91.0
518.5	91.0
649.0	91.5
676.0	91.0
703.0	91.0
768.0	91.0
904.0	91.0
1056.0	91.0
1085.0	91.0
1127.0	91.5
1147.0	91.0
1183.0	91.0
1212.0	91.0
1335.0	91.0
54.5	92.0
274.0	92.5
496.0	92.0
507.0	92.0
852.0	92.0
1016.4	92.6
1201.0	92.0
189.0	93.0
201.0	93.0
211.5	93.5
233.5	93.0
731.0	93.0
778.0	93.0
843.0	93.5
930.0	93.0
941.0	93.0
954.0	93.0
1173.0	93.0
15.5	94.0
109.0	94.0
223.5	94.0
308.0	94.0
324.0	94.0
527.0	94.0
543.6	94.4
575.0	94.0
594.0	94.0
629.0	94.0
639.0	94.0
741.0	94.0
788.0	94.0
874.0	94.0
1025.0	94.0
1035.5	94.0
1139.0	94.5
1269.0	94.0
74.0	95.0
179.5	95.0
346.0	95.0
563.0	95.0
667.4	95.6
685.0	95.5
712.0	95.5
752.0	95.0
815.0	95.0
885.0	95.0
1108.0	95.0
1245.0	95.5
1256.5	95.0
1279.0	95.0
1298.0	95.0
26.0	96.0
295.0	96.0
355.0	96.0
434.0	96.0
451.0	96.0
611.0	96.0
620.0	96.5
984.0	96.0
1005.0	96.0
1075.0	96.0
1095.0	96.0
1159.0	96.0
1313.5	96.0
36.5	97.0
131.0	97.0
263.0	97.0
419.5	97.0
798.0	97.0
830.0	97.0
974.0	97.0
994.0	97.0
1065.0	97.0
1220.0	97.0
63.0	98.0
120.0	98.0
157.0	98.5
243.0	98.0
390.0	98.0
465.5	98.0
479.0	98.0
489.6	98.4
552.0	98.0
655.5	98.0
1192.0	98.0
1289.4	98.4
316.0	99.5
366.5	99.0
536.0	99.0
697.0	99.0
723.0	99.0
807.0	99.0
902.0	99.0
964.0	99.0
1054.0	99.0
1207.0	99.0
99.0	100.0
169.0	100.0
253.0	100.0
285.0	100.0
336.5	100.0
379.4	100.4
402.0	100.0
459.5	100.0
502.0	100.0
586.5	100.0
602.5	100.0
647.0	100.0
761.0	100.0
772.5	100.0
820.0	100.0
858.0	100.0
866.0	100.0
1044.0	100.0
1236.5	100.0
86.0	101.0
195.0	101.0
442.5	101.0
514.0	101.0
569.0	101.5
678.0	101.0
921.0	101.0
953.4	101.4
1015.0	101.0
1336.0	101.0
46.0	102.0
207.0	102.0
230.0	102.0
275.0	102.5
326.0	102.0
638.5	102.0
704.5	102.0
783.0	102.0
838.0	102.0
848.0	102.0
892.5	102.0
935.0	102.0
945.0	102.0
1083.0	102.0
1103.0	102.0
1116.0	102.0
1150.0	102.0
1180.0	102.0
1251.0	102.0
141.0	103.0
220.0	103.0
412.0	103.5
629.0	103.0
741.5	103.5
750.0	103.0
883.0	103.0
1024.0	103.0
1034.0	103.0
6.5	104.0
110.0	104.0
307.0	104.0
613.0	104.0
663.5	104.5
794.0	104.0
1001.0	104.0
1129.0	104.0
1169.0	104.0
1264.0	104.0
20.0	105.0
31.0	105.5
183.0	105.0
352.0	105.0
362.0	105.5
425.0	105.0
528.0	105.0
547.4	105.6
558.0	105.0
596.0	105.0
688.0	105.0
731.0	105.0
910.5	105.0
989.5	105.0
1063.5	105.0
1074.0	105.0
1140.0	105.0
1227.0	105.5
1279.0	105.0
1300.0	105.0
77.0	106.0
577.5	107.0
715.5	106.0
828.0	106.0
982.0	106.0
1159.5	106.0
1189.4	106.6
54.0	107.0
65.5	107.0
131.0	107.0
151.0	107.0
174.0	107.0
246.0	107.0
452.0	107.0
485.0	107.0
497.0	107.0
622.5	107.0
653.0	107.0
670.6	107.4
971.0	107.0
1201.0	107.0
1216.0	107.0
1318.0	107.0
1328.0	107.0
120.0	108.0
295.0	108.0
374.0	108.0
395.5	108.0
474.0	108.0
697.0	108.0
724.0	108.0
768.0	108.0
807.0	108.0
875.0	108.0
902.4	108.6
1051.0	108.0
1245.0	108.0
100.0	109.5
264.5	109.0
284.0	109.0
335.0	109.0
435.0	109.0
463.4	109.4
507.0	109.5
518.0	109.5
537.5	109.0
646.0	109.0
817.0	109.0
856.0	109.0
929.0	109.0
940.5	109.0
952.0	109.0
960.0	109.0
1255.0	109.0
1291.0	109.0
163.0	110.0
205.0	110.0
237.0	110.5
314.0	110.0
604.0	110.0
758.0	110.0
777.0	110.0
845.0	110.0
1031.0	110.0
1042.0	110.0
1097.6	110.4
1170.0	110.5
87.0	111.0
227.0	111.0
255.0	111.0
345.0	111.0
566.0	111.0
587.0	111.0
681.0	111.0
788.0	111.0
893.0	111.0
1019.0	111.0
1110.0	111.0
1121.0	111.0
1309.0	111.0
194.0	112.0
215.0	112.0
274.0	112.0
325.0	112.0
354.5	112.5
708.0	112.0
836.0	112.0
920.0	112.0
1009.0	112.0
1083.4	112.4
1133.0	112.0
111.0	113.0
419.0	113.0
446.0	113.0
557.0	113.0
614.5	113.0
635.0	113.0
663.0	113.0
798.4	113.4
880.0	113.0
999.0	113.0
1147.0	113.0
143.0	114.0
305.0	114.0
366.0	114.0
491.0	114.0
547.0	114.5
690.0	114.0
738.0	114.0
1058.0	114.0
1071.0	114.0
1157.0	114.5
1177.0	114.0
1210.0	114.0
1272.6	114.6
15.0	115.0
180.0	115.0
427.6	115.4
527.4	115.4
825.0	115.0
910.0	115.0
978.0	115.5
987.0	115.0
1196.0	115.0
1282.391304	115.4347826
5.0	116.5
29.0	116.0
49.0	116.0
72.0	116.0
340.0	116.5
456.0	116.0
501.0	116.5
578.0	116.0
597.0	116.0
654.0	116.0
718.0	116.0
729.0	116.0
851.0	116.0
871.0	116.0
936.0	116.0
967.0	116.5
1186.0	116.0
1225.0	116.0
1297.5	116.5
1338.0	116.0
63.0	117.0
171.0	117.0
246.5	117.0
390.5	117.0
412.0	117.0
438.0	117.0
470.0	117.0
700.0	117.0
814.0	117.0
861.0	117.5
1047.0	117.0
1237.0	117.0
1321.0	117.0
124.0	118.5
155.0	118.0
262.0	118.0
381.5	118.0
402.0	118.0
482.0	118.0
510.0	118.0
607.0	118.0
627.0	118.0
673.5	118.0
769.0	118.0
781.0	118.0
926.5	118.0
947.0	118.0
1140.0	118.5
203.0	119.0
236.0	119.0
284.0	119.0
295.0	119.0
349.0	119.0
539.0	119.0
568.0	119.0
644.0	119.5
755.0	119.0
791.0	119.0
843.0	119.0
889.0	119.0
900.0	119.0
957.0	119.5
1249.0	119.0
1259.0	119.0
83.0	120.0
135.0	120.0
225.0	120.0
312.4	120.4
588.0	120.0
682.5	120.0
1016.0	120.5
1024.5	120.0
1092.5	120.0
1104.0	120.0
1168.0	120.0
34.0	121.0
93.0	121.0
104.0	121.0
190.0	121.0
215.0	121.0
332.0	121.0
519.5	121.5
994.0	121.0
1005.0	121.0
1116.5	121.0
1204.4	121.6
1310.0	121.0
273.0	122.0
421.0	122.0
492.0	122.0
559.0	122.0
665.0	122.0
744.0	122.0
834.0	122.0
1062.5	122.0
1128.0	122.0
1151.0	122.0
1178.5	122.5
1278.0	122.5
146.0	123.0
359.0	123.0
635.0	123.5
693.0	123.0
724.0	123.0
878.0	123.0
918.0	123.0
1331.0	123.0
374.0	124.5
446.5	124.0
580.5	124.0
654.0	124.5
824.0	124.0
907.0	124.0
973.6	124.4
982.5	124.0
1053.0	124.0
1084.6	124.4
1161.0	124.0
1290.5	124.0
1343.4	124.4
45.0	125.0
67.0	125.0
114.6	125.4
181.0	125.0
256.0	125.0
302.0	125.0
322.0	125.0
408.0	125.0
461.0	125.0
475.0	125.0
503.5	125.0
531.0	125.0
549.0	125.0
734.5	125.5
931.0	125.0
941.0	125.0
964.0	125.0
1074.0	125.0
1217.0	125.0
26.0	126.0
166.0	126.0
243.0	126.5
340.0	126.0
397.5	126.0
764.0	126.0
776.0	126.0
953.0	126.0
1192.0	126.0
1230.0	126.0
1240.0	126.0
1269.0	126.0
4.5	127.0
15.0	127.0
292.0	127.0
571.0	127.5
627.0	127.0
675.0	127.0
703.0	127.5
786.5	127.0
807.0	127.0
858.0	127.0
57.5	128.0
77.0	128.5
127.0	128.5
156.0	128.0
197.0	128.0
210.0	128.0
350.0	128.0
436.0	128.0
484.0	128.0
597.0	128.0
797.0	128.0
842.0	128.0
897.5	128.0
1045.0	128.0
1322.0	128.0
138.0	129.0
268.0	129.0
388.0	129.0
514.0	129.0
614.0	129.0
685.0	129.0
752.0	129.0
887.5	129.0
1017.0	129.0
1035.5	129.0
1109.0	129.0
1137.0	129.0
1251.0	129.0
101.0	130.0
233.0	130.0
311.0	130.0
424.0	130.0
644.0	130.0
993.0	130.0
1027.0	130.0
1120.0	130.0
1147.0	130.0
37.0	131.0
88.0	131.0
223.5	131.0
279.0	131.0
332.0	131.0
540.5	131.0
557.5	131.5
717.0	131.0
743.0	131.0
832.0	131.0
1094.0	131.0
1173.0	131.0
1199.0	131.0
1300.0	131.0
175.0	132.0
415.0	132.5
523.0	132.0
694.5	132.0
878.0	132.0
914.5	132.0
949.5	134.25
1005.5	132.0
1066.0	132.0
1130.0	132.0
1210.0	132.0
1262.0	132.0
147.0	133.0
252.0	133.0
358.0	133.0
379.0	133.0
404.0	133.0
465.5	133.0
493.5	133.0
633.0	133.0
657.0	133.0
669.0	133.0
851.0	133.0
928.0	133.0
959.0	133.0
970.0	133.0
1156.0	133.0
1314.0	133.0
47.5	134.5
186.5	134.0
300.0	134.0
369.0	134.0
443.0	134.0
506.0	134.0
578.0	134.0
606.0	134.0
707.0	134.0
784.0	134.5
823.0	134.0
905.0	134.0
979.0	134.0
1054.0	134.0
1221.0	134.0
9.5	135.5
68.0	135.0
119.0	135.0
165.0	135.0
322.5	135.0
433.0	135.5
532.5	135.0
550.0	135.0
621.0	135.0
734.0	135.0
772.0	135.0
939.0	135.0
1086.0	135.0
1189.5	135.0
1334.0	135.0
29.0	136.0
206.0	136.0
243.0	136.0
289.0	136.0
342.0	136.0
394.0	136.0
484.0	136.0
761.0	136.0
793.0	136.0
803.0	136.0
863.0	136.0
895.0	136.0
988.0	136.0
1101.0	136.0
1275.0	136.0
109.0	137.0
567.4	137.6
679.0	137.0
751.0	137.0
812.0	137.0
840.0	137.0
872.0	137.0
1074.5	137.0
1112.0	137.0
197.0	138.0
272.0	138.0
597.0	138.0
642.0	138.0
688.0	138.0
997.0	138.0
1021.0	138.5
1139.0	138.0
1296.5	138.5
1325.0	138.5
20.0	139.0
78.0	139.0
138.0	139.0
216.0	139.0
262.0	139.0
351.0	139.5
424.0	139.0
461.0	139.0
474.0	139.0
885.0	139.0
1046.0	139.0
1179.0	139.5
1231.0	139.0
1246.0	139.0
38.0	140.0
59.0	140.0
129.0	140.0
310.0	140.0
453.0	140.0
652.0	140.5
695.4	140.6
714.0	140.0
833.0	140.0
912.0	140.5
1167.0	140.0
97.0	141.0
331.6	141.6
411.5	141.0
513.0	141.0
522.5	141.0
542.0	141.0
588.0	141.0
627.0	141.0
663.0	141.0
724.6	141.4
742.0	141.0
779.0	141.0
858.0	141.0
964.0	141.0
973.0	141.0
1010.0	141.0
1036.5	141.0
1062.0	141.0
1093.0	141.0
1123.5	141.0
1306.5	141.0
159.0	142.0
180.0	142.0
252.0	142.0
282.0	142.5
364.0	142.0
384.0	142.0
559.0	142.0
674.0	142.5
924.0	142.0
1150.0	142.0
1203.0	142.0
1214.0	142.0
87.0	143.0
375.5	143.0
442.0	143.0
494.0	143.0
504.0	143.0
578.0	143.0
617.0	143.0
769.0	143.0
790.0	143.0
848.0	143.0
876.0	143.0
901.0	143.0
935.0	143.0
954.5	143.0
1257.6	143.4
1268.5	143.0
5.5	144.5
117.0	144.0
145.0	144.0
227.0	144.0
302.0	144.0
482.0	144.0
533.0	144.0
606.0	144.0
639.0	144.0
705.5	144.0
799.0	144.0
808.0	144.5
819.0	144.0
944.0	144.0
1028.5	144.5
1054.0	144.0
1084.6	144.4
1192.0	144.5
13.0	145.0
30.0	145.0
106.5	145.0
171.0	145.0
239.0	145.0
1317.0	145.0
51.0	146.0
208.0	146.0
292.0	146.0
321.0	146.0
347.0	146.5
396.0	146.0
434.0	146.0
685.5	146.0
734.0	146.0
840.5	146.0
867.0	146.0
894.0	146.0
991.0	146.0
1001.0	146.0
1073.0	146.0
1131.5	146.0
1290.0	146.0
69.0	147.0
470.0	147.0
568.0	147.0
596.0	147.0
648.0	147.0
750.5	147.0
760.5	147.0
1017.0	147.0
1102.0	147.0
1113.5	147.0
1171.5	147.0
1240.0	147.0
1279.0	147.0
460.5	148.0
552.0	148.0
716.0	148.0
1045.0	148.0
1300.0	148.5
1330.0	148.0
218.0	149.0
271.5	149.0
339.0	149.0
406.0	149.0
425.5	149.5
524.0	149.0
632.6	149.6
657.0	149.0
831.6	149.4
884.0	149.0
970.0	149.0
1144.0	149.0
1164.0	149.0
1181.0	149.0
1250.0	149.0
1342.0	149.0
61.0	150.0
137.0	150.0
199.0	150.0
260.0	150.0
357.5	150.0
416.0	150.0
513.0	150.0
543.4	150.6
585.0	150.0
615.0	150.0
624.0	150.0
668.0	150.0
697.0	150.0
858.0	150.0
1035.5	150.5
1152.0	150.0
1223.0	150.5
22.0	151.0
40.0	151.0
81.0	151.0
94.0	151.0
126.0	151.0
310.0	151.0
368.5	151.0
380.0	151.0
451.0	151.0
501.0	151.0
577.0	151.5
726.5	151.0
742.0	151.0
776.0	151.0
794.5	151.0
910.0	151.0
931.0	151.0
940.0	151.0
950.0	151.0
960.0	151.0
1009.0	151.0
1124.0	151.0
1263.0	151.0
148.0	152.5
159.0	152.0
250.0	152.0
283.0	152.0
328.0	152.0
442.0	152.0
560.0	152.0
605.5	152.0
785.0	152.0
813.0	152.0
875.0	152.5
103.0	153.0
169.0	153.0
179.0	153.0
390.0	153.5
493.0	153.0
534.0	153.0
679.0	153.0
707.5	153.0
805.0	153.5
823.0	153.0
848.0	153.0
900.5	153.0
1095.0	153.0
1200.0	153.0
1211.5	153.0
116.0	154.0
190.0	154.0
208.0	154.5
224.5	154.0
299.0	154.0
641.0	154.0
988.0	154.0
1025.0	154.0
1087.5	154.0
1313.0	154.5
235.0	155.0
480.0	155.0
690.0	155.0
736.0	155.0
865.5	155.0
892.6	155.4
1136.0	155.0
1292.0	155.0
13.5	156.0
32.0	156.0
51.0	156.0
71.0	156.0
320.0	156.0
401.0	156.0
422.5	157.0
468.0	156.0
570.0	156.0
651.0	156.0
760.0	156.0
840.0	156.0
978.5	156.0
999.0	156.0
1016.0	156.0
1078.0	156.0
1116.0	156.0
1234.0	156.0
345.5	157.0
551.0	157.0
590.0	157.0
718.0	157.0
1191.0	157.0
1245.0	157.0
266.5	158.0
278.0	158.0
362.0	158.0
459.0	158.0
507.0	158.0
521.0	158.0
663.0	158.0
701.0	158.0
779.0	158.0
883.0	158.0
918.0	158.0
1047.0	158.5
1105.0	158.0
1219.0	158.0
1324.5	158.0
[truncated: 21,567 more rows]
