# Supplementary material for: Intervisit Reproducibility of Foveal Cone Density Metrics
Source: Transl Vis Sci Technol. 2024 Jun 24;13(6):18. doi: 10.1167/tvst.13.6.18 (PMC11205225; doi:10.1167/tvst.13.6.18)
Supplement: Supplement 3 [file tvst-13-6-18_s003.zip › JC_10567_visit1_300um_coords.csv]

123.0	742.0
323.0	764.0
793.0	45.0
484.0	2.5
102.5	738.0
785.0	789.0
600.0	782.0
401.0	760.0
27.0	694.0
637.0	785.0
409.8980143821142	333.13140019034194
490.0	762.0
281.0	776.0
748.0	786.0
593.0	789.0
372.7643963544662	503.44616749022737
548.0779199273043	594.4949424618642
828.7475279636429	682.5259813631611
845.5	193.0
532.0	794.0
422.5	753.0
77.0	718.0
21.0	678.0
649.0	45.5
312.0	750.0
498.0	754.0
227.0	770.0
644.0	794.0
512.0	798.0
163.0	762.0
304.2100246111161	424.1801751619788
797.0	793.0
534.0	804.0
506.3025996462003	342.77185871675056
173.0	770.0
432.0	750.0
303.0	756.0
459.0	740.0
633.0	813.0
285.2861615777955	374.1926124324527
290.0	730.0
452.0	742.0
57.0	758.0
553.0	813.0
417.0	736.0
777.0	821.0
409.0	728.0
121.5	762.0
679.0	819.0
196.0	718.0
144.84455424292116	453.3098086491421
664.0	830.0
724.0	834.0
429.0	720.0
160.0	734.0
107.0	758.0
758.0	828.0
231.0	738.0
603.0	831.0
223.0	730.0
24.0	646.0
44.0	2.5
661.0	841.0
394.0	714.0
289.0	720.0
262.0	722.0
328.0	726.0
647.4	289.4
200.0	734.0
70.0	758.0
697.0	837.0
315.63575323500777	319.56334744947054
527.0	843.0
54.0	654.0
557.5	203.0
792.0	854.0
404.0	710.0
313.5	703.0
288.0	710.0
126.0	662.0
418.0	698.0
157.0	690.0
651.5	207.5
128.0	694.0
673.2064047370523	442.09902674963126
581.6134724383963	633.9184503594512
291.0	684.0
492.0	686.0
392.0	678.0
301.0	688.0
58.4	635.6
482.0	682.0
20.0	758.0
179.5	708.0
256.00773197907307	426.6795532984551
201.0	698.0
461.0	680.0
142.0	710.0
429.0	672.0
183.0	650.0
358.0	666.0
310.0	666.0
857.5631747692753	667.2846475155538
239.0	650.0
511.5	667.0
428.0	662.0
108.0	694.0
271.0	676.0
268.0	646.0
146.0	662.0
529.0	52.0
128.6	652.4
259.0	652.0
697.5	218.0
333.13140019034194	470.24014367704217
498.0	650.0
625.0	645.0
483.8081964179135	343.4859667557438
238.5120850237389	349.1988310676896
714.5	655.5
61.0	846.0
360.0	3.0
400.5	52.0
781.0	673.0
689.0	661.0
784.0	662.0
66.0	854.0
553.0	38.0
590.0	676.0
763.0	671.0
569.0	677.0
12.0	790.0
327.4	455.6
272.5	845.0
785.0	40.0
343.0	844.0
440.9617140783197	377.76315262741883
813.5	169.0
367.0	844.0
804.4566521440189	778.9750471175506
776.0	694.0
505.0	848.0
311.0	852.0
606.6347791247491	443.461092214796
372.0	854.0
532.4	678.4
131.0	810.0
205.0	818.0
341.0	832.0
516.6571662116021	532.0104890499566
763.0	711.0
224.0	814.0
549.0	721.0
163.0	818.0
426.5	833.0
352.0	838.0
57.0	806.0
349.5	815.0
541.0	729.0
610.5	727.5
584.0	734.0
475.59595396949135	255.29362394007984
358.0	810.0
320.0	822.0
559.0	739.0
478.5	817.0
359.0	820.0
48.0	798.0
11.0	3.0
300.0	822.0
700.0	738.0
519.6114012087088	697.4439238637583
607.6	773.6
357.0	800.0
857.5	180.0
545.0	749.0
503.5	803.0
705.0	757.0
658.0	752.0
440.0	798.0
328.5	805.0
350.98410116517266	444.53225427328584
723.0	767.0
769.0	44.0
559.0	763.0
488.0	790.0
352.6	480.4
635.0	767.0
67.0	814.0
285.2861615777955	500.94678935375106
665.0	773.0
410.0	778.0
26.0	846.0
18.0	854.0
496.0	782.0
283.5	787.0
560.0	774.0
264.0	790.0
678.0	772.0
253.0	794.0
664.1204762637042	578.4275115845165
537.0	62.0
701.9667337543449	372.11587325982947
647.5	265.0
809.5	272.0
693.5	274.0
577.5	280.0
549.5061360052907	312.0652130400416
525.5	282.0
661.5	282.0
336.3448863658115	384.1901249783579
686.3470551236854	322.5004234918522
658.0505579322617	322.7768336249401
474.1677378915049	390.97415134879355
377.6	130.6
856.6321790187185	92.18673074173553
440.9617140783197	263.8629204079986
517.5	306.0
596.2534337827522	263.82895300121777
623.0592640215934	437.0341198638569
398.8293397777191	460.24263113113693
327.7755898978927	290.64197187024473
356.6969654771185	357.41107351611174
484.5	74.0
423.10901310348896	435.60590378587045
358.4822355746016	404.54220408966495
585.5685919744489	498.09035719777813
854.4883015596083	484.2100375504447
14.751534765154531	476.51927453499184
663.7634222442075	351.6982092041659
685.5	231.0
609.8482653002187	360.26750567208467
754.5633540479045	742.493916512778
739.2007574088665	45.57045551839216
645.5	241.0
509.59847370533834	156.0086555466343
234.94154482877278	417.3961487915431
432.0353635909043	332.4172921513487
314.252392118292	780.4902939381761
777.0	59.0
480.23765622294735	400.25755585570556
529.5	380.0
813.2149456360339	768.2815100606833
206.0	5.0
290.4	276.6
687.5	381.0
146.63275861629054	549.8728448110895
815.6	245.6
552.3625681612637	488.4498986713695
560.2177565901892	531.65343503046
790.406047503256	630.3720421033801
276.0027570708835	278.8591892268564
379.9054767443985	250.65192168662384
513.0	94.0
805.0	96.5
570.5	410.5
64.0	5.0
524.4	229.4
625.0	101.0
16.4	280.6
511.6584099386495	306.3523487280958
537.0092453229091	462.74200926761324
761.0	103.0
120.4	283.4
818.5	434.5
618.5	430.5
853.0	103.5
586.6397540329386	257.79300207655615
817.0	104.0
298.00578642684115	624.5519280214271
299.5683223576601	321.3486175469536
194.23738660615865	402.04282595318864
446.3175243707689	515.2289501336156
845.5	318.0
622.5	316.5
472.049112484945	160.03180139167642
680.8056802221319	601.683811936303
343.7822907802666	217.26683136438172
745.0	77.0
801.0	77.0
800.4703223792782	167.52988280349751
373.47850439345945	401.685771933692
496.30508710029505	485.5934665153966
405.4	537.4
685.0	81.5
697.0	81.0
707.5	339.0
573.0717012920674	285.2861615777955
372.4	768.6
513.0	82.0
673.0	82.0
361.6	640.6
535.9380832644193	258.5071101155494
809.0	85.0
385.6	624.6
591.9955643253879	298.8542143186669
448.39224662237626	627.6597350526583
753.5	368.0
705.0	89.0
684.8157140814639	296.16135756564205
312.5	92.0
553.5	512.0
249.580759628134	422.0378510449991
196.0	7.0
745.0	125.0
324.20504970292654	468.4548735795591
611.9905894171984	322.41977960544347
733.0	531.5
587.0	533.5
755.5	542.0
575.8018082249458	202.5141452840842
400.0	7.0
713.0	127.0
265.5483494453554	223.97259776451696
713.0	551.5
657.0	130.0
747.0	549.5
765.0	129.0
617.0	130.0
835.0	131.5
785.0	132.0
517.0	555.5
541.0	555.5
379.1913687054053	317.42102333249085
517.5	564.0
414.18266261607357	559.1465945316993
515.4	130.6
454.8868208386877	386.6895031148342
609.0	136.0
833.0	567.5
272.0751628564207	384.1901249783579
724.6	143.4
705.0	583.5
685.0	137.0
853.7528413073735	761.1141090148859
223.5081025023414	693.3221339622629
793.0	138.0
392.5108599545826	177.926335150255
360.9816137110779	417.0390947720465
587.5	598.0
697.8467567074072	565.9666841714142
518.7994903285818	277.07391912937334
531.5	606.0
592.5	34.0
401.685771933692	507.0167076851935
229.58573453632354	365.6233159645339
33.0	6.5
605.0	619.5
398.8293397777191	307.06645676708905
534.8669212059294	329.20380597587916
414.18266261607357	383.4760169393647
528.0828948354938	466.3125494625794
603.064238929783	373.83555841295606
724.0	642.5
769.5	632.0
558.0	640.5
757.0	151.0
525.5	644.0
534.6313811856006	651.7496268968274
793.5	452.0
737.0	109.0
534.1843649805959	708.9677011374268
278.0	642.5
184.63210155039025	537.3554141975038
619.5	455.0
390.4668504418023	352.0917300052615
381.78163371436625	629.89499051937
385.0	604.5
66.0	630.5
408.1127442846311	406.327474187148
492.02043886633567	325.633265780913
825.0	112.0
837.0	112.5
488.4498986713695	312.0652130400416
291.7131339287346	376.691990568929
838.5	476.5
258.864164135046	373.12145037396283
664.2957441156956	217.14415978701157
96.0	8.0
456.5	583.5
346.0	594.5
726.5	476.5
440.0	582.5
306.5	563.5
498.80446523677136	478.09533210596766
386.3324490953376	522.7270845430446
304.86505181319365	97.44953269102083
80.90993310584759	415.72507065435497
380.0	7.5
613.0	118.5
424.5	132.0
299.5683223576601	440.9617140783197
272.5	130.0
681.0	118.0
388.5	132.0
149.0	570.5
338.0	554.5
374.0	554.5
653.5763568201448	138.73949842526974
316.9344893483201	151.98550970159215
470.95425171603534	473.45362985251165
154.0	526.5
846.1321743835699	582.2665821468698
653.5	506.0
657.0	122.0
841.0	122.0
498.0	514.5
284.5	527.5
275.0	528.5
541.0	776.5
304.0	765.5
532.0104890499566	302.42475451363305
85.0	10.0
314.0	769.5
683.0	189.5
533.0	189.0
523.0	189.5
346.5	179.0
698.2915152530132	248.3835170483306
412.0	757.5
510.9443018996563	359.91045165258805
251.2231072126317	9.83435651010302
531.2963810109634	444.53225427328584
281.0	727.5
805.0	197.0
671.5	811.0
561.0	196.0
745.0	198.0
625.5	821.0
310.0	737.5
773.0	195.0
437.0	727.5
282.0	737.5
609.8482653002187	521.2988684650581
260.0	741.5
853.0	201.0
374.5	171.0
298.0	713.5
354.03683436370875	676.335518172085
495.94803308079844	306.70940274759243
679.9647129737132	536.461312010819
218.0	10.0
357.0	711.5
474.6	124.6
558.5	836.0
573.7858093310605	346.3423989117167
657.0	202.0
13.0	661.5
480.23765622294735	393.8305835047665
188.16746827471619	434.177687707884
733.0	201.0
412.0	717.5
211.4	414.4
471.0	707.5
111.0	9.0
704.0	845.5
313.13637509853146	282.42972942182257
439.0	707.5
662.4581348650297	266.1470731381002
685.0	856.5
210.0	677.5
736.5	854.0
261.0	679.5
117.0	645.5
448.102794468252	358.125181555105
669.0	209.0
511.3865385253571	73.31065762076797
278.5021352073598	310.27994294255853
482.73703435942366	482.37998033992704
68.0	701.5
21.0	10.0
613.7758595146814	387.04655713433084
193.0	649.5
240.0	9.0
347.41356097020656	375.97788252993575
685.0	215.0
176.0	9.0
572.0005392335775	324.56210372242316
511.3013559191529	281.0015133438361
773.0	656.5
713.0	644.5
124.0	12.0
752.0	653.5
59.0	12.0
585.0	158.0
332.4172921513487	429.1789314349314
612.0	673.5
205.4	358.4
531.0	686.5
734.5	700.0
136.79763456275887	473.42710784954784
589.0	167.0
571.5	703.0
722.5	704.0
827.0	171.5
713.0	170.0
643.0	710.5
187.4	342.4
521.0	172.0
656.5	726.0
528.0	725.5
368.1226941010102	449.17395652674185
369.0	815.5
593.0	176.0
208.0	829.5
219.0	833.5
762.0	735.5
533.0	744.5
749.0	179.0
420.1952327044018	763.9506943530029
473.0	807.5
383.11896291986807	417.3961487915431
817.0	178.0
318.0	801.5
503.803221509724	273.8604329539038
216.0	781.5
493.0916009248255	538.7945154203923
439.0	787.5
429.0	791.5
222.0876001268946	527.3687867965006
156.0	11.0
585.0	184.0
618.0	775.5
845.0	183.0
352.2762615537712	216.37272917769704
621.631047943607	421.3237430060059
625.0	256.0
802.382778131262	841.6995342596938
735.0	257.0
523.0	263.0
412.5	242.0
551.0	265.0
231.37100463380662	320.2774554884638
294.5695660847075	562.7171347266654
594.1378884423676	280.6444593243395
530.5822729719702	451.67333466321816
408.0	14.0
540.936839537372	548.7920279662975
803.0	279.0
553.0	276.0
733.8186274325526	469.81543175356245
376.0761802780995	37.41574242562724
636.0	277.5
723.0	279.0
307.06645676708905	508.44492376318
576.6959104116305	217.26683136438172
560.5748106096858	445.2463623122791
586.0	282.5
807.0	289.0
71.0	13.0
642.0	282.5
783.0	281.0
855.0	281.0
362.766883808561	501.6608973927443
492.5	232.0
583.0	289.0
406.5	233.0
600.0	287.5
797.0	294.0
554.1478382587467	370.6220722374865
8.0	14.5
105.6	573.6
294.2125120652109	345.9853448922201
691.0	291.0
720.0	16.5
820.4124235157327	675.857897804833
332.0	13.0
679.0	301.0
639.0	301.0
484.0	13.0
689.5	72.0
186.34339905415766	571.5725413295797
789.0	310.0
486.3075745543898	405.2563121286582
578.4275115845165	580.5698357014962
767.0	313.0
845.0	306.0
827.0	307.0
773.0	221.0
244.22494933568476	247.4384355111543
637.0	219.0
163.0	297.5
415.0	312.5
35.0	287.5
681.0	224.0
464.0	303.5
76.88678726080543	0.8940324100093655
464.88433338459294	309.9228889230619
826.1279237085854	654.4247720816353
605.0	225.0
428.1077693764416	388.8318272318139
212.0	307.5
470.4	16.4
400.0	299.5
260.0	17.0
258.0	305.5
501.5	295.0
16.0	259.5
114.88316468620347	393.37426040412083
789.0	231.0
203.0	281.5
389.6666666666667	288.1666666666667
831.0	228.5
845.0	229.0
378.4	790.4
215.30357375645892	359.1963436135948
325.0	282.5
420.0	287.5
705.0	234.0
589.0	235.0
551.0	234.5
541.0	235.0
111.0	259.5
4.5	295.5
813.0	237.0
855.6580080383244	783.2616722621901
374.0	265.5
260.0	267.5
43.5	15.0
506.5	266.0
713.0	242.0
601.5	59.0
395.0	256.5
825.0	250.0
136.0	15.0
483.5	254.5
206.73427728854017	480.59471024244397
536.6521913034126	379.5484227249019
536.2951372839159	277.78802716836657
74.0	271.5
466.669603482076	387.04655713433084
785.0	384.0
487.6946796601089	651.3026106918228
73.0	359.5
325.0635257417161	609.7257694927285
759.0	385.0
339.5	377.0
480.59471024244397	386.6895031148342
606.0	388.5
855.0	393.0
629.0	394.0
171.2072065167935	724.6132683125908
187.5	376.5
611.0	395.0
800.0	23.0
238.0	20.0
30.5	18.5
146.0	347.5
670.0	396.5
442.0	361.5
219.2311679709217	330.98907607336224
272.78927089541395	420.60963496701265
798.0	400.5
701.0	402.0
460.0	20.0
287.9009041124729	191.33786795052546
258.0	349.5
324.0	20.0
689.0	412.0
655.0	409.0
280.0	20.0
157.0	361.5
397.0	334.5
448.0	19.0
425.0	334.5
529.7555456106838	174.79697749685855
103.0	18.0
783.0	429.0
380.0	19.0
664.8345843026974	299.5683223576601
241.0	321.5
751.0	433.0
75.0	343.5
695.0	437.0
585.0	436.0
457.0291449556674	479.1664941644575
444.4	194.4
758.0	440.5
703.0	441.0
615.0	441.0
312.4222670595382	458.81441505315047
92.0	19.0
713.0	444.0
626.2727501970629	357.0540194966151
560.5748106096858	452.744496721708
54.0	24.0
669.0	314.0
367.00030430884453	666.0541454569773
315.0	444.5
286.0	445.5
332.7743461708453	390.97415134879355
827.0	327.0
72.4	182.6
506.0	433.5
355.6	175.6
18.0	23.0
92.0	419.5
799.0	325.0
835.0	335.0
463.5	429.0
477.73827808647104	288.1425937337684
637.0	334.0
311.5	425.0
295.0	428.5
681.0	336.0
855.0	333.0
389.0	418.5
303.4959165721229	546.6497038493178
691.0	339.0
69.5	433.5
681.7529173470825	522.6027281172062
619.8457778461238	508.08786974368337
567.3588369801215	549.8631900247873
336.0	24.0
612.0	345.5
223.51581620488108	388.4747732123173
551.0	349.0
292.0	407.5
691.0	359.0
815.0	361.0
709.0	358.0
762.0	362.5
67.0	22.0
31.0	431.5
348.0	23.0
81.0	22.0
631.0	365.0
685.0	366.0
823.0	369.0
370.5	390.0
343.0	388.5
201.73552101558755	565.2165128631418
433.46357966889076	580.5698357014962
75.0	407.5
216.0	383.5
198.0	383.5
280.0	395.5
256.5	396.0
420.0	22.0
596.0	373.5
747.0	375.0
831.0	377.0
480.0	22.0
722.0	378.5
360.0	22.0
216.0	391.5
713.0	376.0
6.0	25.0
615.0	514.0
259.5782721740392	571.6434852140809
385.6183410563444	390.97415134879355
208.0	29.0
547.0067578688144	404.54220408966495
835.0	518.0
324.086748628395	672.7593885320475
125.0	483.5
815.0	530.0
517.0	540.0
99.0	28.0
511.0	496.5
557.0	548.0
837.0	548.0
599.4	566.4
481.5	491.0
198.0	28.0
601.0	560.0
624.0	559.0
687.0	562.0
617.0	568.0
435.42776491544817	232.01951744467925
140.0	27.0
724.0	579.0
625.5586421580697	288.1425937337684
774.0	585.0
480.0	471.5
329.0	462.5
360.5	468.0
660.0	603.0
631.5	609.5
622.0	609.0
536.0	34.0
186.0	26.0
647.5	617.5
240.6544091407186	450.6021726047283
489.16400671036274	377.4060986079222
514.0	621.0
726.0	625.0
447.0	456.5
559.0	626.0
40.0	27.5
544.0	631.0
721.0	632.0
774.0	641.0
359.91045165258805	523.7982466015344
608.5	638.5
647.0	642.0
629.0	636.0
677.0	636.0
111.0	27.0
311.5	453.0
63.0	33.0
235.5	625.0
502.0	643.0
433.0	637.0
389.5	638.0
823.7464652948968	839.2259449838729
570.9293771750877	504.87438356821383
215.0	627.0
464.0390348893585	626.3185817726313
190.0	35.0
261.0	637.0
132.0	35.0
554.0	454.5
75.0	32.0
425.0	621.0
184.0	631.0
418.0	627.0
439.0	625.0
596.9943205983406	387.40361115382746
741.0	462.0
463.0	617.0
241.0	635.0
545.0	460.0
204.0	631.0
401.5	614.0
359.0	625.0
99.0	583.0
707.0	459.0
54.0	599.0
162.0	583.0
133.48637720706486	212.77190997770404
192.5	589.0
589.139132169415	454.17271279969447
229.0	587.0
326.0	595.0
239.0	587.0
40.0	615.0
817.0	464.0
817.2268595266903	750.6290889417955
330.5	604.0
398.11523173872587	248.86665158914076
487.6	245.6
154.0	591.0
359.0	585.0
224.0	607.0
246.01021943316783	360.9816137110779
743.0	473.0
675.0	471.0
604.1354009882729	407.7556902651345
214.0	607.0
289.24205739249993	215.03157589766997
187.0	595.0
82.0	615.0
368.0	33.0
73.0	623.0
777.0	472.0
330.0	587.0
371.6	251.6
208.0	599.0
29.0	30.0
51.0	35.5
813.0	474.0
228.0	559.0
367.0	569.0
235.5	561.0
408.0	575.0
291.0	569.0
253.0	555.0
214.6	722.6
363.0	577.0
509.85714285714283	560.1428571428571
456.0	567.0
783.0	481.0
425.6083912399653	265.6481905054817
819.0	483.0
7.0	591.0
40.0	535.0
740.0	489.5
673.0	488.0
31.5	623.0
48.0	543.0
216.0	575.0
428.0	31.0
12.0	631.0
803.0	491.0
20.0	623.0
302.0	531.0
398.0	539.0
829.0	502.0
374.0	531.0
256.0	535.0
411.0	545.0
470.24014367704217	605.9206710857559
120.0	567.0
335.5	538.0
13.0	583.0
503.0	529.0
450.627502089088	636.153705826163
661.0	506.0
693.0	506.0
310.0	515.0
6.4	242.6
577.0	504.0
352.4123172431591	253.15129982310015
483.0	521.0
89.0	31.0
16.0	32.5
2.5	36.0
230.0	535.0
735.0	509.0
25.0	583.0
721.0	508.0
673.0	782.0
492.0	773.0
294.0	761.0
589.0	778.0
556.5	187.0
198.0	757.0
529.0	782.0
155.5	755.0
681.0	790.0
500.0	765.0
268.0	773.0
392.0	765.0
440.5	766.0
383.0	771.0
735.0	788.0
523.7982466015344	507.37376170469014
689.0	798.0
508.0	757.0
676.0	801.0
391.0	755.0
293.0	751.0
261.0	751.0
460.0	749.0
372.6	228.4
342.0	753.0
540.5	195.0
587.0	816.0
189.0	713.0
104.0	773.0
344.200074794737	437.74822790285015
319.0	731.0
599.0	820.0
217.0	713.0
190.0	725.0
492.5	734.0
291.0	739.0
301.0	735.0
730.0	823.0
650.1953695033362	447.03163240976215
427.0	731.0
555.0	824.0
858.039466452013	804.9329438267566
391.0	723.0
137.5	731.0
701.0	826.0
481.0	719.0
617.0	830.0
72.0	43.0
596.5	201.0
380.0	725.0
762.0	839.0
637.0	842.0
134.0	741.0
191.0	737.0
710.0	835.0
611.0	840.0
243.1537872771949	272.78927089541395
234.0	693.0
274.0	697.0
456.6720909361708	245.65316541367122
254.0	39.0
322.0	697.0
154.4	39.6
118.45929432624094	2.2350810250234137
226.0	685.0
494.0	697.0
713.0	854.0
13.0	44.0
348.0	685.0
634.1279386259885	243.86789531618814
420.96668898650927	388.1177191928207
420.0	39.0
210.0	40.0
138.0	701.0
431.6783095714077	339.2013185217844
282.0	689.0
43.0	669.0
39.0	38.0
27.0	749.0
378.12020664691545	599.4936987348168
592.5	210.0
63.5	661.0
492.0	677.0
88.0	701.0
199.0	657.0
448.0	669.0
419.0	675.0
83.0	40.0
300.0	669.0
363.0	675.0
727.9995314721108	365.0717044656105
644.5	213.0
488.4498986713695	581.2839437404895
403.0	667.0
334.0	673.0
472.0	37.0
500.0	37.0
419.0	659.0
285.4	238.6
230.0	37.5
269.0	655.0
98.0	38.5
268.0	37.0
49.0	701.0
52.0	853.0
708.5	153.0
622.6432677672702	229.39488812478376
680.0	37.0
611.0	656.0
522.3700305235479	392.0453134072834
258.15005609605277	283.1438374608158
782.0	651.0
94.0	49.0
646.0	667.0
36.0	50.0
125.0	853.0
481.6658723009338	316.7069152934976
653.0	674.0
102.0	845.0
194.0	52.0
516.3037167804085	712.0968145724596
670.0	683.0
786.0	687.0
25.0	805.0
726.0	683.0
316.0	50.0
284.0	50.0
230.0	853.0
606.0	683.0
551.0	684.0
342.0577506777573	355.62580341862866
155.5	851.0
600.0	701.0
559.503648551196	563.7882967851554
493.0	847.0
625.0	702.0
555.0	712.0
362.0	833.0
412.0	48.0
292.0	829.0
458.0	841.0
742.0	715.0
434.177687707884	364.55215390604405
318.1351313714841	485.5934665153966
511.4264507836475	213.24337152430058
498.80446523677136	321.70567156645023
527.0	716.0
244.0	47.0
61.0	45.0
745.0	726.0
183.0	825.0
516.0	721.0
698.0	719.0
582.0	723.0
262.5	842.0
267.0	811.0
313.8504831375247	269.2187307004478
200.0	837.0
211.0	841.0
643.0	728.0
574.0	731.0
252.0	837.0
182.0	47.5
504.2736332901699	185.07915264373258
160.0	829.0
465.0	815.0
370.0	825.0
687.0	740.0
148.0	48.0
541.0	738.0
136.0	837.0
99.0	781.0
422.0	817.0
723.0	736.0
48.0	47.0
199.0	785.0
604.6	512.4
151.0	777.0
33.0	813.0
442.0	809.0
106.0	48.5
118.0	48.0
142.0	781.0
247.0	785.0
366.0	793.0
646.0	747.0
638.0	755.0
419.0	795.0
481.0	799.0
606.0	755.0
458.0	793.0
120.0	829.0
202.0	46.0
671.0	764.0
87.5	817.0
186.0	797.0
192.0	805.0
788.5	185.0
739.4	756.4
467.0	787.0
40.5	829.0
76.0	821.0
782.0	763.0
688.4	538.6
200.0	797.0
563.0741887461621	369.9079641984933
10.5	55.5
408.0	60.0
564.1453508046519	403.8280960506717
44.5	58.0
113.0	57.0
476.0	59.0
404.1026493242332	160.4788175966811
344.0	58.0
720.0	63.0
475.23889994999473	492.3774928858323
152.0	57.5
226.0	57.0
209.5907094445131	539.1515694398888
354.3523171700598	114.54430995816972
848.0	64.0
102.0	59.0
24.5	53.0
69.0	54.0
249.22370560863737	428.1077693764416
654.4800177372956	593.0667263838777
409.18390634312095	584.497429915959
472.0254137745252	305.9952947085992
202.44962905458078	467.02665750157263
124.72725504251544	325.45319595323025
808.0	67.0
83.0	53.0
408.12579516927536	139.02203975645634
204.0	56.0
524.5	298.0
359.1963436135948	385.26128703684776
740.5	298.0
279.57329726584965	453.81565878019785
130.0	53.5
484.0	53.0
841.6074033975615	649.1855635715203
856.0	73.0
446.67457839026554	393.11647546577325
384.0	74.0
22.0	64.0
333.48845420983855	563.0741887461621
98.0	69.0
112.0	68.0
42.0	69.0
211.0	73.5
434.9807138221058	177.47928405691263
198.0	74.0
624.0	54.0
131.0	73.5
712.0	54.5
377.0490445884256	310.27994294255853
367.408586062017	259.2212181545426
801.5803953531307	721.3421175400044
706.5	225.5
678.6235596936862	584.2957789984505
414.18266261607357	404.18515007016833
121.0	74.0
292.0	69.0
356.0	70.0
420.96668898650927	401.685771933692
456.0	69.0
76.0	74.0
120.70379520243429	438.11007147550225
88.0	71.0
364.0	67.0
224.0	70.0
168.0912110967233	467.61544363609727
324.0	67.0
144.0	69.0
352.76937126265574	381.6907468418816
34.0	61.0
194.0	63.5
293.8554580457143	253.15129982310015
388.0	64.0
598.7795906958236	488.4498986713695
17.5	74.0
514.5148420946224	241.72557119920845
123.0	62.0
420.25258094751604	443.8181462342926
172.0	65.0
593.5	14.0
484.0	63.5
204.0	66.0
91.0	61.0
9.0	67.0
347.41356097020656	368.83680214000344
613.0617514756882	593.4237804033744
78.0	63.0
52.0	66.0
536.6521913034126	590.2102942279048
580.5	251.0
680.0	91.0
820.0	92.5
5.0	78.0
408.0	89.0
335.98783234631486	476.6671160279812
147.0	88.5
844.5	394.0
212.0	90.0
125.0	84.0
224.0	90.0
346.84404995779136	736.9365555276037
832.0	93.0
808.4463781732223	103.62501245652533
293.68964668807655	704.9445552923847
85.0	84.0
452.0303886827148	413.1115005575837
60.0	88.0
304.0	86.0
108.0	89.0
254.0	83.0
242.0	83.0
48.0	90.0
72.6	85.6
715.4425349258943	392.3295750171535
380.0	84.0
63.0	76.0
550.5	417.0
111.0	78.0
218.0	80.0
625.9156961775664	524.8694086600243
402.0	79.5
140.0	81.0
51.5	78.0
616.0	102.0
492.02043886633567	548.4349739468008
188.0	82.0
710.8485117992298	161.09707764170395
524.837983583918	180.6086417103091
162.0	82.0
476.0	78.0
828.5	434.0
656.0	104.0
371.69323429597637	437.39117388335353
485.23641249589997	329.5608599953758
2.0	88.0
178.0	76.0
99.0	81.0
350.0	77.5
39.0	81.0
564.0	105.5
504.0	76.0
15.0	86.0
333.94716672673485	219.94913792443583
532.3963001605772	670.0772913020195
497.6	828.4
510.6	830.4
550.220244044284	342.0577506777573
807.790693923183	710.8653364860558
502.6	565.6
667.3339624391737	419.1814188890262
10.0	97.0
490.2351687688526	356.6969654771185
251.0	103.5
198.0	104.0
372.0	104.0
533.0816511084464	386.3324490953376
262.0	103.5
211.0	106.5
23.0	95.0
565.5735668826384	382.76190890037145
609.7800030126094	209.7937227843483
600.0	78.0
100.0	100.0
33.0	103.0
148.0	107.0
502.73205945123414	463.09906328710986
393.8305835047665	447.03163240976215
176.0	101.0
119.0	106.0
367.7656400815136	318.1351313714841
66.0	107.0
304.4	524.4
77.0	104.0
240.0	102.0
366.69447802302375	333.48845420983855
458.0	99.5
81.0	93.0
122.0	94.0
504.0	98.0
817.3165275779374	800.6463186821171
390.97415134879355	365.9803699840305
578.7845656040131	303.8529705916195
428.2415243944861	119.80034294125498
36.5	93.0
140.0	98.0
279.6	672.4
93.0	92.0
19.0	105.0
276.0	93.0
111.0	99.0
833.0	5.0
97.4	652.4
182.0	92.0
282.4	600.4
590.5673482474015	365.6233159645339
572.0	89.5
844.0	90.5
194.0	93.0
70.0	96.0
45.0	99.0
246.0	93.0
772.4	430.4
704.7231476303436	317.293863948299
517.6	436.6
294.0	122.5
126.0	118.0
569.5	527.0
5.0	108.0
850.1806536868406	750.3975461532871
311.3511050010484	387.04655713433084
252.0	123.0
782.5	530.0
388.0	120.0
62.5	118.0
50.0	121.0
99.0	123.0
648.0	130.0
492.0	119.0
616.0	551.5
391.33120536829017	591.6385103058913
752.0	132.0
152.0	117.0
400.0	118.0
668.0	555.5
278.0	119.5
458.0	117.5
36.0	122.0
238.0	119.0
288.0	117.0
636.0	135.0
186.0	119.0
25.0	123.0
53.0	109.0
344.0	114.0
552.0	138.0
580.0	139.0
246.0	112.0
106.0	110.0
448.0	114.0
204.0	115.0
41.0	111.0
784.0	142.0
795.0	620.5
686.0	617.5
384.2308933708644	354.9698640380021
729.0	8.0
356.3399114576219	474.1677378915049
553.4337302197534	448.4598484877486
74.0	115.0
234.0	111.0
182.0	110.0
820.0	149.0
548.041867335741	127.39961842633458
508.44492376318	237.44092296524906
96.0	112.0
82.25098172086163	253.45818823765512
744.5380147281032	188.354948193247
61.0	140.0
170.0	146.0
615.6	367.6
390.0	151.0
62.0	591.5
298.0	149.0
358.0	149.0
98.0	142.0
457.0	149.5
795.6	369.6
410.0	619.5
213.0	151.0
436.0	148.0
141.0	151.0
520.5	460.0
496.0	615.5
404.0	146.0
346.0	147.0
369.0	147.5
202.0	150.0
8.0	136.0
174.0	138.0
102.0	152.0
506.0	603.5
462.0	141.0
310.0	137.0
80.0	146.0
440.0	140.0
679.6	359.6
352.0	140.0
248.0	142.0
300.0	140.0
208.0	142.0
146.0	144.0
267.7836049120672	206.090554030823
704.1106112134551	284.2168974363142
11.0	127.0
138.13878784278592	396.9813708880061
413.46855457708034	453.45860476070123
638.4125868599479	407.04158222614126
84.0	126.0
319.92040146896716	351.3411551846693
191.5	561.5
242.0	130.0
468.0	134.0
447.0	569.5
569.5	28.5
312.0	128.0
324.0	130.0
720.0	118.0
206.0	575.5
736.0	118.0
434.177687707884	304.92413265010936
225.0	135.0
70.5	523.5
262.0	131.0
365.0	131.5
444.0	130.0
466.0	547.5
136.0	124.0
30.0	144.0
284.0	126.0
44.5	130.0
116.0	136.0
56.0	559.5
146.0	125.0
613.6	316.6
484.0	126.0
156.0	126.0
219.5	537.5
557.7183784537128	239.94030110172537
105.0	132.0
678.5	505.0
762.3953490148469	480.6405461180557
220.0	126.0
239.0	531.5
242.0	756.5
720.1993113745247	606.2012825722255
728.0	186.0
593.780834422871	525.2264626795209
583.0692138379725	414.8967706550668
58.0	716.5
612.5	785.0
205.66311523005032	488.8069526908661
661.2640441077313	376.691990568929
473.42710784954784	234.70182400473334
461.0	758.5
421.0	181.5
164.0	182.0
310.0	179.0
443.0	746.5
387.0	746.5
303.8529705916195	389.9029892903037
193.52327856716542	317.42102333249085
504.0	178.0
736.0	192.0
586.0	806.5
645.0443838217573	851.118854328916
15.0	156.0
384.0	176.0
403.0	176.5
693.0	817.5
235.0	173.0
482.0	177.0
204.0	724.5
724.0	195.0
564.5	817.0
246.0	716.5
293.0	175.5
116.0	182.0
162.0	172.0
568.0	828.5
547.0	831.5
220.0	740.5
280.0	716.5
505.0	718.5
369.0	726.5
256.0	172.0
143.0	177.0
500.0	170.0
348.0	172.0
155.0	680.5
265.0	694.5
398.0	704.5
388.0	168.0
462.74200926761324	435.96295780536707
398.0	169.0
11.0	178.0
443.8181462342926	413.82560859657696
451.31628064372154	425.9654452594619
521.5	854.0
368.3413529238586	684.3818098621693
20.0	184.0
436.0	700.5
168.0	164.0
29.0	180.0
555.2190003172366	356.3399114576219
634.0	209.5
364.0	692.5
71.5	155.0
368.0	164.0
414.0	163.0
169.0	704.5
427.03660731795173	498.80446523677136
236.0	156.0
37.5	162.0
19.0	174.0
335.27372430732163	455.60092887768093
462.0	159.0
608.5	51.0
296.0	158.0
152.0	154.0
430.0	157.0
163.0	155.0
127.0	166.0
244.0	644.5
217.0	161.0
208.0	160.0
106.0	162.0
752.0	218.0
366.0	155.0
498.0	153.0
99.0	684.5
653.5	650.0
546.0	153.5
27.5	202.0
370.0	215.0
68.0	208.0
433.0	215.5
390.0	215.0
184.0	214.0
528.0	156.0
676.0	155.0
39.0	206.0
502.0	215.0
543.4362176738482	348.48472302869635
766.0	158.5
540.5797855178753	538.7945154203923
380.0	212.0
7.0	188.0
418.43982336843885	616.4834577190995
206.0	218.0
820.0	161.0
91.0	206.0
166.0	218.0
57.0	208.0
223.0	215.0
128.0	218.0
707.0	671.5
450.0	211.0
512.0	676.5
180.0	204.0
328.0	208.0
221.5	204.5
679.0	683.5
744.0	162.0
381.333692822385	559.503648551196
440.0	210.0
744.5	693.0
784.0	162.0
7.0	200.0
29.0	190.0
48.0	212.0
275.0	210.5
510.5	857.5
307.57115221953626	221.29029120446287
504.1602755292206	490.9492768078458
378.0	203.0
154.0	208.0
128.0	208.0
303.0	204.5
88.0	214.0
711.5	708.0
17.0	216.0
434.0	840.5
262.0	832.5
558.0	722.5
348.0	202.0
187.0	197.0
158.0	198.0
510.0	199.0
358.0	201.0
111.5	800.5
59.0	186.0
49.5	192.0
314.0	195.0
330.0	816.5
650.0	734.5
199.0	199.0
170.0	202.0
409.0	195.5
569.0	10.0
741.5	738.0
772.0	175.0
27.0	212.0
604.0	177.0
60.0	198.0
613.5	746.0
606.4117647058823	310.94117647058823
566.5	747.0
40.0	196.0
709.0	745.5
482.0	193.0
256.0	192.0
536.0	180.0
247.0	187.0
516.0	181.0
458.0	189.0
840.654820032086	853.5146954660047
316.0	186.0
448.0	188.0
586.0	766.5
414.0	189.0
214.0	194.0
334.0	189.0
842.5599867630369	679.191939583997
148.0	194.0
213.0	800.5
99.0	196.0
17.0	206.0
215.0	247.0
68.0	242.0
38.0	238.0
109.0	240.0
168.0	246.0
28.0	232.0
528.0	256.0
79.0	236.0
200.0	250.0
706.0	259.0
694.0	257.0
270.0	245.0
280.0	246.0
816.0	256.0
836.0	258.0
501.6	690.6
418.8243648695296	342.41480469725394
6.0	220.0
468.0	244.0
355.0	246.5
224.0	248.0
496.0	244.0
639.1266948989411	348.48472302869635
290.0	247.0
858.0	259.0
220.0	238.0
588.0	266.0
798.0	269.0
532.0	266.0
115.0	250.0
314.0	241.0
46.0	244.0
734.0	265.0
629.0	269.5
162.0	238.0
129.0	239.0
7.0	232.0
28.0	222.0
459.0	238.5
479.1664941644575	583.7833218769657
84.6	598.6
205.0	243.0
87.0	244.0
586.0	275.0
699.4	465.6
463.4561173066065	583.4262678574692
529.5111109134803	273.5033789344072
265.0	237.5
296.0	238.0
248.5	241.5
36.0	250.0
16.0	248.0
95.0	224.0
776.0	288.0
269.932838739441	436.3200118248637
550.0	285.0
764.0	286.0
566.0	289.0
142.5	231.5
118.0	222.0
640.0	292.0
799.7119907533774	603.024860551317
620.0	290.0
46.0	224.0
722.0	291.0
499.5185732757646	420.96668898650927
514.1577880751258	517.3712742505953
245.0	233.0
451.31628064372154	275.28864903189026
275.28864903189026	519.8706523870717
290.0	231.0
795.645256013371	693.004398383391
368.0	224.0
67.0	232.0
220.30233002941154	261.7205962910189
488.0	224.0
102.0	232.0
233.0	219.0
714.0	303.0
148.0	222.0
498.0	223.0
383.0	220.5
48.0	234.0
464.0	220.0
17.0	238.0
548.0	219.0
538.0	219.5
153.0	298.0
393.0	311.0
612.0	219.0
784.0	222.0
227.08635639984723	256.00773197907307
6.0	264.0
62.0	284.0
197.0	298.0
519.1565443480785	356.3399114576219
242.5	299.0
272.6	832.6
262.0	298.0
297.0	299.0
808.0	226.0
161.0	306.0
132.0	308.0
529.0	13.0
756.0	227.0
230.0	308.0
377.0	303.0
267.0	305.0
275.0	305.0
266.0	290.0
421.0	295.0
26.0	264.0
283.0	293.0
461.5	294.5
176.0	288.0
166.0	288.0
241.0	282.0
251.0	282.0
194.0	284.0
636.9843707819614	442.03287613680953
146.5	291.0
26.0	254.0
664.0	232.0
748.0	235.0
228.0	292.0
513.6	228.4
428.0	284.0
502.0	282.0
275.0	289.0
252.0	272.0
480.0	280.0
137.0	266.0
300.0	276.0
229.22868051682693	239.22619306273214
485.9505205348932	419.5384729085228
174.0	272.0
419.0	273.0
497.0	275.0
852.0	237.0
463.09906328710986	590.5673482474015
522.4	238.6
548.0	241.0
801.8370478889614	629.8957504206423
58.0	256.0
324.0	256.0
752.0	244.0
400.0	264.0
329.0	263.0
114.0	276.0
423.0	257.0
448.0	260.0
433.0	259.0
152.0	256.0
462.0	253.0
109.0	268.0
286.0	255.0
340.0	372.0
21.0	340.0
13.0	332.0
615.2040755926679	400.9716638946988
129.5	369.0
582.3551057989793	402.39987997268526
41.0	352.0
331.0	377.0
384.0	368.0
504.6	358.6
563.0	390.5
571.0	390.5
456.0	364.0
236.0	372.0
584.0	396.0
112.0	348.0
594.0	395.0
736.0	400.0
209.5907094445131	366.33742400352713
264.0	356.0
54.0	368.0
833.0	23.0
363.0	357.0
485.9505205348932	399.54344781671233
84.5	378.0
772.0	398.0
406.0	358.0
193.0	350.0
172.0	352.0
394.2682928141302	141.70413698648443
431.0	353.0
462.0	354.0
606.2777251052526	420.96668898650927
68.39347936571646	133.21082909139545
527.9673412373145	636.153705826163
27.0	320.0
829.0	405.5
506.0	350.0
79.0	368.0
451.67333466321816	499.8756272952612
142.5	331.0
438.81938996134	259.2212181545426
431.0	345.0
566.0	417.0
610.0	415.0
313.0	343.0
361.69572175007113	277.43097314886995
473.0	339.0
590.0	421.0
70.0	316.0
250.0	344.0
110.0	320.0
24.4	362.4
269.5507716178237	743.8349651277921
176.0	344.0
219.94527600991492	583.4262678574692
492.0	332.0
157.0	346.0
344.0	336.0
166.0	344.0
804.0	434.0
584.5	104.0
558.4324864927061	579.1416196235098
506.0	326.0
104.0	340.0
850.0	431.0
749.1320378547678	206.73104069990524
344.0	328.0
303.8529705916195	538.080407381399
532.0	438.0
796.0	442.0
810.0	443.0
128.75071488259658	433.63956054207875
324.0	320.0
780.0	438.0
383.8330709588613	291.7131339287346
163.0	330.0
260.0	320.0
56.0	340.0
430.06315179533993	205.1964518441383
43.0	344.0
759.0	316.5
484.0	444.0
176.0	432.0
224.94403228286754	313.13637509853146
714.0	315.0
462.3849552481166	449.17395652674185
255.0	434.0
86.0	428.0
147.0	434.0
14.0	400.0
239.5	433.0
520.0	320.0
617.0	18.0
534.0	321.0
561.0	18.0
314.92164519601454	326.34737381990624
489.878114749356	319.56334744947054
818.0	323.0
199.0	438.0
49.0	424.0
38.0	428.0
146.0	444.0
802.0	335.0
646.0	333.0
226.0	420.0
573.9688072260127	118.01227812123625
734.0	333.0
543.0	332.5
443.0	429.0
485.0	427.0
25.0	396.0
673.0	19.0
437.0	423.0
742.0	337.0
93.0	444.0
575.9281334480402	443.8181462342926
464.0	420.0
327.0	413.0
49.0	444.0
143.04518560149847	116.22421330121752
282.42972942182257	325.2762117614164
186.0	400.0
468.6	150.4
230.0	404.0
150.0	400.0
594.1378884423676	331.7031841123555
465.0	407.0
681.0	351.5
503.44616749022737	519.8706523870717
828.0	350.0
445.0	407.0
178.0	408.0
100.5	386.0
394.0	402.0
339.0	397.0
850.0	363.0
237.5	409.0
51.0	396.0
9.0	440.0
650.0	363.0
261.5	402.5
499.161519256268	443.1040381952994
403.1139880116785	254.93656992058322
794.0	359.0
19.0	436.0
693.0	365.5
126.0	412.0
144.0	380.0
573.0	365.5
109.0	412.0
272.0	392.0
433.0	395.0
97.0	412.0
843.0	370.5
488.0	392.0
10.0	420.0
379.51675804897565	164.50196344172326
400.0	392.0
730.0	375.0
122.0	404.0
350.26999312617943	547.7208659078076
305.5	382.5
612.0	374.0
249.0	390.0
653.0	377.5
140.0	496.0
490.6	480.6
448.0	508.0
678.0	514.0
633.0	519.0
528.0	520.0
723.0	525.0
214.0	496.0
156.0	500.0
370.0	510.0
410.0	506.0
248.0	496.0
701.0	523.0
555.9331083562298	594.1378884423676
396.0	500.0
845.0	539.0
713.5	534.5
482.36812971639483	218.16093355106642
433.0	503.0
849.2280703213652	708.0075863896294
184.0	504.0
251.72308374511368	298.4971602991703
688.5	127.0
794.0	534.0
211.0	506.0
533.825487318422	227.5572788741179
182.0	480.0
282.0	490.0
809.0	559.0
766.0	546.0
739.0	557.0
121.0	504.0
335.0	493.0
593.0	559.0
534.0	562.0
751.0	569.0
844.0	572.0
196.0	492.0
232.0	492.0
131.0	490.0
527.0	569.0
276.0	484.0
790.0	562.0
[truncated: 6,386 more rows]
