# Supplementary material for: Intervisit Reproducibility of Foveal Cone Density Metrics
Source: Transl Vis Sci Technol. 2024 Jun 24;13(6):18. doi: 10.1167/tvst.13.6.18 (PMC11205225; doi:10.1167/tvst.13.6.18)
Supplement: Supplement 3 [file tvst-13-6-18_s003.zip › JC_10567_visit2_500um_coords.csv]

27.0	4.0
286.0	2.5
304.0	3.0
359.14285714285717	2.9285714285714284
471.5	3.0
631.3913043478261	3.4347826086956523
666.0	3.0
1042.5	2.5
1142.0	3.5
1185.0	3.0
1323.5	3.5
1368.0	3.0
70.0	4.0
447.0	4.0
486.0	4.0
569.5	4.5
747.6	4.4
903.0	4.5
1119.5	4.0
1305.0	4.0
1377.0	4.0
1423.0	4.0
15.0	5.0
173.0	5.0
245.4	5.4
707.5	5.0
760.5	5.0
1071.5	5.0
113.0	6.0
833.0	6.0
914.0	6.5
1340.0	6.0
53.4	7.4
213.6	7.4
231.0	7.0
349.0	7.0
419.5	7.0
776.0	7.0
805.0	7.5
1100.0	7.0
1259.0	7.0
394.0	8.0
557.5	8.0
690.0	8.0
818.0	8.0
939.0	8.0
1033.0	8.5
1057.0	8.0
1194.6	8.4
1223.6	8.4
1357.0	8.0
190.0	9.0
458.0	9.0
543.5	9.0
641.5	9.0
1013.4	9.6
1111.6	9.4
1151.0	9.5
1206.5	9.0
83.6	10.6
201.0	10.0
502.0	10.5
528.0	10.5
581.0	10.0
678.0	10.0
727.5	10.0
1290.0	10.0
1386.0	10.0
262.0	11.0
601.0	11.0
787.4	11.6
888.0	11.0
1163.0	11.0
1399.0	11.0
39.5	12.0
145.0	12.0
276.0	12.0
314.0	12.0
515.0	12.0
613.4	12.6
656.0	12.0
871.0	12.5
922.0	12.0
1234.0	12.5
158.5	13.0
249.4	13.6
369.0	13.5
410.0	13.5
435.5	13.0
592.5	13.0
857.4	13.4
952.0	13.5
988.0	13.0
1133.0	13.0
631.0	14.0
700.6	14.4
740.0	14.0
999.0	15.0
1042.6	14.6
1086.0	14.5
1176.0	14.0
1372.0	14.5
11.0	15.0
100.5	15.5
129.0	15.0
288.4	15.4
329.0	15.0
354.4	15.4
843.0	15.0
1120.0	15.0
1347.0	15.0
1415.0	15.0
300.0	16.0
449.4	16.6
473.6	16.4
567.0	16.0
715.5	16.5
909.0	16.0
1244.4	16.6
1270.6	16.4
228.0	17.0
932.0	17.0
1193.0	17.0
62.0	18.5
173.4	18.6
240.0	18.5
385.5	18.0
492.0	18.0
554.0	18.5
667.0	18.5
768.0	18.0
828.0	18.0
966.0	18.0
1069.0	18.0
1106.0	18.0
25.4	19.4
74.0	19.5
978.0	19.0
1323.0	19.0
1433.0	19.5
196.0	20.0
423.5	20.0
689.0	20.5
754.0	20.0
797.5	20.0
811.0	20.5
1056.0	20.0
1340.0	20.0
138.0	21.0
214.0	21.5
341.0	21.0
897.0	21.0
940.0	21.0
1148.0	21.0
1359.5	21.5
118.0	22.0
462.0	22.0
536.5	22.0
729.0	22.5
879.0	22.0
919.0	22.0
1008.5	22.5
1259.0	22.5
592.0	23.0
608.6	23.4
780.5	23.0
1405.0	23.0
185.0	24.0
254.5	24.0
267.0	24.0
282.10526315789474	24.42105263157895
503.5	24.0
519.5	24.0
643.0	24.0
1209.0	24.0
1223.0	24.0
88.0	25.0
310.0	25.0
402.0	25.0
628.0	25.5
703.5	25.5
741.0	25.0
991.5	25.0
1093.0	25.0
49.0	26.0
438.0	26.0
577.5	26.5
1162.0	26.0
1198.0	26.0
1286.0	26.0
7.0	27.0
227.0	27.5
658.4	27.6
838.5	27.0
851.0	27.0
958.0	27.0
1036.0	27.0
1135.5	27.0
1236.6	27.4
104.6	28.4
133.0	28.5
164.0	28.5
207.0	28.5
355.0	28.0
375.0	28.0
1019.0	28.0
1080.0	28.0
1178.0	28.0
1375.0	28.0
1415.5	28.0
561.6	29.6
667.0	29.0
803.0	29.0
912.0	29.5
970.0	29.0
981.6	29.6
1248.0	29.0
325.0	30.0
418.0	30.5
451.6	30.4
767.5	30.0
793.5	30.5
825.1304347826087	32.130434782608695
1001.0	30.0
1060.5	30.0
1120.0	30.0
1312.0	30.0
1427.4	30.4
63.0	31.5
241.0	31.0
390.0	31.0
678.0	31.0
716.0	31.0
1191.0	31.0
1272.0	31.0
475.5	33.0
752.0	32.5
1326.0	32.0
196.0	33.0
548.0	33.0
1215.0	33.5
1297.0	33.0
1349.4	33.6
36.578947368421055	35.10526315789474
121.0	34.5
291.5	34.0
339.0	34.0
895.5	34.0
947.5	34.0
1045.5	34.0
80.0	35.0
176.4	35.6
402.0	35.0
512.6	35.6
590.5	36.5
864.5	35.0
1096.6	35.4
1108.5	35.0
17.0	36.0
212.0	36.5
429.0	36.0
464.0	36.0
530.0	36.0
689.5	36.0
1158.5	36.0
1390.0	36.0
252.0	37.0
282.0	37.5
607.0	37.0
621.0	37.0
634.0	37.0
648.5	37.0
729.0	37.0
779.0	37.0
934.0	37.0
1204.0	37.0
1228.0	37.0
741.0	38.0
800.0	38.0
812.0	38.5
1010.0	38.0
1147.6	38.4
1165.5	38.0
1365.5	38.5
1403.0	38.0
51.0	39.0
304.5	39.0
353.0	39.0
499.0	39.0
579.0	39.5
666.0	39.0
995.0	39.5
1089.0	39.0
1337.0	39.0
1418.0	39.0
92.0	40.0
228.0	40.5
318.0	40.5
922.5	40.0
1134.4	40.4
1242.0	40.0
1283.0	40.0
1319.0	40.5
365.0	41.5
411.5	41.0
569.0	41.0
702.5	41.0
906.0	41.0
961.0	41.0
983.0	41.0
1034.6	41.4
1259.5	41.0
166.0	42.5
555.5	42.5
838.0	42.0
851.0	42.0
108.0	43.0
142.0	43.0
444.5	43.0
679.0	43.0
788.0	43.0
1190.0	43.0
64.0	44.0
486.0	44.0
541.0	44.0
768.0	44.0
1020.5	44.0
1075.5	44.0
1120.0	44.0
201.5	45.5
247.0	45.0
293.0	45.0
424.0	45.5
821.0	45.0
891.0	45.0
1310.0	45.0
6.0	46.0
394.0	46.0
457.5	46.0
718.5	46.0
799.0	46.5
949.0	46.0
1104.0	46.0
74.5	47.0
179.0	47.0
193.0	47.0
271.5	47.0
379.6	47.4
526.5	47.0
642.0	47.0
1058.5	47.0
1095.0	47.0
1167.0	47.5
1383.0	47.0
124.0	48.0
472.0	48.0
506.5	48.0
603.0	48.0
629.5	48.0
757.0	48.0
1157.0	48.0
1203.0	48.5
1355.0	48.0
1367.0	48.0
283.0	49.0
616.0	49.0
658.0	49.5
693.5	49.0
1179.0	49.0
1215.0	49.0
37.0	50.0
154.0	50.0
343.0	50.5
436.0	50.0
809.0	50.0
873.0	50.0
1270.6	50.6
1416.0	50.0
18.5	51.0
52.5	51.0
781.0	51.0
918.0	51.5
1006.0	51.0
1046.5	51.0
1142.6	51.6
1234.0	51.0
1341.0	51.0
86.0	52.5
357.0	52.0
496.0	52.0
564.0	52.0
668.5	52.0
975.0	52.0
259.0	53.0
389.0	53.5
550.0	53.5
709.6	53.4
745.8947368421053	53.578947368421055
847.0	53.0
860.0	53.0
1292.0	53.0
1397.0	53.5
136.5	54.0
209.5	54.0
307.0	54.0
412.0	54.0
793.5	54.0
903.5	54.0
963.0	54.0
97.5	55.0
226.0	55.0
329.0	55.0
829.0	55.0
992.5	55.5
1115.0	55.5
1130.0	55.0
178.5	56.0
372.5	56.0
483.0	56.0
581.0	56.0
648.5	56.5
766.0	56.5
1086.0	56.0
1315.0	56.0
1427.6	56.4
243.0	57.0
594.0	57.5
948.0	57.0
1072.0	57.0
1196.0	57.0
1223.0	57.0
75.0	58.0
401.0	58.0
450.5	58.0
537.0	58.0
721.0	58.0
816.0	58.0
1241.0	58.0
117.0	59.0
296.0	59.0
607.5	59.0
624.4	59.6
636.0	59.0
834.4	59.6
1016.0	59.0
1057.5	59.0
1165.0	59.5
164.5	60.0
199.0	60.0
277.5	60.0
523.0	60.0
1280.5	60.0
1306.0	60.0
1371.0	60.0
31.5	61.0
129.0	61.5
217.4	61.4
466.0	61.5
508.6	61.4
869.5	61.5
1152.6	61.4
1185.0	61.0
1213.5	61.0
145.5	62.0
319.6	62.4
385.0	62.0
664.0	62.0
1005.0	62.5
1105.0	62.0
1129.0	62.5
354.0	63.0
696.0	63.0
805.0	63.0
922.0	63.0
1119.0	63.5
1322.0	63.0
1385.0	63.5
62.6	64.4
254.5	64.5
430.0	64.0
741.4	64.6
909.0	64.0
983.0	64.0
995.0	64.0
1402.0	64.0
186.6	65.6
414.4	65.6
556.4	65.6
780.0	65.0
856.0	65.0
931.0	65.0
971.0	65.0
229.0	66.0
334.5	66.5
544.5	66.5
574.5	66.0
707.0	66.5
959.0	66.5
1418.0	66.0
17.0	67.0
210.5	67.0
308.0	67.0
492.0	67.0
753.0	67.0
793.0	67.0
897.0	67.0
1229.0	67.0
1262.0	67.0
105.0	68.5
374.0	68.0
588.0	68.5
889.0	68.0
945.0	68.0
1027.5	68.5
1081.4	68.4
1292.0	68.0
270.0	69.0
283.0	69.0
533.0	69.5
600.0	69.5
644.5	69.0
675.0	69.0
820.5	69.5
1140.6	69.4
1248.0	69.0
1362.5	69.0
38.05	70.9
119.4	70.6
177.5	70.0
240.5	70.5
442.5	70.0
478.4	70.4
618.5	70.0
632.0	70.0
652.0	70.5
401.0	71.0
455.0	71.0
687.0	71.0
720.0	71.0
1056.0	71.5
1067.0	71.0
1280.0	71.0
1433.0	71.5
73.0	72.0
295.0	72.5
518.0	72.0
563.6	72.4
1303.0	72.0
4.0	73.0
139.0	73.0
154.5	73.0
197.0	73.5
362.0	73.5
699.0	73.0
768.5	73.0
1126.0	73.0
1166.0	73.5
1332.0	73.0
880.0	74.0
1018.4	74.6
1108.4	74.4
349.0	75.0
921.0	75.0
1253.0	75.0
1378.0	75.0
387.0	76.0
503.6	76.4
577.0	76.0
664.0	76.5
813.0	76.0
834.5	76.0
867.5	76.0
906.5	76.0
999.0	76.0
1044.0	76.0
1091.5	76.5
1315.0	76.0
59.0	77.0
167.0	77.0
413.5	77.0
430.0	77.5
937.1666666666666	77.33333333333333
1236.0	77.0
30.0	78.0
260.0	78.0
322.5	78.0
982.0	78.0
1347.0	78.0
1410.0	78.5
100.4	79.6
233.0	79.0
306.5	79.0
541.0	79.5
608.4	79.6
709.0	79.0
797.0	79.0
956.0	79.0
969.5	79.0
282.0	80.0
491.0	80.0
623.0	80.0
893.0	80.0
1033.0	80.0
1149.0	80.33333333333333
1268.6	80.6
45.0	81.0
158.0	81.5
556.0	81.0
591.0	81.5
649.0	81.0
759.0	81.0
825.0	81.0
857.0	81.0
1078.0	81.5
1136.0	81.5
83.5	82.0
209.0	82.0
222.0	82.0
400.0	82.5
526.5	82.0
1357.0	82.0
13.0	83.0
109.4	83.6
514.0	83.0
693.0	83.0
723.0	83.0
842.0	83.0
1305.0	83.0
1325.0	83.0
69.0	84.0
187.0	84.0
272.0	84.0
581.0	84.5
636.0	84.0
682.0	84.0
1063.0	84.0
1190.0	84.0
1284.0	84.0
458.0	85.0
569.0	85.0
600.0	85.0
748.0	85.0
1120.0	85.0
1370.0	85.0
117.4	86.6
196.0	86.0
377.0	86.0
769.0	86.0
830.0	86.0
1337.0	86.0
1421.5	86.0
131.5	87.0
147.0	87.0
251.5	87.0
295.5	87.0
329.57894736842104	87.89473684210526
357.0	87.0
880.5	87.0
915.0	87.0
1024.0	87.0
1102.0	87.0
1176.0	87.0
1225.0	87.0
1254.0	87.0
418.0	88.0
816.0	88.0
1208.0	88.0
1239.5	88.0
345.0	89.0
657.0	89.0
670.5	89.5
704.0	89.0
802.5	89.0
928.0	89.0
946.0	89.0
995.0	89.0
1007.0	89.0
1048.0	89.0
1379.0	89.0
1392.0	89.0
6.0	90.0
317.0	90.0
391.0	90.0
500.5	90.0
549.0	90.0
789.0	90.5
867.0	90.0
961.0	90.0
979.5	90.0
1089.0	90.0
1153.5	90.0
1165.0	90.0
1274.0	90.5
1320.0	90.0
58.0	91.0
305.0	91.0
431.0	91.0
902.0	91.5
1406.0	91.0
268.0	92.0
284.5	92.5
890.0	92.0
1144.0	92.0
1185.421052631579	92.89473684210526
102.0	93.0
160.5	93.0
471.0	93.0
487.5	93.0
583.6	93.4
616.6	93.4
854.0	93.0
1356.0	93.0
523.0	94.5
643.5	94.5
689.0	94.0
758.5	94.0
1248.0	94.0
218.0	95.5
369.0	95.0
561.0	95.0
716.5	95.0
43.0	96.0
203.0	96.0
407.0	96.0
460.0	96.0
537.0	96.0
746.0	96.0
840.0	96.0
1076.0	97.0
1131.5	96.0
1196.5	96.0
1268.0	96.5
1282.0	96.5
125.6	97.6
190.0	97.0
573.0	97.0
592.0	97.0
827.0	97.0
938.0	97.5
1064.0	97.0
1172.0	97.0
1298.5	97.0
139.4	98.6
631.0	98.0
774.5	98.0
914.0	98.0
1229.0	98.0
1434.0	98.0
113.57894736842105	100.10526315789474
382.0	99.0
450.0	99.0
678.0	99.5
729.4	99.6
881.0	99.0
1036.0	99.0
1215.0	99.0
1341.0	99.0
1367.5	99.0
1393.0	99.5
18.0	100.0
71.0	100.0
234.0	100.0
511.0	100.0
666.0	100.0
797.4	100.6
810.5	100.0
951.0	100.0
1102.0	100.0
1117.0	100.0
1313.0	100.0
416.0	101.5
438.0	101.0
703.0	101.5
974.0	101.0
1000.0	101.5
1418.0	101.0
343.0	102.0
395.0	102.0
477.0	102.5
497.5	102.5
549.0	102.0
608.5	102.0
1184.0	102.0
1254.0	102.0
1327.0	102.0
261.0	103.0
308.0	103.0
355.5	103.5
866.0	103.0
896.0	103.0
927.5	103.0
989.0	103.0
1156.0	103.0
1381.0	103.0
31.5	104.0
58.0	104.5
324.0	104.0
462.0	104.0
527.0	104.5
1243.4	104.6
1354.0	104.5
1405.0	104.5
99.0	105.5
637.0	105.0
654.0	105.0
754.0	105.0
846.0	105.0
277.6	106.4
487.0	106.0
582.4	106.4
787.0	106.0
1144.0	106.0
1169.0	106.0
1193.0	106.0
1291.5	106.0
155.0	107.0
182.0	107.0
224.0	107.0
294.5	107.0
569.0	107.0
622.0	107.0
720.0	107.0
1027.0	107.0
1044.0	107.5
88.5	108.0
208.0	108.0
370.89473684210526	108.57894736842105
835.0	108.0
908.0	108.0
1129.0	108.0
1204.5	108.0
1276.0	108.5
43.5	109.0
114.0	109.5
169.0	109.0
196.0	109.0
599.6	109.4
693.0	109.0
740.5	109.0
766.0	109.5
797.5	109.5
960.0	109.0
1232.8947368421052	109.42105263157895
1430.0	109.0
12.5	110.5
541.5	110.0
1014.0	110.5
1075.0	110.5
1265.0	110.0
1362.0	110.0
331.6	111.4
387.0	111.0
411.0	111.0
670.0	111.0
807.0	111.0
887.5	111.0
946.0	111.5
1240.0	111.5
1304.4	111.6
1372.0	111.0
556.5	112.0
589.4	112.6
875.0	112.0
982.6	112.4
1057.0	112.0
1100.0	112.0
1217.0	112.0
1341.0	112.0
1394.5	112.0
235.0	113.0
250.0	113.0
431.0	113.0
480.0	113.0
777.0	113.0
922.0	113.0
1113.0	113.5
126.0	114.0
138.0	114.0
519.5	114.0
612.0	114.0
705.0	114.0
819.0	114.0
1323.0	114.0
1383.0	114.0
69.0	115.0
265.5	115.0
468.0	115.5
507.0	115.5
650.0	115.0
935.0	115.0
995.0	115.5
1122.5	116.0
1161.0	115.5
1251.4	115.4
22.0	116.0
342.0	116.0
419.0	116.0
457.0	116.5
844.0	116.0
900.5	116.5
1037.5	116.0
1190.0	116.0
1296.1851851851852	117.25925925925925
318.0	117.0
360.6	117.4
572.0	117.0
787.5	117.0
862.4	117.6
971.0	117.0
162.0	118.5
400.0	118.0
444.0	118.0
624.5	118.0
731.0	118.0
757.0	118.0
1024.0	118.0
1175.0	118.0
36.0	119.0
54.0	119.0
219.5	119.0
285.0	119.0
299.4	119.4
679.0	119.0
719.0	119.5
1088.6	119.4
1146.0	119.0
1287.0	119.0
1353.0	119.0
1414.5	119.0
9.0	120.0
373.10526315789474	120.57894736842105
533.4	120.6
599.5	120.5
1132.0	120.0
1205.0	120.0
1234.0	120.0
192.0	121.0
205.5	121.5
330.5	121.0
583.0	121.0
694.5	121.0
833.0	121.0
1010.0	121.0
96.5	122.0
111.5	122.0
177.0	122.0
548.0	122.5
638.5	122.0
888.0	122.0
1270.0	122.0
1431.0	122.5
767.5	123.0
811.0	123.5
1365.0	123.5
240.0	124.5
432.0	124.0
480.0	124.0
501.0	124.0
657.0	124.0
745.0	124.5
958.0	124.0
1312.0	124.0
1398.1052631578948	124.57894736842105
85.0	125.5
389.0	125.0
610.5	125.5
910.0	125.0
945.4	125.6
985.0	125.0
1053.0	125.0
1108.0	125.0
1298.0	125.0
1378.5	125.5
133.0	126.0
262.0	126.0
667.6	126.4
707.0	126.0
725.5	126.0
781.5	126.0
930.0	126.0
564.0	127.0
823.0	127.0
850.0	127.0
1225.0	127.0
1340.0	127.0
1407.6	127.4
28.0	128.0
64.0	128.0
151.5	128.0
278.5	128.5
465.5	128.5
492.0	128.0
519.0	128.0
876.0	128.0
898.0	128.0
1039.0	128.0
1124.0	128.5
1255.0	128.0
55.0	129.5
228.0	129.5
323.0	129.0
351.5	129.5
453.0	129.0
629.5	129.0
734.0	129.0
44.0	130.0
311.0	130.5
336.5	130.0
365.0	130.0
400.5	130.0
864.0	130.0
1080.0	130.0
1180.5	130.0
575.5	131.0
684.0	131.5
759.0	131.0
796.5	131.0
837.0	131.0
969.5	131.0
996.0	131.0
1021.0	131.0
1091.5	131.0
1196.6	131.6
1242.0	131.0
182.6	132.6
378.0	132.0
1063.0	132.0
1153.0	132.0
1168.0	132.0
1287.0	132.0
1328.0	132.0
1417.0	132.0
13.0	133.0
117.5	133.0
201.5	133.0
295.5	133.5
440.0	133.0
487.6	133.6
589.0	133.0
620.0	133.0
697.0	133.0
1009.0	133.5
1138.0	133.0
1213.0	133.0
170.0	134.0
216.0	134.0
412.0	134.0
555.0	134.0
605.0	134.0
648.0	134.0
721.4	134.6
987.0	134.0
1356.0	134.0
103.0	135.0
249.0	135.0
427.5	135.5
500.5	135.0
660.0	135.0
771.0	135.0
888.0	135.0
924.5	135.0
475.5	136.0
510.0	136.0
954.5	136.5
1114.0	136.0
1269.0	136.0
1312.0	136.0
86.0	137.0
237.6	137.4
260.0	137.0
674.0	137.0
709.0	137.0
744.0	137.0
911.0	137.0
1048.0	137.5
1371.0	137.0
1405.0	137.0
142.5	138.0
525.0	138.0
940.0	138.0
977.0	138.0
1299.0	138.0
1435.0	138.0
58.0	139.0
155.0	139.0
272.0	139.0
391.0	139.0
788.0	139.0
827.5	139.0
849.0	139.0
1034.0	139.0
69.4	140.4
462.5	140.0
811.5	140.0
876.0	140.0
1078.0	140.0
1228.5	140.0
1339.0	140.0
1382.5	140.0
127.0	141.0
566.0	141.0
901.0	141.0
1069.5	141.5
1129.0	141.0
1256.5	141.0
48.5	142.0
332.5	142.0
344.0	142.0
362.4	142.4
449.5	142.5
732.5	142.0
799.0	142.0
863.0	142.0
1020.0	142.5
1175.5	142.0
22.0	143.0
39.0	143.0
284.6	143.4
404.5	144.0
580.0	143.0
692.0	143.0
1089.0	143.0
1190.0	143.0
1202.0	143.0
1240.0	143.0
1282.0	143.5
1350.5	143.0
7.6	144.4
190.0	144.0
498.0	144.0
612.0	144.0
639.0	144.0
653.4	144.6
756.0	144.0
1162.0	144.0
1325.0	144.0
1423.5	144.5
113.5	145.0
139.0	145.0
164.0	145.5
216.5	145.0
551.5	145.0
590.5	145.0
600.0	145.0
970.0	145.0
990.5	145.5
1007.0	145.0
1360.4	145.6
175.6	146.6
229.0	146.0
380.0	146.0
626.5	146.5
890.0	146.0
943.6	146.4
1215.0	146.0
97.0	147.0
206.0	147.5
260.0	147.0
665.4	147.4
720.0	147.0
839.5	147.0
928.5	147.0
1059.0	147.5
1104.0	147.0
246.0	148.0
298.0	148.0
486.0	148.5
511.0	148.0
767.6	148.6
914.0	148.0
1146.0	148.5
1305.0	148.0
83.5	149.0
148.0	149.5
538.0	149.0
682.0	149.5
782.4	149.6
820.0	149.5
953.5	149.0
1266.5	149.5
1375.0	149.0
316.0	150.0
473.0	150.0
706.5	150.0
743.0	150.0
1044.0	150.0
1120.0	150.0
394.6	151.4
525.0	151.0
853.5	151.5
1030.0	151.0
1081.0	151.0
1296.5	151.5
51.0	152.0
273.5	152.0
459.5	152.0
808.4	152.6
880.0	152.0
1334.0	152.0
1392.0	152.0
561.0	153.0
868.0	153.0
905.0	153.0
1015.0	153.0
1132.0	153.5
1229.0	153.0
1349.6	153.4
1432.5	153.5
122.0	154.0
327.0	154.0
369.0	154.5
587.0	154.0
984.0	154.0
35.0	155.0
136.4	155.6
340.5	155.0
606.0	155.0
633.0	155.0
643.0	155.5
694.0	155.0
731.0	155.0
965.5	155.5
974.0	155.0
1096.0	155.5
1192.0	155.0
1255.0	155.0
447.0	156.0
498.0	156.0
1158.0	156.0
1366.0	156.0
112.4	157.4
218.0	157.0
264.0	157.0
287.0	157.0
308.5	157.0
352.0	157.5
408.0	157.0
485.5	158.5
547.0	157.5
617.0	157.0
715.0	157.0
755.0	157.0
830.0	157.0
891.5	157.0
940.0	157.0
1176.0	157.0
1209.6	157.4
1242.0	157.0
1321.0	157.0
1420.0	157.0
182.4	158.4
200.0	158.0
659.5	158.0
1001.0	158.0
1049.5	158.5
1283.0	158.0
512.5	159.0
1073.0	159.5
1112.5	159.0
1381.0	159.0
104.0	160.5
155.6	160.4
254.5	160.0
386.0	160.0
674.0	160.0
838.6	160.4
1038.4	160.6
1144.0	160.0
89.0	161.0
426.0	161.0
438.0967741935484	163.38709677419354
991.0	161.5
534.0	162.0
701.5217391304348	163.34782608695653
784.0	162.0
820.0	162.0
1019.5	162.0
1374.0	162.0
11.0	163.0
58.5	163.5
361.6	163.4
568.5	163.5
769.6	163.4
848.0	163.0
948.0	163.0
1027.4	163.6
1308.0	163.0
320.0	164.0
557.0	164.0
688.0	164.0
739.0	164.0
805.0	164.0
861.0	164.0
1059.0	164.0
1132.5	164.0
1264.0	164.0
1297.0	164.0
146.0	165.5
298.0	165.0
332.0	165.0
396.5	165.0
455.0	165.0
874.0	165.0
1084.6	165.6
1402.0	165.0
28.4	166.6
470.0	166.0
584.0	166.0
594.5	166.0
901.0	166.0
972.0	166.0
1202.0	166.0
1349.0	166.0
45.0	167.0
208.5	167.5
233.0	167.0
374.0	167.5
728.0	167.0
749.5	167.0
959.0	167.0
1102.0	167.0
1231.5	167.0
119.0	168.0
132.0	168.0
491.5	168.0
611.0	168.0
623.0	168.0
638.5	168.0
713.5	168.0
888.0	168.0
932.5	168.0
1168.0	168.0
1278.0	168.0
1332.0	168.0
160.5	169.0
178.0	169.0
347.0	169.0
653.5	169.0
794.5	169.0
832.0	169.0
985.0	169.0
1010.0	169.5
192.5	170.0
309.04545454545456	170.9090909090909
517.5	170.0
759.0	170.5
998.0	170.0
1071.4	170.6
1115.0	170.0
1184.0	170.0
1413.5	170.5
96.0	171.0
244.0	171.0
410.0	171.0
668.0	171.0
1154.0	171.0
1218.0	171.0
1257.0	171.0
3.0	172.0
286.0	172.0
549.0	172.0
1142.0	172.5
1360.0	172.0
388.0	173.0
782.6	173.4
923.0	173.0
1207.0	173.5
1317.0	173.5
19.0	174.5
361.0	174.5
425.5	174.0
507.0	174.0
681.0	174.5
816.0	174.5
855.0	174.0
1022.5	174.0
1035.0	174.0
1304.0	174.0
1396.0	174.0
83.0	175.0
746.5	175.0
768.5	175.5
844.0	175.0
910.0	175.0
214.0	176.5
323.0	176.0
464.0	176.0
482.0	176.0
562.5	176.0
588.0	176.0
693.0	176.0
1243.0	176.0
451.0	177.0
530.0	177.0
576.0	177.0
880.5	177.0
1198.4	177.6
1292.0	177.0
34.0	178.0
144.0	178.0
337.0	178.0
402.0	178.0
605.8947368421053	178.57894736842104
722.0	178.0
735.0	178.0
804.0	178.0
869.0	178.0
897.0	178.0
948.0	178.5
964.0	178.0
975.0	178.0
1050.5	178.0
1272.5	178.0
1376.0	178.0
48.5	179.0
127.5	179.0
181.0	179.0
274.0	179.0
299.0	179.0
375.0	179.0
618.0	179.0
658.0	179.0
706.0	179.0
1028.0	179.5
1128.0	179.5
1227.0	179.0
70.0	180.0
111.4	180.6
226.0	180.5
633.0	180.0
1092.0	180.0
1332.5	180.0
237.0	181.0
350.5	181.0
439.5	181.0
646.0	181.0
827.0	181.0
993.0	181.0
1005.0	181.0
1079.0	182.0
1105.0	181.0
1169.0	181.0
1178.4	181.6
1413.0	181.0
168.0	182.0
415.5	182.5
495.4	182.4
542.0	182.0
670.6	182.6
758.0	182.0
1040.0	182.0
1349.5	182.0
1424.0	182.0
248.5	183.0
519.0	183.0
793.0	183.0
936.0	183.0
1154.5	183.0
1213.0	183.0
1391.0	183.0
98.0	184.5
156.0	184.0
287.0	184.0
780.0	184.0
920.0	184.0
1067.0	184.0
1309.5	184.0
194.0	185.0
388.0	185.5
553.0	185.0
838.0	185.0
849.0	185.0
1188.4	185.6
1284.5	185.5
1437.5	185.0
119.0	186.5
135.5	187.0
217.0	186.0
311.6	186.4
365.0	186.0
508.0	186.0
1019.0	186.0
1360.5	186.0
11.0	187.0
81.0	187.0
262.0	187.0
456.0	187.0
597.0	187.5
747.0	187.0
817.0	187.0
876.0	187.5
890.0	187.0
907.0	187.0
1371.5	187.5
182.0	188.0
428.0	188.0
473.5	188.0
566.5	188.5
611.0	188.0
687.0	188.5
715.0	188.5
865.0	188.0
971.5	188.0
1033.0	188.5
1117.0	188.5
1141.0	188.0
326.0	189.0
486.0	189.0
532.0	189.0
578.0	189.5
698.0	189.0
730.0	189.0
1046.5	189.0
1177.0	189.5
27.0	190.0
53.0	190.0
271.0	190.0
404.0	190.0
623.0	190.0
658.6	190.4
959.578947368421	190.89473684210526
985.0	190.5
69.0	191.5
145.0	191.0
635.0	191.5
771.0	191.0
807.0	191.5
1086.5	191.0
1201.5	191.0
1268.5	191.0
1299.0	191.0
1339.0	191.0
1383.0	191.0
339.0	192.0
1128.5	192.5
1325.4	192.6
110.5	193.0
170.0	193.0
230.0	193.0
439.0	193.5
646.0	193.0
999.0	193.0
1103.0	193.0
40.5	194.0
128.5	194.0
355.0	194.0
376.5	194.5
758.0	194.0
830.0	194.0
937.0	194.0
1012.0	194.0
1075.0	194.0
1164.0	194.5
1394.0	194.0
418.5	195.0
517.0	195.0
544.0	195.5
784.5	195.0
843.0	195.0
857.0	195.0
1061.0	195.0
1214.4	195.4
1311.5	195.0
1428.0	195.0
209.0	196.0
245.5	196.0
258.0	196.5
286.0	196.0
301.5	196.0
503.0	196.5
557.6	196.4
925.0	196.0
949.0	196.0
1151.5	196.0
98.0	197.0
680.5	198.0
796.0	197.0
883.0	197.0
1024.0	197.0
156.0	198.5
195.4	198.6
391.5	198.0
585.0	198.5
815.0	198.5
912.5	198.0
84.0	199.5
316.0	199.0
464.5	199.0
479.0	199.0
572.0	199.0
602.5	199.0
670.0	199.0
746.0	199.0
869.5	199.0
899.0	199.0
1038.5	199.0
1192.0	199.0
1368.0	199.0
491.0	200.0
531.0	200.0
617.0	200.0
692.5	200.0
711.0	200.0
1279.0	200.0
11.6	201.4
143.0	201.0
220.0	201.0
331.0	201.0
407.0	201.5
433.0	201.5
631.0	201.0
733.0	201.0
974.0	201.0
54.0	202.0
961.0	202.0
1052.5	202.0
1091.0	202.5
1293.4	202.6
24.5	203.0
367.0	203.0
722.5	203.0
767.0	203.0
987.0	203.0
1119.0	203.0
1137.0	203.0
1343.0	203.0
170.0	204.0
274.0	204.0
660.5	204.5
936.0	204.5
1007.0	204.0
1203.0	204.0
40.4	205.6
108.0	205.0
131.5	205.0
183.0	205.0
232.5	205.0
350.0	205.0
850.0	205.0
1073.0	205.0
1107.0	205.0
1170.0	205.0
1179.0	205.0
1266.5	205.0
70.10526315789474	206.42105263157896
122.5	206.0
380.0	206.0
552.0	206.0
647.0	206.5
780.0	206.0
805.0	206.0
838.0	206.5
1318.4	206.6
1331.0	206.0
249.0	207.0
506.5	207.0
520.0	207.0
540.0	207.0
792.0	207.0
826.0	207.5
1428.0	207.0
209.5	208.0
261.0	208.5
289.0	208.0
305.0	208.5
472.0	208.0
567.0	208.0
580.6	208.4
880.0	208.0
1018.0	208.0
1031.0	208.0
1147.0	208.0
1159.0	208.0
1222.0	208.0
1252.0	208.0
1358.0	208.0
421.5	209.0
457.5	209.0
675.0	209.0
920.0	209.5
947.0	209.0
137.4	210.6
319.0	210.0
485.0	210.0
702.5	210.0
756.0	210.0
863.0	210.0
894.6	210.4
908.0	210.0
997.0	210.0
1414.0	210.0
390.4	211.4
445.6	211.4
610.0	211.0
624.0	211.0
1237.0	211.0
1307.5	211.0
17.0	212.0
96.5	212.0
195.5	212.0
636.0	212.0
744.0	212.0
970.0	212.0
1081.5	212.5
1192.0	212.0
1400.0	212.0
336.0	213.0
688.5	213.0
717.0	213.0
814.5	213.0
165.5	214.0
223.0	214.0
410.0	214.5
729.0	214.0
982.0	214.0
81.0	215.0
959.4	215.6
1101.5	215.0
1282.0	215.5
1295.0	215.0
1345.0	215.0
32.0	216.0
179.5	216.0
280.0	216.5
640.0	216.5
653.4	216.4
665.0	216.0
771.0	216.0
801.0	216.0
938.0	216.0
1059.5	216.0
1117.0	216.0
1173.0	216.0
1389.0	216.0
46.0	217.0
126.5	217.0
234.5	217.0
361.5	217.0
430.0	217.0
501.0	217.0
548.0	217.0
559.0	217.5
786.5	217.0
830.0	217.0
1010.0	217.0
1071.0	217.0
1131.0	217.0
1205.0	217.0
1319.5	217.0
64.0	218.0
154.0	218.0
209.0	218.0
514.0	218.5
574.0	218.0
841.0	218.0
876.0	218.0
1269.5	218.0
1332.0	218.0
294.0	219.0
465.0	219.0
587.5	219.0
601.0	219.0
854.0	219.0
1144.0	219.0
1229.0	219.5
252.5	220.0
453.0	221.5
616.0	220.0
888.0	220.5
1255.0	220.0
143.0	221.0
441.6	221.4
478.0	221.0
709.0	221.5
754.5	221.0
901.0	221.0
998.0	221.0
1022.5	221.0
1035.0	221.0
1159.5	221.0
1415.0	221.0
1429.0	221.0
307.5	222.0
679.0	222.0
696.0	222.0
914.0	222.0
950.0	222.0
420.5	223.0
925.0	223.0
18.5	224.0
327.0	224.0
493.0	224.5
631.0	224.0
721.0	224.0
743.0	224.0
974.5	224.0
1048.0	224.0
1196.0	224.0
1397.6	224.6
100.5	225.5
197.5	225.5
269.0	225.0
730.0	225.0
862.5	225.0
1106.0	225.0
1240.0	225.0
1308.0	225.0
1379.5	225.0
169.5	226.0
224.0	226.0
340.5	226.0
780.0588235294117	226.41176470588235
806.0	226.0
821.0	226.0
73.0	227.0
381.0	227.0
400.5	227.0
540.5	227.0
765.0	227.0
793.0	227.0
834.0	227.0
940.0	227.0
1011.0	227.0
1115.4	227.6
1125.4	227.6
1183.0	227.0
1279.0	227.0
1351.0	227.0
86.5	228.0
285.0	228.0
525.0	228.0
553.5	228.0
646.6	228.4
661.5	228.0
1065.5	228.5
1138.0	228.0
1150.0	228.0
35.0	229.0
61.0	229.0
210.6	229.6
356.5	229.0
428.0	229.5
849.5	229.0
1079.0	229.5
1169.4	229.6
1263.0	229.0
238.0	230.0
506.4	230.6
568.5	230.0
623.0	230.5
880.0	230.0
1030.5	230.5
1295.0	230.0
1337.0	230.0
156.0	231.5
582.0	231.0
610.0	231.0
686.5	231.5
753.0	231.0
958.0	231.0
986.0	231.0
1227.0	231.5
184.0	232.0
257.5	232.0
300.0	232.0
411.0	232.5
467.0	232.0
479.0	232.0
636.0	232.0
676.0	232.0
893.6	232.4
905.5	232.5
1000.0	232.0
1424.0	232.0
7.0	233.5
142.0	233.0
370.0	233.0
1252.0	233.0
49.0	234.0
706.0	234.0
728.0	234.0
919.0	234.0
1041.5	234.5
1319.5	234.0
109.0	235.0
320.5	235.0
333.4	235.6
972.0	235.0
1053.0	235.0
1372.5	235.0
1408.0	235.0
26.0	236.0
452.0	236.0
496.0	236.0
719.0	236.0
743.0	236.0
800.5	236.0
1020.0	236.0
1099.5	236.5
1360.0	236.0
560.5	237.0
776.0	237.0
814.0	237.0
825.5	237.0
947.0	237.5
1161.0	237.0
68.0	238.0
96.0	238.5
168.0	238.0
217.0	238.0
438.0	238.0
547.0	238.0
842.0	238.0
855.0	238.5
934.5	238.0
1197.4	238.6
1239.0	238.0
1307.0	238.0
81.0	239.0
273.0	239.0
287.4	239.4
422.0	239.0
531.0	239.5
655.0	239.0
763.0	239.0
786.5	239.0
200.0	240.0
231.0	240.0
348.0	240.0
400.0	240.5
603.0	240.0
871.5	240.0
1009.0	240.0
1086.578947368421	241.10526315789474
1145.0	240.0
1183.6	240.4
1345.5	240.0
149.5	241.0
246.0	241.0
473.0	241.5
485.0	241.0
518.0	241.5
590.0	241.0
643.0	241.0
669.0	241.0
692.0	241.0
886.0	241.0
1276.0	241.0
1289.0	241.0
362.0	242.5
618.0	242.0
1263.0	242.0
184.5	243.5
312.5	243.5
461.0	243.0
506.0	243.0
631.5	243.5
957.0	243.0
997.0	243.0
1127.0	243.0
1172.0	243.0
176.0	244.0
258.0	244.0
412.0	244.0
579.0	244.0
680.5	244.0
709.0	244.0
900.0	244.0
985.0	244.0
1032.5	244.0
374.0	245.0
750.0	245.0
912.6	245.4
1207.0	245.0
1402.0	245.0
1422.0	245.0
12.5	246.0
40.0	246.0
53.0	246.0
328.5	246.5
339.0	246.0
1048.0	246.0
445.0	247.0
724.0	247.0
927.0	247.5
1095.5	247.0
1317.4	247.6
1374.0	247.5
162.4	248.6
540.0	248.0
554.0	248.0
775.0	248.0
796.0	248.0
810.0	248.0
822.0	248.0
835.0	248.0
849.0	248.0
860.0	248.0
972.0	248.0
1019.0	248.0
[truncated: 15,824 more rows]
