# Supplementary material for: Intervisit Reproducibility of Foveal Cone Density Metrics
Source: Transl Vis Sci Technol. 2024 Jun 24;13(6):18. doi: 10.1167/tvst.13.6.18 (PMC11205225; doi:10.1167/tvst.13.6.18)
Supplement: Supplement 3 [file tvst-13-6-18_s003.zip › JC_10591_visit1_300um_coords.csv]

335.0	764.0
414.86490087540244	850.0120857936023
27.0	702.0
1017.0	789.0
381.6757088053702	736.6156795543257
806.2207907011987	236.93395449995205
110.0	742.0
728.9411764705883	938.4117647058823
655.9475043841085	127.68619726942941
847.0	779.0
495.0	764.0
1230.0	803.0
326.0	746.0
953.0	805.0
302.0	754.0
994.0	800.0
419.5	747.0
270.0	754.0
375.0	756.0
700.1997604774848	670.2372954142612
401.9579928481677	686.8318914492774
297.7808066283444	519.964009097171
190.5	768.0
817.7448157255154	1010.887475133064
599.0	811.0
401.9579928481677	961.5646480289882
451.741780953216	526.4174631107884
179.0	714.0
933.5	197.0
261.0	736.0
399.65318784330435	379.3709038005069
1105.5	411.5
531.5	197.5
325.0	736.0
190.5	720.0
902.0	812.0
572.6	1199.4
367.5	715.0
527.8003461137064	479.86040201254883
1110.0	815.0
536.0	830.0
91.73123919356121	756.8979635971231
770.0	840.0
995.0	831.0
679.6	1233.4
1120.0	822.0
923.0	855.0
461.8829229746147	336.9624917110213
124.0	670.0
1006.0	852.0
158.4	588.4
1148.0	868.0
85.27778517994383	590.0300812450167
336.0	710.0
1126.0	871.0
197.29130841630248	459.11715696877866
135.0	690.0
834.4	868.4
705.5	208.0
158.0	694.0
940.0	874.0
701.1216824794301	358.1666977557641
386.0	690.0
953.0	869.0
693.7463064638674	825.1201917410782
393.199733829687	879.9745508568258
88.0	646.0
231.0	706.0
933.0	865.0
798.4	1178.6
887.0	867.0
761.0	51.0
683.6051644424687	698.3559164735941
903.0	891.0
57.0	686.0
879.0	891.0
578.0	880.0
667.0	879.0
665.166724403562	539.7853321389958
850.6	906.6
829.2688407498322	112.935445238304
191.29881540365778	866.6066818286184
199.0	650.0
219.0	650.0
1138.0	877.0
827.0	903.0
9.5	734.0
522.0	896.0
113.85736724024933	925.6096899531201
597.0	897.0
650.8769333734091	510.283828076745
534.7147611282965	820.0496207303788
558.6847331788753	845.4024757838756
737.9985625572436	223.10512447077198
60.38589112741968	438.83487292598124
682.6	257.6
1034.0	889.0
628.0	906.0
729.2403035387629	556.8408891749846
823.7373087381601	101.87238121495993
483.08712901935746	538.8634101370504
590.4910422459894	529.6441901175971
739.6	673.6
221.0	890.0
294.5	897.0
251.0	882.0
721.5	156.0
273.5	903.0
340.5	901.0
418.0	898.0
550.8483961623399	589.5691202440441
214.0	902.0
850.6	1035.4
962.0	672.0
430.5375749084732	362.3153467645181
721.0	661.0
143.5	900.0
1080.9535472809096	534.7147611282965
291.32735261472703	428.23276990360984
544.0	670.0
641.0	38.0
1028.0	656.0
570.6697192041647	480.7823240144941
17.0	822.0
876.0	666.0
913.0	39.0
709.5	163.0
1038.0	699.0
305.15618264390713	897.0301078928146
542.5510981448318	991.5271130922118
4.5	830.0
1024.2553441612713	1080.9535472809096
144.0	854.0
250.0	846.0
753.2102755893418	796.5406096807726
354.93997074895543	697.4339944716487
1205.4130175435305	236.47299349897938
861.0	705.0
568.6	595.4
52.088593109911635	461.42196197364206
1115.5	334.0
910.6	605.4
228.0	870.0
701.5	696.5
941.0	705.0
853.0	697.0
54.5	894.0
719.0	707.0
268.6	452.4
405.0	848.0
1147.0	165.0
1027.0	692.5
46.0	3.0
301.0	856.0
1139.4	1015.6
477.0	840.0
151.0	810.0
485.39193402422086	826.5030747439962
129.0	818.0
85.0	806.0
536.0976441312145	643.5015573578464
105.4	487.4
75.5	802.0
365.0	840.0
830.0	716.0
857.0	717.0
596.0225742576615	561.911460185684
211.58109944645523	421.77931588999246
990.0	740.0
810.8304007109255	801.611180691472
854.621695803329	318.9850126730872
32.26727006808686	485.8528950251935
753.0	41.5
891.0	743.0
977.0	42.0
675.0	727.0
1018.0	736.0
238.0	838.0
651.3378943743818	81.12913617118981
896.1081858908692	671.1592174162066
1066.0	721.0
228.5	832.0
605.2417942771149	872.5991748412631
36.0	806.0
71.5	826.0
230.019539485362	574.357407211946
241.0826035087061	720.9430055212549
298.5	801.0
54.39339811477498	130.45196327526543
929.0	43.0
819.5	758.5
232.0	782.0
1194.0	769.0
442.0	794.0
1206.0	775.0
1095.0	774.5
243.6	776.4
843.5586317799849	670.6982564152339
336.6	480.4
549.9264741603945	425.9279648987465
855.0826568043017	348.02555573436535
75.13664315854511	437.45198992306325
964.0	762.0
378.0	786.0
685.9099694473321	783.633701653538
175.5	804.0
1180.0	1096.0
1123.0	256.0
390.0	1044.0
986.0	1088.0
1061.132224239085	615.8438972994862
925.0	1090.0
162.71923334335227	494.1501930427016
998.0	1080.0
458.19523496683337	272.4279515748476
470.18022099212277	771.1877546272758
917.5	253.0
971.0	1070.0
1134.0	1110.0
815.9009717216247	909.015093918104
714.0	1088.0
81.0	1006.0
438.0	1028.0
946.0	1072.0
1101.0	1111.0
338.0	1044.0
520.5	1083.0
1213.5	545.0
958.0	1064.0
616.0	1084.0
136.0	1022.0
786.0	1072.0
576.0	1084.0
1043.0	252.0
598.0	1096.0
372.0	1014.0
202.36187942700184	567.442992197356
957.876960021207	584.0375882323721
703.0	1094.0
374.3003327898075	608.4685212839236
691.441501459004	709.8799414979109
302.3904166380711	326.8213496896226
351.5	1011.0
1200.0	1068.0
640.0	1116.0
370.1516837810535	1170.84094247058
438.37391192500854	532.4099561234331
998.0	1096.0
426.0	1002.0
1154.0	1162.0
1103.0	273.0
661.0180753948079	773.4925596321392
195.0	986.0
383.0	996.0
1041.0	1163.0
900.0	1140.0
988.0	1140.0
1082.0	1170.0
869.5	266.0
251.68470653107747	377.5270597966162
1068.0	1176.0
230.0	982.0
295.9369626244537	378.90994279953424
322.4	392.6
243.0	978.0
882.0	1136.0
944.5090909929995	930.6802609638195
785.5	268.0
977.0	66.0
184.0	998.0
1228.0	1128.0
658.2523093889719	449.43697594835265
253.9895115359408	813.1352057157887
28.0	918.0
777.6412086408932	731.0841475426536
892.4204978830879	409.79432986470306
508.90094507382696	399.19222684233165
534.5	1175.0
598.0	1176.0
622.7583123140763	848.6292027906843
402.41895384914034	264.5916145583122
743.5	277.0
1080.0	1156.0
461.42196197364206	540.2462931399685
922.0	1216.0
870.2943698363997	582.6547052294541
502.0	970.0
763.5	1197.0
236.0	950.0
610.7733262887868	517.198243091335
122.0	934.0
8.0	1014.0
658.2523093889719	1023.7943831602986
258.5991215456675	694.20726746484
971.0	1198.0
1154.0	70.0
195.0	946.0
264.5916145583122	650.8769333734091
761.5	292.0
39.0	926.0
162.0	958.0
704.0	1228.0
1109.5	1198.5
1101.4	311.6
1070.3514442585383	151.65616932000822
612.156209291705	226.33185147758064
794.696765676882	235.09011049606138
721.4039665222275	466.9534939853141
76.0	918.0
451.0	948.0
225.0	922.0
237.5	924.0
177.0	914.0
351.0	932.0
489.0796220320022	581.2718222265361
1041.5	35.5
190.0	910.0
67.76126714298239	418.5525888831838
929.2973779609015	741.686250565025
463.5	923.0
809.0	74.0
496.91595904853756	329.12615469448593
650.4159723724365	997.5196061048565
455.0	916.0
698.3559164735941	561.911460185684
3.6876880077813547	635.665220341311
283.0	924.0
932.0	922.0
200.97899642408385	1037.162252188506
481.70424601643947	574.357407211946
944.0	918.0
62.0	1212.0
1126.0	935.0
517.6592040923077	697.4339944716487
568.825875200274	889.1937708762792
1014.5751631408452	659.1742313909172
44.0	1212.0
798.0	916.0
717.4	917.4
795.0	935.0
716.0	930.0
124.0	1212.0
1177.2943964841975	812.2132837138435
588.0	930.0
890.0	928.0
793.0	54.0
90.0	1212.0
1210.0	921.0
128.6	118.4
972.0	954.0
169.17268735696965	664.7057634025892
1137.0	13.5
790.0871556671552	278.4204445874923
1105.0	965.5
289.0	1232.0
959.0	947.0
910.0	948.0
1117.0	971.5
294.0931186205631	591.4129642479348
763.0	951.0
160.0	1212.0
549.0	961.0
979.0	967.0
543.9339811477498	407.4895248598397
299.5	1206.0
742.1472115659976	795.1577266778546
199.0	1236.0
545.0	973.0
203.0	1140.0
509.36190607479966	697.8949554726214
123.0	1116.0
598.3273792625248	381.2147478043976
864.0	990.0
654.1036603802178	472.4850259969861
1231.6	157.6
687.7538134512226	510.74478907771766
449.8979369493253	494.1501930427016
177.93094637545036	403.3408758510857
218.5	1136.0
781.5	237.0
323.1336616818412	448.97601494737995
1202.0	981.0
471.10214299406806	560.0676161817933
431.4594969104185	526.8784241117611
225.40992947563532	156.26577932973493
172.0	1164.0
596.0	1002.0
354.0	1156.0
183.00151738614974	226.33185147758064
1032.5526421787795	1215.554159564929
1065.0	1027.0
337.0	1104.0
764.7343006136584	625.5240783199123
518.0	1012.0
216.5	1088.0
789.5	247.0
1172.0	1040.0
1187.0	1033.0
1109.0	1039.0
393.0	1120.0
286.71774260500035	879.5135898558532
638.0	1012.0
91.27027819258853	392.7387728287143
153.0	1076.0
783.0	1011.0
165.0	1076.0
688.675735453168	566.9820311963833
1063.0	1053.0
671.0	1019.0
515.0	1023.0
714.0	1040.0
32.0	1164.0
525.5	249.0
1117.578947368421	986.1052631578947
953.5	250.0
478.01655800865814	661.9399973967533
795.5	1053.0
819.5	1053.0
409.5	1086.0
401.9579928481677	124.9204312635934
258.0	1076.0
1150.0	1019.0
596.0	1044.0
948.0	1028.0
973.0	1026.0
243.38740851356943	356.78381475284607
794.0	1040.0
57.0	1164.0
737.5376015562709	538.4024491360778
510.4	1183.4
620.9144683101856	829.2688407498322
1225.6	692.6
467.8754159872594	899.7958738986506
132.75676828012877	268.2793025660936
41.48649008754024	668.3934514103705
790.0871556671552	710.8018634998562
452.5	88.0
1218.5	781.0
666.5	394.5
1160.4	702.4
457.273312964888	608.0075602829509
561.0	95.0
30.4	820.6
332.81384270226727	729.7012645397356
1218.0	98.0
522.2688141020344	689.1366964541407
367.3859177752175	679.4565154337147
1162.0	98.5
1118.5	835.0
889.0	95.0
384.9024358121789	650.4159723724365
1213.0	412.5
904.4054839083773	1030.7087981748887
1042.0	95.0
744.452016570861	503.36941306215493
581.0	98.5
784.5556236554833	780.4069746467293
953.0	101.0
624.1411953169943	821.8934647342695
985.5	416.0
951.8844670085622	187.61112739587642
880.4	228.4
464.18772797947804	554.9970451710939
1032.0916811778068	1109.0721683402426
486.77481702713885	621.836390312131
382.59763080731557	849.5511247926296
233.2462664921707	810.3694397099528
697.0	103.0
879.9745508568258	623.6802343160216
862.918993820837	319.9069346750325
1192.5	858.0
489.54058303297484	544.3949421487225
1195.0	438.0
1211.0	438.0
412.5600958705391	701.5826434804028
813.1352057157887	598.7883402634975
275.4	291.6
885.0451218675252	645.3454013617371
680.4	222.4
1179.0	442.0
595.1006522557161	606.1637162790602
309.30483165266116	751.3664315854511
195.44746441241182	622.2973513131036
801.0	104.0
187.15016639490375	458.656195967806
1036.5	876.0
853.6997738013837	836.1832557644223
398.2703048403863	870.2943698363997
1055.0	433.0
149.81232531611755	529.1832291166244
1083.0	434.0
215.2687874542366	998.4415281068018
609.8514042868416	674.3859444230153
1040.5	662.0
660.5571143938351	740.303367562107
316.5	106.0
601.5	316.0
1065.0	325.5
481.70424601643947	707.1141754920748
973.5496340542777	830.6517237527502
905.0	75.0
1090.5	669.0
682.2222814395507	295.01504062250837
728.7793425377903	777.6412086408932
451.2808199522433	926.9925729560381
602.0150672703062	677.612671429824
545.7778251516405	683.6051644424687
817.2838547245427	435.60814591917256
1075.5	652.5
553.1532011672032	723.7087715270909
185.30632239101308	673.4640224210699
541.5	330.0
857.4	480.4
140.59310529666416	824.1982697391328
607.5	333.0
517.6592040923077	867.5286038305637
364.5	100.0
1212.3274325581203	323.1336616818412
1201.6	302.6
388.5	100.0
10.602103022371395	681.761320438578
1174.4	259.4
788.7042726642372	691.441501459004
395.5045388345503	943.1262079900815
778.5631306428386	465.1096499814234
558.6847331788753	793.7748436749366
753.0	84.0
878.1307068529351	682.2222814395507
975.854439059141	508.4399840728543
905.5	348.0
321.28981767795057	289.0225476098637
260.6	634.6
1079.0	347.0
997.5	362.0
1174.5	711.0
490.00154403394754	685.4490084463594
885.5	362.0
434.22526291625456	913.6247039278306
944.0481299920268	757.3589245980958
193.60362040852112	997.0586451038838
875.8259018480718	692.824384461922
650.4159723724365	425.4670038977738
661.5	366.0
784.5556236554833	959.7208040250977
94.6	1055.4
114.318328241222	507.0571010699363
617.0	871.3333333333334
751.8273925864237	693.7463064638674
406.56760285789437	443.90544393668057
748.600665579615	459.11715696877866
544.8559031496952	701.5826434804028
572.974524209028	851.855929797493
935.4	461.4
777.6412086408932	395.0435778335776
834.3394117605316	810.8304007109255
601.5541062693335	388.5901238199603
488.5	91.0
978.0	524.5
1125.6667643752585	811.7523227128708
991.0	521.5
142.8979103015275	655.4865433831359
1069.0	1110.5
694.0	528.5
822.0	1063.5
590.9520032469621	888.7328098753065
449.43697594835265	329.5871156954586
316.2192466672512	918.69527493853
401.03607084622234	478.01655800865814
828.8078797488595	408.8724078627577
945.4	440.4
825.1201917410782	666.0886464055072
669.7763344132886	112.935445238304
1059.0	520.0
1128.5	1076.0
1037.0	1078.5
354.5	121.5
620.9144683101856	479.86040201254883
655.5	1108.5
508.5	120.0
717.0	1137.5
947.0	557.5
816.5	1146.5
995.0	1149.5
1041.0	567.0
234.16818849411604	1044.9985892050415
9.4	1115.6
821.5	548.0
1081.875469282855	547.6216691555312
529.0	132.0
776.2583256379752	642.5796353559011
881.0	136.0
823.0	577.5
689.0	136.0
441.60063893181723	754.5931585922598
731.0	135.5
307.00002664779777	259.52104354761286
911.5	562.0
1159.0	558.0
1175.5	271.0
837.0	139.0
174.24325836766903	891.4985758811425
859.0	589.5
695.5901504677581	277.49852258554694
591.0	1189.5
945.0	140.0
655.0	136.5
604.0	1203.5
1189.0	605.0
577.1231732177821	530.1051511185698
1082.0	143.0
860.1532278150011	413.9429788734571
376.6051377946709	560.9895381837387
509.8228670757723	667.4715294084252
1010.0	604.5
748.4	165.4
966.5	601.0
380.2928258024522	643.9625183588191
1114.5	67.5
802.5	597.0
948.0	1235.5
794.696765676882	359.5495807586821
534.2538001273238	489.0796220320022
44.25225609337626	482.6261680183848
1194.0	151.0
223.10512447077198	483.08712901935746
922.0	612.5
871.5	618.0
382.1366698063429	907.632210915186
360.9324637616001	675.3078664249606
400.5751098452497	750.4445095835057
598.0	640.5
270.12314656998427	832.9565287576136
621.0	107.5
872.1382138402904	1186.0526555026784
172.0	8.0
562.5	450.5
253.5	616.5
686.8318914492774	367.3859177752175
395.5045388345503	921.461040944366
726.0135765319543	1223.3904965814645
295.5	641.5
468.6	1001.4
260.90392655053085	757.3589245980958
365.5420737713268	129.06908027234743
740.5	461.5
694.6682284658127	319.44597367405987
468.0	8.0
1065.0	453.5
705.0	112.0
735.6937575523802	498.75980305242825
251.0	586.5
681.761320438578	1014.1142021398726
817.0	112.0
651.7988553753545	843.0976707790122
633.0	114.0
497.0	1215.5
517.198243091335	239.2387595048154
953.0	115.0
521.346892100089	608.4685212839236
952.8063890105076	391.3558898257963
158.0	606.5
909.4760549190767	748.1397045786424
983.6	207.6
863.8409158227823	508.4399840728543
1139.0	488.0
928.8364169599288	382.59763080731557
106.9429522256593	1019.6457341515446
503.83037406312764	707.1141754920748
218.0345534600726	756.4370025961505
619.5315853072676	695.1291894667854
883.5	483.0
983.5	481.0
36.5	1083.5
776.2583256379752	889.6547318772518
140.59310529666416	10.141142021398727
15.0	638.5
775.3364036360299	500.14268605534625
399.65318784330435	56.69820311963833
895.1862638889239	247.9970185232961
235.0	1171.5
96.0	1067.5
1071.2733662604835	870.7553308373724
524.5736191068977	22.5870890476608
197.0	1171.5
657.3303873870265	653.6426993792452
377.9880207975889	588.6471982420987
580.8108612255634	404.7237588540037
555.9189671730393	901.1787569015686
837.1051777663675	592.3348862498801
944.0	7.0
491.0	536.5
398.731265841359	818.2057767264881
969.0	120.0
357.2447757538188	266.4354585622029
828.0	1043.5
369.5	517.5
619.9925463082403	5.531532011672033
802.0721416924447	795.1577266778546
541.6291761428865	1095.2433383110624
73.0	550.5
364.0	1083.5
906.7102889132407	440.21775592889924
1000.5	29.5
873.0601358422358	673.9249834220426
167.78980435405165	744.9129775718337
661.0180753948079	585.8814322362628
576.6622122168094	996.1367231019385
1186.0	190.0
624.1411953169943	561.911460185684
697.4339944716487	785.016584656456
753.6712365903144	607.5465992819783
853.0	187.0
747.6787435776697	580.8108612255634
517.6592040923077	906.249327912268
1133.9640623927667	613.539092294623
420.5	756.5
35.0	733.5
216.4	432.4
631.5	803.0
905.0	190.0
119.84986025289403	565.1381871924926
687.7538134512226	638.430986347147
934.3679489716008	267.35738056414823
64.99550113714638	874.4430188451538
88.0	765.5
904.86644490935	326.3603886886499
572.974524209028	520.8859310991164
975.0	196.5
737.0	198.0
664.5	822.0
1217.0	838.0
178.8528683773957	869.8334088354271
557.0	197.0
64.0	10.5
79.0	773.5
470.18022099212277	787.3213896613192
819.5886597294061	602.9369892722515
304.5	170.0
643.0	199.5
653.4	69.6
506.5	171.0
829.2688407498322	181.61863438323172
222.0	733.5
703.0	834.5
577.6	336.4
581.6	358.4
839.0	858.5
545.7778251516405	742.6081725669703
451.5	698.5
648.1111673675731	405.645680855949
724.5	858.0
582.5	852.0
789.0	848.5
89.0	669.5
176.0871023715597	646.2673233636824
462.34388397558735	931.6021829657648
830.1907627517775	727.8574205358449
1039.4670571933693	322.67270068086856
520.0	12.0
138.74926129277347	181.15767338225905
350.5	165.0
978.0	863.5
1224.5	417.5
56.0	661.5
183.46247838712242	509.36190607479966
303.31233864001643	916.3904699336667
569.0	212.0
706.6532144911022	676.229788426906
706.5	888.0
523.5	887.0
762.5	888.0
963.0	878.5
7.0	757.5
639.813869350065	655.0255823821632
19.5	717.5
1189.0	880.0
426.84988690069184	709.4189804969382
835.0	894.5
1015.0	898.5
403.8018368520584	1173.606708476416
1005.3559431213919	545.3168641506678
180.4	372.4
1078.5	323.0
458.0	905.5
351.0	899.5
275.6546785816563	516.2763210893897
735.6937575523802	928.8364169599288
669.0	153.0
468.3363769882321	650.8769333734091
236.93395449995205	521.8078531010617
868.0	657.5
521.5	653.0
125.84235326553873	639.3529083490924
994.7538400990205	501.52556905826424
676.6907494278786	130.9129242762381
461.57894736842104	770.1052631578947
95.0	12.0
860.5	650.0
1043.6	985.4
1018.5	672.0
801.0	160.0
1131.0	649.0
976.4	386.6
279.34236658943763	677.1517104288513
982.5	668.0
452.6637029551613	555.4580061720666
573.5	673.0
1122.5	320.0
755.0	670.5
728.7793425377903	631.5165713325571
286.5	207.0
631.9775323335297	414.40393987442974
66.5	897.5
218.0345534600726	289.94446961180904
1203.0	709.0
314.3754026633605	743.069133567943
475.7117530037948	496.4549980475649
393.5	854.5
769.5	40.0
442.5225609337626	623.6802343160216
466.9534939853141	802.99406369439
994.5	696.0
462.80484497656005	403.8018368520584
1123.0	693.0
496.4549980475649	467.4144549862867
837.0	173.0
444.5	202.0
911.0	170.5
1177.0	738.0
619.0706243062949	703.8874484852661
570.6697192041647	703.4264874842935
342.95498472366603	389.5120458219056
549.4655131594219	800.6892586895267
925.6096899531201	520.8859310991164
1217.0	742.0
540.2462931399685	1001.6682551136105
1127.0	743.0
1093.0	712.0
522.0	727.5
40.56456808559491	621.836390312131
887.6363636363636	720.6818181818181
838.4880607692855	86.66066818286184
1222.4	921.6
384.5	198.0
636.1261813422838	1054.6787702254676
609.0	176.0
1102.0	722.5
587.5	735.0
207.0	785.5
865.0	180.0
249.8408625271868	277.0375615845743
885.0	752.5
599.7102622654428	671.1592174162066
623.0	180.5
1034.0	768.5
855.5	747.0
708.4970584949928	1180.0601624900335
589.1081592430714	724.1697325280636
336.42105263157896	626.1052631578947
797.0	179.0
1141.0	776.0
779.5	751.0
515.5	759.0
701.0	183.0
131.0	793.5
244.5	807.5
313.91444166238784	489.54058303297484
30.0	853.5
574.5	764.0
1172.4	954.6
936.5	766.0
318.0	785.5
418.5	1041.0
705.0	252.0
694.0	1063.0
525.0	1073.0
638.0	1079.0
3.6876880077813547	347.10363373242
360.5	1049.0
884.5	1060.0
1040.0	1115.0
48.861866103102955	639.3529083490924
375.5	1045.0
428.0	1035.0
983.0	1061.0
897.0	1065.0
1058.3664582332487	1213.2493545600657
188.0	1035.0
747.5	1102.0
356.3228537518734	998.4415281068018
366.5	245.0
1168.9970984666895	246.15317451940544
693.0	258.0
610.7733262887868	1181.9040064939243
649.4940503704911	734.3108745494623
995.0	259.0
664.2448024016165	530.1051511185698
56.23724211866566	721.8649275232002
545.0	264.0
385.5	1014.5
1040.4	848.6
650.8769333734091	363.23726876646344
1065.5	562.5
286.5	992.5
1004.5	1140.0
734.3108745494623	444.8273659386259
1038.6	215.6
80.0	1051.0
784.5556236554833	587.2643152391807
729.0	1145.0
101.87238121495993	837.5661387673402
602.4760282712789	404.26279785303103
589.0	274.0
756.0	1171.0
599.2493012644702	12.445947026262072
308.0	981.5
97.0	1021.5
769.0	280.0
806.0	280.5
1190.0	1133.0
14.0	13.0
124.0	1013.5
665.6276854045345	577.5841342187547
312.6	1029.4
849.6	15.4
1122.0	272.0
603.0	279.0
578.0	1183.0
356.0	965.5
807.5	1206.0
781.0	286.0
412.5	234.0
633.3604153364477	723.2478105261182
965.0	286.0
275.0	963.5
934.5	1208.0
625.0	284.0
1017.5	1210.0
850.0	1215.0
322.67270068086856	575.740290214864
934.8289099725735	537.4805271341324
1017.0	284.0
893.5	1202.0
1120.0	16.5
1043.5	144.0
471.6	542.4
1208.0	1219.0
530.5661121195425	704.3484094862388
752.7493145883691	527.3393851127338
462.34388397558735	851.3949687965203
811.0	303.0
316.0	13.0
433.76430191528186	735.2327965514077
587.2643152391807	617.2267803024042
605.7027552780876	485.8528950251935
186.22824439295843	603.8589112741969
1025.4	196.4
695.5901504677581	606.1637162790602
665.6276854045345	558.6847331788753
57.62012512158367	165.94596035016096
202.0	925.5
837.0	306.0
354.0	921.5
1043.0	72.0
240.0	17.0
857.5	917.0
487.0	312.5
886.8889658714158	253.0675895339955
701.0	219.0
747.0	219.5
292.2492746166724	611.2342872897595
1014.1142021398726	162.71923334335227
657.0	222.0
298.70272863028976	1022.8724611583533
449.8979369493253	785.9385066584013
476.0	307.5
22.0	267.5
870.5	940.0
830.1907627517775	792.3919606720186
202.36187942700184	725.5526155309816
486.0	301.5
945.0	224.0
837.0	223.0
388.0	299.5
1031.4	419.4
1080.0	921.5
617.5	941.0
11.5	1179.0
1042.0	924.5
512.5886330816084	730.623186541681
969.0	230.0
468.7973379892047	846.3243977858209
1181.0	964.0
703.0	230.5
206.0	1195.0
284.5	296.0
625.0631173189397	725.0916545300089
694.0	721.8260869565217
400.0	287.5
628.2898443257484	872.1382138402904
456.0	283.5
422.24027689096516	418.5525888831838
1015.5	963.0
628.750805326721	549.0045521584492
554.0751231691486	923.7658459492294
358.1666977557641	722.3258885241729
255.0	289.5
669.3153734123159	984.151737076649
928.8364169599288	344.79882872755667
622.2973513131036	893.8033808860059
962.9475310319064	591.4129642479348
500.0	275.5
153.5	1143.0
622.7583123140763	555.9189671730393
949.0	237.0
342.0	1187.0
1181.0	1004.0
739.5	983.0
452.0	1163.0
415.0	1143.0
383.0	1127.0
731.6666666666666	655.0
1217.3980035688198	268.2793025660936
366.0	269.5
36.5	1115.0
305.0	1151.0
1231.0	987.0
463.2658059775327	1004.4340211194466
36.876880077813546	1226.6172235882732
1118.0	1029.0
306.0	1091.0
627.0	1014.5
614.0	1019.5
565.1381871924926	697.4339944716487
683.6051644424687	763.3514176107404
399.0	1095.0
320.82885667697786	308.3829096507158
504.0	1099.0
368.0	1115.0
714.5	1016.0
911.5	1011.0
234.0	1115.0
593.2568082518254	671.1592174162066
704.0	1035.0
287.0	1063.0
465.0	1087.0
1169.0	1014.0
820.5105817313514	323.1336616818412
834.0	1055.0
502.0	1075.0
899.7958738986506	431.92045791139117
986.5	1040.0
595.0	251.5
727.0	1045.0
278.5	255.0
1110.0	247.5
165.0	261.5
413.6	857.6
218.0	1099.0
301.57894736842104	387.10526315789474
753.0	380.0
830.6	1008.4
915.0	383.0
805.2988686992534	199.59611342116582
644.8844403607644	598.7883402634975
798.0	392.5
3.0	327.5
1032.0	381.5
392.7387728287143	767.5000666194945
818.2057767264881	13.367869028207412
103.0	20.0
482.0	369.5
917.0	394.0
532.4099561234331	540.7072541409411
776.2583256379752	1214.6322375629838
986.9175030824852	403.3408758510857
865.0	392.0
352.0	21.0
769.0	392.0
448.5150539464073	959.259843024125
389.5120458219056	727.8574205358449
398.0	361.5
356.5	356.0
1204.5	831.5
1162.0	410.0
896.0	399.5
417.6306668812384	667.0105684074525
873.0	400.0
133.21772928110144	662.8619193986985
1059.0	99.0
425.5	351.0
275.6	215.6
1052.0	400.5
552.2312791652579	638.430986347147
833.4174897585862	636.1261813422838
503.36941306215493	926.9925729560381
712.0	411.5
276.0	20.0
1146.0	422.0
175.5	332.5
467.5	345.0
633.5	100.0
970.7838680484417	941.7433249871635
428.0	19.5
353.5	339.0
1007.0	417.0
479.5	341.0
828.8078797488595	838.9490217702582
228.636656482444	450.81985895127065
345.720750729502	664.7057634025892
353.5570877460374	318.5240516721145
1186.0	428.0
1047.7643552108775	332.3528817012946
185.0	341.5
1003.6	971.4
760.0	423.5
1001.2072941126379	897.9520298947599
606.1637162790602	818.2057767264881
28.0	21.0
560.528577182766	467.4144549862867
464.18772797947804	793.7748436749366
727.0	429.0
425.5	331.0
286.5	338.0
144.0	315.5
759.0	433.0
961.1036870280157	901.1787569015686
967.6	919.4
73.4	186.6
505.5	327.0
53.0	19.0
365.5	323.0
1059.7493412361669	333.7357647042126
366.0030347722995	429.6156529065278
1016.8799681457086	1010.4265141320913
575.0	437.0
767.0	441.0
1223.3904965814645	330.0480766964313
719.0991615173642	490.4625050349202
1163.4655664550176	578.9670172216727
366.92495677424483	186.6892053939311
1118.291388359696	997.0586451038838
279.5	321.0
651.0	443.0
325.89942768767725	475.7117530037948
925.0	322.0
467.5	445.0
832.0346067556682	574.8183682129187
829.0	314.0
67.0	427.5
189.45497139976712	236.93395449995205
425.4670038977738	692.3634234609494
716.7943565125008	431.4594969104185
646.0	324.5
396.0	435.5
558.6847331788753	421.77931588999246
344.4	176.4
1103.4	839.4
384.9024358121789	1034.8574471836428
694.20726746484	476.63367500574014
1145.949048418056	377.9880207975889
782.7117796515926	705.7312924891568
553.0	332.0
759.0	333.0
1061.5	696.0
1114.1427393509418	679.4565154337147
1050.0	346.0
462.80484497656005	34.11111407197753
816.3619327225974	467.4144549862867
800.228297688554	579.4279782226454
351.71324374214674	43.79129509240359
225.40992947563532	525.4955411088431
705.0	340.0
415.3258618763751	53.010515111856975
69.0	25.0
650.0	346.5
713.1066685047196	590.0300812450167
572.0526022070827	786.8604286603465
649.0330893695185	262.28680955344885
202.0	23.0
262.0	405.5
73.0	391.5
314.4	1040.4
432.38141891236387	484.93097302324816
416.7087448792931	636.1261813422838
380.7537868034249	726.4745375329269
732.0	353.5
112.0	391.5
920.0	347.5
745.0	352.0
1182.6	1121.4
533.7928391263512	1029.3259151719708
286.25678160402765	439.7567949279266
635.0	359.0
372.9174497868895	225.40992947563532
613.0	358.0
446.5	398.0
306.5	402.0
716.0	361.5
543.0120591458045	784.0946626545106
442.5225609337626	509.8228670757723
712.0	20.5
983.0	357.0
553.0	364.0
773.0	370.0
16.5	423.5
855.0826568043017	758.7418076010138
829.7298017508049	452.20274195418864
5.0	443.5
593.0	372.0
219.5	392.5
372.45648878591686	845.4024757838756
1068.0466392536748	476.17271400476744
470.5	386.0
1203.0	88.0
483.54809002033016	126.3033142665114
533.7928391263512	660.0961533928626
820.5105817313514	722.3258885241729
961.0	372.0
706.0	1070.5
659.0	1068.5
1026.0	536.0
1107.0	127.0
1066.0	540.0
858.3093838111104	633.3604153364477
46.333333333333336	491.1666666666667
768.0	519.0
13.0	27.0
657.5	535.5
460.5000399716967	698.3559164735941
383.0585918082882	858.7703448120831
1024.0	519.0
801.0	544.0
246.4	801.4
1164.0	1078.5
1094.321416309117	277.95948358651964
1165.0	520.5
480.3213630135215	802.0721416924447
561.0	544.0
155.34385732778958	705.7312924891568
542.0901371438591	920.5391189424207
1155.0	567.5
255.8333555398315	48.40090510213028
798.845414685636	349.86939973825605
810.0	549.0
889.5	128.0
17.0	459.5
561.0	1144.5
1069.8904832575656	404.26279785303103
212.0	28.0
735.2327965514077	785.4775456574285
1151.0	545.5
1109.0	548.5
937.5946759784094	419.93547188610177
422.7012378919378	560.0676161817933
25.352855053496814	386.2853188150969
610.6	551.6
783.0	1172.5
871.0	594.0
347.0	472.5
1145.0	1235.5
851.0	582.0
1066.0	604.0
448.97601494737995	573.4354852100007
952.0	32.5
186.6	277.6
622.0	1206.5
1232.0	607.0
1020.0	611.0
843.0976707790122	1004.8949821204192
39.0	455.5
440.5	468.0
326.5	466.0
374.7612937907802	743.9910555698883
1120.0	583.0
153.96097432487156	356.3228537518734
579.0	606.0
1069.5	1208.0
654.5646213811905	1054.6787702254676
337.0	470.5
191.0	477.5
973.4	699.6
1052.373965220604	470.6411819930954
1068.0	593.0
1155.0	591.5
770.6	652.4
1182.0	634.0
584.0	623.0
1107.0	639.5
688.0	35.0
612.0	627.0
683.3636363636364	792.5
464.18772797947804	867.5286038305637
32.5	475.5
117.54505524803069	347.10363373242
811.7523227128708	511.2057500786903
831.6	620.6
573.0	644.0
986.0	629.0
84.0	599.0
637.0	450.0
648.1111673675731	684.9880474453867
180.0	35.0
470.18022099212277	627.367922323803
116.5	595.0
979.6	907.4
117.08409424705802	608.0075602829509
563.7553041895746	1125.6667643752585
687.29285245025	612.6171702926775
116.0	583.0
582.6547052294541	509.36190607479966
499.0	617.0
1190.0	451.0
874.9039798461265	503.36941306215493
39.0	607.0
534.7147611282965	582.1937442284814
948.0	469.5
75.59760415951777	222.18320246882664
677.1517104288513	487.6967390290842
257.0	597.0
537.0	464.0
285.33485960208236	398.731265841359
108.0	631.0
1187.0	115.0
477.55559700768544	189.91593240073976
484.93097302324816	925.6096899531201
80.0	36.0
769.0	464.0
184.0	591.0
238.0	32.0
14.4	745.4
657.5	113.0
578.0450952197274	128.60811927137476
1150.5586584277828	338.806335714912
78.6	241.4
105.4	242.6
653.1817383782725	765.1952616146311
57.0	35.5
690.6	85.4
644.4234793597917	95.41892720134256
109.0	34.5
974.0	472.5
847.0	473.0
340.0	1210.5
640.7357913520104	719.0991615173642
664.0	28.0
1102.0	489.0
733.0	482.0
464.5	576.0
341.11114071977534	672.5421004191246
683.0	479.0
598.0	484.5
321.0	1182.5
1064.0	493.5
450.0	563.0
663.3228803996712	617.6877413033769
960.0	479.5
25.0	623.0
431.92045791139117	808.5255957060621
211.0	571.0
343.5	546.0
511.2057500786903	753.2102755893418
614.4610142965682	661.9399973967533
903.0	493.0
90.0	527.0
578.0450952197274	924.6877679511747
766.1171836165764	243.8483695145421
396.0	551.0
128.0	575.0
281.5	1148.5
386.0	1138.5
40.5	551.0
277.49852258554694	5.992493012644702
397.0	541.0
105.5	1186.5
152.0	519.0
343.8769067256113	416.24778387832043
123.6	219.4
50.0	551.0
597.8664182615522	466.9534939853141
968.0	29.0
610.3123652878143	690.5195794570587
897.5	120.0
488.0	30.5
367.8468787761901	802.0721416924447
395.0	521.0
680.0	1034.5
738.0	1038.5
955.0	1052.5
622.7583123140763	307.00002664779777
1026.0	496.0
245.0	1122.5
298.0	1058.5
617.2267803024042	250.30182352815947
289.94446961180904	1028.864954170998
558.6847331788753	114.77928924219466
1148.0	500.5
147.0	539.0
254.0	535.0
798.3844536846633	562.3724211866567
1164.0	500.5
583.0	1044.5
497.8378810504829	288.56158660889105
1101.0	794.5
970.4	299.4
744.0	781.0
599.7102622654428	686.8318914492774
711.2628245008289	694.6682284658127
156.0	749.0
299.5	764.0
678.0	779.0
372.0	773.0
496.0	43.5
668.4	298.4
170.0	765.0
1164.0	779.0
650.0	799.0
1055.0	779.5
893.0	802.0
515.815360088417	380.2928258024522
499.0	755.0
966.0	803.0
89.0	725.0
777.1802476399206	74.67568215757244
1037.0	188.5
252.0	765.0
1178.0	786.0
18.5	693.0
212.0	765.0
1062.0	792.0
663.3228803996712	652.2598163763272
838.0	819.0
691.6	834.6
984.0	821.0
771.1877546272758	960.1817650260703
498.0	737.0
106.0	773.0
998.0	819.0
883.5	823.5
526.4174631107884	644.4234793597917
232.0	717.0
94.0	773.0
513.0	822.0
641.6577133539557	572.974524209028
589.6	828.6
373.0	735.0
250.0	741.0
104.5	753.0
1220.6247305756285	108.3258352285773
600.6321842673882	649.4940503704911
52.0	773.0
263.2087315553942	1006.7388261243099
586.5	199.5
578.0	831.0
952.0	837.0
929.0	830.0
369.4	220.6
595.5616132566888	536.0976441312145
793.7748436749366	165.02403834821564
648.0	48.0
745.0	838.0
349.0	719.0
599.2493012644702	845.4024757838756
301.5	696.0
824.1982697391328	850.0120857936023
55.0	653.0
738.0	847.0
847.2463197877663	827.8859577469142
510.74478907771766	489.54058303297484
634.0	847.0
43.0	37.0
318.5	706.0
512.5	852.5
440.21775592889924	695.5901504677581
577.5	861.5
824.0	869.0
612.156209291705	649.0330893695185
178.0	701.0
250.0	709.0
100.02853721106925	802.99406369439
125.0	37.0
520.0	861.0
259.0	683.0
767.0	860.0
560.0	869.0
717.0	874.0
808.0646347050894	841.7147877760942
966.0	867.0
420.5	678.0
472.0	685.0
248.4	688.6
1180.0	851.0
466.4925329843414	727.8574205358449
677.0	874.0
419.4745108851291	698.3559164735941
166.5	703.0
465.1096499814234	642.5796353559011
146.1246373083362	698.8168774745667
154.0	40.0
90.0	701.0
785.5	885.5
1155.0	893.5
495.0721150446469	366.46399577327213
15.0	41.0
886.6	1073.4
968.940024044551	555.4580061720666
1001.0	878.0
629.0	890.0
553.1532011672032	665.166724403562
385.82435781412426	887.3499268723886
336.0	36.5
200.0	38.0
744.9129775718337	370.61264478202617
1025.0	212.0
1069.0	212.5
458.0	649.0
419.93547188610177	485.8528950251935
30.88438706516885	841.2538267751216
985.534620079567	267.8183415651209
209.5	667.0
18.5	725.0
813.0	898.0
858.3093838111104	295.47600162348107
673.0	3.0
407.5	652.0
741.686250565025	379.8318648014795
184.0	51.0
392.27781182774163	582.6547052294541
594.6396912547435	1012.7313191369545
186.0	877.0
31.0	48.0
200.0	51.5
566.0	651.0
1162.0	666.0
309.7657926536338	544.3949421487225
873.0	646.0
975.854439059141	517.198243091335
829.5	649.5
311.5	908.0
754.5931585922598	545.7778251516405
948.5	153.0
262.28680955344885	664.2448024016165
534.2538001273238	427.7718089026372
926.5	160.5
709.5	665.5
52.5	869.0
611.4	1042.6
889.6547318772518	607.5465992819783
582.5	666.5
250.0	901.0
147.96848131222686	566.9820311963833
1101.0	156.5
1216.5	81.0
377.5	864.0
111.0	901.0
716.7943565125008	805.7598297002261
476.0	869.0
740.303367562107	487.6967390290842
159.0	849.0
195.0	857.0
100.0	893.0
159.6	1128.6
1146.0	706.0
773.4925596321392	588.1862372411262
929.0	678.0
89.0	901.0
486.77481702713885	661.0180753948079
313.45348066141514	455.89042996196997
53.6	880.6
868.4	685.4
140.0	861.0
811.4	96.4
1072.0	685.0
239.0	865.0
604.3198722751696	500.14268605534625
1073.0	164.0
208.35437243964654	200.0570744221385
43.0	901.0
320.0	853.0
391.816850826769	472.4850259969861
174.5	815.0
163.0	817.0
30.88438706516885	654.5646213811905
240.0	47.0
900.0	721.0
507.5	836.0
348.02555573436535	690.5195794570587
66.0	46.0
1030.0	736.0
170.6	827.4
565.5991481934653	879.9745508568258
973.5	713.5
455.0	827.0
62.0	805.0
285.0	815.0
960.0	42.0
529.0	734.0
367.0	811.0
631.5165713325571	494.1501930427016
496.0	813.0
180.0	837.0
426.0	817.0
1024.0	725.0
455.89042996196997	983.2298150747038
671.0	748.0
6.0	901.0
507.51806207090897	871.2162918383451
52.0	47.0
212.0	45.0
186.0	781.0
582.6	518.4
84.0	47.5
119.0	48.0
151.65616932000822	819.1276987284334
674.0	759.0
189.45497139976712	468.3363769882321
166.0	45.0
691.0	752.0
577.5841342187547	430.07661390750053
950.0	747.0
1234.0	774.0
825.0	750.0
1205.873978544503	750.4445095835057
1073.0	178.0
703.0	764.0
398.5	786.0
4.0	877.0
786.8604286603465	461.42196197364206
316.0	44.5
1145.5	366.0
549.9264741603945	709.8799414979109
538.0	767.0
648.5	772.5
512.0	44.0
876.0	761.0
689.1366964541407	1161.6217224511267
1149.6	227.6
1169.5	368.0
571.59164120611	498.29884205145555
674.8469054239879	673.9249834220426
119.0	813.0
725.0	770.0
564.6772261915199	519.0420870952257
488.0	1050.0
1211.0	1091.0
999.8244111097198	513.049594082581
680.8393984366327	597.4054572605795
670.5	1061.0
538.5	1069.0
627.5	1071.0
571.0	1072.0
935.0	1080.0
181.0	1009.0
1012.0	1074.0
258.0	1042.0
549.0	1076.0
271.0	1046.0
650.0	1086.0
691.0	1088.0
751.0	1080.0
508.4399840728543	842.6367097780396
80.0	58.5
339.26729671588464	495.9940370465922
608.0075602829509	396.8874218374683
558.5	257.0
122.0	989.0
1215.0	1063.0
1201.0	252.0
149.0	1026.0
761.5	1099.0
714.0	1102.0
140.0	1034.0
941.0	1108.0
568.5	260.0
731.0	1120.0
325.4	162.6
1147.0	1075.0
215.2687874542366	404.26279785303103
20.5	957.0
232.32434449022537	696.5120724697034
881.6	61.6
780.0	1106.0
38.5	59.0
518.0	1126.0
334.6	22.4
755.5	1135.0
293.1711966186177	580.3499002245907
140.59310529666416	87.58259018480717
352.0	58.0
334.0	993.0
717.0	1124.0
1213.0	277.0
288.5	1006.0
703.5	1143.0
1111.0	1183.0
459.0	995.0
947.0	1184.0
252.0	1005.0
158.5	991.0
632.0	65.0
95.0	59.0
810.0	1182.0
727.5	1159.0
768.0	64.0
389.0	975.0
428.0	57.0
111.0	59.0
449.4	156.6
191.6	975.4
1217.3980035688198	632.8994543354751
1162.0	1140.0
895.0	1160.0
792.0	1162.0
249.8408625271868	635.665220341311
638.5	1189.0
423.0	979.0
821.0	1172.0
129.4	972.6
50.5	917.0
8.0	59.0
222.5	951.0
1049.0	1233.0
88.0	925.0
342.5	962.0
156.0	55.0
944.0	1210.0
268.2793025660936	508.90094507382696
138.6	963.4
491.0	963.0
366.46399577327213	1158.394995444318
748.5	286.0
126.76427526748408	611.2342872897595
574.0	1222.0
976.7763610610864	561.4504991847112
63.0	941.0
1229.0	281.0
76.98048716243578	455.89042996196997
1159.0	1199.0
175.0	961.0
108.78679622954996	463.2658059775327
305.15618264390713	675.3078664249606
1198.0	1208.0
586.3423932372355	542.5510981448318
22.0	58.0
338.0	929.0
91.0	973.0
68.0	56.5
189.0	921.0
301.0	935.0
291.7883136156997	862.918993820837
598.5	305.0
684.527086444414	670.2372954142612
611.5	306.5
324.0	909.0
1185.0	300.0
345.0	911.0
680.0	74.0
123.0	949.0
712.5	312.0
73.0	957.0
133.4	908.6
169.0	937.0
528.0	909.0
69.0	1226.0
1136.0	925.0
1095.0	927.5
670.2372954142612	338.806335714912
783.0	924.0
10.0	1130.0
447.13217094348926	440.6787169298719
460.0	73.0
895.0	916.0
607.0	924.0
795.4	126.4
383.98051381023356	829.2688407498322
1008.0	909.0
502.9084520611823	608.4685212839236
108.0	1210.0
1044.0	911.0
520.6	919.6
952.0	54.0
1058.0	918.0
1029.4	713.6
663.3228803996712	566.5210701954106
330.0480766964313	719.0991615173642
1196.0	923.0
905.0	926.0
356.0	69.0
60.0	72.0
118.0	74.0
729.2403035387629	736.6156795543257
553.6141621681759	837.1051777663675
1010.0	951.0
73.0	73.0
947.0	952.0
620.0	953.0
329.5871156954586	512.1276720806356
1092.4	443.4
23.4	1123.6
158.0	68.0
102.0	73.0
895.5	947.5
1212.0	971.0
789.6261946661826	516.2763210893897
812.4	949.4
562.5	958.5
597.0	962.0
729.0	966.0
892.0	969.0
104.17718621982327	1103.0796753275977
1232.0	949.0
641.0	958.0
806.0	971.0
713.1066685047196	606.6246772800329
1216.0	55.0
737.0	958.0
494.0	1202.0
853.0	962.0
376.1441767936982	599.2493012644702
282.0	67.5
421.77931588999246	571.1306802051373
576.6622122168094	50.24474910602096
414.40393987442974	397.348382838441
536.0	973.0
820.5	233.0
206.0	63.5
1032.0	993.0
14.0	72.0
61.0	1082.0
474.5	1188.0
167.0	1138.0
499.2207640534009	730.623186541681
1160.5	118.5
1049.5	490.0
264.13065355733954	614.0000532955955
702.0	987.0
729.0	990.0
374.0	1186.0
798.845414685636	381.2147478043976
567.0	988.0
1081.0	243.0
974.471556056223	1003.9730601184739
311.6096366575245	92.19220019453387
443.90544393668057	737.0766405552984
940.0	1001.0
765.0	994.0
222.0	1162.0
466.4925329843414	301.46849463612574
425.5	1136.0
351.0	1142.0
490.6	213.4
997.0	994.0
248.0	1162.0
420.39643288707447	308.84387065168846
681.6	60.6
38.0	1130.0
605.7027552780876	566.5210701954106
922.3829629463114	646.7282843646551
139.0	1058.0
317.6021296701692	371.99552778494416
829.0	1018.0
71.0	1162.0
11.0	1194.0
656.0	59.0
368.0	62.0
405.5	1120.0
344.337867726584	452.20274195418864
177.0	1090.0
412.0	1098.0
34.0	1146.0
188.0	1082.0
430.5375749084732	567.9039531983286
508.90094507382696	480.7823240144941
210.0	1066.0
222.0	1066.0
656.5	1033.0
691.6	1018.6
124.9204312635934	697.8949554726214
892.0	1042.0
166.0	1098.0
172.860375364751	248.45797952426878
914.0	1038.0
172.0	62.5
1203.0	391.5
206.0	87.0
190.0	88.0
492.6	850.4
578.5	387.0
1232.0	91.0
259.06008254664016	805.7598297002261
1133.0	385.0
435.14718491819986	701.5826434804028
821.8934647342695	809.90847870898
588.6471982420987	520.8859310991164
786.8604286603465	817.7448157255154
6.6	787.6
60.38589112741968	523.1907361039797
839.5	400.5
540.7072541409411	801.1502196904994
146.1246373083362	987.8394250844304
1083.0	397.5
201.9009184260292	660.0961533928626
29.0	75.0
669.7763344132886	610.3123652878143
886.6	239.6
964.5	406.0
1105.0	424.0
551.5	416.5
630.133688329639	478.9384800106035
511.2057500786903	334.65768670615796
936.0	100.0
449.8979369493253	753.6712365903144
684.9880474453867	724.6306935290362
515.815360088417	531.9489951224605
19.0	87.0
824.6592307401055	538.4024491360778
566.0601091944379	673.4640224210699
1173.0	419.0
749.5	425.5
736.0	104.0
1041.0	440.0
268.7402635670662	844.4805537819303
659.1742313909172	400.5751098452497
1001.0	6.0
344.0	78.0
285.33485960208236	572.974524209028
819.1276987284334	493.68923204172887
817.2838547245427	519.964009097171
619.5315853072676	597.4054572605795
330.5090376974039	401.497031847195
612.5	438.0
192.22073740560313	741.686250565025
197.0	76.5
168.0	78.0
483.08712901935746	690.5195794570587
721.8649275232002	30.88438706516885
396.6	722.4
473.8679089999041	207.43245043770122
272.4279515748476	621.3754293111583
1104.0	78.0
640.0	77.0
1234.5	646.0
438.83487292598124	1158.394995444318
747.217782576697	667.0105684074525
334.4	739.6
9.5	91.0
295.9369626244537	814.5180887187067
1234.4535606048084	630.5946493306117
318.6	541.6
105.0	107.0
495.0721150446469	383.5195528092609
1161.0	346.0
202.0	100.0
657.5	335.5
590.0300812450167	697.8949554726214
92.0	104.0
784.0	82.0
663.3228803996712	471.10214299406806
484.0090510213028	720.9430055212549
641.6577133539557	517.6592040923077
472.4	524.4
822.3544257352421	413.4820178724844
580.5	346.0
401.9579928481677	742.1472115659976
687.7538134512226	347.10363373242
36.0	107.0
785.5	351.5
300.08561163320775	547.1607081545585
435.14718491819986	663.7838414006438
688.2147744521953	958.3379210221796
1159.0	358.5
531.9489951224605	470.6411819930954
124.0	94.0
880.0	83.0
372.0	99.0
899.6	469.6
1020.56765615349	636.1261813422838
519.0420870952257	643.0405963568737
978.6202050649771	1224.31241858341
110.0	91.0
1117.0	353.0
522.729775103007	472.4850259969861
700.6607214784574	659.6351923918899
350.7913217402014	528.7222681156518
1180.5	763.0
211.12013844548258	582.6547052294541
47.0	95.0
634.7432983393658	27.19669905738749
582.5	369.0
891.0376148801698	592.3348862498801
593.3333333333334	870.0
944.0	90.0
1189.5	179.5
244.30933051551477	126.76427526748408
614.4610142965682	87.58259018480717
486.31385602616615	835.2613337624769
960.0	89.0
433.3033409143092	726.4745375329269
399.0	1045.5
458.656195967806	801.1502196904994
[truncated: 9,600 more rows]
