# Supplementary material for: Intervisit Reproducibility of Foveal Cone Density Metrics
Source: Transl Vis Sci Technol. 2024 Jun 24;13(6):18. doi: 10.1167/tvst.13.6.18 (PMC11205225; doi:10.1167/tvst.13.6.18)
Supplement: Supplement 3 [file tvst-13-6-18_s003.zip › JC_10591_visit2_500um_coords.csv]

70.0	3.0
206.0	3.5
567.0	3.5
678.0	2.5
837.0	3.0
859.0	3.0
871.0	2.5
1236.0	3.5
1387.0	2.5
1493.0	2.5
1665.0	3.5
1421.0	4.5
1558.0	4.0
1694.0	4.5
1767.0	4.0
2042.0	4.5
247.0	5.0
363.5	5.0
997.5	5.0
1080.0	5.5
1094.0	5.5
1292.0	5.5
1539.0	5.0
1572.4	5.6
170.0	6.5
446.0	6.0
958.5	6.0
1160.5	6.5
1310.0	6.0
1848.0	6.0
61.90909091	8.045454545
266.0	7.0
477.5	7.0
587.0	7.0
824.0	7.0
1027.0	7.5
41.4	8.4
492.5	8.5
751.0	8.0
973.0	8.0
1196.0	8.0
1728.0	8.0
1787.0	8.0
1865.0	8.5
918.0	9.0
1259.0	9.0
1587.0	9.0
1886.5	9.0
1929.5	9.5
15.42105263	11.10526316
316.4	10.6
1042.5	10.0
1477.0	10.0
1973.0	10.5
2020.0	10.0
223.0	11.0
347.0	11.0
526.5	11.0
609.0	11.0
942.0	11.0
1115.5	11.0
1180.0	11.5
1512.0	11.0
26.0	13.0
82.0	12.5
116.0	12.5
1622.0	12.0
1747.0	12.5
383.0	13.0
403.0	13.0
462.6	13.4
648.5	13.5
694.0	13.0
1136.5	13.5
1221.0	13.0
1278.0	13.0
2000.0	13.5
140.0	14.0
714.0	14.0
885.0	14.0
898.0	14.0
1335.0	14.0
1362.5	14.5
1713.0	14.5
1917.0	14.0
3.0	15.0
300.5	15.5
1015.0	15.0
1433.0	15.0
187.0	16.0
543.0	16.5
597.0	16.0
768.0	16.0
1062.0	16.5
417.0	17.0
987.0	17.0
1457.0	17.0
1525.5	17.0
1810.5	17.0
1940.578947	17.89473684
1960.0	17.0
238.0	18.0
562.0	18.0
626.0	18.0
666.0	18.0
838.5	18.0
1242.0	18.0
1397.0	18.0
1568.0	18.0
101.0	19.0
852.0	19.0
1489.0	19.0
1637.0	19.5
1657.0	19.0
1830.0	19.5
155.0	20.0
212.0	20.0
507.0	20.0
810.0	20.5
967.5	20.0
1087.0	20.5
1208.0	20.0
1552.0	20.5
1605.0	20.0
1694.0	20.0
447.0	21.0
732.0	21.0
926.0	21.5
1375.0	21.0
1773.0	21.0
256.0	22.0
336.4	22.6
681.0	22.0
1033.0	22.0
1413.0	22.0
1980.0	22.5
867.0	23.0
1129.0	23.5
61.0	24.0
281.0	24.0
396.4	24.6
1002.0	24.0
1102.5	24.0
1298.0	24.0
1345.0	24.5
1851.0	24.0
27.42105263	26.10526316
360.0	25.0
1150.0	25.0
1257.0	25.0
1316.0	25.0
1509.0	25.5
1737.0	25.0
2045.0	25.0
748.0909091	27.04545455
827.4	26.4
957.0	26.0
1049.4	26.6
1188.0	26.0
1713.4	26.4
82.0	27.66666667
173.5	27.0
487.5	27.0
699.5	27.0
1220.0	27.0
1444.0	27.0
1789.0	27.0
1899.0	27.0
13.0	28.0
133.0	28.0
521.0	28.0
612.4	28.6
940.4	28.4
1166.0	28.5
1281.0	28.0
1467.0	28.0
324.0	29.5
640.0	29.0
905.0	29.5
1359.0	29.0
1581.5	29.5
1675.0	29.0
1755.0	29.0
718.0	30.0
781.0	30.0
1065.5	30.0
1332.0	30.5
1877.0	30.0
1919.6	30.4
1966.5	30.0
2025.0	30.0
409.0	31.0
892.0	31.0
1427.0	31.0
1535.0	31.0
307.0	32.0
387.0	32.0
980.0	32.0
1020.0	32.0
1595.5	32.0
47.5	33.0
119.0	33.5
144.5	33.0
199.0	33.0
577.0	33.0
807.0	33.0
837.4	33.4
1401.0	33.0
1485.6	33.4
1821.0	33.0
94.0	34.0
432.0	34.0
500.4	34.4
547.6	34.6
1115.0	34.0
1234.0	34.0
1370.0	34.0
1803.5	34.0
822.0	35.5
1094.0	35.5
1307.0	35.5
1612.0	35.0
269.0	36.0
373.0	36.5
466.0	36.0
591.0	36.5
673.0	36.0
873.0	36.0
1385.0	36.0
1953.0	36.0
229.4	37.6
736.0	37.0
852.5	37.0
995.0	37.0
1292.5	37.0
1630.0	37.5
1724.5	37.0
655.0	38.0
1140.0	38.0
1548.0	38.5
1656.0	38.0
1689.0	38.0
1935.5	39.5
1997.5	38.0
254.0	39.0
290.0	39.0
533.5	39.0
564.0	39.0
630.0	39.0
1040.0	39.0
1157.0	39.0
1203.5	39.5
1254.0	39.5
1561.5	39.0
1861.0	39.66666667
1059.0	40.0
1078.6	40.6
1499.5	40.0
1971.5	40.0
33.0	41.5
74.5	41.5
155.0	41.0
335.0	41.0
794.5	41.0
1009.0	41.0
1178.0	41.0
1347.0	41.0
1740.0	41.0
2035.0	41.0
350.5	42.0
1277.0	42.0
172.0	43.0
517.0	43.0
965.0	43.0
1707.0	43.0
937.0	44.0
1438.0	44.0
1483.884615	45.65384615
1591.0	44.0
1772.0	44.0
1834.5	44.5
1923.5	44.5
53.4	45.6
87.4	45.4
321.0	45.0
397.0	45.0
686.0	45.0
749.0	45.5
1106.0	45.5
1221.0	45.0
1455.0	45.0
1522.0	45.0
1757.0	45.5
447.0	46.0
617.4	46.4
704.5	46.5
907.0	46.0
951.0	46.5
1410.5	46.0
1797.0	46.0
1889.0	46.0
477.0	47.0
1027.0	47.0
1243.0	47.0
1909.5	47.5
2046.5	47.5
111.6	48.4
130.0	48.0
220.0	48.0
310.0	48.0
642.6	48.4
776.0	48.0
819.0	48.0
918.5	48.5
1125.0	48.0
1332.5	48.0
1377.0	48.5
1573.5	48.0
2014.0	48.0
1312.6	49.4
1669.5	49.0
264.8333333	50.33333333
416.0	50.0
1192.0	50.0
1850.0	50.0
273.0	51.0
553.0	51.0
862.0	51.5
984.0	51.5
1149.0	51.0
1295.0	51.0
1392.0	51.0
1619.0	51.0
241.5	52.0
300.0	52.0
462.0	52.0
501.0	52.5
849.0	52.0
1472.0	52.0
1814.5	52.5
436.0	53.5
745.0	53.5
763.0	53.0
1637.0	53.0
1872.4	53.4
147.0	54.0
600.0	54.5
1048.5	54.0
1068.0	54.0
1555.5	54.5
2030.5	54.0
338.0	55.0
579.0	55.0
1167.5	55.0
1699.0	55.0
1983.0	55.0
383.0	56.0
966.5	56.0
1001.5	56.0
1091.0	56.0
1208.0	56.5
1513.105263	56.42105263
1584.0	56.5
695.0	57.0
789.5	57.0
1364.6	57.6
1531.5	57.0
1954.0	57.0
527.0	58.5
658.0	58.5
677.0	58.0
837.5	58.5
1346.0	58.0
1682.4	58.4
1718.0	58.0
1786.0	58.5
35.0	59.5
364.0	59.0
542.0	59.0
806.0	59.0
880.0	59.0
1016.0	59.0
1234.0	59.5
1264.0	59.0
1134.0	60.5
1453.0	60.0
1598.0	60.0
1768.0	60.0
2041.592593	60.92592593
18.0	61.0
168.0	61.0
927.5	61.0
947.0	61.0
1033.4	61.6
1110.0	61.5
1414.0	61.0
1431.0	61.0
1655.0	61.0
315.5	62.0
448.5	62.0
477.0	62.0
631.0	62.0
825.5	62.0
911.5	62.0
1733.0	62.0
56.0	63.0
205.5	63.0
979.0	63.5
1182.0	63.0
1281.0	63.0
1306.5	63.0
1488.0	63.0
1905.0	63.0
260.6	64.6
397.0	64.0
613.0	64.5
757.0	64.0
1149.5	64.0
1466.0	64.0
76.5	65.0
117.0	65.0
253.6	65.4
426.5	65.5
1220.0	65.5
1251.0	65.0
138.0	66.0
185.5	66.5
289.0	66.0
566.0	66.0
848.6	66.4
896.4	66.6
1079.0	66.0
1332.0	66.0
1924.5	66.0
96.0	67.0
591.5	67.5
735.0	67.0
775.5	67.0
863.0	67.0
1059.6	67.4
1384.0	67.5
1887.0	67.0
1967.0	67.0
237.0	68.0
411.0	68.0
1169.0	68.5
1624.6	68.6
1748.0	68.0
1837.0	68.0
646.0	69.0
993.0	69.0
1043.0	69.0
1579.0	69.0
1991.6	69.6
512.0	70.0
1093.0	70.5
1398.0	70.0
1858.0	70.0
372.0	71.0
465.5	71.0
701.5	71.0
1123.0	71.0
1813.5	71.0
276.0	72.0
330.0	72.0
668.0	72.0
687.0	72.0
794.5	72.0
835.0	72.0
957.0	72.0
1026.0	72.0
1543.0	72.0
222.5	73.5
353.0	73.0
714.0	73.0
1008.0	73.0
1200.0	73.0
1521.0	73.0
1563.0	73.0
1604.0	73.5
2032.0	73.0
308.5	74.0
494.5	74.5
818.0	74.0
1320.0	74.0
1350.5	74.0
968.0	75.0
1142.0	75.5
1270.0	75.0
1648.0	75.0
1667.5	75.0
1684.0	75.5
1796.0	75.0
4.5	76.0
39.0	76.0
126.0	76.0
576.0	76.0
924.0	76.0
941.0	76.0
1083.5	76.5
1238.0	76.0
1444.6	76.4
1462.0	76.0
1498.6	76.6
195.0	77.0
631.0	77.0
1297.0	77.0
1373.0	77.0
1477.6	77.4
1591.0	77.0
1713.0	77.0
1733.5	77.5
446.6	78.4
849.0	78.0
1778.4	78.6
1940.5	78.0
20.0	79.0
167.0	79.0
429.0	79.0
556.0	79.0
905.0	79.0
1422.0	79.0
1900.0	79.0
1974.846154	80.53846154
750.0	80.5
983.0	80.0
1054.0	80.0
1072.0	80.0
612.5	81.0
873.0	81.0
891.0	81.5
1111.0	81.0
1338.0	81.0
74.0	82.5
407.4	82.6
537.5	82.0
1188.0	82.0
1571.0	82.0
1820.0	82.0
181.5	83.0
249.0	83.0
767.0	83.0
1215.0	83.0
1253.5	83.0
236.5	84.0
523.5	84.0
782.0	84.0
804.0	84.0
1156.0	84.0
1281.0	84.0
58.0	85.5
98.0	85.0
207.0	85.0
295.5	85.0
482.0	85.5
590.0	85.0
699.0	85.0
1093.5	85.5
1129.0	85.0
1390.0	85.0
1536.0	85.0
1884.0	85.5
342.0	86.5
644.0	86.0
936.0	86.82608696
1037.5	86.5
1310.0	86.0
1632.0	86.0
1832.0	86.0
1867.5	86.0
1919.0	86.5
162.0	87.0
367.5	87.0
679.5	87.5
720.0	87.0
1000.0	87.0
1018.0	87.0
1697.5	87.0
1849.0	87.5
141.0	88.0
278.5	88.0
391.5	88.5
734.0	88.5
920.5	88.0
1411.0	88.5
1583.5	88.5
1744.5	88.0
1761.0	88.5
2026.090909	89.04545455
218.0	89.0
314.5	89.0
504.0	89.0
1437.0	89.0
1551.0	89.0
1810.0	89.0
566.5	90.0
626.5	90.0
1175.5	90.5
1232.0	90.0
1363.0	90.0
1452.0	90.0
1512.0	90.0
196.0	91.5
821.0	91.0
859.5	91.0
1663.0	91.0
663.5	92.0
756.6	92.6
971.0	92.0
1146.0	92.0
1490.5	92.0
1983.5	92.0
28.5	93.0
461.0	93.0
953.5	93.5
1064.0	93.0
1296.0	93.0
1331.0	93.5
1566.4	93.4
1599.0	93.0
1713.0	93.0
1963.0	93.0
889.0	94.0
1048.5	94.0
1265.0	94.0
1940.0	94.5
2004.0	94.0
260.0	95.0
535.0	95.0
986.0	95.0
1079.0	95.0
1106.0	95.0
1349.0	95.0
1729.0	95.0
903.0	96.0
1121.0	96.0
1195.5	96.0
1618.0	96.0
1646.0	96.0
81.0	97.0
172.0	97.0
430.0	97.5
519.4	97.6
771.0	97.0
786.0	97.0
1218.0	97.0
1476.0	97.5
1902.5	97.0
245.5	98.0
381.0	98.0
709.0	98.0
1382.5	98.0
445.0	99.0
692.0	99.5
807.0	99.5
1011.0	99.0
1788.0	99.5
1823.0	99.0
111.0	100.0
210.0	100.0
332.5	100.0
553.5	100.5
580.0	100.0
1027.0	100.0
1312.5	100.0
1750.894737	100.5789474
1917.0	100.0
128.4	101.6
616.0	101.5
874.0	101.0
1183.0	101.0
1248.0	101.0
41.0	102.5
359.0	102.0
639.5	102.0
851.0	102.0
1091.5	102.0
1165.6	102.4
1284.5	102.0
1426.0	102.0
1529.0	102.0
1879.5	102.0
15.0	103.5
320.4705882	104.6764706
472.4210526	103.8947368
1138.0	103.0
1400.5	103.0
1841.0	103.5
306.5	104.0
398.0	104.0
595.0	104.0
1676.0	104.0
1859.0	104.0
66.0	105.0
158.0	105.0
228.0	105.0
506.0	105.5
679.0	105.0
834.0	105.0
963.0	105.5
997.0	105.0
666.0	106.0
1231.0	106.0
1493.0	106.0
1511.5	106.0
1721.105263	106.5789474
2012.5	106.0
287.0	107.0
739.0	107.0
1153.0	107.0
1444.0	107.0
1768.5	107.0
270.0	108.0
416.0	108.0
626.0	108.5
981.0	108.0
1042.0	108.0
1270.0	108.0
1367.0	108.0
1930.0	108.0
1972.0	108.0
819.0	109.0
894.0	109.0
1546.0	109.0
1637.5	109.0
1697.0	109.5
1952.5	109.0
92.0	110.0
470.5789474	111.1052632
612.6	110.6
706.0	110.5
721.0	110.0
940.4	110.4
1126.0	110.0
1302.0	110.0
1348.0	110.0
1462.5	110.0
1608.0	110.5
183.0	111.0
197.5	111.0
565.0	111.5
777.0	111.0
864.0	111.0
908.0	111.0
1059.0	111.0
1076.0	111.0
1590.0	111.0
1711.0	111.0
1751.888889	111.4444444
1989.0	111.0
347.0	112.0
434.0	112.5
539.5	112.0
794.0	112.5
1104.0	112.0
1214.0	112.0
1575.0	112.0
1657.0	112.0
1732.4	112.4
1892.0	112.0
1912.5	112.0
2052.0	112.0
329.8947368	113.5789474
760.5	113.0
30.0	114.5
1330.0	114.0
2025.5	114.0
74.0	115.0
453.5	115.5
525.0	115.0
590.5	115.0
881.0	115.0
1009.0	115.0
1185.0	115.0
1413.0	115.5
110.6	116.4
148.0	116.0
241.0	116.0
298.0	116.0
366.0	116.0
1024.0	116.5
1168.0	116.5
1258.0	116.0
1874.5	116.0
643.5	117.5
690.0	117.0
921.5	118.5
955.5	117.0
971.0	117.0
1529.0	117.0
384.0	118.5
808.0	118.0
854.5	118.0
1144.0	118.0
1241.5	118.0
1431.0	118.0
1625.0	118.0
1780.4	118.6
1796.0	118.0
57.5	119.0
213.0	119.5
401.0	119.0
834.5	119.0
1089.5	119.0
1392.0	119.0
1814.5	119.5
1835.0	119.0
130.5	120.5
1205.0	120.0
258.0	121.5
485.0	121.0
499.5	121.0
552.0	121.0
673.5	121.0
746.0	121.0
995.4	121.4
1225.0	121.0
1562.0	121.0
730.5	122.5
1289.0	122.0
1356.0	122.0
2009.0	122.0
627.0	123.0
657.0	123.0
1899.0	123.5
98.0	124.5
418.5	124.0
470.0	124.0
715.0	124.0
845.5	125.0
899.0	124.0
1067.0	124.5
1116.0	124.0
1274.0	124.0
1306.0	124.0
1478.0	124.0
1674.5	124.0
1747.0	124.0
1855.0	124.0
1959.0	124.0
172.0	125.0
321.0	125.0
823.0	125.0
1036.0	125.5
1320.0	125.0
1377.0	125.0
1515.0	125.0
1541.5	125.0
1695.0	125.0
277.6	126.4
777.0	126.0
982.5	126.0
1577.0	126.0
1642.0	126.0
1928.0	126.0
18.5	127.0
43.0	127.0
516.0	127.5
537.0	127.0
1054.0	127.0
1077.6	127.4
1130.0	127.0
1763.5	127.0
762.0	128.0
796.0	128.0
866.0	128.0
945.5	128.0
1459.0	128.0
351.5	129.5
615.4	129.4
931.0	129.0
1178.0	129.0
1338.0	129.0
1598.0	129.0
1710.0	129.0
1994.5	129.0
231.0	130.0
290.0	130.0
335.5	130.0
582.0	130.0
882.5	130.0
1194.0	130.0
192.0	131.0
436.0	131.0
598.0	131.0
1012.0	131.5
1102.0	131.5
1150.0	131.0
452.0	132.0
565.0	132.0
698.5	132.0
1234.0	132.5
1254.0	132.0
1799.0	132.0
1974.0	132.0
119.0	133.0
141.0	133.0
245.4	133.4
639.0	133.0
1407.0	133.0
1656.105263	133.5789474
1729.5	133.0
1890.4	133.6
1910.0	133.0
2044.0	133.5
58.5	134.0
77.0	134.0
305.5	134.5
669.5	134.5
841.0	134.5
907.44	134.92
1442.0	134.0
1821.5	134.5
1872.0	134.0
157.6	135.6
401.5	135.0
724.0	135.5
1390.0	135.0
496.5	136.0
1427.0	136.0
1630.0	136.0
2024.0	136.0
367.0	137.0
480.0	137.0
752.0	137.0
1086.0	137.0
1286.0	137.0
1310.0	137.5
383.0	138.0
854.0	138.0
996.0	138.0
1026.0	138.5
1162.5	138.0
1214.5	138.0
1476.5	138.0
1838.0	138.0
1959.6	138.4
271.4	139.6
528.4	139.6
545.0	139.5
710.0	139.0
806.5	139.5
954.5	139.0
968.0	139.0
1271.0	139.0
1365.4	139.4
1552.0	139.0
1608.0	139.0
658.0	140.0
783.0	140.0
980.0	140.0
1119.5	140.0
1503.0	140.0
104.0	141.0
125.0	141.0
623.0	141.0
769.5	141.0
819.5	141.0
1074.0	141.0
1134.5	141.0
1520.0	141.0
1684.0	141.0
1771.0	141.5
1786.0	141.0
510.5	142.0
1348.0	142.0
1535.0	142.0
1567.5	142.0
1588.0	142.0
1855.5	142.0
4.6	143.4
179.0	143.0
415.0	143.0
584.0	143.0
680.9090909	143.9090909
897.0	143.0
1186.0	143.0
1243.5	143.0
1748.0	143.0
1881.0	143.5
1944.0	143.0
2011.4	143.6
922.0	144.0
939.0	144.0
1045.5	144.0
1700.0	144.0
30.0	145.0
224.5	145.0
346.5	145.0
880.5	145.5
1332.0	145.0
1463.5	145.5
1926.5	145.0
1983.0	145.0
87.0	146.0
258.0	146.0
447.0	146.0
744.4	146.6
1645.0	146.0
47.0	147.0
430.0	147.0
468.6	147.4
609.0	147.0
696.0	147.0
1228.0	147.0
1404.0	147.0
1806.0	147.0
831.0	148.0
1099.6	148.4
1431.0	148.5
1664.0	148.0
1719.5	148.3636364
2046.0	148.0
291.0	149.0
644.0	149.0
1010.0	149.0
1153.0	149.0
1199.0	149.0
1379.0	149.0
1448.0	149.5
164.0	150.0
374.6	150.4
559.0	150.0
1263.0	150.0
1297.5	150.0
1489.0	150.5
2002.5	150.0
195.0	151.0
306.5	151.0
721.5	151.0
759.0	151.0
787.5	151.5
910.0	151.0
992.0	151.5
1062.6	151.4
1318.0	151.0
1907.0	151.0
144.5	152.0
362.0	152.0
487.0	152.0
976.0	152.0
1027.5	152.5
65.0	153.0
212.5	153.5
236.5	153.5
326.6666667	154.1666667
401.0	153.0
536.0	153.0
849.4	153.6
960.5	153.0
1609.0	153.0
1627.5	153.0
1690.5	153.0
1966.0	153.0
1084.0	154.0
1168.5	154.0
1559.0	154.0
1872.0	154.0
1892.0	154.0
126.5	155.0
808.5	155.5
869.0	155.0
1211.5	155.0
1361.5	155.0
1514.0	155.5
1593.6	155.6
1823.0	155.0
1844.5	155.0
2023.0	155.5
19.0	156.5
665.0	156.0
774.0	156.0
1124.0	156.0
1142.0	156.0
1242.5	156.5
1392.0	156.0
1414.0	156.0
1575.6	156.4
1738.5	156.0
575.5	157.0
929.0	157.0
1677.0	157.0
445.7894737	160.6052632
458.0	158.0
894.5	158.5
1047.0	158.0
1343.0	158.0
1539.0	158.0
1652.0	158.0
107.0	159.0
339.5	159.0
415.5	159.5
734.0	159.0
1765.0	159.0
1796.0	159.0
1951.0	159.5
183.0	160.0
267.0	160.0
619.0	160.0
1995.0	160.0
92.5	161.0
255.0	161.0
601.0	161.0
946.0	161.0
1100.5	161.0
1707.0	161.0
1781.0	161.0
503.0	162.0
520.0	162.5
548.0	162.0
820.5	162.5
1186.5	162.5
1374.0	162.0
1470.0	162.5
432.0	163.5
471.0	163.0
633.6	163.4
653.5	163.5
713.0	163.0
989.0	163.0
1011.0	163.5
1229.0	163.0
1257.0	163.0
1481.0	163.5
1501.0	163.0
1694.5	163.0
1156.0	164.0
1619.5	165.0
1640.5	164.5
1662.0	164.0
1932.0	164.0
1969.5	164.0
147.0	165.0
292.0	165.0
750.0	165.5
880.0	165.0
1290.0	165.0
1309.0	165.0
1328.0	165.5
1430.5	165.5
2041.0	165.0
34.5	166.0
219.0	166.0
489.0	166.0
695.0	166.0
858.0	166.0
1908.0	166.5
364.5	167.5
389.0	167.0
906.0	167.0
1069.5	167.0
1117.0	167.0
1525.0	167.0
232.0	168.0
309.0	168.0
959.5	168.5
1404.0	168.5
1548.0	168.0
1854.5	168.0
1982.0	168.0
122.4	169.6
568.5	169.5
722.5	169.5
768.5	169.0
800.4090909	169.8636364
839.0	169.0
977.0	169.0
1203.0	169.0
54.0	170.0
72.0	170.0
534.5	170.0
590.5	170.0
1026.0	170.0
1137.0	170.0
1456.5	170.0
1567.0	170.5
1605.0	170.0
1830.0	170.0
12.5	171.5
784.0	171.0
923.0	171.0
1084.0	171.0
1386.0	171.0
1723.0	171.0
1868.0	171.0
160.5	172.0
329.5	172.5
351.0	172.0
1244.0	172.0
1758.0	172.5
1813.0	172.0
1887.0	172.0
1053.5	173.5
1168.0	173.0
1269.0	173.0
1352.0	173.0
1584.0	173.0
101.4	174.4
176.0	174.0
276.0	174.0
461.0	174.0
619.0	174.0
645.0	174.0
665.0	174.5
893.0	174.0
1488.0	174.0
513.5	175.0
1945.0	175.0
2023.421053	175.8947368
26.6	176.6
244.0	176.0
424.0	176.0
708.0	176.0
869.5	176.5
940.0	176.0
1105.0	176.0
1219.0	176.0
1421.0	176.0
1507.0	176.5
1652.6	176.4
1792.0	176.0
403.5	177.0
552.0	177.0
1012.0	177.0
1281.0	177.5
1447.0	177.5
1624.5	177.0
1707.0	177.0
1738.0	177.0
444.0	178.0
497.5	178.5
743.0	178.0
825.0	178.0
1318.5	178.0
1537.0	178.0
1669.0	178.0
1776.5	178.0
194.0	179.0
376.0	179.0
1153.0	179.0
1918.0	179.0
1965.0	179.0
1990.0	179.0
606.0	180.0
681.0	180.0
848.5	180.5
968.0	180.0
1474.0	180.0
1845.0	180.0
138.0	181.0
303.0	181.0
809.0	181.0
1038.5	181.5
1120.0	181.5
1339.0	181.0
265.6	182.4
360.0	182.0
581.5	182.0
953.0	182.0
1068.0	182.0
1136.0	182.0
1192.0	182.0
1299.5	182.0
2035.4	182.6
216.0	183.0
910.5	183.0
1371.0	183.0
100.6	184.4
319.0	184.0
342.0	184.0
480.5	184.0
886.5	184.5
998.0	184.5
1207.5	184.0
86.0	185.5
530.0	185.0
694.5	185.0
774.5	185.0
1410.0	185.0
1686.0	185.0
1824.0	185.0
627.0	186.0
1234.5	186.0
1250.0	186.0
1355.0	186.0
2021.0	186.0
392.0	187.0
461.0	187.0
725.6	187.4
837.0	187.0
931.0	187.0
1025.5	187.0
1093.0	187.0
1176.0	187.0
1393.0	187.5
1557.0	187.0
1573.0	187.0
1592.0	187.0
1635.0	187.0
1890.0	187.5
41.0	188.0
60.0	188.0
125.0	188.0
415.0	188.0
545.0	188.0
566.0	188.0
982.0	189.0
1523.0	188.0
1610.0	188.0
1726.0	188.0
1953.0	188.0
287.0	189.0
644.0	189.0
659.0	189.5
1271.0	189.0
1463.5	189.0
755.0	190.0
1421.0	190.0
1446.0	190.0
1877.0	190.0
151.0	191.0
235.5	191.0
434.5	191.0
1011.0	191.0
1623.0	191.5
1659.0	191.0
1982.0	191.5
2053.5	191.0
1105.0	192.0
1497.5	192.5
1862.5	192.0
1928.0	192.0
517.0	193.0
1042.5	193.5
1059.0	193.0
1161.0	193.0
1221.0	193.0
1289.0	193.0
1330.0	193.0
1746.0	193.5
1764.0	193.0
16.6	194.4
111.0	194.0
252.6	194.4
501.0	194.5
612.0	194.0
709.0	194.0
738.5	194.0
863.0	194.0
1837.0	194.0
1943.0	194.0
74.0	195.5
172.0	195.0
206.0	195.0
380.0	195.0
679.5	195.0
822.0	195.0
904.5	195.0
967.0	195.0
1312.0	195.0
1811.0	195.0
1908.0	195.0
597.0	196.5
805.0	196.0
920.4	196.6
1080.0	196.0
1790.0	196.0
274.0	197.0
365.0	197.0
580.0	197.0
770.0	197.0
850.5	197.5
951.5	197.0
1189.5	197.0
1541.5	197.0
2009.5	197.5
91.0	198.0
190.5	198.0
694.6	198.4
998.0	198.0
1125.0	198.5
1142.0	198.0
1261.4	198.6
1700.5	198.0
305.0	199.0
403.5	199.0
447.0	199.0
466.0	199.0
634.0	199.0
934.5	199.0
1209.0	199.0
1239.0	199.0
1369.0	199.5
1480.5	199.0
1639.0	199.0
333.0	200.0
348.0	200.5
485.0	200.0
787.5	200.5
880.0	200.0
1030.5	200.0
1579.0	200.5
1717.0	200.0
425.0	201.5
1350.0	201.0
1600.0	201.0
2029.4	201.4
144.0	202.5
562.5	202.0
724.0	202.0
1096.5	202.0
1511.0	202.0
1617.0	202.5
1852.0	202.0
1896.0	202.5
224.0	203.0
530.0	203.0
835.5	203.5
1390.0	203.0
1407.0	203.0
1683.0	203.0
1961.0	203.0
292.0	204.0
979.5	204.0
1178.0	204.0
1455.5	204.5
1559.0	204.0
507.8947368	205.5789474
648.0	205.5
661.0	205.5
814.0	205.5
1669.0	205.0
1824.0	205.0
1936.0	205.0
866.0	206.0
1301.0	206.5
1527.0	206.0
1741.5	206.0
1995.0	206.5
605.0	207.0
1494.0	207.5
1652.5	207.5
1760.0	207.5
1780.0	207.0
120.0	208.0
393.4	208.6
747.0	208.0
1012.0	208.0
1113.0	208.0
1223.5	208.0
1275.0	208.0
1338.0	208.5
1423.0	208.5
1869.0	208.0
31.0	209.0
67.0	209.0
100.0	209.5
158.0	209.5
249.0	209.0
621.4	209.4
709.0	209.0
894.5	209.0
962.5	209.0
1050.5	209.0
1067.0	209.0
1439.5	209.5
1801.0	209.0
200.0	210.0
315.0	210.0
910.5	210.5
948.0	210.0
1319.0	210.5
265.0	211.0
371.0	211.5
414.0	211.0
588.0	211.0
676.0	211.0
762.0	211.0
800.0	211.0
848.0	211.5
924.0	211.5
1133.0	211.0
1591.0	211.0
178.0	212.0
332.0	212.0
437.0	212.0
550.6	212.65
1148.0	212.0
1190.0	212.0
1470.0	212.0
83.0	213.0
996.0	213.5
1698.0	213.5
1973.5	213.0
281.0	214.0
452.0	214.0
825.5	214.0
1360.5	214.5
1544.5	214.0
1910.0	214.0
1927.0	214.5
1950.0	214.0
484.0	215.0
525.0	215.0
1041.0	215.0
1101.6	215.4
1258.0	215.0
1379.0	215.0
1606.0	215.0
1640.0	215.5
1835.0	215.0
1886.0	215.0
2015.0	215.0
468.0	216.0
496.0	216.0
734.4	216.4
933.4	216.6
1082.5	216.0
1205.0	216.0
1240.0	216.0
1568.0	216.0
141.0	217.0
236.0	217.0
571.0	217.0
638.0	217.0
692.0	217.0
779.0	217.0
1718.0	217.3333333
16.0	218.0
1028.0	218.0
1291.0	218.0
1519.0	218.0
1678.0	218.5
2046.5	218.0
654.0	219.0
980.0	219.0
1852.0	219.5
217.0	220.0
357.0	220.0
511.0	220.0
1117.0	220.0
1176.0	220.0
1410.0	220.0
1772.0	220.5
61.5	221.0
304.0	221.0
792.0	221.5
809.0	221.0
837.0	221.0
1692.5	221.5
109.0	222.0
747.0	222.5
902.5	222.0
965.0	222.0
1058.0	222.0
1457.0	222.0
1487.0	222.0
1731.5	222.5
1789.0	222.5
325.0	223.0
389.0	223.0
405.0	223.5
538.0	223.0
954.0	223.0
1139.0	223.5
1326.0	223.0
1394.0	223.0
1747.0	223.0
1820.0	223.0
47.5	224.0
177.0	224.0
597.0	224.0
612.0	224.0
862.5	224.5
1274.0	224.0
1309.0	224.0
1345.0	224.0
1532.5	224.0
1707.4	224.6
1806.0	224.0
1999.0	224.0
666.0	225.0
716.0	225.0
766.0	225.0
1433.6	225.4
1623.0	225.0
1873.0	225.0
124.0	226.0
154.0	226.0
437.0	226.0
919.0	226.0
1192.0	226.0
1221.0	226.0
1248.0	226.0
1553.0	226.0
87.0	227.5
197.0	227.0
273.5	227.0
371.5	227.0
420.0	227.0
1504.0	227.5
1595.0	227.0
1663.0	227.0
251.4	228.4
339.0	228.0
560.0	228.0
682.6	228.4
733.5	228.0
993.0	228.0
1010.5	228.0
1040.0	228.5
1070.5	228.0
1159.0	228.0
1648.0	228.0
2027.0	228.5
578.0	229.5
1578.5	229.0
1947.4	229.6
1962.5	229.0
33.5	230.0
487.0	230.5
891.0	230.0
1206.0	230.0
1362.0	230.0
1469.0	230.0
1885.0	230.5
472.0	231.0
625.0	231.5
1127.5	231.0
1925.0	231.0
71.0	232.0
314.0	232.0
503.0	232.0
829.0	232.0
1238.0	232.0
1257.0	232.0
1897.0	232.0
1982.0	232.0
140.0	233.0
220.0	233.0
294.0	233.0
784.0	233.0
1109.0	233.5
1383.0	233.0
1421.0	233.0
1520.0	233.5
1684.0	233.0
1718.5	233.0
454.0	234.0
641.0	234.0
980.0	234.5
19.0	235.0
548.6	235.4
655.0	235.0
814.0	235.0
931.0	235.0
962.0	235.0
1026.0	235.0
1449.0	235.5
1700.5	235.5
2044.0	235.0
411.0	236.0
1058.0	236.0
1092.0	236.0
1495.0	236.0
1535.0	236.0
1635.0	236.0
239.0	237.0
355.0	237.0
857.0	237.0
1147.0	237.0
1404.5	237.0
1756.0	237.5
1780.0	237.0
1797.0	237.0
1854.0	237.0
522.0	238.0
610.5	238.5
840.5	238.5
872.0	238.0
949.0	238.0
1178.5	238.0
1218.0	238.5
1290.0	238.5
1564.0	238.5
110.0	239.0
383.0	239.0
717.4	239.6
908.0	239.0
1734.5	239.0
1999.0	239.0
330.0	240.0
535.0	240.5
671.0	240.0
745.0	240.5
799.0	240.0
883.5	240.0
1001.0	240.5
1346.4	240.4
1618.0	240.0
1877.0	240.0
61.4	241.6
126.0	241.0
440.0	241.0
593.0	241.0
1599.5	241.0
1818.5	241.0
47.0	242.0
204.0	242.5
260.0	242.0
275.0	242.0
757.0	242.0
1195.0	242.0
1436.0	242.0
1969.5	242.5
79.0	243.0
165.5	243.5
189.0	243.0
575.5	243.0
1118.0	243.0
1508.0	243.0
1549.0	243.5
96.0	244.0
369.0	244.0
491.5	244.0
771.0	244.0
1134.0	244.5
1250.0	244.0
1266.0	244.5
1475.5	244.5
1661.0	244.0
31.6	245.4
422.5	245.0
626.0	245.5
686.5	245.0
729.0	245.0
922.4	245.6
1045.0	245.0
1075.0	245.0
1161.5	245.0
1375.5	245.5
1581.0	245.0
552.6	246.6
701.5	246.0
1015.0	246.0
1103.5	246.0
1208.0	246.5
1235.0	246.0
1389.0	246.0
1956.0	246.0
2019.0	246.0
345.5	247.5
400.0	247.0
472.0	247.0
642.0	247.0
827.0	247.0
938.4	247.6
1420.4	247.6
1456.0	247.0
296.5	248.0
508.0	248.0
896.0	248.0
955.0	248.0
1893.0	248.0
1927.0	248.0
235.0	249.0
811.0	249.0
864.0	249.5
972.0	249.0
1029.0	249.0
1647.0	249.0
1711.5	249.5
1770.0	249.0
1907.6	249.6
454.0	250.0
785.0	250.0
1316.0	250.0
109.0	251.0
315.5	251.0
523.0	251.0
603.0	251.0
1521.5	251.0
1789.0	251.5
221.1052632	252.4210526
660.0	252.0
986.0	252.0
1091.0	252.0
1176.0	252.0
1298.0	252.0
1333.0	252.5
1491.482759	253.5862069
1610.0	252.0
152.0	253.0
194.0	253.5
586.0	253.0
675.6	253.4
718.0	253.0
761.0	253.0
846.0	253.0
1144.5	253.0
1565.0	253.0
1676.5	253.0
1694.0	253.5
1750.0	253.0
1975.0	253.0
56.0	254.0
433.0	254.0
537.0	254.5
1850.0	254.0
1998.5	254.0
2044.0	254.0
331.5	255.0
486.0	255.0
746.5	255.0
1059.5	255.0
1122.0	255.0
1350.0	255.5
1593.0	255.0
1731.0	255.0
1808.5	255.0
137.0	256.0
162.5	256.5
260.0	256.0
799.5	256.0
1224.5	256.0
1282.0	256.5
1537.0	256.0
1630.0	256.0
1865.0	256.0
176.6	257.4
391.6	257.4
414.6	257.4
616.6	257.6
692.0	257.0
912.0	257.0
929.5	257.0
1401.0	257.0
1433.0	257.5
19.4	258.6
732.0	258.0
1005.0	258.0
1253.0	258.0
1446.0	258.0
1940.0	258.0
72.6	259.4
356.0	259.0
374.0	259.5
466.5	259.0
578.0	259.0
945.0	259.0
1829.0	259.0
2027.0	259.0
93.0	260.0
277.0	260.0
632.0	260.0
832.0	260.0
962.0	260.0
1477.0	260.0
446.0	261.0
706.5	261.5
1074.5	261.0
1104.0	261.0
1511.5	261.0
1880.0	261.0
1916.0	261.0
245.5	262.5
503.5	262.0
649.0	262.0
818.0	262.0
859.0	262.0
1162.0	262.0
1462.5	262.5
1579.0	262.0
1663.0	262.0
214.0	263.5
295.0	263.0
518.0	263.5
775.0	263.5
789.0	263.5
1015.0	263.0
1045.0	263.0
1134.0	263.0
1268.0	263.0
1958.0	263.0
551.4	264.6
594.5	264.0
897.5	264.5
977.0	264.5
1031.0	264.0
1551.0	264.0
1648.0	264.0
152.0	265.0
608.0	265.5
1305.5	265.0
1322.5	265.5
1706.0	265.0
33.5	266.0
309.6	266.6
665.0	266.0
757.0	266.0
845.0	266.0
1241.0	266.0
1414.0	266.0
1685.0	266.0
227.5	267.5
405.0	267.0
721.4	267.6
1087.0	267.5
1180.4	267.4
1493.0	267.0
1758.0	267.0
1778.0	267.0
1899.0	267.0
1989.0	267.0
342.0	268.0
534.0	268.0
741.6	268.4
923.0	268.5
1063.0	268.0
1340.0	268.0
1361.5	268.5
1378.4	268.4
1525.0	268.0
1722.5	268.0
477.0	269.0
681.0	269.0
885.0	269.0
1283.0	269.0
1622.5	269.0
1816.0	269.0
1864.6	269.6
2012.0	269.0
107.0	270.5
167.0	270.0
256.5	270.5
324.5	270.0
1117.5	270.0
1147.0	270.0
1739.0	270.0
1797.0	270.0
57.0	271.5
389.6	271.4
427.0	271.0
492.0	271.0
640.0	271.0
1227.0	271.0
1393.0	271.0
1601.0	271.0
190.0	272.0
282.5	272.0
462.0	272.0
804.6	272.4
1844.0	272.0
2036.0	272.0
266.5	273.0
622.0	273.0
952.0	273.0
1261.0	273.0
1566.0	273.0
1935.0	273.0
1974.0	273.0
204.0	274.0
699.0	274.0
825.0	274.0
989.0	274.5
1294.5	274.5
1446.0	274.0
1475.6	274.4
1876.4	274.4
4.6	275.4
20.0	275.0
88.5	275.0
157.1052632	275.5789474
376.0	275.0
441.0	275.0
767.0	275.0
870.0	275.0
910.0	275.5
968.0	275.0
1193.0	275.0
130.5	276.0
511.0	276.0
782.5	276.5
1006.4	276.4
1106.0	276.0
1511.0	276.0
1543.0	276.0
72.5	277.0
544.5	277.0
652.5	277.0
1077.0	277.0
1132.5	277.0
1210.0	277.0
145.0	278.0
243.0	278.0
855.5	278.0
1162.4	278.4
1589.5	278.0
1675.6	278.4
1913.0	278.0
[truncated: 21,614 more rows]
