# Supplementary material for: Intervisit Reproducibility of Foveal Cone Density Metrics
Source: Transl Vis Sci Technol. 2024 Jun 24;13(6):18. doi: 10.1167/tvst.13.6.18 (PMC11205225; doi:10.1167/tvst.13.6.18)
Supplement: Supplement 3 [file tvst-13-6-18_s003.zip › JC_11068_visit1_300um_coords.csv]

509.0	776.0
328.0	766.0
620.0	778.0
765.5	187.0
55.0	726.0
88.67110626390902	442.3324031703462
308.0	766.0
392.0	774.0
484.0	766.0
257.0	768.0
198.14581822819673	571.246549969414
299.0	772.0
200.3952190867644	521.6011516480182
533.4	797.4
10.0	686.0
737.0	45.0
52.52057832554612	312.05408550567984
152.6	756.4
725.0	801.0
66.16228698153212	506.4484338534804
685.5	800.5
105.0	726.0
431.0	756.0
497.0	752.0
502.0	746.0
308.0	758.0
218.0	766.0
454.0	746.0
392.0	750.0
4.0	694.0
378.93200407994317	408.0806197784003
232.0	726.0
487.0	740.0
825.0	821.0
472.8553213305274	420.4466991656246
53.0	758.0
291.48615698457166	391.00365300556683
510.0	730.0
404.84188470079397	379.2264345415437
590.0	828.0
251.7380446684937	318.5737594518248
63.0	774.0
367.0	716.0
457.0	720.0
420.0	726.0
570.0	832.0
542.3409102682637	388.059348389561
563.8343339651058	485.8102616409528
385.0	712.0
115.0	750.0
511.0	716.0
201.0	730.0
630.0811878252357	349.1945274582848
602.4047244347814	582.6778835075427
755.0	839.0
695.0	835.0
321.22363360622995	557.0624333482925
295.0	724.0
50.0	766.0
280.0	694.0
79.0	662.0
31.0	774.0
585.2293013417996	846.8090648203313
289.5	695.0
230.0	686.0
170.0	678.0
497.0	704.0
643.0	855.0
93.10466157710448	654.8020154873283
314.1573025278161	330.939838839049
93.5	674.0
308.0	702.0
370.0	706.0
434.0	698.0
446.0	698.0
343.60034868787386	446.0621493248748
20.0	750.0
397.48112316077953	436.64037455365633
115.27243814308174	266.3543615081267
244.0	702.0
192.0	710.0
734.0	860.0
354.7887062286958	451.95075855688634
518.7259716438679	741.767908169239
338.0	690.0
202.0	694.0
112.0	646.0
466.20539331832174	685.4958599632968
859.0	863.0
219.0	698.0
383.0	668.0
372.4186463084179	699.4786113356824
392.0	670.0
374.0	666.0
505.7120247877699	452.45958035135527
681.0	51.0
170.0	646.0
88.0	694.0
486.98798348735505	422.8021428584292
89.0	710.0
525.2639434954301	477.86063917773714
621.5	213.0
280.5922299053503	343.0114877646727
275.0	676.0
538.2188838058555	373.33782530953215
495.0	660.0
239.0	674.0
410.0	658.0
521.0	52.0
235.0	666.0
46.0	710.0
731.5366266772495	685.4958599632968
522.0252084178238	510.54242041540124
801.0	52.0
340.0671831486669	408.3750502400009
397.18669269917893	488.1657053337574
437.98138196225415	405.8468783943714
304.73552775659766	358.32187176790273
452.0	3.0
623.0	651.0
87.0	862.0
841.0	37.0
244.67171359007983	259.3932366701087
256.0	3.0
25.0	830.0
575.0	659.0
843.0	671.0
759.0	667.0
818.0	672.0
408.62393425826247	369.3484298975169
865.0	38.0
221.41170712363422	344.4836400726756
251.0	858.0
241.0	858.0
300.0	862.0
754.0454459596264	561.0152684774245
770.0	688.0
781.0	689.0
346.0	866.0
664.3512115465185	218.94942392857538
722.0	680.0
765.0	681.0
713.5	162.0
661.0	681.0
355.0	860.0
784.0	678.0
247.0	850.0
532.0	690.0
580.3224398147381	413.6747985488113
234.0	846.0
636.0	690.0
550.8793936546804	345.6613619190779
679.0	699.0
449.1532574983392	769.051325481211
51.0	3.0
146.0	862.0
392.0	854.0
450.0	858.0
691.0	695.0
12.0	806.0
212.81065503338166	31.71697262516746
707.0	695.0
762.9125565860173	784.3982477191953
742.0	708.0
235.83879974206252	373.33782530953215
598.0	708.0
621.0	713.0
373.0	832.0
26.5	3.0
145.0	810.0
393.5	839.0
600.0	718.0
796.3347427931831	484.96274272030246
220.0	822.0
514.9588773394099	531.4469831890423
430.7369508127581	639.7961359657436
403.6	505.4
618.0	720.0
317.1697262516746	75.02939760792303
500.0	830.0
383.0	836.0
266.0	842.0
414.0	818.0
352.0	814.0
149.0	826.0
279.0	812.0
593.5718105867641	514.9588773394099
48.0	806.0
165.0	826.0
157.0	834.0
574.139400121126	562.0677511955023
73.0	782.0
422.0	810.0
822.0	732.0
69.0	790.0
326.0	818.0
310.035276065408	591.8052278171606
665.0	42.0
107.0	782.0
854.6530472975232	524.8647405390616
400.0	806.0
15.0	854.0
857.0	757.0
529.0	43.0
125.0	830.0
839.6	518.4
619.0	759.0
632.0	758.0
521.4363474946226	456.66164594249557
436.0	790.0
75.0	814.0
358.0	778.0
821.0	761.0
286.0	786.0
763.0	775.0
137.0	802.0
434.0	778.0
368.0	790.0
487.00899901870037	686.8600308288953
553.0	44.0
146.4	783.6
330.0	786.0
257.0	792.0
320.6347726830288	500.23735425938105
466.4	408.6
623.0148567468218	545.8740758074706
684.4727318140978	469.6158204823182
170.0	3.5
630.6700487484369	336.82844807106056
358.61630222950333	380.40415638794605
518.7259716438679	116.97765172508
122.0	3.5
471.97202994572564	586.2110490467496
641.0	65.0
478.0503308555401	355.8598728443315
727.5	273.0
424.52997662596295	462.88663240883506
670.4899804417121	407.88708881398156
244.86867037494878	683.1085609484992
825.0	65.0
331.6	441.4
555.295850578689	560.0067379642983
766.6640264664135	807.9301951507712
521.2930578789873	351.4959279153598
593.0	68.0
703.2300812160786	793.6064010619858
543.5	293.0
73.66522674232442	760.5252575712198
327.1122428382415	355.3775671518969
749.611890646431	620.0156584145639
443.5354936900364	356.6533173768718
745.0	53.0
831.5882352941177	502.94117647058823
329.6	339.4
555.5902810402896	360.97174592230795
392.0	4.0
241.0599254348502	202.58719179960065
837.3534673823171	701.1655443459017
436.79121516344367	371.7287634951378
696.5	13.0
809.0	54.0
785.0803331519945	476.7777175267109
343.30591822627326	308.8575542190057
861.4739016255162	748.9298052136317
683.4496036648989	617.6283593997664
384.52618285035413	412.49707670240895
575.0226915059277	478.44950010093834
388.4476539792015	191.32496390020373
211.98993235241574	530.5636918042405
631.2700680557524	748.588762497232
664.692254262918	330.1293494748613
386.58719608155815	350.9611102278883
199.16894637739566	410.2743878287791
618.3104448325656	828.3927581347501
511.9407403910141	768.5853082253153
84.57859366711322	740.74478002004
593.0	59.0
673.0	59.0
288.18109535770435	814.7510494787641
480.5	62.0
805.2018534195739	819.1846047919596
707.3225938128744	433.80633526035496
249.97146189889023	579.7335788915369
842.2975834001409	95.73606470876734
325.95	462.1
737.0	92.0
444.29556655527136	520.5530561098209
652.7557591889304	551.1250297018346
625.0	93.0
406.8639606647826	650.7095028905325
635.3809361340461	575.0226915059277
234.29634616655963	593.0732838189915
865.0	96.0
484.2806572875032	126.18580506787055
503.37904940588356	721.6463879016596
418.14526864874625	340.3877044597954
753.0	98.0
685.4958599632968	837.6009114775406
101.96619613817882	301.3249067935627
617.0	99.0
761.0	100.0
183.8220241394114	615.5821031013685
825.664416403553	679.357091068103
428.0633253055002	378.4730420217305
835.2136124627432	325.69579416166584
405.6	307.4
295.01932252377856	341.5393354566698
640.4782213985429	746.2014634824344
721.0	103.0
651.7326310397314	613.8768895193703
846.3427692329057	314.6255647705969
569.4285127355167	527.6193871882348
98.56134503949889	335.5860329372557
681.0	107.0
352.2971260408386	622.7440001457611
421.62442101202686	286.77526959896244
402.7714480679868	775.872179809204
414.8525203952136	520.8474865714214
415.4	718.6
117.31869444147964	469.6158204823182
684.8137745304974	768.3692400484117
534.9801487282492	283.83096498295663
239.9608262044706	484.0436788713493
167.79301646862785	307.6205301924844
165.9977388318109	129.67732595937252
605.0545985891866	475.7996259465331
492.8765927193666	420.7411296272251
356.4	736.6
722.6695160508586	553.8533714330318
611.2376382827987	506.42039395299315
381.28575693480883	718.2359607376632
503.4760893369874	484.63253979455044
560.3011684258988	499.0596324129787
227.47549183856663	835.5546551791427
625.0	82.0
252.32690559169487	463.72797702090946
92.0	6.0
668.1026814269146	414.3669004255749
664.3512115465185	338.3143746684529
570.3118041203185	361.5606068455091
750.2939760792302	498.94549409268814
557.2637985970283	679.6981337845027
283.2421040597555	590.3330755091578
496.40975825857356	558.829016117896
555.578947368421	263.89473684210526
340.0	5.5
673.9004076057087	418.4594130223707
186.89140858700827	495.194024212292
572.9616782747237	331.82313022385074
311.0309573564809	796.3347427931831
381.5818782343483	438.70138778486034
531.5	375.0
298.4123768496938	192.34809204940268
218.17297204602787	337.12287853266116
733.5	378.0
500.53178472098165	524.675082572229
636.892036114194	684.0858708297835
581.794592122741	426.04087793603554
689.0	125.0
834.5	541.0
569.1340822739162	562.951042580304
633.0	127.0
581.0	127.5
90.71736256230693	332.51664848965885
588.5664927395543	415.44138131841476
712.5	551.0
746.0	548.5
350.25086974244067	691.97567157489
669.0	131.0
860.0	570.5
325.34566006863804	374.5155471559345
574.5	569.0
162.33633300623345	332.8576912060585
784.739290435595	410.61543054517875
825.0	134.0
851.0	133.5
364.50491146151484	505.2426721065909
652.0	578.5
546.7573671922722	386.2927656199576
617.0	138.0
633.0	138.0
586.0	588.5
795.9937000767834	248.27909753894528
697.0	140.0
562.0	588.5
476.0667195241893	373.31565256021844
859.768688043518	614.5589749521695
536.7652262635235	305.8728672942916
857.0	142.0
661.0	143.0
480.0339421868909	395.13537720507713
809.0	146.0
241.72740897407408	540.8687579602607
359.80006580163086	29.67071632676956
709.0	619.5
330.1293494748613	666.3974678449164
725.0	643.5
486.4692527741311	865.3918763424853
763.5	447.0
468.0	638.5
608.8821945899941	242.31626989727522
456.6561972591315	741.4268654528394
273.23146836533584	398.9532754687824
393.65352715997204	394.5368185447737
241.1385480508729	455.4839240960933
440.3617155598751	316.98109074985604
537.0	111.0
288.0	598.5
721.0	112.0
422.5	603.5
467.5695641839203	657.8713999349251
612.8537613701712	198.48686094459637
416.55837958366567	353.0828169804404
577.3781351987324	357.438580383101
174.9549135130205	588.9807712221957
338.0061699174629	434.57936132245226
70.0	8.0
295.0	584.5
464.50017973632345	783.3751195699963
256.7433625157035	568.545221350715
607.4100422819912	521.1419170330221
356.5	134.0
480.8273867194312	305.47614502802145
332.0	574.5
753.0	118.0
70.0	518.5
313.0	556.5
537.0	120.0
729.0	120.0
313.5120828342153	399.65278291006996
654.224485676483	303.8522363717959
60.0	550.5
589.0	121.5
625.0	122.0
633.9984097869495	661.9639125317209
679.0160483517034	333.1987339224582
295.9026139085803	369.80465977032526
284.6444208817762	298.36546574469736
862.0	787.5
720.2822170360611	546.3504316722394
199.0	753.5
720.0	781.5
78.0	733.5
469.61658625292097	441.64569240086615
281.0	775.5
461.4307952887266	775.872179809204
378.04871269514143	556.1791419634908
597.104976125971	419.8578382424234
833.0	194.0
732.5	794.0
525.5	801.0
432.81277855284884	272.9370379037353
366.5659246927189	485.8102616409528
325.5	181.5
653.0467638300807	278.23678621254567
415.0	747.5
411.6385586943777	4.774598029595102
856.5	798.0
761.0	196.0
491.11000994976314	490.8155794881626
365.5	734.5
266.0	729.5
693.0	824.5
597.0	199.0
422.5519256191665	851.2426201335267
250.0	10.0
767.5	827.0
513.0	200.0
293.5471702157757	487.5768444105562
6.094308988327361	761.4301347769009
448.0	717.5
134.0	10.0
464.02240748251	582.3834530459421
687.5421162616947	757.455873123623
434.5	171.0
786.0	831.5
565.5	841.0
782.0	851.5
683.5	847.0
533.0	203.0
388.6482093127622	340.3616136102675
602.6498135871254	62.9553823122265
384.0	9.5
428.39632162884016	438.1125268616592
332.0	709.5
617.0	206.0
572.5	858.0
848.0	12.0
601.9403944453825	765.2998556008149
147.4	398.4
849.0	210.0
330.5	680.5
713.0	860.5
641.0	210.0
665.0	210.0
452.24518901848694	446.0621493248748
480.0	9.0
328.5	158.0
829.0	213.0
172.90865721462262	637.0677942345465
213.4	394.4
103.0	9.5
335.0618653014571	398.9532754687824
773.0	211.0
781.0	211.0
665.3743396957174	481.8933582727056
565.0	215.0
847.8321929695302	533.0497657326531
464.5	156.0
511.5	658.5
214.0	9.0
170.0	661.5
180.0	661.5
114.0	12.0
784.0572050027956	460.066624423128
289.5	211.5
360.38288499910675	547.9350890386746
372.7596890248176	599.8941381469846
553.0	158.0
651.0	662.5
17.0	813.5
425.6829917078793	400.29276666658916
776.0	9.0
770.0	663.5
621.0	159.0
561.0	160.0
860.0	665.5
236.1332302036631	527.9138176498353
528.0975237389954	458.20687222932423
631.6111107721521	671.5131085909111
627.0	686.5
635.0941757440763	799.1489345173161
704.0	685.5
247.4	358.4
728.0	701.5
460.40766713952763	734.6060111248463
540.0	697.5
284.5	204.0
325.64009053023864	321.22363360622995
752.0	9.5
807.4	163.6
829.0	167.0
573.0	169.0
470.5	203.0
268.0	829.5
17.0	12.5
579.4391484299364	303.8522363717959
419.8578382424234	253.79905789969774
160.97216214063485	389.47078212840046
391.88694439036857	557.3568638098931
336.5	196.0
621.0	175.0
339.4783222254658	339.4783222254658
442.5	195.0
515.5	735.0
271.0	819.5
568.0	10.0
665.0	176.0
434.48842069315424	228.15757727136594
760.0	749.5
848.8553211187292	613.1948040865709
484.5	192.0
87.0	829.5
725.5	745.0
200.87415995939392	401.74831991878784
760.0	757.5
278.53121667414626	459.6059505585014
321.5	782.5
637.0	183.0
676.5	762.0
833.0	182.0
658.0	775.5
572.3728173515225	347.42794468868135
857.5	765.0
741.0	253.0
64.0	14.0
7.0	13.0
657.0	254.0
603.0	255.5
316.21831575902013	465.7889902521135
665.0	260.0
340.5	244.0
562.0	258.5
685.0	258.0
693.0	258.0
789.0	258.0
274.1147597501376	462.55025517450713
52.0	14.0
587.0	263.0
815.0	269.0
510.6	667.6
721.0	268.0
296.0	14.0
499.8700555003988	322.5352024776383
30.0	13.0
783.0	265.0
765.0	270.0
830.4	471.6
440.0	14.0
436.5	236.0
540.2798970370595	417.50239454961877
91.05840527870659	619.3335729817646
459.0170896353002	458.42822871209904
564.0	281.5
745.0	284.0
785.0	288.0
677.0	282.0
480.18814469070736	718.2359607376632
646.4	491.6
625.0	288.0
745.0	292.0
841.0	296.0
234.0	13.5
548.8183804234764	281.7699517517526
328.28996468464385	327.70110376144265
149.37670978304675	120.04703617267684
707.0	295.0
662.4131075991505	470.65012661959986
706.2994656636754	462.7949661543252
266.5	223.0
332.0	13.0
629.0	298.0
403.0753019311905	546.4629367306717
683.4496036648989	224.40610739096977
78.0	13.5
690.9525434256911	430.7369508127581
270.2871637493301	365.9770637695177
425.962352783163	842.0344667907361
761.0	304.0
561.7086936969082	783.0321451795652
715.0	303.0
246.4382963596833	480.51051333214235
528.0	17.0
753.0	308.0
144.0	13.0
529.0	308.0
733.0	306.0
543.0	309.0
329.4676865310461	526.1472348802318
222.58942897003652	330.35097791584786
365.9770637695177	302.9689449869942
185.52723772140968	402.4304053515871
837.0	221.0
297.3747662165832	453.7173413264898
90.0	16.0
133.0	301.5
573.0	221.0
474.0	309.5
591.0	222.5
809.0	220.0
701.1838249176807	777.5773933912022
450.6764944828992	352.6860947141702
602.699154896382	453.1284804032887
735.970181990445	482.57544370550494
721.0	224.0
434.0	305.5
583.1830450434016	101.63072948709573
793.0	224.0
442.5289837856679	488.7545662569585
617.0	228.0
545.0	228.0
352.0	16.0
387.5	297.0
803.0	227.5
119.6	838.4
642.4472672124599	295.01932252377856
701.1655443459017	161.35796821806326
553.0	232.0
537.0	232.0
825.0	234.0
419.48254117156966	739.0395664380418
418.5	282.0
741.0	235.0
861.0	233.0
497.5813232270895	737.6753955724432
507.0	280.5
721.5	57.0
841.5	57.0
397.9968500383917	691.97567157489
260.57095851651104	338.0061699174629
656.0	14.0
499.2637123538396	369.82497211395525
386.0	269.5
481.6882351785447	475.210765023332
41.0	15.0
689.0	240.0
741.0	243.0
458.61093980830236	293.1777547736466
412.5	268.0
69.57271414552862	540.8937482098451
376.5	256.0
408.2281315303812	217.5852530629768
72.64082574487672	72.64082574487672
260.8653889781116	494.9376059505706
576.0	14.5
549.4198161198364	674.2414503221083
205.98980070538866	275.5625148509173
603.0	383.0
819.0	387.0
480.80494379374295	230.8334818948527
478.44705312181026	288.81380984467484
817.0	380.0
242.0	363.5
619.0	387.0
597.9882675107727	329.7621169926467
540.2798970370595	585.9166185851491
606.0	388.5
687.201073545295	329.447264042062
756.2736767437082	329.6347260866281
363.0	364.5
330.64540837744846	290.30843513816933
448.0	21.0
22.0	19.0
599.0	393.0
584.0	395.5
751.0	393.0
557.0	398.0
819.0	403.0
664.0101688301188	490.7604688990965
216.22108219737817	715.8486617228656
72.0	21.5
426.4764362404196	316.5843684835859
608.0	23.0
576.0	23.0
571.0	403.0
835.0	399.0
43.0	375.5
831.1210998659474	388.10661126280183
424.0	351.5
647.0	405.0
531.0	407.0
661.9639125317209	516.3386726290703
152.0	359.5
493.5	347.0
211.0	357.5
484.96274272030246	617.9694021161661
214.0	19.0
108.0	323.5
249.5	332.5
338.30060037906344	516.7254601090134
699.0	419.0
534.0	420.5
476.0	19.0
572.3728173515225	293.25273975417514
603.0	423.0
719.0	425.0
384.0	19.0
642.0	422.5
560.6742257610248	595.8016255501888
308.0	335.5
383.05403054235126	404.54745423919337
574.139400121126	384.8206133119547
548.5239499618757	288.2474219069653
815.0	437.0
273.5	327.0
797.357870942382	440.96823230474763
663.0	437.0
209.0	317.5
613.5930819756034	572.6672478131231
524.0	437.5
356.5	316.0
421.0	318.5
621.0	438.0
452.0	319.5
539.985466575459	477.86063917773714
384.8206133119547	321.81249452943115
393.06466623677085	576.20041335233
199.16894637739566	546.6914743886391
751.0	317.0
108.0	427.5
258.5	442.0
609.4710555131953	545.2852148842694
804.0	317.5
709.0	318.0
563.8343339651058	578.5558570451346
326.0	429.5
709.5	76.5
460.0	435.5
606.8211813587901	464.6112684057112
484.0	25.0
413.0	430.5
412.0	25.0
715.0	327.0
433.5	427.0
801.1093408227781	456.6561972591315
100.0	439.5
11.0	22.0
334.0	425.5
551.0	337.0
616.0	19.0
779.0	343.0
587.0	339.0
579.0	343.0
261.4542499013128	482.2770961017458
559.1234465794965	293.25273975417514
60.0	22.0
273.5	407.0
206.69018404360534	336.82844807106056
34.0	22.0
164.0	23.0
266.45956774852255	495.82089733537236
625.0	356.0
355.6719976134975	403.95859331599223
307.0	396.5
635.0	359.0
444.5899970168719	442.2345533240673
114.0	22.0
853.4	115.6
568.545221350715	500.23735425938105
124.0	411.5
281.7699517517526	480.21608287054175
632.0	21.0
747.0	371.0
132.0	22.0
296.0	22.5
608.0	367.5
435.0	388.5
557.0	370.0
339.0	392.5
783.0	377.0
764.0	373.5
511.7201422618036	548.5239499618757
124.0	23.0
485.5	383.0
232.5911325845614	671.5131085909111
144.0	22.5
284.0	22.0
640.0	379.5
274.7036206733387	454.60063271129155
351.0	384.5
500.0	511.5
550.0	513.0
443.70670563207017	506.1259634913926
395.5	509.0
377.5	511.0
574.0	521.0
450.8134878070124	817.5770033110225
857.0	512.0
805.0	516.0
599.0	522.0
336.60916108645466	216.90316763017748
541.1631884218613	497.2930496433753
669.0	524.0
637.4	106.6
622.4	525.4
54.4	287.6
864.0	543.0
122.0	483.5
809.0	544.0
825.0	544.0
518.0	537.0
540.5	538.5
597.0	540.0
780.0	531.0
565.0	540.0
714.0	541.0
383.5	501.0
142.0	511.5
808.0	535.0
799.5	130.5
394.731214629891	591.1599598847972
600.0	31.0
681.0	552.0
394.5368185447737	382.1707391575495
43.0	29.0
310.0	489.5
517.3143210322146	481.9826656401452
562.0	557.0
55.5	495.5
741.0	556.0
547.0	558.0
753.7044032432268	609.1022914897751
368.0	28.0
654.0	569.0
517.9031819554157	489.93228810336086
526.4504473404993	337.61064859590425
100.0	29.0
565.0	572.0
226.0	487.5
496.0	479.5
455.5	481.0
539.985466575459	547.640658577074
134.5	462.5
705.9584229472757	424.25713920116476
862.4970297747152	458.7024535575294
413.9692290104119	574.7282610443272
318.5	474.0
518.0	585.0
250.0	27.0
803.0	582.0
728.0	591.0
477.45980295951017	639.1140505329444
848.0	583.0
285.5	463.0
858.0	605.0
819.0	606.0
734.5	600.5
135.0	473.5
242.5	474.5
720.0	607.0
713.0	608.0
675.0	606.0
737.3343528560436	568.8592509546164
210.5	450.5
156.0	26.0
79.0	27.5
545.8740758074706	417.20796408801823
581.0	620.0
344.99662940431483	518.4500842764731
672.0	35.0
454.26889824433397	106.74637023309049
829.4	92.6
622.0	625.0
3.5	29.0
858.0634744615197	426.6444382159623
681.0	632.0
88.0	27.0
737.0	632.0
850.0	637.0
607.0	634.0
370.37239001002	656.5072290693265
639.0	634.0
783.5	641.5
477.80084567590984	755.7506595416247
628.3146050556322	329.7621169926467
349.0	450.5
481.6882351785447	562.3621816571028
27.0	28.0
17.0	31.5
510.0	643.0
24.5	575.0
384.0	36.0
202.0	35.0
730.0	446.5
444.0	631.0
265.0	637.0
7.0	535.0
305.0	637.0
745.0	452.0
273.52589882693644	577.0837047371317
393.0	621.0
183.0	635.0
562.951042580304	431.6350567064465
565.6009167347092	328.878825607845
599.2120527141852	607.3970779077769
197.0	643.0
456.0	623.0
166.0	631.0
190.0	36.0
62.0	599.0
499.0596324129787	469.02772532971983
599.0	461.0
564.7176253499075	357.1441499215004
138.0	32.0
768.0	467.5
74.0	631.0
379.2264345415437	392.1813748519691
648.4	848.6
82.5	635.0
13.0	527.0
128.0	583.0
110.0	36.0
506.0	603.0
35.0	623.0
5.797726178794052	317.5107689680743
92.0	639.0
707.6	851.4
354.7887062286958	409.2583416248026
821.0	466.0
719.0	473.0
102.0	623.0
35.5	631.0
233.0	603.0
652.4147164725307	702.2069530668796
54.0	631.0
538.1654064786479	611.4895905045727
743.0	477.0
68.54958599632967	808.6122805835704
458.0	579.0
18.075263969181457	210.76439873498379
646.9580330101363	620.3567011309635
255.0	595.0
124.13954876947264	435.85259155875286
91.0	535.0
599.0	481.0
777.0	484.0
199.0	555.0
32.0	519.0
97.0	543.0
255.0	555.0
88.0	543.0
54.0	30.0
588.8609232011548	382.75960008075066
813.0	482.0
557.0	486.0
851.0	483.0
228.5	549.0
402.0	555.0
62.0	543.0
633.0	488.0
571.1950955051202	577.0837047371317
185.86828043780932	25.23716101357411
151.0	563.0
470.0	555.0
332.0	31.0
735.0	489.0
514.6644468778094	461.07810286650425
655.0	489.0
300.0	551.0
676.0	493.5
164.0	575.0
190.0	575.0
506.10739113708075	181.09368240821422
352.0	559.0
223.72402195817048	718.5770034540628
859.768688043518	361.1642366672295
130.0	575.0
98.0	519.0
249.0	563.0
628.2086226455081	306.7057087005906
271.0	529.0
503.0	545.0
170.0	519.0
522.4	305.6
423.0	545.0
260.0	535.0
396.0	543.0
153.0	523.0
93.0	575.0
168.0	527.0
311.0	545.0
51.5	551.0
599.6	791.4
619.0	503.0
627.0	503.0
471.32103406431645	611.148547788173
639.5083066502666	242.13608581625576
262.0	515.0
270.0	515.0
94.0	551.0
63.0	575.0
280.0	30.0
823.0	509.0
181.7757678410135	531.0035094342552
420.7411296272251	388.94263977436276
306.0	523.0
364.50491146151484	368.9213683855235
164.0	543.0
648.0	511.5
472.0	519.0
448.0	30.0
11.0	38.5
691.0	784.0
363.0	763.0
793.0	790.0
502.5	770.0
499.8700555003988	352.28937244790006
723.0	792.0
56.0	717.0
426.0	761.0
535.0	788.0
264.0	773.0
354.0	769.0
321.51806406783055	446.651010248076
550.5	794.5
342.0	745.0
171.0	761.0
252.0	44.0
603.0	800.0
842.3755095071358	394.24538015799556
576.0	805.0
666.0	807.0
87.0	725.0
796.0	801.0
517.0	810.0
376.0	733.0
94.0	765.0
427.2185997824378	424.56872562803267
277.4	226.6
24.5	38.0
852.0	825.0
410.43606347120493	509.36469856899896
720.2822170360611	592.3911983861923
506.0	737.0
585.0	814.0
145.0	721.0
775.0	812.0
298.0	737.0
94.0	773.0
564.4256956414209	615.9231458177682
19.0	677.0
522.5	197.5
477.0	727.0
444.0	733.0
53.0	749.0
85.0	749.0
210.0	42.0
347.0	715.0
464.5	726.0
496.40975825857356	550.5849631930798
836.0	841.0
308.0	717.0
118.0	43.0
724.0	841.0
592.0	48.0
487.0	715.0
363.0	723.0
528.4340586718502	365.77792950108545
758.4790012728218	736.9933101396439
61.0	765.0
663.0	836.0
743.0	836.0
184.0	685.0
418.0	705.0
625.0	846.0
318.5737594518248	363.9160505383137
355.0	699.0
425.0	703.0
468.0	709.0
490.8155794881626	447.5343016328777
624.0	49.0
382.0	697.0
216.99525019962556	246.4382963596833
31.0	765.0
680.7212619337016	272.8341731197201
407.0	699.0
844.0	849.0
212.0	685.0
718.0	851.0
363.9160505383137	262.3375412861145
194.0	685.0
46.5	37.5
464.0	693.0
14.698039324789518	763.9395561250357
84.0	645.0
743.0	860.0
580.0	865.0
450.5	682.0
364.0	39.0
135.0	705.0
403.0	683.0
399.1025998677787	312.61714582088433
78.0	37.0
127.0	645.0
196.0	653.0
304.0	661.0
216.99525019962556	240.25525666607118
100.0	709.0
160.0	37.0
327.0	675.0
413.34377227637594	53.88474919114472
257.0	671.0
42.0	693.0
737.6753955724432	262.26184891133096
198.14581822819673	723.0105587672582
16.5	741.0
279.414508058948	503.770519798588
37.5	39.0
128.0	661.0
62.0	40.0
80.0	685.0
262.0	649.0
472.0	653.0
36.0	701.0
484.0	36.5
554.7069896554879	427.2185997824378
90.47826086956522	584.0869565217391
228.77246866364865	400.4254277767853
325.69579416166584	701.8659103504799
356.26085853669866	456.95607640409617
733.0	650.0
41.948254117156964	616.2641885341677
649.0	646.0
535.5750594647129	328.08931420542046
480.0	52.0
684.0	657.0
18.0	48.0
826.0	647.0
206.0	51.0
106.0	853.0
697.0	662.0
72.5	849.0
30.0	47.0
567.0	668.0
5.0	789.0
57.0	50.0
818.0	663.0
687.0	676.0
108.0	49.0
797.0	666.0
590.0	675.0
606.0	675.0
84.0	853.0
6.0	48.0
726.0799432148551	617.2873166833667
161.0	849.0
229.0	857.0
516.0	681.0
138.0	845.0
556.4	582.6
523.7917911874273	493.1710231809672
207.0	857.0
656.0	39.0
662.0	691.0
428.69075209044075	431.6350567064465
232.0	49.0
811.0	680.0
496.0	861.0
253.5	843.0
643.3305585972616	536.1578705746515
826.0	703.0
329.0	847.0
189.9607930346051	566.1309092234192
255.56564066930122	428.69075209044075
626.5	165.5
319.0	843.0
443.0	851.0
412.0	853.0
136.0	861.0
186.0	861.0
378.343143156742	309.4464151422069
309.0	847.0
197.5	859.0
522.0	703.0
605.0	706.0
469.0	847.0
316.0	853.0
557.0	706.0
384.0	845.0
394.6	255.4
414.3669004255749	567.8361228054174
82.0	797.0
460.59455113965316	343.16476032368644
807.0	724.0
574.0	715.0
124.5	801.0
79.0	805.0
647.0	724.0
573.5	721.5
427.0	827.0
478.0	833.0
160.0	47.0
848.0	717.0
236.0	813.0
769.0	718.0
787.0	736.0
397.0	823.0
31.375929908767812	397.65580732199203
284.0	47.0
37.0	805.0
200.0	829.0
132.0	837.0
45.0	46.0
186.0	48.0
195.75851921339915	450.5174283639378
581.0	746.0
490.0	809.0
651.7326310397314	759.5021294220209
464.0	46.0
676.0	745.0
410.0	809.0
488.0	46.0
135.0	785.0
341.0	807.0
351.2739978916396	655.8251436365272
698.0	759.0
78.0	48.0
361.0	807.0
326.0	809.0
174.0	45.0
594.0	759.0
243.0	777.0
397.0	799.0
770.0	751.0
57.0	813.0
218.0	805.0
208.0	805.0
243.0	809.0
436.0	45.0
550.0	763.0
148.0	45.5
384.0	789.0
594.0	767.0
100.5	825.0
810.0	775.0
224.0	797.0
241.0	801.0
296.0	45.0
696.4092268880855	486.6679563023007
493.9192215063464	334.83359273201313
204.0	797.0
593.0	774.0
80.0	821.0
132.0	59.0
437.98138196225415	344.7516493887671
374.2211166943339	356.84971945989986
170.1803154834254	76.05252575712197
792.0	61.0
378.93200407994317	340.6560440718681
63.0	57.0
366.5659246927189	555.5902810402896
601.2270025883792	270.58159421093063
254.97677974610005	236.1332302036631
188.0	60.0
540.5	262.0
810.5	259.0
488.2943275877477	600.4954631952019
86.0	60.0
108.0	60.0
500.0	58.0
661.9639125317209	672.1951940237104
776.0	66.0
424.0	57.0
706.9815510964747	500.6507076746864
120.0	54.5
610.5	283.0
704.0	68.0
373.92668623273335	542.9297711914647
530.26926134264	528.2082481114359
512.0	68.0
742.4499936020383	757.455873123623
96.0	53.5
154.0	56.0
839.3061250595389	660.2586989497227
97.87925960669958	482.91648642190455
792.0	69.0
531.1525527274417	489.0489967185591
594.5	299.0
376.0	54.0
37.0	55.0
109.81575468068733	140.50959915665584
13.0	57.0
704.5	304.0
333.0008520702531	358.9107326911039
292.0	54.5
166.0	54.0
648.0	73.0
581.2057311995399	497.88191056657644
633.0	4.0
544.0	73.0
584.0	73.0
238.0	54.0
27.0	57.0
760.5	312.0
388.0	53.0
432.0	53.0
763.253599302417	349.2277415932417
22.0	65.0
36.5	67.0
109.0	70.0
432.0	74.0
247.0	70.5
446.08387305074234	638.431965100145
162.0	74.0
10.0	66.0
420.0	71.0
555.0014201170884	275.88134251974105
172.2265717818233	474.3904185119133
380.0	69.0
501.1206456441828	431.6350567064465
584.0	55.0
85.26067909991254	768.7102827648114
469.6158204823182	618.3104448325656
276.0	67.0
196.0	69.0
415.0489858583742	598.1889245649863
232.0	63.5
331.82313022385074	431.3406262448459
264.0	65.0
748.9298052136317	492.8067251974944
734.6060111248463	561.0152684774245
460.0	65.0
536.4601928966497	778.2594788240016
529.6242254706606	330.4696478030414
360.0	62.0
428.0633253055002	407.8304897257222
117.0	65.0
249.30222568814423	207.69501428738693
70.0	66.0
238.4886738964677	441.9401228624667
49.0	66.0
634.0356180001862	554.238612891158
651.2801810604773	496.7041887201741
272.9391468247822	590.5353851781043
545.2852148842694	379.2264345415437
621.8371349004195	373.33782530953215
621.542704438819	568.8396518123155
261.1598194397122	363.03275915351196
698.5	383.0
486.4733290014836	820.6498275272775
176.0	87.0
274.6	846.4
27.96550274477131	707.3225938128744
221.0	88.5
231.56800443536244	611.8306332209723
43.0	84.0
760.0	92.0
344.0	87.0
134.0	90.0
652.7523333684802	458.42822871209904
584.4444662771461	448.71202347928
119.36495073987754	857.0403463123207
476.0	87.0
65.0	89.0
808.0	96.0
286.48083913736184	444.00113609367077
607.5	396.5
196.0	84.0
776.5	404.0
88.0	89.0
342.4924005074212	722.739868787314
55.5	87.0
74.0	90.0
116.0	89.0
656.0	96.0
8.0	76.0
372.0	86.0
852.0	95.5
316.0	83.0
19.0	75.0
99.0	87.0
216.99525019962556	499.0596324129787
164.0	86.0
41.0	75.0
63.0	75.0
648.0	101.0
250.0	79.0
299.73020990938784	408.96391116320206
360.67731546070735	490.521149026562
222.0	79.0
750.9760615120296	753.3633605268271
118.0	76.0
732.0	101.5
276.0	79.0
523.4973607258266	525.8528044186313
456.0	79.0
154.0	82.0
600.3437112035774	407.4917588551992
246.91492667334668	655.8251436365272
441.5518823586856	411.4009901221536
336.268118370055	850.2194919843278
562.0383966266234	774.1669662272058
275.2214721345176	617.6283593997664
2.0	87.0
119.02390802347789	203.26145897419147
15.0	84.0
146.0	75.0
673.0	6.0
466.6722816369152	419.8578382424234
328.2027448626556	401.65605500485725
492.0	76.0
712.0	106.0
31.0	84.0
204.0	78.0
628.2006836081555	620.3567011309635
616.0	106.0
295.60818344697975	559.1234465794965
82.0	80.0
612.1209296676004	478.15506963933774
70.0	80.0
746.5	443.0
703.2300812160786	256.4641227325369
107.0	103.0
11.0	95.0
856.0	76.0
214.0	104.0
411.4009901221536	377.6795974891902
477.271778254536	507.3036853377949
444.3786594687441	53.202663758345416
278.0	103.5
492.0	105.0
48.0	103.0
276.9266857165159	178.365340677017
339.4783222254658	428.69075209044075
169.83927276702576	612.8537613701712
16.711093103582854	535.4370647474507
512.0	78.0
118.68286530707825	362.8694502492277
224.0	101.0
236.0	101.0
336.0	102.0
668.7847668597138	485.64482815310174
21.0	93.0
407.1973283935986	558.2401551946948
528.9572531358573	613.5358468029706
364.0	103.0
186.0	101.0
752.0	80.0
601.0	4.5
246.73272682128388	450.77303671048406
384.0	102.0
124.0	105.0
574.3159344170108	760.5252575712198
428.0	101.0
288.0	100.0
766.2261915607738	149.85533311072717
221.7061375852348	518.4920428786169
480.87023012350664	636.0446660853474
2.0	99.0
365.09377238471603	277.05906436614333
836.0	84.5
724.5377291574317	411.7100247569525
318.0	98.5
722.3726560184964	159.5407765433774
214.0	95.0
392.19912385959765	687.5421162616947
168.0	96.0
72.30105587672583	714.8255335736667
178.0	96.0
346.0	98.5
32.0	93.0
429.03173723075986	670.1489377253125
9.0	106.0
384.52618285035413	357.438580383101
252.0	98.0
126.6	592.4
512.5872027486741	841.0113386415372
490.2267185649614	555.5902810402896
800.0	88.0
448.0	94.0
336.0	93.0
306.20768006460054	350.6666797662877
49.0	95.0
91.0	99.0
300.0	94.0
80.0	99.0
232.0	91.0
432.44216439475633	8.185025193591603
475.75458937751193	659.5766135169233
577.0	5.0
69.0	99.0
661.5	369.5
552.0	89.0
196.0	94.0
144.0	93.0
119.0	97.0
267.71853237372534	851.5836628499263
598.8710099977856	663.6691261137191
244.0	94.0
100.0	97.0
562.379439343023	716.5307471556649
111.0	95.0
552.0571155010826	469.91101671452157
698.7965259028831	699.1375686192828
780.0	523.5
132.0	121.0
202.0	120.0
779.9646924059998	728.126199513253
88.0	119.0
320.0	123.0
224.0	120.0
288.0	120.0
808.0	127.0
226.79340640576734	594.4374546845902
31.71697262516746	406.52291794838294
96.0	117.0
693.0	530.5
18.0	113.0
522.8799469440679	361.81070683838385
33.0	119.0
616.0	127.0
655.5	545.0
522.4697870230053	466.98297428855926
302.0	121.5
620.0156584145639	737.3343528560436
728.0	130.0
270.87602467253123	583.5611748923444
547.0	548.5
680.0	128.0
652.0	129.0
776.0	132.0
585.5	551.0
668.4437241433143	384.3551413824057
857.5	31.0
67.6	116.6
105.0	122.0
695.3860987388866	366.96196284602354
29.5	109.0
438.4	122.6
846.8090648203313	422.5519256191665
439.26301872274934	616.946273966967
46.0	122.0
725.0	562.5
849.0	574.5
784.0	136.0
564.0	135.0
234.0	118.0
574.0	136.5
736.0	138.0
708.0	137.0
768.0	140.0
154.0	112.0
324.0	114.0
436.0	114.0
600.9325721267785	591.8052278171606
144.0	113.0
767.0519239182029	243.40874869067093
626.8424527476293	382.46516961915006
174.0	113.0
643.6249890588623	500.23735425938105
379.2264345415437	268.8150114413272
838.0	609.5
429.3727799471595	599.5530954305849
395.42010992957546	268.226150518126
273.1752158361197	771.4386244960085
408.0	112.0
73.0	109.0
566.5	610.0
521.0	8.0
238.0	109.0
581.1367887450039	611.8306332209723
122.0	115.0
288.0	110.0
534.0	617.5
736.0	148.0
42.0	113.0
53.0	115.0
496.89923779429023	785.0803331519945
237.89981297326656	403.0753019311905
416.7541994403724	197.80477551179706
702.7327290578445	145.55069158510486
208.0	111.0
583.0	632.5
546.5	638.0
180.31984830168602	450.2618876081862
351.0	150.5
209.0	619.5
480.0	152.0
459.0076620745725	390.3747100098352
72.0	142.0
458.0	151.0
157.0	147.0
633.0254924412415	448.12316255607885
280.3371128805124	703.2300812160786
520.0	109.0
319.45705083662654	457.8393677888979
568.0	109.0
196.0	146.0
395.2685083071945	627.8596408917558
320.5	8.0
141.0	151.0
328.0	148.0
670.5	461.0
265.57627636372086	464.90569886731174
806.4	377.4
262.0	595.5
153.0	137.0
56.5	148.0
354.19984530549465	370.687951155127
97.0	152.0
78.0	150.0
379.0	140.5
333.8841434550548	560.5955988874994
166.0	591.5
287.069700060563	401.89758008478816
205.27759275311462	680.4024011436787
528.0	113.0
201.0	137.0
614.5589749521695	800.7682981063784
163.0	139.0
2.0	132.0
237.0	137.0
687.5421162616947	685.1548172468971
69.23167142912898	309.6667864908823
327.70110376144265	303.26337544859473
581.8188741778031	669.8078950089129
563.2454730419046	437.8180964000586
486.0	587.5
278.0	563.5
565.012055811508	343.30591822627326
330.0565474542473	387.7649179279605
178.0	130.0
405.4307456239951	486.6935530257545
7.0	144.0
408.3750502400009	421.91885147362746
187.0	129.0
25.0	152.0
95.0	126.0
461.0	133.5
208.0	128.0
220.0	128.0
197.0	129.0
129.0	131.0
124.0	126.0
14.0	152.0
114.0	125.0
15.0	639.5
260.0	130.0
446.0	129.0
508.15364743547866	831.1210998659474
414.0	547.5
149.0	571.5
300.1175904316921	705.2763375144765
158.0	124.0
369.5	532.5
251.4	436.6
323.57907729903457	309.1519846806063
91.5	135.0
70.0	128.0
57.0	136.0
232.60006466445617	408.66948070160146
522.9084998026256	408.0806197784003
527.5	508.5
808.5	45.0
52.0	172.0
104.0	176.0
342.0	183.0
640.0	780.5
167.0	179.0
429.03173723075986	710.3919782604712
390.0	185.0
586.7999099699508	579.7335788915369
196.0	178.0
482.0	183.0
680.0	188.0
480.51051333214235	544.1074930378671
113.0	174.0
159.0	181.0
256.0	178.0
774.5	803.0
185.0	183.0
65.5	712.5
148.0	182.0
325.0	750.5
446.0	181.0
130.0	184.0
308.0	180.0
326.2289514534398	368.6269379239229
395.0	178.5
235.6	181.6
525.8528044186313	286.18640867576124
124.0	170.0
732.0	193.0
436.0	748.5
293.25273975417514	507.8925462609961
568.1771655218171	644.9117767117384
77.75773933912022	333.1987339224582
31.375929908767812	75.02939760792303
189.0	171.0
638.0	810.5
239.0	173.0
457.0	175.5
159.0	171.0
170.0	170.0
726.0	810.5
526.0537250742292	371.33204122886764
249.0	171.0
410.2108233233431	357.8434841756823
772.0	195.0
591.0	819.5
113.0	182.0
425.0	734.5
57.29517635514122	108.7926265314884
318.0	177.0
141.0	173.0
550.5	827.0
791.9011874799876	574.3159344170108
228.1836077404475	532.0358441122434
263.0	714.5
336.0	170.0
23.0	644.5
813.5	826.0
227.0	175.0
74.0	180.0
380.0	172.0
154.0	162.0
191.0	163.0
127.0	160.0
318.0	167.0
36.0	154.0
312.05408550567984	20.46256298397901
756.0	205.0
106.0	158.0
164.0	164.0
210.0	168.0
588.5664927395543	279.1200775973474
305.0299582181982	496.9986191817747
200.0	168.0
468.0	164.0
133.0	167.0
571.4	353.6
820.0	207.0
459.0170896353002	534.0968573434475
694.4	203.6
829.0	865.5
151.0	153.0
44.0	162.0
85.0	166.0
328.28996468464385	584.7388967387468
253.7357810013397	643.2065631297402
525.2768247991432	445.04361051001393
56.0	164.0
314.0	159.0
161.0	155.0
829.4158862839491	661.2818270989216
420.0	158.0
383.3484610039518	528.2082481114359
443.13877142376623	295.95481063753766
123.45746333667334	95.15091787550239
390.0	155.0
672.0	216.0
600.9172662961835	781.669905987998
248.0	160.0
32.0	166.0
364.91570654762563	603.304565310981
366.0	153.0
382.0	153.0
426.0	153.0
176.0	160.0
276.0	660.5
4.092512596795801	513.2692881814735
704.0	154.0
435.462652707254	557.9457247330943
384.0	218.0
165.0	211.0
497.0	217.5
348.0	218.0
400.7251917695889	602.6224798781817
404.13561893358536	10.913366924788804
73.0	210.0
660.5	665.0
47.0	208.0
456.0	214.0
778.0	670.5
80.0	204.0
147.0	215.0
606.5	667.0
432.0	214.0
853.0	673.5
181.0	215.0
89.0	206.0
472.0	212.0
343.77105813084734	661.9639125317209
850.0	662.5
413.08593762561014	396.5978317759778
528.0	160.0
462.2558247129066	550.8793936546804
196.0	852.5
170.0	204.0
412.0	210.0
498.0	209.0
427.2185997824378	575.9059828907294
714.5	679.0
613.0	681.5
863.0	691.5
292.0750179077728	398.36441454558127
314.0	209.0
520.0	164.0
183.0	205.0
662.6459979645202	723.0105587672582
55.0	212.0
480.0	206.0
380.0	204.0
374.5	849.5
2.0	828.5
242.0	210.0
259.0	850.5
519.3094465476365	356.6533173768718
806.5660242851725	242.1403286437516
215.0	207.0
13.0	190.0
573.0	705.5
379.9215860692102	740.4037373036404
175.0	209.0
606.0	168.5
564.0	169.0
202.0	208.0
530.0	169.5
555.5	712.0
72.0	190.0
194.0	820.5
131.0	195.0
724.0	712.5
25.5	218.0
784.0572050027956	238.38885876335544
145.0	197.0
460.0	200.0
249.0	195.0
16.0	218.0
752.0	172.0
804.0	171.0
313.41825637127846	634.6804952197489
153.0	199.0
193.0	201.0
665.0	733.5
349.78338838148596	398.9532754687824
41.0	190.0
428.0	198.0
255.0	201.0
122.0	188.0
503.0	196.5
508.59794535834226	392.7550436074562
213.0	199.0
55.0	190.0
354.0	197.0
346.0	197.0
204.0	200.0
278.23678621254567	429.2796130136419
485.1913316484029	344.7516493887671
229.06689912524925	440.4679705544638
468.0	194.0
308.0	190.0
99.58447318869783	691.97567157489
405.0	193.5
535.2745791898498	392.1813748519691
136.0760438434604	70.59584229472757
33.0	196.0
458.0	191.0
142.0	188.0
588.0	752.5
193.0	187.0
718.0	754.5
524.0	181.0
312.05408550567984	624.790256444159
422.0	191.0
113.0	828.5
252.0	186.0
260.0	194.0
413.3803680872107	240.25525666607118
437.52366593845807	484.0436788713493
859.5	776.0
408.3750502400009	578.2614265835341
101.0	198.0
232.0	804.5
196.0	194.0
660.0	185.0
92.0	198.0
170.0	194.0
167.0	808.5
139.82751372385655	433.80633526035496
161.0	193.0
76.0	240.0
434.87379178405286	260.27652805491044
134.0	246.0
214.63980650682095	384.8206133119547
731.1955839608498	383.6730559496064
436.0	248.0
159.60799127503626	710.7330209768709
435.4	580.6
46.0	238.0
202.0	250.0
701.1838249176807	310.00782920728193
575.3390625662098	598.529967281386
394.4	606.6
218.76183296922903	357.7330108447016
30.0	228.0
65.5	239.0
158.0	236.0
458.0	243.0
147.6714962010485	431.4190362455574
242.0	238.0
394.0	243.0
80.0	248.0
390.4147920823657	388.6482093127622
285.0	241.5
60.0	246.0
611.0	266.5
776.0	272.0
620.0	270.0
304.0	242.0
439.6	670.6
402.0	241.0
530.0	271.0
19.4	733.4
260.57095851651104	581.5001616611404
370.0	237.0
629.0	273.5
704.9352947980768	486.3269135859011
394.5368185447737	314.74616345101725
693.6808851568884	387.0834831136029
95.0	244.0
842.0	279.0
163.0	243.0
572.0	278.0
654.4211747228416	56.18313656617802
504.0	236.0
386.0	237.0
596.0	282.0
272.0	232.0
838.0	285.0
124.0	226.0
847.0	288.5
147.0	229.0
641.0	287.5
412.0	232.0
192.0	228.0
496.0	232.0
290.0	235.0
496.9986191817747	449.0064539408806
595.6328238179682	260.57095851651104
17.0	244.0
335.0	228.5
306.0	229.0
119.6	574.6
535.863440113051	256.44893205410295
721.0	16.0
166.0	232.0
234.0	234.0
858.0	291.0
202.0	232.0
[truncated: 8,172 more rows]
