# Supplementary material for: Intervisit Reproducibility of Foveal Cone Density Metrics
Source: Transl Vis Sci Technol. 2024 Jun 24;13(6):18. doi: 10.1167/tvst.13.6.18 (PMC11205225; doi:10.1167/tvst.13.6.18)
Supplement: Supplement 3 [file tvst-13-6-18_s003.zip › JC_11068_visit2_500um_coords.csv]

68.5	4.0
101.0	3.0
147.5	3.0
170.0	2.5
185.0	3.0
300.0	2.5
352.5	2.5
488.0	2.5
558.0	3.0
588.0	2.5
678.5	3.0
697.0	3.0
710.0	2.5
771.0	3.5
782.0	3.0
909.0	3.5
950.0	2.5
984.0	3.0
994.0	2.5
1078.0	2.5
273.5	4.0
285.0	4.0
385.0	4.0
462.0	4.0
476.0	4.0
522.5	4.0
539.0	4.0
605.0	4.0
627.0	4.0
641.0	4.0
974.0	4.0
89.0	5.0
404.0	5.0
496.0	5.0
689.0	5.0
731.0	5.0
743.0	5.0
860.0	5.0
868.0	5.0
899.0	5.0
928.0	5.0
79.0	6.0
202.6	6.4
334.0	6.0
363.0	6.0
414.5	6.0
438.5	6.0
510.0	6.0
660.0	6.0
721.0	6.5
761.0	6.0
881.0	6.0
889.0	6.0
919.0	6.0
958.0	6.0
9.5	7.5
194.0	7.0
211.0	7.0
256.5	7.0
393.0	7.0
549.0	7.0
567.5	7.0
851.0	7.0
1098.0	7.0
156.0	8.0
176.0	8.0
376.0	8.0
531.0	8.0
579.0	8.0
648.0	8.0
820.0	8.0
940.0	8.0
1009.0	8.0
1018.0	8.0
1068.0	8.0
20.0	9.0
30.0	9.0
46.0	9.0
142.4	9.4
222.0	9.0
236.5	9.0
247.0	9.5
323.0	9.0
429.5	9.0
615.0	9.0
671.0	9.0
704.0	9.5
796.0	9.0
807.0	9.0
829.0	9.0
839.0	9.0
1000.0	9.0
1058.0	9.0
61.0	10.0
131.0	10.0
167.0	10.0
294.0	10.0
342.6	10.4
452.0	10.0
589.0	10.0
737.0	10.0
754.0	10.0
779.0	10.0
787.0	10.0
949.0	10.0
966.0	10.0
1047.0	10.0
1090.0	10.0
1107.0	10.0
115.0	11.0
280.0	11.0
303.0	11.0
483.0	11.0
559.0	11.0
986.5	11.0
1079.0	11.0
186.0	12.0
355.0	12.0
465.0	12.0
598.0	12.0
634.0	12.0
682.0	12.0
695.0	12.0
728.0	12.0
770.5	12.0
874.5	12.0
976.5	12.0
1028.5	12.0
475.0	13.0
538.0	13.5
607.0	13.5
624.5	13.0
718.0	13.0
858.0	13.0
883.0	13.0
912.0	13.0
1095.5	13.0
230.0	14.5
266.0	14.0
313.0	14.0
385.0	14.0
409.0	14.0
423.0	14.0
443.0	14.0
499.0	14.0
508.0	14.0
573.0	14.0
746.0	14.0
845.0	14.0
902.0	14.5
96.0	15.5
106.0	15.0
333.0	15.0
371.0	15.0
548.5	15.5
761.0	15.5
925.0	15.0
935.0	15.0
956.4230769230769	16.346153846153847
1038.5	15.0
1053.5	15.5
35.0	16.0
71.0	16.0
202.0	16.0
212.0	16.0
246.0	16.0
398.0	16.0
491.0	16.0
646.5	16.0
659.0	16.0
667.0	16.5
810.0	16.0
994.0	16.5
1006.0	16.0
55.0	17.0
87.0	17.0
157.0	17.0
275.0	17.0
469.0	17.0
581.0	17.0
676.0	17.0
799.0	17.5
819.0	17.0
865.0	17.0
892.5	17.0
944.0	17.5
1065.0	17.0
1083.0	17.0
21.0	18.0
192.0	18.0
322.0	18.0
348.0	18.0
525.0	18.0
614.0	18.0
1018.0	18.0
1074.0	18.0
1104.0	18.0
128.0	19.0
174.0	19.0
256.5	19.0
285.5	19.0
417.0	19.0
554.5	19.5
564.0	19.0
590.0	19.0
705.0	19.0
739.0	19.0
777.0	19.0
790.0	19.0
829.0	19.0
838.0	19.0
965.0	19.0
1092.6	19.4
120.0	20.0
135.0	20.5
148.0	20.0
305.0	20.0
361.0	20.5
379.0	20.0
437.0	20.0
454.0	20.0
628.0	20.0
637.5	20.0
714.0	20.0
917.0	20.0
11.0	21.0
44.0	21.0
184.0	21.0
222.0	21.0
342.0	21.0
600.0	21.0
697.0	21.0
853.0	21.0
878.0	21.0
909.0	21.0
1030.0	21.0
1047.0	21.0
1057.0	21.5
314.0	22.0
428.0	22.0
463.0	22.0
535.0	22.0
574.0	22.0
769.0	22.0
898.0	22.0
932.0	22.0
951.0	22.0
166.0	23.0
241.0	23.0
278.5	23.0
497.0	23.0
651.5	23.0
751.0	23.0
805.0	23.0
813.0	23.0
889.0	23.0
1010.0	23.0
32.0	24.0
65.0	24.0
265.0	24.0
333.5	24.5
354.0	24.0
396.0	24.0
473.0	24.0
545.0	24.0
662.5	24.0
845.5	24.0
860.5	24.0
923.6	24.4
986.0	24.0
77.0	25.0
99.0	25.0
111.0	25.0
207.0	25.0
387.0	25.0
407.0	25.0
483.0	25.0
593.0	25.5
609.0	25.0
621.0	25.0
673.0	25.0
760.0	25.0
869.0	25.0
959.0	25.0
1001.0	25.0
1039.0	25.0
1084.0	25.0
198.0	26.0
445.0	26.0
527.0	26.0
584.0	26.0
721.0	26.0
786.0	26.0
796.0	26.0
940.0	26.0
20.0	27.0
88.0	27.0
215.0	27.0
507.0	27.0
777.0	27.0
825.0	27.0
835.0	27.0
1064.0	27.0
1105.0	27.0
126.0	28.0
344.0	28.0
368.0	28.0
378.0	28.0
567.0	28.0
632.0	28.0
689.0	28.0
704.0	28.0
931.0	28.0
1052.0	28.0
1095.0	28.0
47.0	29.0
153.0	29.0
228.0	29.0
287.0	29.0
309.0	29.0
325.0	29.0
415.0	29.0
454.0	29.0
601.0	29.0
679.0	29.0
905.0	29.0
915.0	29.0
994.0	29.0
175.0	30.0
191.0	30.0
277.0	30.0
297.5	30.0
358.0	30.0
431.0	30.0
745.5	30.0
854.0	30.0
879.0	30.0
1075.0	30.0
57.0	31.0
117.0	31.5
140.0	31.0
400.0	31.0
461.0	31.0
515.0	31.0
577.0	31.0
615.0	31.0
622.5	31.0
655.0	31.0
715.0	31.0
926.0	31.5
948.0	31.0
493.0	32.0
535.5	32.0
548.0	32.0
697.0	32.5
769.5	32.5
889.0	32.0
966.0	32.0
1007.0	32.0
1059.5	32.0
241.0	33.0
264.0	33.0
319.0	33.0
389.0	33.0
663.0	33.0
753.0	33.0
816.0	33.0
842.0	33.0
863.0	33.0
1033.0	33.0
10.0	34.0
31.0	34.0
423.0	34.0
472.0	34.0
483.0	34.0
638.0	34.0
723.0	34.0
738.0	34.5
958.0	34.0
1044.5	34.5
1086.0	34.0
1109.5	34.0
68.0	35.0
83.0	35.0
98.0	35.0
108.0	35.0
374.0	35.0
503.0	35.0
525.0	35.0
685.0	35.0
761.0	35.0
794.0	35.0
933.0	35.0
986.0	35.0
39.714285714285715	38.0
148.0	36.0
161.0	36.0
205.0	36.0
443.5	36.0
565.0	36.0
587.0	36.0
608.0	36.0
630.0	36.0
824.0	36.0
834.0	36.0
1067.0	36.0
186.0	37.0
222.0	37.0
251.5	37.0
334.0	37.0
347.0	37.0
364.0	37.5
433.0	37.0
649.0	37.0
673.0	37.0
777.0	37.0
874.0	37.0
897.0	37.0
909.0	37.0
918.0	37.0
975.0	37.0
1014.0	37.0
1025.0	37.0
121.0	38.0
131.0	38.0
283.0	38.0
292.0	38.0
303.0	38.0
410.0	38.0
554.0	38.0
596.0	38.0
621.0	38.0
657.0	38.0
709.0	38.0
731.0	38.0
746.0	38.0
807.5	38.0
884.0	38.0
941.0	38.0
996.0	38.0
1076.0	38.0
196.0	39.0
233.0	39.0
273.0	39.0
399.0	39.0
456.0	39.0
514.5	39.0
693.0	39.0
849.5	39.5
949.0	39.0
1056.0	39.0
1102.0	39.0
24.0	40.0
55.0	40.0
174.0	40.0
386.0	40.0
545.0	40.0
574.4	40.6
581.0	40.0
666.0	40.0
326.0	41.0
464.0	41.0
477.0	41.0
491.0	41.0
533.0	41.0
642.0	41.0
770.0	41.0
1039.0	41.0
1092.0	41.0
9.0	42.5
261.0	42.5
316.0	42.0
418.0	42.0
683.0	42.0
724.0	42.0
756.0	42.0
1007.0	42.0
1070.0	42.0
89.0	43.0
141.0	43.0
210.0	43.0
341.0	43.0
426.5	43.0
522.0	43.0
603.0	43.0
613.0	43.0
701.0	43.0
741.0	43.0
780.0	43.0
800.0	43.0
817.0	43.0
829.0	43.0
838.0	43.0
902.0	43.5
922.5	43.0
962.0	43.0
75.0	44.0
104.0	44.0
161.0	44.0
304.0	44.0
357.0	44.0
373.0	44.0
444.0	44.0
499.0	44.0
626.0	44.0
714.5	44.0
892.0	44.0
913.0	44.0
933.0	44.5
1047.0	44.0
187.0	45.5
286.0	45.0
394.5	45.5
560.0	45.0
591.0	45.0
1063.0	45.0
65.0	46.0
135.0	46.5
228.0	46.0
244.0	46.0
295.5	46.0
435.0	46.0
453.0	46.5
635.0	46.0
678.0	46.0
731.0	46.0
748.0	46.0
791.5	46.0
807.0	46.0
872.0	46.0
880.0	46.0
34.0	47.0
46.0	47.0
154.0	47.0
179.0	47.0
273.0	47.0
381.0	47.0
406.0	47.0
473.0	47.0
510.0	47.0
540.0	47.0
653.0	47.0
661.0	47.0
765.0	47.0
970.0	47.0
1075.5	47.0
1101.0	47.5
116.0	48.0
199.0	48.0
333.0	48.0
348.0	48.0
569.0	48.0
688.5	48.0
853.0	48.0
944.0	48.0
980.0	48.0
1034.0	48.0
1086.0	48.0
308.0	49.0
482.0	49.0
619.0	49.0
670.0	49.0
723.5	49.0
844.5	49.0
1024.0	49.0
24.0	50.0
128.5	50.0
220.5	50.0
255.0	50.0
322.0	50.0
366.7142857142857	50.714285714285715
464.0	50.0
528.0	50.0
552.0	50.0
597.0	50.0
708.0	50.0
756.0	50.0
816.0	50.0
824.0	50.5
833.0	50.0
956.0	50.0
1013.0	50.0
1110.5	50.0
84.0	51.0
148.0	51.0
168.0	51.0
415.0	51.0
490.0	51.0
609.0	51.0
698.0	51.5
782.0	51.0
800.0	51.0
864.0	51.0
906.0	51.0
921.0	51.5
1045.4	51.6
15.6	52.4
99.0	52.0
209.0	52.0
235.0	52.0
499.0	52.0
520.0	52.5
562.0	52.0
639.0	52.0
717.0	52.0
772.0	52.0
887.0	52.0
896.0	52.0
988.0	52.0
1057.0	52.0
56.0	53.0
391.0	53.0
588.0	53.0
626.0	53.0
647.0	53.0
681.5	53.5
742.0	53.0
809.0	53.5
877.0	53.0
932.0	53.0
1069.0	53.0
9.0	54.0
74.0	54.0
137.0	54.0
263.0	54.0
277.0	54.0
356.0	54.0
425.0	54.0
579.0	54.0
657.0	54.5
791.0	54.0
963.0	54.0
1081.0	54.0
122.0	55.0
315.0	55.5
402.0	55.0
434.0	55.0
441.4	55.6
570.0	55.0
763.0	55.0
997.0	55.0
1006.0	55.0
1030.0	55.0
160.5	56.0
176.0	56.5
186.0	56.0
248.0	56.0
344.0	56.0
452.0	56.0
542.0	56.0
691.0	56.5
733.0	56.0
838.0	56.0
973.0	56.0
1093.0	56.0
1102.0	56.0
294.0	57.0
380.0	57.0
472.0	57.0
493.0	57.0
510.0	57.0
599.0	57.0
704.0	57.0
749.0	57.0
857.0	57.0
912.0	57.0
943.5	57.0
952.0	57.0
1039.0	57.0
48.5	58.0
92.0	58.0
112.0	58.0
130.0	58.0
169.0	58.0
196.5	58.0
284.5	58.0
332.0	58.0
531.0	58.0
611.0	58.0
619.0	58.5
670.0	58.0
802.0	58.5
817.0	58.0
826.5	58.0
847.0	58.0
870.0	58.0
903.0	58.0
1019.0	58.0
38.5	59.0
144.0	59.0
154.0	59.5
414.5	59.0
460.0	59.0
485.0	59.0
551.5	59.0
642.0	59.0
714.0	59.0
784.0	59.0
924.0	59.0
982.0	59.0
17.0	60.0
65.5	60.0
225.0	60.0
256.0	60.0
271.5	60.0
629.0	60.0
663.0	60.0
723.5	60.0
883.0	60.0
892.0	60.0
1057.0	60.0
1065.0	60.5
56.0	61.0
217.0	61.0
238.0	61.0
650.0	61.5
679.5	61.0
741.0	61.0
991.0	61.0
1075.0	61.0
1109.0	61.0
104.0	62.0
324.5	62.0
338.0	62.0
353.0	62.0
362.0	62.0
393.0	62.0
519.0	62.0
560.5	62.0
584.0	62.0
603.0	62.0
732.0	62.0
757.0	62.0
775.6	62.4
934.0	62.0
28.0	63.0
81.0	63.5
121.5	63.0
206.0	63.0
466.5	63.0
478.0	63.0
505.0	63.0
570.0	63.0
793.0	63.0
96.0	64.0
249.0	64.0
303.0	64.0
313.0	64.0
371.0	64.0
442.0	64.0
636.0	64.0
766.0	64.0
837.0	64.0
864.0	64.0
965.0	64.0
1006.0	64.0
1085.0	64.0
131.0	65.0
168.0	65.5
382.0	65.0
403.0	65.0
411.0	65.0
425.0	65.0
539.0	65.0
595.0	65.0
622.0	65.0
695.0	65.0
718.0	65.0
805.0	65.0
815.0	65.0
854.0	65.0
919.0	65.0
1091.0	65.0
152.0	66.0
178.0	66.0
189.0	66.5
345.5	66.0
433.0	66.0
526.0	66.0
673.0	66.0
686.0	66.0
707.0	66.0
906.0	66.0
955.0	66.0
999.0	66.0
1015.0	66.0
1025.0	66.0
1099.0	66.0
7.0	67.0
53.0	67.0
72.0	67.0
261.0	67.0
284.0	67.0
296.0	67.0
456.0	67.0
494.0	67.0
548.0	67.0
786.5	67.5
828.0	67.0
845.0	67.0
872.0	67.0
944.0	67.0
973.0	67.0
982.0	67.0
44.0	68.0
116.0	68.0
485.0	68.0
614.0	68.0
661.0	68.0
886.0	68.0
897.0	68.0
926.0	68.0
1063.0	68.0
1110.0	68.0
107.0	69.0
142.0	69.0
234.0	69.0
511.0	69.0
576.0	69.0
628.0	69.0
644.0	69.0
652.5	69.0
745.0	69.0
196.0	70.0
306.0	70.0
557.0	70.5
566.0	70.5
590.0	70.0
605.0	70.0
691.5	70.0
700.0	70.0
724.0	70.5
731.5	70.0
757.0	70.0
1043.0	70.0
1052.0	70.0
1072.0	70.0
99.0	71.0
161.0	71.0
213.0	71.5
268.4	71.4
326.0	71.0
357.0	71.0
391.0	71.0
521.0	71.0
776.0	71.0
822.0	71.0
935.0	71.0
18.0	72.5
126.0	72.0
134.0	72.0
222.0	72.0
317.0	72.0
420.0	72.0
441.0	72.0
501.0	72.0
668.5	72.0
766.0	72.0
796.0	72.5
839.0	72.0
866.0	72.0
913.0	72.0
991.0	72.0
1084.0	72.0
25.0	73.0
34.0	73.0
64.0	73.0
87.5	73.0
242.0	73.0
252.0	73.0
401.0	73.0
678.0	73.0
710.0	73.0
804.0	73.0
814.0	73.0
856.0	73.0
879.0	73.0
951.0	73.5
964.0	73.0
1007.0	73.0
112.0	74.0
169.0	74.0
205.0	74.0
277.0	74.0
336.0	74.0
345.0	74.0
372.0	74.0
451.0	74.0
532.0	74.0
543.0	74.0
685.0	74.0
737.4	74.6
902.0	74.0
185.0	75.0
381.0	75.0
475.0	75.0
493.0	75.0
598.0	75.5
620.0	75.0
750.0	75.0
786.0	75.0
981.0	75.0
1016.5	75.0
1035.5	75.0
1076.0	75.5
1094.0	75.0
147.5	76.0
291.0	76.0
427.0	76.0
467.0	76.0
612.0	76.0
639.0	76.0
648.0	76.0
657.0	76.0
695.0	76.0
718.0	76.0
847.0	76.0
894.0	76.0
923.0	76.0
972.0	76.0
998.0	76.0
77.0	77.0
94.0	77.0
198.0	77.0
231.0	77.0
364.0	77.0
410.0	77.5
571.0	77.0
628.0	77.5
729.0	77.5
831.0	77.0
942.5	77.0
1027.0	77.0
1066.0	77.0
482.0	78.0
507.0	78.0
561.0	78.0
588.0	78.0
760.0	78.0
931.0	78.0
103.0	79.0
259.0	79.0
310.0	79.0
419.0	79.0
435.0	79.0
526.0	79.0
550.0	79.0
674.0	79.0
681.0	79.0
702.0	79.0
798.4	79.6
822.0	79.0
957.0	79.5
1056.0	79.0
1103.0	79.0
7.0	80.0
22.0	80.0
63.0	80.0
122.0	80.0
134.0	80.0
157.5	80.0
272.0	80.5
300.0	80.0
328.0	80.0
460.0	80.0
579.0	80.0
711.0	80.0
778.0	80.0
840.5	80.0
883.0	80.0
990.0	80.0
1004.0	80.5
44.0	81.0
54.0	81.5
89.0	81.0
192.0	81.0
211.5	81.0
395.0	81.0
448.0	81.0
499.0	81.0
636.0	81.0
665.4	81.6
744.0	81.0
767.0	81.0
814.0	81.0
865.0	81.0
875.0	81.0
916.0	81.5
1046.0	81.0
35.0	82.0
142.5	82.0
178.5	82.0
222.0	82.0
281.0	82.0
319.0	82.0
343.0	82.0
489.0	82.0
514.0	82.0
690.0	82.0
735.0	82.0
805.0	82.0
906.0	82.0
1011.0	82.0
1074.5	82.0
1084.0	82.0
353.0	83.0
385.0	83.0
537.0	83.0
598.0	83.0
655.0	83.0
723.0	83.0
791.0	83.0
949.0	83.0
978.0	83.0
1020.0	83.5
1034.0	83.0
241.0	84.0
291.0	84.0
557.0	84.0
566.0	84.0
611.0	84.0
751.0	84.0
896.0	84.0
964.0	84.0
997.0	84.0
1093.0	84.5
72.0	85.0
113.0	85.5
201.0	85.0
250.0	85.0
360.0	85.0
369.0	85.0
379.0	85.0
440.0	85.0
522.0	85.0
620.0	85.0
629.0	85.0
826.0	85.0
845.0	85.0
936.0	85.5
409.0	86.0
430.5	86.0
455.0	86.0
468.0	86.0
698.0	86.0
773.0	86.0
784.0	86.0
836.0	86.5
63.0	87.0
83.0	87.0
172.0	87.0
233.0	87.0
268.0	87.0
305.0	87.0
422.0	87.0
506.0	87.0
547.0	87.0
590.0	87.0
603.0	87.0
684.5	87.0
706.0	87.0
715.0	87.0
759.0	87.0
1111.0	87.0
103.0	88.0
139.0	88.0
151.0	88.0
187.0	88.0
277.0	88.0
326.0	88.0
477.0	88.0
496.0	88.0
672.5	88.0
798.0	88.0
819.0	88.0
868.0	88.0
956.5	88.0
989.0	88.0
1005.0	88.0
1041.0	88.0
10.0	89.0
401.0	89.0
531.0	89.0
577.0	89.0
640.0	89.0
661.0	89.0
729.0	89.0
740.0	89.0
766.0	89.0
810.0	89.0
886.0	89.0
919.0	89.5
1026.0	89.0
1055.0	89.0
1102.0	89.0
24.0	90.0
92.5	90.0
125.0	90.0
161.0	90.5
224.0	90.0
258.5	90.0
317.5	90.5
347.0	90.0
391.0	90.5
858.0	90.0
905.5	90.0
930.0	90.0
943.0	90.0
981.0	90.0
212.0	91.0
335.0	91.0
451.0	91.0
486.0	91.0
515.0	91.0
614.0	91.0
625.0	91.0
691.0	91.0
789.0	91.0
969.0	91.0
1016.0	91.0
1074.0	91.0
36.0	92.0
560.0	92.0
569.0	92.0
585.0	92.0
751.0	92.0
830.0	92.0
848.0	92.0
874.0	92.0
997.0	92.0
1034.0	92.0
1085.0	92.0
1093.0	92.0
242.0	93.0
366.0	93.0
416.5	93.5
463.0	93.0
653.0	93.0
775.0	93.0
895.5	93.0
174.0	94.0
199.0	94.0
356.0	94.0
443.0	94.0
524.0	94.0
594.0	94.0
723.0	94.0
805.5	94.0
912.0	94.0
1047.0	94.0
116.5	95.0
266.0	95.0
273.0	95.0
308.0	95.0
431.5	95.0
506.0	95.0
549.0	95.0
601.0	95.0
608.0	95.5
633.0	95.0
669.0	95.5
679.0	95.0
699.0	95.0
713.0	95.0
815.0	95.0
69.0	96.0
130.0	96.0
377.0	96.0
385.0	96.0
408.0	96.0
479.0	96.0
620.0	96.0
645.0	96.0
735.0	96.0
760.0	96.0
783.0	96.0
840.5	96.0
865.0	96.0
937.0	96.0
1005.0	96.0
79.0	97.0
108.0	97.5
153.0	97.0
227.0	97.5
257.5	97.5
329.0	97.0
398.0	97.0
497.0	97.0
659.0	97.0
744.0	97.0
822.0	97.0
887.0	97.0
904.0	97.0
953.0	97.0
962.0	97.0
1022.0	97.0
8.0	98.0
183.0	98.0
294.5	98.0
316.0	98.0
470.0	98.5
768.0	98.0
798.0	98.0
928.0	98.0
990.5	98.0
1057.0	98.5
1107.0	98.0
20.0	99.0
57.4	99.6
142.6	99.4
191.0	99.0
338.0	99.0
446.0	99.0
556.0	99.0
616.0	99.0
692.0	99.0
857.0	99.0
919.0	99.0
972.0	99.0
1080.0	99.5
32.0	100.0
44.0	100.0
90.0	100.5
99.0	100.0
216.0	100.0
361.0	100.0
422.0	100.0
515.0	100.0
589.0	100.0
709.0	100.0
726.0	100.5
753.0	100.0
849.0	100.0
945.0	100.5
981.0	100.0
1039.0	100.5
1095.0	100.0
124.0	101.0
168.0	101.0
205.0	101.0
245.0	101.0
347.5	101.0
488.0	101.0
537.0	101.0
638.0	101.0
650.0	101.0
676.0	101.0
811.0	101.0
831.5	101.0
878.5	101.0
897.5	101.5
174.0	102.0
285.0	102.0
302.0	102.0
369.5	102.0
413.0	102.0
528.0	102.5
545.0	102.0
596.5	102.0
604.0	102.0
684.0	102.0
776.0	102.0
791.0	102.0
997.0	102.0
1013.0	102.0
70.5	103.5
236.0	103.0
392.0	103.0
432.0	103.0
499.0	103.0
565.0	103.0
582.0	103.0
737.5	103.0
1048.0	103.0
53.0	104.0
253.0	104.0
264.5	104.0
311.0	104.0
460.0	104.5
476.0	104.0
631.0	104.0
665.0	104.0
761.0	104.0
803.0	104.0
840.0	104.0
913.0	104.0
935.0	104.0
1087.0	104.5
1098.5	104.5
12.0	105.0
157.5	105.0
331.0	105.0
382.0	105.0
441.0	105.0
622.0	105.0
658.0	105.0
701.0	105.0
746.0	105.0
863.0	105.0
871.0	105.0
1031.0	105.0
1073.0	105.0
25.0	106.0
60.0	106.5
149.0	106.0
227.0	106.0
277.0	106.0
400.0	106.0
450.0	106.0
469.0	106.0
508.0	106.0
554.0	106.0
573.0	106.0
822.0	106.0
886.0	106.0
925.0	106.0
965.0	106.0
990.0	106.0
1061.0	106.0
138.0	107.0
180.5	107.0
322.0	107.0
612.0	107.0
691.0	107.0
712.0	107.0
721.0	107.0
731.0	107.0
769.0	107.0
854.0	107.0
955.0	107.0
974.0	107.0
1022.0	107.0
1104.5	107.5
79.5	108.0
213.0	108.0
294.0	108.0
341.0	108.0
419.0	108.0
491.0	108.0
517.5	108.0
590.0	108.0
672.0	108.0
779.0	108.0
905.0	108.0
1003.0	108.0
104.0	109.0
115.0	109.0
130.0	109.0
193.0	109.0
304.0	109.0
358.0	109.0
484.0	109.0
536.0	109.5
639.0	109.0
648.0	109.0
812.0	109.0
942.0	109.0
982.0	109.0
36.0	110.0
48.0	110.5
90.0	110.0
168.5	110.0
201.0	110.0
349.0	110.5
368.0	110.0
410.0	110.0
546.0	110.0
563.0	110.0
598.5	110.0
682.0	110.0
795.5	110.0
834.0	110.0
846.0	110.0
896.5	110.5
1038.0	110.0
284.0	111.0
501.0	111.5
581.0	111.0
626.0	111.0
741.0	111.0
754.0	111.0
788.0	111.0
879.0	111.0
918.0	111.0
1057.0	111.0
1080.0	111.0
1111.5	111.0
257.0	112.0
269.0	112.0
376.5	112.0
388.0	112.0
426.0	112.0
528.0	112.0
662.0	112.0
763.0	112.0
934.0	112.0
1016.0	112.0
1067.0	112.0
1096.0	112.5
238.0	113.0
402.0	113.0
442.0	113.0
457.0	113.0
476.0	113.0
511.0	113.0
569.0	113.0
608.0	113.0
697.5	113.0
715.0	113.0
1029.0	113.0
1047.0	113.0
7.0	114.0
73.0	114.0
141.5	114.0
178.0	114.0
247.0	114.0
327.0	114.0
362.0	114.0
618.0	114.0
707.0	114.0
724.0	114.0
773.0	114.0
805.0	114.0
824.0	114.0
862.0	114.0
926.0	114.5
951.0	114.0
968.0	114.0
998.0	114.0
1008.0	114.0
155.0	115.0
224.0	115.0
319.0	115.0
337.0	115.0
466.0	115.0
556.0	115.0
678.0	115.0
689.0	115.0
734.0	115.0
853.0	115.0
889.0	115.0
910.0	115.0
17.5	116.0
118.4	116.6
304.0	116.5
435.0	116.0
495.0	116.0
521.0	116.0
631.0	116.0
644.0	116.0
653.0	116.0
990.0	116.0
31.0	117.0
42.0	117.0
61.0	117.0
107.0	117.0
418.5	117.0
482.5	117.0
535.4	117.4
547.0	117.0
594.0	117.0
840.0	117.0
871.0	117.0
68.0	118.5
83.0	118.0
165.0	118.0
191.0	118.0
215.0	118.0
294.5	118.0
359.0	118.0
396.0	118.0
581.0	118.0
748.0	118.0
758.0	118.0
765.5	118.5
780.0	118.0
831.0	118.0
981.0	118.0
1021.0	118.0
1037.0	118.0
1110.5	118.0
94.0	119.5
205.0	119.0
282.0	119.0
368.0	119.0
385.0	119.0
409.0	119.0
451.0	119.0
504.0	119.0
564.0	119.0
793.0	119.0
817.0	119.0
898.0	119.0
943.0	119.0
243.0	120.0
344.0	120.0
427.0	120.0
472.0	120.0
574.0	120.0
604.0	120.0
670.0	120.0
683.0	120.0
808.5	120.0
918.0	120.0
234.5	121.0
272.0	121.0
376.0	121.0
589.0	121.0
613.0	121.0
699.0	121.0
713.0	121.0
720.5	121.0
729.0	121.0
738.0	121.0
863.0	121.0
882.0	121.0
935.0	121.0
961.0	121.0
1099.0	121.0
55.0	122.0
76.0	122.0
324.0	122.0
443.0	122.0
489.0	122.0
517.0	122.0
634.0	122.0
644.5	122.0
773.0	122.0
801.0	122.0
952.0	122.0
973.0	122.0
1004.0	122.0
1029.0	122.0
1064.0	122.0
1071.0	122.0
176.0	123.0
261.0	123.0
316.0	123.0
460.0	123.0
526.0	123.0
823.0	123.0
850.0	123.0
856.0	123.5
926.0	123.0
992.0	123.0
10.0	124.5
88.0	124.0
117.0	124.0
250.0	124.0
335.5	124.0
510.0	124.0
553.0	124.0
599.0	124.0
787.0	124.5
892.0	124.0
908.0	124.0
1013.0	124.0
21.0	125.0
64.5	125.0
144.0	125.0
155.0	125.0
187.0	125.0
220.0	125.0
228.0	125.0
307.0	125.0
353.0	125.0
406.0	125.0
435.0	125.0
481.0	125.0
535.0	125.0
544.0	125.0
690.0	125.0
706.5	125.5
982.5	125.5
1044.0	125.0
1080.0	125.0
108.0	126.0
124.0	126.0
132.0	126.0
383.0	126.0
396.0	126.0
501.0	126.5
582.0	126.0
620.5	126.0
664.0	126.0
745.0	126.5
755.0	126.0
763.0	126.0
842.0	126.0
869.0	126.0
1035.0	126.0
30.0	127.0
43.0	127.0
97.0	127.0
169.0	127.0
199.0	127.0
297.0	127.0
365.0	127.0
416.0	127.0
493.0	127.0
575.0	127.0
607.0	127.0
652.0	127.0
673.0	127.5
724.0	127.0
779.0	127.0
795.0	127.0
815.0	127.0
942.0	127.0
958.0	127.0
1020.0	127.0
1088.0	127.0
1112.0	127.0
341.0	128.0
426.0	128.0
454.0	128.0
468.0	128.0
561.0	128.0
628.0	128.0
681.0	128.0
733.0	128.0
807.0	128.0
830.0	128.0
899.0	128.0
965.0	128.5
209.0	129.5
241.0	129.0
284.4	129.4
374.0	129.5
592.0	129.0
698.0	129.0
857.5	129.0
886.0	129.0
916.0	129.0
933.0	129.0
1101.0	129.0
275.0	130.0
325.0	130.0
390.0	130.0
445.0	130.5
522.5	130.0
552.0	130.0
636.0	130.0
716.0	130.0
771.0	130.0
877.5	130.0
924.0	130.0
951.0	130.0
999.0	130.0
314.0	131.0
515.0	131.5
530.0	131.0
598.0	131.0
614.0	131.0
644.0	131.0
823.0	131.0
838.0	131.0
975.5	131.0
25.0	132.0
51.0	132.5
118.0	132.0
151.0	132.0
222.0	132.5
266.0	132.0
358.0	132.0
402.0	132.0
461.0	132.0
476.0	132.0
539.0	132.0
569.0	132.0
658.0	132.0
690.0	132.0
790.0	132.0
982.5	132.0
1030.0	132.0
1040.0	132.0
75.0	133.0
140.0	133.0
254.0	133.0
305.0	133.0
333.0	133.0
436.0	133.0
505.0	133.0
580.0	133.0
703.0	133.0
751.0	133.0
801.0	133.5
846.0	133.5
1007.0	133.0
1052.0	133.0
35.0	134.5
104.0	134.0
162.6	134.4
176.5	134.0
185.0	134.0
293.0	134.0
347.0	134.0
417.0	134.0
586.0	134.0
607.0	134.0
622.0	134.0
668.0	134.0
677.0	134.0
741.0	134.0
760.0	134.0
871.0	134.0
991.0	134.0
1061.0	134.0
1081.0	134.0
1091.0	134.5
60.0	135.0
205.0	135.0
368.0	135.0
427.0	135.0
489.0	135.0
724.0	135.0
777.0	135.0
810.0	135.0
902.5	135.0
917.5	135.5
939.0	135.0
958.0	135.0
15.0	136.0
319.0	136.0
381.0	136.0
548.0	136.0
560.0	136.0
631.0	136.0
650.0	136.0
733.0	136.0
858.0	136.5
892.5	136.0
948.0	136.0
968.0	136.5
1016.0	136.0
90.0	137.0
196.0	137.0
212.0	137.0
454.0	137.0
523.0	137.0
639.0	137.0
831.0	137.0
999.0	137.0
1071.6	137.4
1104.0	137.0
112.0	138.0
129.0	138.0
409.0	138.0
442.0	138.0
472.0	138.0
481.0	138.0
541.0	138.0
696.0	138.0
713.0	138.0
865.0	138.5
913.0	138.0
982.0	138.0
28.0	139.0
44.0	139.0
277.0	139.0
354.0	139.0
391.0	139.0
498.0	139.0
532.0	139.0
599.0	139.0
615.0	139.0
659.0	139.0
683.0	139.0
747.0	139.0
769.0	139.0
785.0	139.0
795.0	139.0
821.0	139.0
838.0	139.0
926.0	139.0
1038.0	139.0
1047.5	139.5
3.5	140.0
53.5	140.0
82.0	140.0
153.0	140.0
301.0	140.0
341.0	140.0
435.0	140.0
464.0	140.0
512.0	140.0
567.0	140.0
575.0	140.0
877.0	140.0
1024.0	140.0
68.0	141.0
254.0	141.0
268.0	141.0
332.0	141.0
362.5	141.0
423.6	141.4
607.0	141.0
668.0	141.0
704.0	141.0
805.0	141.0
847.0	141.0
1076.0	141.0
144.0	142.0
167.0	142.5
219.0	142.0
292.0	142.0
310.0	142.0
582.0	142.0
591.0	142.0
626.0	142.0
675.5	142.5
728.0	142.0
739.0	142.0
763.0	142.0
886.0	142.0
897.0	142.0
921.0	142.5
935.0	142.0
954.0	142.0
993.0	142.5
1008.0	142.0
1086.0	142.0
97.6	143.6
188.5	143.0
229.0	143.0
261.0	143.5
322.0	143.0
374.0	143.0
415.0	143.0
546.0	143.0
554.0	143.0
635.0	143.0
643.0	143.0
653.0	143.0
690.5	143.0
720.0	143.0
778.0	143.0
812.0	143.0
829.5	143.0
907.0	143.0
963.0	143.0
1064.0	143.0
1097.5	143.0
123.0	144.0
178.0	144.0
449.0	144.0
476.0	144.0
488.0	144.0
944.0	144.0
974.5	144.0
1108.0	144.0
16.0	145.0
107.0	145.0
136.0	145.0
159.0	145.0
210.0	145.5
407.0	145.0
457.0	145.0
504.0	145.0
518.0	145.5
526.5	145.0
619.0	145.0
752.0	145.5
855.0	145.0
1001.0	145.0
1016.0	145.0
1033.0	145.0
1044.0	145.0
1054.0	145.0
36.0	146.0
398.5	146.0
441.0	146.0
563.0	146.0
662.0	146.0
698.0	146.0
714.0	146.0
791.0	146.0
1072.0	146.5
49.5	147.5
201.0	147.0
241.0	147.0
274.0	147.5
283.0	147.0
335.6	147.6
356.0	147.5
391.0	147.0
431.0	147.0
535.0	147.0
571.0	147.0
596.0	147.0
820.5	147.0
870.0	147.0
916.0	147.0
927.0	147.0
26.0	148.0
76.0	148.0
347.0	148.0
381.5	148.0
467.0	148.0
609.0	148.0
745.0	148.0
862.0	148.0
982.5	148.0
1026.0	148.0
1081.0	148.0
254.0	149.5
265.0	149.0
306.0	149.0
368.0	149.0
423.0	149.0
496.0	149.0
588.0	149.0
630.0	149.0
648.0	149.0
686.0	149.0
724.0	149.0
734.0	149.0
759.0	149.0
783.0	149.0
806.0	149.0
841.0	149.0
848.0	149.0
881.0	149.0
902.0	149.0
936.0	149.0
959.0	149.0
1064.0	149.5
65.0	150.0
89.0	150.0
165.0	150.5
296.0	150.0
414.5	150.5
449.0	150.0
579.0	150.0
669.0	150.0
773.0	150.0
950.0	150.0
1008.5	150.0
1092.0	150.0
127.0	151.0
225.0	151.0
319.0	151.0
480.0	151.0
488.0	151.0
542.0	151.0
556.0	151.0
639.0	151.0
656.0	151.0
678.0	151.0
798.0	151.0
833.0	151.0
889.0	151.0
969.0	151.0
992.0	151.0
1101.0	151.0
10.0	152.0
117.0	152.0
145.0	152.0
175.5	152.0
329.0	152.0
507.0	152.0
517.0	152.5
615.0	152.0
813.0	152.0
976.0	152.0
156.0	153.0
190.0	153.0
234.0	153.0
247.0	153.5
437.0	153.0
458.0	153.0
693.0	153.0
710.0	153.0
718.0	153.0
856.0	153.0
870.0	153.0
943.0	153.0
999.0	153.0
1020.5	153.5
1048.5	153.0
1111.0	153.0
19.0	154.0
57.5	154.5
102.0	154.0
280.0	154.0
359.5	155.0
530.0	154.0
549.0	154.0
574.0	154.5
593.0	154.0
601.5	154.0
623.0	154.0
663.0	154.0
700.0	154.0
751.0	154.0
765.0	154.0
1033.0	154.0
1058.0	154.0
213.0	155.0
336.5	155.0
[truncated: 19,202 more rows]
