# Supplementary material for: Intervisit Reproducibility of Foveal Cone Density Metrics
Source: Transl Vis Sci Technol. 2024 Jun 24;13(6):18. doi: 10.1167/tvst.13.6.18 (PMC11205225; doi:10.1167/tvst.13.6.18)
Supplement: Supplement 3 [file tvst-13-6-18_s003.zip › JC_11364_visit1_300um_coords.csv]

1112.0	794.0
402.7809464988786	925.0252855573922
423.0	772.0
212.0	758.0
922.2162059709407	558.5939598534345
608.0	782.0
465.3985637988517	805.4106213315079
116.5	738.0
138.0	750.0
458.54237994247774	321.3715825237878
12.5	678.0
465.5	767.0
402.0	762.0
856.5958481645549	456.23039739199123
231.0	746.0
1123.0	186.0
158.4	759.6
979.5	193.5
220.5	768.0
640.5036418244133	315.21289366009154
283.0	748.0
1111.5	383.0
380.0	758.0
137.5	772.0
913.5	190.0
1044.4581430591713	854.0778043027085
455.25031060919423	593.4425469835676
151.4	104.6
370.96284728865453	775.7386885838047
731.1447399665424	670.8694028245285
40.6	775.6
235.5	716.0
188.0	726.0
344.0	742.0
709.5	197.0
395.0	732.0
548.5	825.5
497.39404226946414	623.8252372502737
886.0	836.0
621.5	832.5
32.0	766.0
650.0	840.0
487.1031310500959	328.3290722369862
956.1428571428571	863.8571428571429
452.31005026080334	801.2209449365259
922.6	265.6
877.0	857.0
1095.5	427.0
797.5	848.5
306.0	682.0
229.0	706.0
519.619755697747	953.9540949711899
897.5	208.0
92.0	654.0
517.5	211.0
961.5	214.0
861.6	899.6
143.0	650.0
68.0909090909091	821.0909090909091
593.5	884.5
673.0	51.5
128.5	656.0
1122.0	52.5
940.3932680936962	771.8183414526168
126.0	694.0
836.6	1087.4
1081.5	429.5
439.56892208444265	504.7446931404414
194.83852041511875	328.6500329990652
495.0	652.0
227.0	666.0
68.0	686.0
717.5	904.5
201.0	666.0
260.5	37.0
590.5	907.5
886.4884950398626	723.3040457041666
783.5	216.5
1001.0	893.0
356.7515889380984	742.905781360106
870.2452904101389	218.22340818562216
290.4	472.6
1062.0	663.0
140.5	880.0
996.2582147131237	581.6815055900039
508.0	3.0
553.2589888888916	605.2035883771312
214.62555126646072	148.54347363968202
758.7750262541483	951.6926739897374
683.6105310008891	392.52475651018796
335.67972310796347	370.96284728865453
417.4	473.6
525.6	659.6
816.9023334612775	512.5853874028172
1066.0	649.0
555.4	632.6
268.0	886.0
26.874278677947412	776.554677631522
1047.1545582111044	170.55324620332607
135.0	906.0
792.4001638913531	428.78796747367596
1022.2305144572434	641.4667993406192
188.6	868.4
20.5	798.0
673.5	162.0
446.4	460.6
785.6	695.6
1042.200668686565	828.4930947465041
533.0	689.0
689.421052631579	1061.1052631578948
1106.0	40.0
646.4	587.6
655.5	698.5
933.1052631578947	951.421052631579
744.4	601.6
65.0	878.0
964.0	706.0
788.4798167601652	489.06330461568984
1117.29893238855	674.2997065643178
425.0	856.0
1033.8947368421052	683.578947368421
673.5	708.5
339.4166666666667	87.0625
799.0	699.0
402.81566772955614	521.8962118393885
1061.5	338.5
228.0	862.0
205.0	866.0
921.2591413255669	893.404721599038
116.0	806.0
967.174619774141	21.18673865879827
385.1741056392106	552.2789021060946
1038.679862747585	10.593369329399135
102.0	806.0
94.5	794.0
930.0	712.0
191.5	820.0
723.5140294008847	1001.9624419650034
44.5	798.0
538.0	736.0
426.62917401241515	291.6978998168875
482.0	810.0
187.5	836.0
412.5	46.0
623.0	747.0
236.6	796.4
599.5	746.5
911.4	43.4
774.5	755.5
496.5	805.0
144.0	782.0
1076.0	768.0
721.6863586640461	348.24586120173524
184.0	790.0
145.56900950554848	594.033534943796
47.58986849219854	661.779112444455
440.0	798.0
463.0	796.0
137.0	794.0
861.0062386871414	778.6789489321956
877.8947368421053	1019.578947368421
1021.5	768.5
351.5	779.0
747.5	185.5
1022.6	533.4
616.4287671754188	314.09313204851037
495.13937905831034	994.7937068618332
301.0	1024.0
610.0	1072.0
1029.4	874.6
913.5	1081.0
641.0	1082.0
768.3880377128273	662.5386651707541
680.5	1083.0
825.2330711150518	508.1749968802308
993.0	1066.0
575.0	1078.0
633.6086956521739	828.4347826086956
345.4805909359332	623.3351938588752
1075.0	252.0
60.0	1006.0
965.5	1121.0
1012.5	1123.0
983.1052631578947	785.421052631579
735.1798314602999	152.54451834334753
276.5	59.0
364.5	59.0
702.8270213380879	970.7139802206996
671.0	1094.0
354.30137198110594	685.5707045664831
265.0	1016.0
741.0	1122.0
1054.083334898145	806.1213788505108
643.5	1117.0
325.87885527999373	605.6936317685297
531.0	1118.0
573.0	1122.0
953.932908112392	228.28710904855134
212.6	996.4
598.5	264.5
205.0	986.0
379.0	996.0
799.5544950056617	775.7132337000384
2.824020411400799	743.8469763629705
389.5	1007.0
186.0	990.0
1058.98376881213	474.8520462651337
65.51727354449854	106.7479715509502
870.5	1127.0
294.5	1001.0
7.0	958.0
817.392376852676	350.38102484991805
871.8342958095487	299.7923520219955
131.5	996.0
1009.9285714285714	85.4047619047619
1029.4	261.6
949.5	278.0
416.5368826887138	502.7845195748475
256.42540905208153	264.82362113894015
152.0	1006.0
507.6849534888323	696.3516591772498
264.83423323497834	60.91187364404502
693.5	278.0
674.2997065643178	610.104022291116
913.5	288.0
386.5	969.0
410.5	969.0
681.6503574352952	356.7515889380984
369.492717114459	646.8572766460026
927.4490123759067	859.8762534096977
841.1052631578947	46.578947368421055
235.70981923783043	368.96145101598637
819.397117629023	261.6562224361586
344.0	942.0
319.9983345832119	365.5723699832712
629.2461381663086	241.52882071030027
285.4	433.6
353.0	952.0
50.0	128.33333333333334
454.0	938.0
347.0	932.0
1060.5312399582115	1025.455304006286
513.778412475858	253.71119543910925
33.0	950.0
933.0426172227188	431.72822782206686
280.3048198799344	445.939486172623
429.0	928.0
498.0	930.0
514.1428571428571	321.5
413.5	919.0
197.0	938.0
800.5	17.5
1029.5	621.0
442.2415964253651	808.7994458251889
244.0	926.0
432.15719057092	861.7031594465475
540.2849775879012	293.93742304004985
568.1310504392467	884.1774626041256
545.3239048400162	315.7727744658821
1041.5	459.5
751.8947368421053	614.421052631579
944.3136152248841	683.6105310008891
1022.5	939.5
666.459012301942	738.4953908375196
995.0	927.0
775.5	930.5
830.6235484204351	582.1715489814023
1099.0	960.5
894.0	956.0
579.5	950.5
777.0	55.0
579.6	961.6
299.4	315.6
83.98212086858567	573.3179451295448
698.5	959.5
373.9	1070.05
436.62866173605175	323.9186817143998
928.1052631578947	682.421052631579
403.6	317.4
493.9637385296747	725.2642192697605
139.5	1128.0
665.9689689105436	379.29358494242877
515.5	982.5
488.5	65.0
456.72044078338973	624.8053240330706
442.4	372.6
1100.0	1004.0
106.0	1100.0
76.0	1116.0
622.3551070760783	632.155974904048
535.5	994.5
700.0	994.0
369.6	371.4
370.79348073154466	828.4100828315673
53.0	1100.0
705.1724402224226	693.4113988288589
258.0	1092.0
567.0	1011.0
673.5	244.0
999.0	1019.0
853.5	247.0
849.0	59.0
582.5	1019.5
640.0	1022.0
965.5	245.0
1067.5	510.0
286.4	1125.6
1078.0	1054.0
952.0	1052.0
520.6891493852311	306.25480076744236
473.0	1088.0
495.0	1080.0
908.6	1012.6
244.0	1100.0
331.5724600101929	149.89617601099775
1035.0	247.0
285.0	1088.0
1025.11940933849	963.5557643699526
886.5	380.5
636.0763220352359	352.341198415512
1091.0	396.0
795.8304676311426	689.491051697671
566.0001170652523	653.2278407341829
1013.8997768034692	691.4512252632649
1.6796424173717133	720.566597052465
783.0893394547819	594.4226337663645
1058.6964055860903	1105.4896168827133
671.5	389.0
769.5	396.0
979.1066960141767	625.2953674244692
710.3519359134422	1103.1524767469346
639.9966691664238	369.9827605058575
625.2953674244692	547.8685115835083
353.6	875.4
841.0	96.0
665.5	400.0
1097.4	1029.6
452.6	260.4
682.1404008266936	489.06330461568984
519.5	405.0
1093.6	666.6
1120.5	814.0
624.5	407.5
1048.5	818.0
526.3066023619748	583.6416791555978
394.5	83.5
980.5	405.5
1114.4	542.6
620.8849769018827	668.419185867536
1036.5611888817052	193.85865872800414
553.0	101.0
869.827019732314	428.29792408227746
1100.5	852.0
541.0079041039295	615.4944995964994
36.39225237638712	432.2279820703209
717.9135683987831	619.4148467276873
522.3862552307869	724.774175878362
584.6217659383948	477.79230661352466
1119.0	441.0
1097.6	575.4
905.0	104.0
903.5	433.0
273.4	818.6
86.4	311.4
830.3636363636364	929.6818181818181
777.5	444.0
94.05997537281594	773.7552736025692
408.5	75.0
767.8979943214289	706.642570396618
910.5	320.5
769.608281780847	244.70683150912
320.97842136600883	613.5343260309055
1122.5	38.0
390.564582944594	705.662483613821
901.5	330.0
392.5	105.0
908.8754005046177	56.40493528403577
1073.0	319.5
95.6	519.4
1001.1586486271085	687.0408347406785
621.3750202932813	463.5810482629685
507.1792423788771	909.0096807027946
404.5	104.0
738.8875107255896	31.7801079881974
367.6	751.4
1001.0	79.0
3.919165640533998	402.5542993634206
676.2598801299118	579.7213320244099
553.5	344.0
257.20533698631795	571.8575512690724
683.4129395589933	750.6246253503324
349.6	640.6
849.0	84.0
679.5	349.0
876.6876272118928	518.9559514909976
574.6	463.6
392.4	648.6
413.2258332800489	847.9942455462615
483.182783918908	680.6702706524982
575.3109415018235	742.905781360106
765.4477773644364	610.5940656825146
572.5	357.5
791.111578582077	903.0877397401912
582.0	886.3333333333334
524.4	253.4
572.8607245448311	541.9879908867264
713.5	364.0
880.1179309516823	400.36545077256375
536.0	5.0
605.5	370.0
557.0	89.5
905.0	90.0
952.5	375.5
889.7939634863399	907.8477540498308
598.5	376.5
770.6	461.6
412.89473684210526	404.42105263157896
596.3828073319585	365.5723699832712
866.0661244600375	1025.455304006286
949.5	524.0
1024.8947368421052	755.421052631579
575.3109415018235	523.3663420135839
759.5	530.0
559.629552977072	442.0191390414351
585.0	1113.5
239.62898487836443	468.0603536409174
1089.0	1082.5
280.79486327133293	653.7178841255813
872.0	534.5
602.5	541.0
403.79575451235314	548.3585549749067
326.0	70.66666666666667
1114.0	133.0
787.0	131.5
943.0	553.5
922.421052631579	625.8947368421053
534.0	560.5
1118.0	577.5
1107.0	1128.5
922.7517060033507	373.4130642456469
1044.8947368421052	550.578947368421
401.8355809467592	369.0026737230606
492.98365174687774	683.1204876094906
575.3109415018235	698.3118327428436
716.4434382245877	775.2486451924061
1009.0	140.0
933.0	139.0
327.57894736842104	718.8947368421053
184.69093490561227	855.113380572162
1037.0	609.0
534.5	593.0
1111.4117647058824	888.0588235294117
121.49413485655393	728.9648091393236
237.6	1124.4
201.8036857250535	195.97733259388397
933.5	596.0
824.5	599.0
1121.5	307.5
429.7680542564729	666.9490556933406
980.0867827969736	748.7863020568878
56.0	6.5
761.0	148.0
771.1972871802569	125.53142655337973
633.5	624.0
485.0344299005945	843.4246075794995
554.2390756716886	468.48148217695336
785.0	152.0
970.5	637.0
980.5	635.0
243.49642308603197	1087.5738360893545
174.6	1084.4
728.5	26.0
713.0	108.0
762.9016069543749	992.9584809920024
748.7863020568878	620.3949335104843
517.6747010917516	875.4120733468334
918.5	448.5
82.0	1016.3333333333334
977.5	448.0
1026.0	111.0
1010.578947368421	826.8947368421053
683.1204876094906	611.084109073913
304.3181818181818	170.63636363636363
112.0	590.5
171.0	634.5
544.5	26.5
592.6086956521739	417.4347826086956
648.8174502115966	805.1412920677138
74.5	586.5
396.0	614.5
1044.5	920.0
508.4	992.6
789.4	378.4
470.30716095964124	1111.4298827798243
449.5	145.5
296.5	148.0
705.5183973379823	257.41887470439895
1095.0	471.0
324.5	142.0
39.5	8.0
518.9803119393979	855.8279106321392
678.5	464.5
868.5	469.5
533.0	112.5
585.5	468.0
1056.6885906075636	84.74695463519308
507.6849534888323	565.5100736738538
817.0	112.0
580.7014188072069	707.1326137880164
981.0	111.5
900.5	477.5
727.2243928353545	467.9914387855549
99.0	622.5
12.0	1115.5
594.4226337663645	598.8330242889509
736.5	471.5
360.57894736842104	832.8947368421053
247.5	600.5
461.6208746973746	618.9248033362888
725.0	116.5
928.6322267001325	334.209592933768
505.7247799232384	685.0806611750845
366.00091033074006	207.63003885622302
257.4	922.6
886.4884950398626	627.2555409900631
790.5	480.5
776.5	28.0
697.5	484.0
715.4	331.4
945.2937020076811	597.3628941147554
1047.5	974.5
579.7213320244099	545.9083380179143
472.5	132.0
558.5	488.5
335.5	545.5
142.20972467080506	917.644640690746
624.6	346.6
1089.4	506.6
325.5	131.5
792.5	28.5
581.0	119.5
553.2589888888916	567.4702472394478
250.0	526.5
1086.0	1029.5
746.8325377226389	234.11346217972087
255.5	1079.5
506.5	1105.5
835.52398233442	702.7222232654301
776.7187753666016	803.1811185021198
498.5	126.5
760.6039178508578	262.18589090262856
375.5	1109.5
292.0	1115.5
327.05551733539414	911.3163716571063
365.4	962.6
635.0962352524389	587.5620262867857
1122.5	1021.0
949.0	1025.5
218.5	1103.5
181.3021104119313	1022.2953889270892
912.0	789.5
462.6009614801715	598.3429808975524
43.0	717.5
154.0	749.5
584.6217659383948	657.1481878653708
431.5	762.5
386.1541924220076	485.63300087590045
174.68281140665817	612.5096015348847
206.28651392811287	646.2773695849106
556.6	18.4
160.6857912618939	315.7727744658821
521.0	190.0
733.0	191.0
631.0	794.5
1070.2547668142952	400.36545077256375
9.51797369843971	451.2639294672003
378.0	745.5
781.6	318.4
802.0	807.5
34.6	420.4
515.0356043598097	586.5819395039887
720.6	186.4
918.4	343.6
549.0	195.0
707.1326137880164	615.004456205101
445.5	177.5
565.5100736738538	776.2287319752031
349.5	173.5
153.5	715.5
447.40961634681844	555.2191624544855
393.4	126.4
1025.0	838.0
771.0	195.5
662.6152515539159	156.7818660751072
765.5	833.0
817.8824202440745	692.9213554374603
412.6165355575259	546.3983814093128
469.46156895975037	624.3152806416722
669.0	199.0
702.2321798740315	777.6988621493986
370.42105263157896	100.10526315789474
143.0	737.5
694.0	835.5
169.0	737.5
748.5	850.0
269.0	695.5
448.5	708.5
395.5	168.5
236.3155634239774	550.3149722829087
365.5	165.5
1024.0	12.0
872.2559955103771	821.7053819326026
206.71829411453848	921.7602622812208
953.0	204.0
417.0269260801123	440.54900886723965
805.7148817192248	1068.2685787711362
829.0	209.0
891.0	870.5
802.6	64.4
215.0	705.5
361.0	679.5
290.5	163.0
453.50345269036256	241.30862729573613
264.5	684.5
519.0	866.5
671.3594462159269	571.3905943706357
977.0	208.0
159.0	705.5
435.1585315618563	557.1793360200795
488.2984570197102	889.1209872471194
937.0	214.0
908.5	890.0
454.7602672177958	684.1005743922876
1101.0	900.0
693.3333333333334	350.0
445.5	157.5
747.4	1071.6
905.0	876.5
10.637735310020851	606.910793476979
471.5	156.5
220.6	385.6
977.6	1094.4
323.4286383230013	522.3862552307869
178.5	879.5
662.5	652.0
876.4	145.4
489.41366301824	91.10297623283255
617.5	37.5
841.6431932207612	105.93369329399134
611.5	671.0
814.0	397.6666666666667
174.5	903.5
693.9014422202573	474.3620028737352
367.04250015746663	502.7845195748475
888.0	693.5
482.57894736842104	559.8947368421053
1005.0	163.0
132.0	853.5
454.0	865.5
767.8979943214289	670.3793594331299
607.6538053341236	419.4771430371047
580.5166392510725	96.39966089753212
712.4040874020917	219.81241358503203
1013.0	704.5
294.51607823049056	407.22605825214254
509.64512705442627	554.7291190630871
795.340424239744	766.9179075386319
94.61985617860651	564.3598522368957
582.6615923728008	600.7931978545448
969.421052631579	1108.1052631578948
298.5	199.0
157.0	809.5
457.5	199.5
836.0	713.5
483.5	198.5
747.5	719.0
709.0	175.0
804.0	737.5
161.0	833.5
722.3239589213696	625.2953674244692
498.5	197.0
818.372463635473	532.1871230587567
1034.5	354.0
588.0	745.5
913.5	757.0
574.9705557612027	150.23788588652252
224.56506579516085	906.7467336903443
735.0	178.5
761.0	178.0
857.2971404720561	930.0281253135482
714.1143932011192	972.2189631357704
251.0	777.5
116.0	829.5
583.0	762.5
213.5	803.5
941.0	185.0
517.5	761.0
1112.8885418659636	638.5265389922283
700.5	762.0
952.5	766.0
915.5	767.0
587.5	775.0
778.188905540797	677.7300103041073
363.5	248.5
1108.4	269.6
935.5	1078.0
1067.5	539.5
379.77229045895893	186.9729686638947
600.5	1084.0
1075.0	61.0
887.7243498036474	238.35080991148052
1022.0	1111.0
918.0	1111.0
619.9048901190858	585.1118093297932
349.5	247.5
331.62515530215614	837.5493587650911
454.5	1008.5
840.4244162484049	763.977647190241
1058.9837721956264	966.1357064405302
1089.5	566.5
655.1880142997769	362.63210963488024
163.48519529084675	558.76104417899
609.1503167001414	309.05420479639525
761.0	272.0
1073.6850705540846	721.833915529971
848.2651105107807	536.597513581343
1108.4781513433772	583.1516357641993
537.5	64.0
923.0	279.0
516.7699837446971	294.4973038458404
470.5	239.0
846.3049369451867	618.9248033362888
380.27367172522577	709.0927873536104
599.3230676803494	812.4919429386912
611.4285714285714	16.285714285714285
31.0	1051.0
23.4	702.4
378.0	961.5
561.0	284.0
516.0	285.5
876.898398798132	843.3699306087917
28.4	581.6
573.0	286.0
277.5	227.5
359.4	531.6
596.0	289.5
899.2296232162233	396.9351470327743
864.9265858183293	363.61219641767724
326.41050977590294	292.8176614284687
347.29248547391154	1102.588360837287
582.1715489814023	668.9092292589345
971.0	291.0
769.0	292.0
447.04018570064346	738.8875107255896
709.6	486.4
821.1895593450743	886.1832053736416
836.8947368421053	307.57894736842104
358.39017767890493	1029.474153369095
25.5	14.0
589.0321564609811	648.327406820198
315.5	938.5
773.0	310.0
269.6	721.6
571.2671212462698	930.0150745203778
1086.0	301.0
844.4015757838483	853.1705597718296
42.550941240083404	577.7969915758694
232.0	13.0
787.0096865859698	347.44076450152716
427.5	220.5
355.5	309.0
80.0	16.0
226.5	302.5
789.0	912.5
400.5	308.0
336.6598098907604	449.3697899124124
7.0	15.0
550.5	924.0
1033.0	133.33333333333334
536.5	926.0
438.5888353016457	549.3386417577037
656.0	13.0
625.5	925.0
414.5314441276952	835.5909424936218
476.6666666666667	309.1666666666667
353.57894736842104	1018.1052631578947
482.6927405275095	638.0364956008299
387.5	305.0
966.5	932.0
817.8824202440745	719.3836985729787
701.0	227.0
668.4976821139419	320.8117017179972
792.5882352941177	867.9411764705883
125.5	281.5
689.6283433438837	299.7923520219955
49.0	303.5
563.0	229.5
491.0	292.5
943.4	233.6
452.0	16.0
174.5	286.5
604.0	961.5
932.2165009871238	261.12655396968864
803.0	231.5
621.0	235.0
881.5	965.0
697.3317459600468	787.0096865859698
482.0	281.5
444.46935599842755	596.3828073319585
567.0	978.5
276.0	275.5
98.0	15.0
852.675501033367	370.47280389725603
109.0	259.5
881.5	58.5
522.5	992.0
637.5464522094313	330.77928919397857
225.0	277.5
437.5	271.0
795.5	1007.0
960.5	998.0
516.5	1002.0
344.5005041531362	599.3230676803494
1057.0	990.0
312.5	1097.0
533.0	245.0
546.8884248007113	727.2243928353545
573.3984906419946	875.9000565712358
390.0	1123.0
676.2434122496182	822.7370271076592
701.2520930912347	402.3256243381577
396.5	1097.0
308.5	264.0
854.5	1048.0
359.6	853.6
227.0	261.5
18.0	283.5
670.5	1032.0
980.0	1043.0
328.5	254.0
265.5	255.5
971.9416359723706	307.2077105525749
1085.5	804.0
717.0	386.0
1091.8166760358286	524.3464287963809
170.0	21.0
684.5906177836861	703.2122666568285
865.5503018725091	951.1768514022091
66.62581588907796	450.1441678556192
428.5	368.0
282.01194309159735	957.6655567485493
464.5	368.0
156.5	374.5
620.0	161.33333333333334
1099.5	785.0
847.0	389.0
47.5	20.5
277.0	370.5
1106.9545454545455	1046.090909090909
22.4	193.4
689.0	400.0
25.0	327.5
633.0	400.0
569.9204641964402	558.649466194275
553.2589888888916	513.5654741856142
97.5	373.5
480.0	355.5
1043.792423678777	739.965521011715
60.46712702538168	955.1566546787143
90.6	207.4
331.6	215.6
97.98866629694199	1.58900539940987
819.6420915824892	962.0091257403036
875.5419750748384	118.6457364892703
849.0	412.0
99.0	363.5
47.0	379.5
533.6572532329521	521.40616844799
737.8947368421053	560.578947368421
732.6148701407378	540.5178607125309
265.5	355.0
329.0	342.5
872.8936327424886	207.10037038975307
1110.0	427.0
338.5	346.0
977.1052631578947	596.421052631579
82.6	197.4
553.8337127460735	866.8701590808108
286.4	191.4
914.6	972.4
619.4148467276873	442.5091824328336
386.0	337.5
923.0	427.0
628.0	425.5
469.28626129238165	97.45899783047203
757.1170397106621	720.8538287471741
1067.0	105.5
1059.5	893.0
652.0	433.5
1040.6956857714943	1014.3584847577542
1064.5	905.5
872.2772366893065	771.8183414526168
313.5	315.0
36.39225237638712	641.0635226302039
877.0	442.0
750.2339831628198	1027.1508395358564
227.5	324.5
736.4	54.6
724.0	445.5
291.80402444894446	925.0252855573922
896.0	439.5
274.5	438.0
1120.5	661.5
534.0	320.5
680.6702706524982	663.0287085621527
255.24692071484853	622.7763743272775
988.9075638421464	762.997560407444
868.3568895581186	783.5793828461804
705.0	324.0
1098.5	155.0
562.0	326.5
866.8867593839232	439.0788786930442
49.0	423.5
244.0	439.5
412.0	25.0
817.392376852676	429.7680542564729
270.91425088660395	787.9361465545325
465.0	426.5
195.1153846153846	542.3461538461538
704.0	335.5
917.8512720893658	799.2607713709319
174.68281140665817	644.9826882707379
1082.1646216487861	1018.3417603511281
232.39873088103855	493.5209004102954
1115.0	78.5
768.0	343.5
254.5	426.5
411.63644877472893	667.9291424761375
260.0	182.33333333333334
824.0	339.5
391.5	413.0
1056.5	693.5
251.5	404.5
1020.0	353.5
190.5	398.5
985.0	352.0
816.0	20.0
1011.0	363.0
1092.306719427227	384.19401885641366
464.0	23.0
243.99536354502902	694.1442171223164
691.0	363.0
322.0	401.5
737.0	360.0
46.0	399.5
22.5	423.5
485.5	395.0
122.0	411.5
688.5690064109438	219.28274511856208
781.0	370.0
625.2953674244692	502.7845195748475
146.5	382.5
651.0	371.0
764.9577339730379	750.2564322310833
874.8947368421053	376.57894736842104
391.0	384.5
905.733077663626	314.6230690831543
738.6	111.4
810.0	378.5
622.3604481021991	211.33771812151272
595.0909090909091	336.09090909090907
1120.2488065839584	373.9459373277894
280.0	22.0
445.5	383.0
423.0	1046.5
928.0	527.0
237.9493424609927	327.5302713874841
329.60869565217394	1100.5652173913043
130.5	498.5
1042.5	260.0
471.5	509.0
687.024700729844	942.8717962918888
592.6	754.4
637.4	755.6
604.2235015943343	565.0200302824553
203.4	781.4
325.87885527999373	541.0079041039295
660.4	764.6
864.4365424269307	582.1715489814023
268.30302919131134	671.08397569019
75.0	28.0
639.4	765.6
525.0	1104.5
117.9578868102366	894.9201660479107
893.5	1105.5
731.6347833579408	389.584496161797
841.2854495246063	1118.9547973551785
379.0	500.5
868.1294148101507	855.2338501219429
744.5	550.5
622.0	1126.5
435.64857495325475	361.6520228520833
808.7994458251889	1077.646188990545
710.5	1127.5
571.0	550.0
807.5	1125.5
732.4	724.6
973.0	548.0
646.3672332546041	656.6581444739724
568.9403774136432	435.64857495325475
951.5	577.5
441.1119882608048	262.06909417799415
575.3109415018235	662.0486217793557
1006.5491259324918	695.3715723944528
849.5	136.0
615.4944995964994	481.71265374471255
529.0	568.0
967.0	570.0
659.0	574.0
216.67387184095102	455.1830951077343
984.1052631578947	1006.578947368421
538.5	572.5
258.0	485.5
847.6	556.6
750.5	584.5
849.0439790716031	865.5503018725091
1100.1214048581	130.8281112180793
997.2383014959206	495.92391209526863
531.2070362759597	679.2001404783027
165.4	845.4
1023.0	586.0
594.912677157763	564.0399434996583
916.0	579.0
639.0	594.0
515.4	689.6
739.6025444493445	307.9344431848141
198.5	466.5
903.5	144.5
90.5	453.5
791.4200771085561	365.0823265918727
107.0	26.0
735.5551304891287	597.8529375061539
841.3333333333334	236.0
325.0	454.5
16.23654336792656	767.0367039330824
165.4	258.4
299.6666666666667	273.0
463.5	457.0
858.6	92.4
407.0	456.5
928.0	615.0
904.5	614.5
353.8113285897075	516.9957779254036
256.55253156249483	745.5037940060282
713.0	632.0
546.6	623.6
16.0	28.0
1011.0	638.0
1112.0	619.0
242.0	26.5
683.5	151.5
217.0	627.0
581.0	450.0
1020.6	886.4
176.0	35.0
517.5	108.5
1076.0	458.5
1006.6	880.4
101.0	599.0
435.0	633.0
276.0	36.0
542.0	456.5
268.5	616.0
1061.4339857691225	739.4754776203166
160.5	629.0
613.4	907.6
839.4443294656079	675.2797933471148
695.6	903.4
967.0	469.0
799.7508147623305	331.2693325853771
652.7377973427845	603.2434148115373
1030.0	463.0
238.0	607.0
227.5	609.0
767.8333333333334	207.66666666666666
923.0	475.0
121.0	623.0
721.3438721385726	650.7776237771905
356.0	32.0
216.0	607.0
44.5	36.0
507.1949100974338	465.05117843716397
32.4	670.6
992.4	864.6
153.0	611.0
939.6	859.4
189.7995931630036	749.6803989535747
246.34755454785127	371.20097423914865
324.0	567.0
314.0	563.0
919.421052631579	505.89473684210526
710.4	291.6
661.0	486.0
177.6	565.4
837.5	116.5
451.05	727.9
930.5924002657265	387.62432259620306
872.0	491.5
400.0	559.0
283.0	553.0
880.1179309516823	464.071091654367
262.5840979157778	409.832749838698
495.0	553.0
392.0	551.0
1042.5	988.5
176.0	519.0
685.0	498.0
81.57894736842105	290.10526315789474
636.8947368421053	246.57894736842104
432.0	543.0
844.4015757838483	920.2274961505103
255.89972613867167	561.4126644879021
234.42105263157896	443.89473684210526
971.0	511.0
1002.5	1055.5
849.5	123.0
716.6	798.4
440.5	528.0
1026.5	1012.5
711.5	1029.5
508.5	1080.5
603.1666666666666	120.33333333333333
804.8458172492277	838.1692581037571
782.0	1030.5
217.0	1090.5
281.0	525.0
154.0	543.0
568.4	808.6
1021.2504276744465	712.5230910933998
130.6	513.4
740.2054131031291	821.7053819326026
920.0	781.0
70.0	42.0
438.0324393853283	869.5368245324252
559.8595690587442	216.6344027862123
290.10568770790417	671.8494896073254
431.0	755.0
145.0	761.0
850.7153274677731	421.9273599940971
190.0	43.5
495.0	755.0
1012.0	801.0
246.5	767.0
987.0	800.0
115.0	717.0
438.0	745.0
810.5	798.5
388.0	749.0
165.5	771.0
1099.5	405.5
746.5	195.5
289.0	727.0
854.5	818.5
1120.0	829.0
485.14295748450195	542.9680776695234
245.6	556.6
610.5	814.5
532.0	817.0
937.5	813.5
507.0	731.0
66.0	773.0
1103.0876740379938	677.2399669127087
966.0	303.3333333333333
856.0	48.0
133.0	729.0
94.0	749.0
705.0	830.0
686.0	827.0
580.0	833.0
811.9817590984436	313.0340636837444
951.2845657800423	251.59252157322942
937.4530077453053	520.426081665193
682.0	839.0
390.5	714.0
216.5	727.0
338.0	721.0
1075.15520072828	709.5828307450089
1069.949287862122	183.1706661285698
234.4	696.6
174.0	685.0
475.4	251.6
502.6	251.4
153.6	695.4
818.0	847.0
138.5	695.0
232.0	40.0
1019.0	872.0
114.0	653.0
820.0	873.0
583.1516357641993	538.0676437555385
419.96718642850317	801.2209449365259
1089.5	416.0
352.8312418069105	375.37323781124087
826.5	862.5
878.8947368421053	474.42105263157896
826.4	279.4
1057.0	206.0
186.6	683.4
493.4	240.6
1124.0	895.0
958.0348301840418	778.6789489321956
358.5	666.0
860.0	889.0
654.6702245568665	222.99042438385177
934.0	883.0
786.0	879.0
522.6	897.6
31.06422452540879	315.7254819946093
886.0	883.0
42.550941240083404	410.39263064448863
250.0	38.0
87.0	39.0
613.8857526386798	242.58815764324018
10.5	42.0
812.5	656.5
638.1052631578947	929.421052631579
876.0	657.0
109.0	861.0
73.0	869.0
556.689292628681	619.4148467276873
791.0	652.0
1093.0	646.5
555.5	663.5
873.5	669.5
841.4	1038.6
1038.0	652.0
737.5	661.5
909.0	666.0
854.7180275344145	835.6325917958669
432.0	877.0
853.6	660.6
510.13517044582477	447.40961634681844
546.5	161.5
608.5	162.0
662.5	682.5
700.5	163.0
952.0	693.0
368.5	862.0
85.0	893.0
772.6	592.4
446.0	873.0
49.0	877.0
396.9351470327743	741.9256945773091
102.5	897.0
6.718569669486853	941.7195153397406
595.7131773611676	301.21587351532725
167.4	280.6
748.7863020568878	803.1811185021198
878.4458665607169	1074.9742724090042
466.54470367196416	1015.8634676728251
660.5	169.0
299.41651214447546	612.0641958567101
985.1833476341194	269.60124943320795
694.7090212045965	718.4307926603633
896.5	724.5
663.5187519535511	579.7213320244099
766.0	715.0
1052.0	731.0
213.0	825.0
868.645237397679	906.3002862872459
804.0367321013943	323.62743301314356
438.287967849404	1094.5903114589496
168.0	813.0
460.0	837.0
749.4902196786387	937.7654641264729
246.5	815.0
306.0	841.0
341.5602438047453	551.2988153232976
610.0	727.0
233.0	841.0
956.5647000098462	477.79230661352466
978.0	735.0
825.0	742.0
57.5	805.0
332.0	813.0
878.5	730.5
629.0	738.0
145.6	815.4
349.5	824.0
139.0	841.0
160.5	783.0
948.0	753.0
270.91425088660395	806.2146984215804
523.5	751.5
1032.1609976441541	917.1325606253404
669.6	764.6
281.5	808.0
1077.115374293874	421.4373166026987
706.6	753.6
391.0	787.0
383.8495892080075	895.6490414853508
227.82909291427657	580.9968272025964
493.0	783.0
1092.7967628186257	675.2797933471148
898.7395798248248	631.175888121251
360.0	45.0
879.0	764.0
962.0	1086.0
1088.5	535.5
428.29792408227746	395.46501685857885
346.46067771873015	361.6520228520833
978.5	253.5
754.5	1085.0
682.5	255.5
578.5	255.5
306.27711962405425	546.3983814093128
21.5	55.0
499.4	161.6
1117.5	1076.5
403.8333333333333	381.6666666666667
45.5	1005.0
480.0	1013.0
851.2053708591716	766.4278641472333
929.568158654774	205.5113649903432
441.0	1015.0
169.5	1046.0
527.2866891447718	380.27367172522577
878.1577573860884	432.70831460486386
172.0	989.0
969.1052631578947	173.57894736842104
6.5	56.0
376.6	156.4
195.0	1001.0
605.6936317685297	696.8417025686482
373.0	975.0
231.4	980.6
526.5	277.0
479.0	979.0
227.5	995.0
293.0459480562951	336.16976649936197
1056.6	304.4
271.1902548326178	12.71204319527896
608.0	67.0
185.0	945.0
790.5	281.0
937.5	283.5
523.7340544446565	1015.1109762152897
508.5354251582276	861.0503540227243
392.9888651415315	1109.7692204993414
353.0	967.0
36.0	53.5
176.0	965.0
73.90426636435538	564.9197330426863
260.0	949.0
1007.5	292.5
1023.429753607247	561.141881949428
424.0	55.0
153.5	971.0
564.2020956680554	922.0871839314492
702.5	301.0
394.7980535138317	843.2524948442785
948.233962356072	606.6737185513267
457.2104841747882	651.267667168589
247.0	913.0
589.0321564609811	549.8286851491022
810.9224221655037	253.1815269726393
357.5	936.0
453.0	927.0
487.0	923.0
694.5	309.0
482.6927405275095	601.7732846373418
713.5	307.5
284.5	918.0
601.2832412459433	499.84425922645653
543.9481644523204	591.4823734179736
467.9914387855549	464.071091654367
454.5	914.0
1070.4545454545455	1039.1818181818182
37.0	973.0
576.781071676019	617.4546731620934
138.0	54.5
102.0	55.0
597.5	313.5
464.0	909.0
269.071580966738	48.729498915236015
149.5	939.0
694.5	914.5
271.56705631042706	518.9803119393979
1062.0	928.0
920.0	917.0
79.0	69.0
467.9914387855549	668.9092292589345
60.0	67.0
841.0	910.0
748.5	221.0
748.6	124.6
914.0	935.0
992.0	54.0
708.0	937.0
570.5	942.5
494.57894736842104	428.89473684210526
530.2269494931627	615.4944995964994
409.832749838698	298.4164694863744
810.0	943.0
836.5	944.5
577.761158458816	564.5299868910568
348.4208512843241	415.0667525145183
1126.1197134337226	771.8183414526168
778.0	959.0
927.0	964.0
530.578947368421	443.89473684210526
580.6	1003.6
780.5	239.0
916.0	985.0
807.1014656333077	418.0070128629092
918.5	236.5
725.7542626611589	684.1005743922876
904.5	980.5
783.9093303755359	18.008727859978528
220.0	63.0
616.9646297706948	423.3974901682926
627.4	988.4
1025.660818197033	363.12215302627874
487.6	1092.4
164.0	64.0
502.6	211.4
601.5	14.0
47.0	62.0
130.0	66.0
362.0	1106.0
502.294476183449	608.1438487255222
749.2763454482863	472.40182930814126
988.1052631578947	775.421052631579
820.332637201067	676.2598801299118
700.5	247.0
365.5	1120.0
868.8947368421053	383.42105263157896
708.6027439622119	624.3152806416722
801.0	1014.0
997.2383014959206	656.6581444739724
522.2290715295857	905.2472234151174
412.0	61.5
177.48221543561104	367.28180859861465
842.0	1054.0
330.5	1060.0
613.5343260309055	391.54466972739095
31.0	67.0
382.0	1090.0
1094.0	1016.0
837.5	1027.0
206.4	61.6
268.5	1084.0
918.5	1029.0
301.4	849.6
458.0	90.5
572.5716122540232	168.9642408039162
408.0	89.0
268.0	90.0
298.984884110999	913.9275933523988
247.46731615943241	276.5811180605421
509.64512705442627	614.5144128137025
700.2720063084377	739.4754776203166
662.421052631579	943.1052631578947
161.01921380686684	87.39529696754286
790.5	401.0
203.0	84.5
530.1666666666666	409.3333333333333
1073.0	412.0
272.10207161421755	405.913584198164
1129.6	616.4
172.0	79.0
631.6659315126495	642.4468861234162
551.3848735952249	120.76441035515013
836.0140257258184	648.8174502115966
105.0	78.0
499.15384615384613	498.46153846153845
652.2477539513859	396.9351470327743
425.35766373388657	600.7931978545448
1042.4	521.6
860.5	426.0
260.0	79.0
343.52041737033926	525.8165589705764
876.1975838204944	779.6590357149925
282.01194309159735	928.9421181003311
244.0	76.0
468.620234446708	300.09611190374613
89.0	81.0
196.6	499.4
880.308991273068	11.652706262339047
759.6666666666666	577.0
981.5	429.5
731.7642131682765	303.4553967384895
601.2406745708054	1044.4581430591713
156.0	77.0
1093.5	213.5
723.3040457041666	675.7698367385133
339.11002684775286	671.8494896073254
605.0031318584826	994.0412154042978
405.6666666666667	736.0
646.1955290933472	109.11170409281108
86.66666666666667	762.0
805.6313354591123	629.7057579470555
25.0	97.0
41.431179628502264	563.7999714311051
567.4702472394478	817.392376852676
377.8234547682333	449.3697899124124
682.6304442180922	446.4295295640215
420.4	759.6
269.6	748.4
120.0	107.0
1039.6	307.6
562.578947368421	299.89473684210526
771.9090909090909	810.9090909090909
664.7339254197957	218.75307665209212
807.1014656333077	564.0399434996583
690.9611818718664	543.4581210609218
798.280684588135	797.300597805338
262.4	755.6
385.6641490306091	654.6979709083784
36.5	106.0
934.8947368421053	126.42105263157895
8.0	94.0
99.5	103.5
1112.5	689.0
660.0	82.5
199.57894736842104	685.8947368421053
52.0	106.0
480.0	99.0
111.0	94.0
406.4	632.4
907.5	350.5
430.4	675.6
1048.4	1060.6
829.5	361.5
314.0	96.5
509.8410360058739	832.326915374506
602.6	27.6
13.0	106.0
748.0	87.5
96.4	1042.6
536.0	87.0
144.0	91.0
1065.0	374.0
648.9598905399037	1056.1836338638989
820.8226805924654	576.2910282846204
298.78135952620454	364.86343715298324
953.6	450.6
545.5563067131839	889.4449028068735
361.4	705.6
322.9385949316028	375.86328120263937
900.1104152369061	1072.3951594713626
434.1784447790593	516.5057345340051
1099.5	257.5
23.5	114.0
566.5	68.63636363636364
1085.9924455091204	577.1162726583476
562.5698133254629	738.985434228918
733.5	1074.5
502.294476183449	481.71265374471255
677.7300103041073	506.2148233146369
971.7560451431993	485.14295748450195
812.0	127.5
906.0	533.5
720.0	130.0
1015.6	415.6
981.6	416.6
942.6	171.6
172.0	116.0
94.0	122.0
725.0	1123.5
689.491051697671	533.1672098415537
988.3913043478261	375.5652173913044
360.42105263157896	595.8947368421053
650.7911210656459	1027.0833509963973
61.0	120.0
917.0	1123.5
715.0	556.5
712.0833333333334	721.9166666666666
104.0	1033.5
528.0	132.0
733.5949569235347	382.7238886822182
551.7888587146962	502.7845195748475
502.7845195748475	514.0555175770127
552.7689454974931	459.1706577403821
632.5805721537789	1044.3227481360154
734.5313646403176	889.7939634863399
671.8260869565217	925.0
816.0313334697911	837.180059558452
1098.5323994586902	230.40578291443117
748.0	571.5
3.0	117.0
649.421052631579	760.1052631578947
676.0	137.0
889.5	591.0
86.0	111.0
1100.0	142.5
190.4	350.6
84.9090909090909	53.90909090909091
890.0	137.5
728.0	142.0
546.5	598.0
785.578947368421	752.8947368421053
803.5070636349243	218.22340818562216
938.5	606.0
776.2287319752031	629.7057579470555
836.0	141.0
484.0	112.0
516.0	143.0
661.0685349965587	626.7654975986646
893.0	602.5
694.3914856116558	418.4970562543077
340.0	113.0
254.6	367.4
190.4	370.6
810.0	621.5
108.0	114.0
161.6	1058.4
430.7481410392699	563.0598567168613
768.0	639.5
846.4648661339616	1004.8224005051536
225.0	110.5
881.0980177344793	596.8728507233569
48.4	357.4
788.4	390.4
871.6436770345994	616.8866929855561
1083.0	619.0
34.4	357.4
1009.5	631.0
705.662483613821	346.95072111012865
1049.698965620117	963.0407709153602
848.0	150.0
590.5	642.0
137.17079741868992	461.90166477722113
787.5	450.5
475.8321330479307	345.4805909359332
1109.172408407218	826.9881118314332
588.0520696781841	793.3802506741501
1022.6	213.6
439.56892208444265	570.4105075878387
493.5	636.5
248.4	1053.6
269.41154724763624	71.16531436730014
652.7377973427845	610.104022291116
586.421052631579	172.10526315789474
581.5759761840125	220.342082051502
919.5	460.5
199.0	151.0
365.4712418642701	229.34644598149126
521.5	26.5
472.0	146.0
166.0	152.0
18.0	559.5
586.5819395039887	519.9360382737945
1051.4	452.6
791.5	468.5
90.14080973228195	398.07525291709607
991.5	468.5
258.0	603.5
437.0	597.5
1086.8381919221554	1110.5660309484579
1088.5	56.5
89.23904500026525	673.2464660779505
313.0	581.5
90.0	146.0
68.30545830644968	656.1803043865493
502.0	139.0
173.5	140.5
1117.0	465.0
589.0321564609811	508.1749968802308
155.5	142.5
772.7984282354137	406.73601486074404
953.932908112392	305.618705153165
1027.0	487.5
232.0	132.0
748.5	482.0
385.0	573.5
654.2079275169799	655.6780576911754
611.7655888085792	837.180059558452
944.5	484.0
471.0	569.5
365.6	924.4
417.0	133.5
740.8260869565217	480.1304347826087
588.5	486.0
288.0	128.0
53.5	543.5
316.0	551.5
388.5	558.5
704.0978319761472	911.458512162529
1025.1707748056344	372.43297746285
764.5	494.0
460.0	127.0
187.0	515.5
423.60306171011985	983.3239072497582
707.5	502.5
194.0	127.0
477.0	525.5
516.0	1025.5
411.5	520.5
793.4433627719951	10.063700862929178
216.5	541.5
598.5	509.0
333.5	524.5
615.984542987898	549.8286851491022
110.5	547.5
321.5	1087.5
114.4	127.4
406.0	124.5
759.5	1046.5
112.5	177.0
1051.0	794.0
1012.0	189.0
1008.0	788.5
358.0	760.5
702.0	186.5
233.0	179.0
970.0	187.5
476.6	56.6
731.5	792.0
768.3880377128273	535.617426798546
266.34461291984195	583.6080488978889
815.5	780.0
1043.0	806.0
117.6	933.4
276.6666666666667	1060.8333333333333
31.5	692.5
218.0	184.0
895.3092760850354	713.5031778761968
625.0087904345489	182.73562093213505
6.4	978.6
831.6036352032321	762.017473624647
276.5	757.5
85.0	172.0
806.0	818.5
376.0	732.5
699.7819629170392	580.7014188072069
17.0	158.0
207.0	173.0
888.9387119968551	394.4849300757819
956.0	816.5
729.0	821.5
328.0	176.0
125.0	945.6666666666666
875.0123066083685	323.0977645466736
154.5	173.5
281.5	719.5
316.0	724.5
692.4	68.6
377.0	718.5
518.0	842.5
335.5	699.5
656.5	49.0
600.0	204.0
135.5	682.5
15.5	180.0
84.5	664.5
240.5	686.5
641.122721820183	969.9614887631641
568.0	852.5
309.2173799724452	732.6148701407378
841.6	210.4
252.0	162.0
737.5	854.0
556.0	856.5
954.1144830528539	407.22605825214254
163.4	163.4
1084.9560685562499	468.48148217695336
221.0	169.0
548.3585549749067	677.2399669127087
763.7819286496775	31.7801079881974
626.4	202.6
509.15508366302777	712.0330477020013
34.5	162.0
268.0	158.0
647.5	876.0
485.63300087590045	520.426081665193
35.58265718365007	172.8300491777289
51.0	162.0
615.5	884.0
344.32669556120123	287.21885337056295
790.2653519731754	295.55500429023584
359.0	154.5
770.0	902.5
965.5	906.0
218.68981698075257	595.3585465267055
95.0	162.0
8.5	732.5
616.4745863792964	766.9179075386319
771.4	1105.6
333.5	647.5
1069.0	883.0
450.0	648.5
121.0	684.5
670.8694028245285	435.1585315618563
5.5	756.5
700.2720063084377	664.0087953449496
313.62777049503154	801.2209449365259
296.0	892.5
590.7057941653094	862.3552103355983
800.0	660.5
94.0	860.5
195.3288718801515	989.8125979544755
651.7839109513044	1011.5641113637662
870.4137931034483	476.0689655172414
718.4036117901817	567.4702472394478
46.0	208.0
32.4	205.6
905.1101439130051	738.4953908375196
789.5	674.0
925.6	1056.4
370.47280389725603	408.20614503493954
760.0573000590531	505.23473653183987
304.3169460584603	563.0598567168613
881.5408020858869	1047.1198526824753
344.0284583547958	1013.8068231973396
207.0	205.0
773.0	689.5
102.5	215.0
617.8947368421053	90.57894736842105
498.5	865.5
720.0067162466744	274.9014756431704
148.6	206.6
259.8165586816105	676.3064190807751
922.6	407.4
611.5741524653115	536.1074701899446
76.5	904.5
1108.0664318551494	292.3769934914161
690.4711384804679	467.0113520027579
826.8124761596024	305.618705153165
452.5	853.5
268.8467431653561	500.9812209825017
258.0	205.0
233.0	207.0
627.7455843814616	514.0555175770127
875.0	719.5
136.5	195.5
339.0	826.5
289.5	831.5
1022.2601402870164	321.50875914726373
402.0	199.0
33.5	788.5
561.6666666666666	934.0
205.0	816.5
372.0	196.0
1044.7725104615738	405.7559280779471
391.5	819.5
316.0	196.0
699.0	727.5
254.0	836.5
121.0	188.0
511.0	818.5
76.0	188.0
358.0	197.0
777.0	733.5
22.0	884.5
570.4105075878387	705.1724402224226
512.0	178.0
40.0	196.0
1052.7948093702178	1005.3512664586844
54.0	198.0
1003.608865584101	746.3360850998954
1010.5	751.0
7.0	216.0
245.0	187.0
314.11781388643004	489.06330461568984
216.0	780.5
215.0	193.0
93.5	816.5
814.4521165042851	646.3672332546041
783.0	771.5
750.0	762.5
186.0	194.0
518.465908099599	511.1152572286217
524.3464287963809	545.9083380179143
900.0	255.0
230.0	1020.5
435.0	250.5
90.0	240.0
371.0	1029.0
854.1456312075625	789.4599035429623
493.0	1037.0
151.72769836924476	361.12311973491836
128.0	246.0
1037.0	1110.0
1070.5	1110.5
762.1929232502677	103.81501942811151
1049.5	127.5
342.4	590.6
144.0	1020.5
339.0	1045.0
518.0	1093.0
318.5	1009.5
227.5	250.5
134.33333333333334	607.0
269.60124943320795	99.57767169635186
831.0	256.5
723.0	262.5
554.0	1117.0
179.02794166684535	91.10297623283255
959.5	1096.0
146.0	236.0
917.1325606253404	905.2686411121892
695.8616157858513	697.3317459600468
450.435742437968	846.035829274792
508.0	242.0
434.0	992.5
725.123240197862	493.6885572798595
310.0	243.0
161.6	237.6
673.0	15.5
115.0	246.0
461.6	1035.4
270.0	237.0
25.0	924.5
573.3507679362295	602.7533714201388
760.5	64.0
636.3333333333334	267.1666666666667
257.5	983.5
370.0	239.0
892.0	274.0
591.972416809372	685.5707045664831
624.5	66.0
778.0	275.0
187.0	229.0
318.5	961.5
123.4	553.4
468.5	973.5
779.0	286.5
599.4	487.6
992.5	67.0
379.6	766.6
208.0	948.5
857.0	283.5
452.866538831813	54.55585204640554
363.5	947.5
493.4	544.6
581.6815055900039	751.7265624052787
422.0	231.0
207.71577894830187	463.0214263888023
1048.4	779.6
290.0	231.0
880.0	292.0
1094.5	629.0
68.0	232.0
310.0	223.0
118.5	235.0
382.5	929.5
265.0	225.5
378.6271458174224	871.4952408038946
1076.0	311.0
374.3931510284439	393.9948866843834
1066.4603227930063	163.39986407024796
164.0	224.0
9.0	240.0
744.421052631579	286.89473684210526
1060.4	817.6
698.421052631579	287.89473684210526
107.6	749.4
606.6737185513267	510.62521383722327
1054.3413689078716	765.4807198920164
80.5	231.0
131.0	936.5
358.71176250369234	406.73601486074404
326.0	920.5
653.2278407341829	579.7213320244099
262.5840979157778	319.13205930062554
1033.3500828004198	571.2671212462698
295.4	285.4
463.4	48.4
766.4278641472333	680.6702706524982
408.20614503493954	372.43297746285
276.13669427718906	569.8991349976029
41.0	292.0
273.5	298.5
337.0	299.0
1085.6	711.4
514.0555175770127	561.0996831512674
54.5	292.0
647.3573473480327	911.458512162529
526.4904556711369	59.85253671110511
151.5	281.0
847.7750671193821	637.5464522094313
985.5	950.0
351.4	297.4
770.5	943.0
300.5	295.5
287.0	297.0
449.0	291.0
865.421052631579	252.89473684210526
723.8967821490799	1084.340190308549
886.6666666666666	755.0
252.42105263157896	866.8947368421053
482.6927405275095	753.1966925794742
974.9046904285115	912.4901573375856
133.5	293.0
208.2449301995823	600.5809899172906
67.18569669486853	784.9528897183807
228.0	292.0
539.5	968.0
634.0	233.5
[truncated: 7,230 more rows]
