# Supplementary material for: Intervisit Reproducibility of Foveal Cone Density Metrics
Source: Transl Vis Sci Technol. 2024 Jun 24;13(6):18. doi: 10.1167/tvst.13.6.18 (PMC11205225; doi:10.1167/tvst.13.6.18)
Supplement: Supplement 3 [file tvst-13-6-18_s003.zip › JC_11364_visit2_500um_coords.csv]

633.3062627980391	631.474076503696
626.7019812918792	632.8311206487973
621.0928654921267	629.6646843102275
620.4595782244128	636.5403746454077
631.0445225562037	637.445070742142
636.3822295269357	642.4208992741804
639.3677266461586	635.5452089390001
643.1674502524424	640.0686894226715
649.5907925392559	638.3497668388762
651.7620631714179	633.4644079165113
640.4533619622399	627.9457617264324
643.3483894717893	647.3967278062189
648.0528091748076	651.4678602415229
649.4098533199088	657.0769760412752
654.6570906809676	644.5921699063425
658.5472838969248	650.1108160964217
657.1902397518236	638.1688276195295
644.7054336168909	634.8214520616127
624.2593018306967	645.4968660030768
630.7731137271833	650.5631641447886
626.7924509015527	640.6115070807119
630.4112352884897	644.7731091256894
636.2917599172622	648.934711170667
636.2917599172622	654.7247661897662
641.9008757170146	659.4291858927843
612.407782963478	637.8069491808357
618.4692468115975	642.6018384935272
612.1363741344576	631.1121980650022
615.5742193020478	626.588717581331
616.026567350415	633.0120598681442
627.2447989499196	627.4934136780652
621.0928654921267	622.5175851460268
635.7489422592216	623.6936900717814
641.9008757170146	653.7296004833585
646.5148258103592	665.0383016925368
646.3338865910124	670.647417492289
653.1191073165194	670.1045998342486
654.9284995099878	662.4146830120073
657.0093005324766	674.5376107082463
650.3145494166431	676.6184117307351
658.8186927259451	667.3000419343723
661.4423114064746	661.4195173055997
656.9188309228032	656.3532191638878
663.1612339902696	656.172279944541
665.6039134514521	649.6584680480544
653.3000465358662	651.3773906318495
648.6860964425216	644.7731091256894
661.4423114064746	644.8635787353629
647.2385826877467	629.3028058715337
650.6764278553369	624.5079165588421
669.855985106103	655.1771142381334
674.9222832478148	660.5148212088654
667.956123302961	659.9720035508249
665.5134438417786	666.3048762279647
672.0272557382652	664.676423253843
675.9174489542226	653.9105397027054
671.3034988608778	648.6633023416467
678.1791891960581	648.3918935126264
663.8849908676569	673.813853830859
670.489272373817	670.647417492289
670.0369243254498	676.7088813404085
679.1743549024658	641.7876120064665
679.4457637314861	635.9975569873673
679.8076421701797	629.6646843102275
679.4457637314861	623.8746292911283
684.8739403118916	632.4692422101036
689.4878904052363	636.7213138647546
685.3262883602587	639.344932545284
690.5735257213174	631.1121980650022
691.116343379358	624.4174469491687
695.7302934727027	629.1218666521869
695.368415034009	635.0023912809595
700.3442435660473	633.4644079165113
683.878774605484	675.8946548533478
655.1094387293347	619.5320880268038
658.7282231162717	607.5900995499115
662.2565378935352	612.7468673012969
662.2565378935352	619.8939664654976
667.5037752545941	617.2703477849682
668.4989409610016	623.2413420234143
673.8366479317336	618.3559831010492
664.6992173547177	639.8877502033246
663.0707643805961	626.9505960200247
658.8186927259451	624.0555685104752
655.380847558355	628.8504578231666
660.1757368710465	632.2883029907568
671.7558469092451	642.5113688838538
685.2358187505853	626.4982479716576
692.9257355728264	618.9892703687633
693.920901279234	613.832502617378
687.497558992421	609.2185525240333
697.8110944951914	621.9747674879862
699.0776690306193	616.4561212979074
693.7399620598873	606.6854034531773
699.9823651273535	603.609436724281
705.2296024884123	607.861508378932
700.072834737027	610.4851270594613
703.8725583433109	620.7986625622318
703.1488014659235	627.1315352393715
708.9388564850227	630.1170323585945
709.3912045333899	624.5983861685156
706.4057074141668	614.465789885092
710.9291878978381	617.6322262236619
715.3621987718359	621.8842978783129
715.2717291621625	628.5790489941463
716.7192429169373	602.342862188853
723.4139940327708	603.6999063339543
724.2282205198316	592.5721443441231
731.7371981227259	593.0244923924902
728.3898225648092	587.0534981540442
721.0617841812617	586.601150105677
735.7178609483566	587.234437373391
739.0652365062733	593.4768404408574
726.9423088100343	599.1764258502831
718.4381655007323	597.8193817051817
716.7192429169373	591.9388570764091
717.1715909653044	608.3138564272991
731.3753196840322	605.5997681370964
728.6612313938294	611.1184143271753
723.1425852037505	609.3090221337068
732.0990765614196	599.6287738986503
706.6771162431871	601.5286357017922
712.7385800913066	597.4575032664881
726.670899981014	616.817999736601
727.0327784197078	626.4077783619841
719.9761488651806	625.5935518749233
659.9043280420262	601.076287653425
667.3228360352471	599.6287738986503
666.4181399385128	606.1425857951368
668.9512890093688	611.2088839368487
671.8463165189183	603.0666190662404
674.9222832478148	607.4996299402383
674.3794655897743	612.6563976916235
679.4457637314861	616.4561212979073
680.3504598282203	611.1184143271752
681.5265647539749	605.8711769661165
688.0403766504614	603.0666190662404
685.3262883602587	620.2558449041911
686.7738021150335	614.2848506657451
673.4747694930401	596.5528071697539
679.5362333411595	595.1957630246524
677.0030842703036	601.1667572630985
683.6073657764637	599.5383042889767
684.1501834345042	592.3007355151029
689.0355423568692	596.5528071697539
694.0113708889075	600.2620611663642
690.4830561116439	589.9485256635937
701.339409272455	598.8145474115894
711.8338839945724	603.1570886759138
716.8097125266107	615.5514252011731
722.0569498876694	614.7371987141123
711.9243536042458	612.7468673012969
710.9291878978381	607.7710387692584
706.1342985851466	585.1536363509022
705.6819505367794	595.105293414979
710.5673094591443	590.4913433216343
713.1909281396737	586.0583324476364
717.6239390136716	580.5396862575575
724.0472813004848	581.0825039155981
711.8338839945724	580.4492166478842
701.5203484918019	590.7627521506546
665.6943830611254	580.2682774285372
671.574907689898	576.2876146029065
661.8041898451681	567.1501840258906
668.9512890093687	569.592863487073
662.8898251612492	574.3877527997646
676.0983881735693	571.8546037289087
673.2938302736932	581.8062607929854
677.3649627089973	577.463719528661
678.8124764637721	582.8918961090666
668.4084713513283	585.3345755702491
675.826979344549	588.5914815184924
671.2130292512044	590.4008737119609
681.345625534628	587.4153765927379
682.7026696797295	573.0307086546633
684.6025314828713	579.4540509414765
686.3214540666663	586.0583324476364
662.7088859419024	589.0438295668595
666.4181399385128	593.838718879551
661.5327810161479	594.8338845859587
657.3711789711704	591.1246305893483
655.1094387293347	586.5106804960036
658.0044662388842	577.8255979673547
659.7233888226793	583.4347137671072
666.5990791578597	562.0838858841788
673.9271175414071	564.6170349550347
680.6218686572406	566.8787751968703
680.2599902185469	560.636372129404
686.9547413343805	569.592863487073
689.84976884393	575.5638577255191
690.0307080632768	581.1729735252715
646.0624777619921	580.1778078188638
648.7765660521949	585.6964540089427
654.5666210712941	596.7337463891006
650.9478366843571	591.6674482473888
645.3387208846048	574.1163439707443
649.8622013682761	569.4119242677262
651.8525327810913	575.2924488964989
653.5714553648864	581.0825039155981
656.6474220937829	571.0403772418479
655.2903779486815	564.4360957356878
648.3242180038279	563.2599908099332
642.4436933750551	568.1453497322982
637.0155167946496	572.3974213869492
633.8490804560797	576.7399626512737
639.3677266461586	578.5493548447422
636.2012903075888	583.5251833767805
642.5341629847286	584.3394098638414
639.0963178171384	588.6819511281658
644.6149640072173	590.219934492614
647.8718699554606	597.3670336568147
648.4146876135012	603.2475582855873
653.3905161455396	603.2475582855873
653.5714553648864	608.2233868176256
656.0141348260689	613.7420330077045
649.9526709779494	613.1992153496641
641.6294668879945	613.4706241786843
646.9671738587264	618.717861539743
643.1674502524427	623.7841596814548
640.5438315719132	619.2606791977835
635.206124601181	616.0942428592136
642.8055718137488	601.8000445308124
644.7054336168908	609.3090221337068
627.9685558273071	607.861508378932
623.2641361242889	612.9278065206438
621.364274321147	606.8663426725243
628.1494950466539	594.2910669279181
640.9057100106069	594.5624757569384
634.1204892851	610.213718230441
673.8366479317336	623.8746292911283
613.6743574989059	605.6902377467698
615.6646889117212	612.0231104239095
618.2883075922506	617.5417566139885
625.1639979274308	618.6273919300695
629.9588872401224	621.6128890492927
629.4160695820818	614.1943810560717
608.0652416991535	609.5804309627271
610.2365123313157	615.6418948108466
613.0410702311921	621.8842978783127
602.1847170703809	623.2413420234143
608.2461809185004	625.8649607039434
605.5320926282976	619.0797399784367
597.8421758060566	619.984436075171
594.4043306384664	624.4174469491687
600.4657944865858	629.1218666521869
606.6177279443787	633.1929990874911
606.255849505685	639.978219812998
604.989274970257	646.7634405385048
610.4174515506626	649.7489376577279
609.5127554539283	655.4485230671536
597.9326454157299	648.301423902953
598.1135846350768	655.719931896174
604.0845788735228	659.972003550825
604.2655180928697	653.0058436059711
612.407782963478	643.9588826386287
616.7503242278024	648.5728327319733
616.5693850084555	654.4533573607458
614.9409320343339	659.7910643314781
623.7164841726561	651.3773906318495
628.1494950466539	656.0818103348676
623.0831969049423	657.7102633089893
625.2544675371043	669.2903733471877
634.5728373334671	660.9671692572326
638.9153785977916	664.676423253843
613.6743574989059	665.942997789271
608.6080593571941	662.776561450701
598.384993464097	663.3193791087417
599.4706287801781	669.561782176208
605.1702141896039	673.4519753921653
591.8711815676104	660.6052908185388
592.413999225651	672.9091577341247
592.413999225651	666.8476938860052
598.9278111221375	676.2565332920415
605.0797445799304	667.2095723246988
599.1087503414844	635.5452089390001
598.5659326834439	641.7876120064664
591.3283639095698	654.0010093123789
586.1715961581846	627.4029440683919
582.1004637228805	632.3787726004302
580.0196627003917	624.7793253878625
587.8000491323064	622.0652370976597
575.8580606554142	630.5693804069617
575.3152429973737	636.1784962067139
580.1101323100652	639.6163413743042
586.1715961581846	638.3497668388763
588.7047452290407	633.1025294778176
585.7192481098175	644.8635787353629
591.8711815676104	648.4823631222998
592.1425903966307	642.8732473225474
594.3138610287929	631.1121980650022
593.2282257127117	637.4450707421421
574.4105469006395	643.1446561515678
579.3863754326777	647.2157885868719
584.9050216227566	650.9250425834824
584.4526735743897	657.1674456509486
578.8435577746371	653.7296004833586
573.2344419748848	649.8394072674013
573.5963204135785	656.7150976025816
579.3863754326777	660.8766996475592
585.5383088904706	663.8621967667821
630.635103204859	666.6725665146859
619.9923090530357	665.0225209097521
626.2624823517842	663.1249684640782
623.4574048233967	675.2528036603418
631.5426282875726	674.3452785776282
636.1627559813874	679.1304108319364
635.6677422999072	669.8076531640603
639.7103540319952	673.8502648961481
641.8554133184091	669.0651326418399
640.535376834462	683.8330408059979
643.2579520826029	678.0578811887294
633.027669332013	684.2455522072313
646.0630296109904	688.2881639393192
647.1355592541975	681.7704837998306
654.0657507949196	691.2582460282002
656.2108100813336	679.8729313541567
662.3984810998355	679.2129131121831
668.5861521183374	682.9255157232843
660.9134400553951	693.4033053146142
677.1663892639934	676.820346985029
675.5163436590595	682.0179906405707
682.8590466010152	681.7704837998306
680.3014759133678	686.9681274553722
652.0031937887522	684.9055704492049
659.0158876097212	685.3180818504384
666.1935859911833	688.7831776207994
606.8744464938115	684.9880727294516
604.8118894876443	679.4604199529232
611.9895878691065	679.2954153924298
613.2271220728069	685.1530772899449
613.8046380345337	690.9282369072134
620.0748113332824	693.8158167158476
619.6622999320489	681.6054792393372
618.8372771295819	688.1231593788259
626.4274869122777	688.8656799010461
628.3250393579516	695.7133691615215
630.4700986443655	702.2310493010102
637.1527833443477	704.8711222689044
642.0204178789025	699.5084740528695
635.4202354591671	698.3534421294157
649.3631208208582	700.9110128170632
645.5680159295102	706.1911587528515
651.4256778270254	708.3362180392655
656.8708283233071	704.8711222689044
655.0557781578799	698.6009489701559
660.665933214655	700.5810036960764
648.3730934578978	694.9708486393014
641.360399636929	692.908291633134
635.3377331789204	691.5882551491869
628.9850575999251	679.4604199529232
624.7774413073438	683.1730225640243
609.6795240221991	669.9726577245535
617.5997429258816	677.2328583862625
613.3096243530536	673.4377534949147
618.9197794098286	671.1276896480073
593.0140634123672	680.03793591465
586.3313787123852	675.6653150615754
587.1564015148521	683.4205294047645
581.7112510185705	686.3081092133987
582.7837806617774	680.6979541566236
583.2787943432576	691.0932414677068
593.9215884950809	692.1657711109139
600.851780035803	687.8756525380858
593.9215884950809	685.8955978121652
599.8617526728427	683.0905202837777
606.5444373728249	690.6807300664733
600.851780035803	694.3933326775744
602.7493324814769	700.9935150973099
590.4564927247199	703.5510857849573
595.4066295395213	698.7659535306492
589.053953960526	688.7831776207994
577.0086210445089	679.9554336344033
579.2361826111696	673.5202557751613
585.1763467889315	669.6426486035668
579.0711780506763	667.4150870369061
573.6260275543946	665.0225209097521
573.4610229939012	671.7052056097341
568.9233975803331	677.7278720677426
571.2334614272405	685.4830864109317
576.1010959617953	688.4531684998127
575.8535891210553	695.3008577602881
569.8309226630467	692.8257893528873
569.50091354206	698.4359444096624
570.0784295037868	705.531140510878
577.6686392864825	703.4685835047106
583.4437989037509	699.095962651636
589.7964744827462	695.878373722015
583.691305744491	706.603670154085
585.0113422284381	714.0288753762873
591.2815155271867	710.5637796059262
597.4691865456887	705.6136427911247
598.1292047876622	712.7088388923402
609.1020080604723	696.0433782825083
610.4220445444194	702.6435607022437
624.6124367468504	708.3362180392655
631.8726374085594	708.6662271602522
627.1700074344978	713.6163639750538
633.027669332013	715.5964187009745
637.7302993060745	711.8838160898732
629.7275781221454	719.9690395540491
622.3848751801897	718.3189939491152
606.4619350925781	715.3489118602344
604.9768940481376	708.0887111985254
611.9895878691065	710.1512682046928
617.5172406456348	705.9436519121115
621.7248569382161	701.1585196578033
615.4546836394676	698.270939849169
619.0847839703221	712.5438343318468
637.070281064101	721.9490942799697
633.1101716122597	726.5692219737845
625.6024641098107	724.836674088604
612.4020992703399	722.3616056812032
619.1672862505687	724.0116512861371
622.5498797406831	729.126792661432
628.8200530394317	731.4368565083394
624.8599435875905	735.561970520674
618.0947566073618	734.3244363169736
620.3223181740224	740.2646004947354
637.4827924653345	731.9318701898195
642.0204178789025	727.3942447762514
645.9805273307437	713.038848013327
641.7729110381624	717.3289665861549
646.3930387319772	721.7015874392297
652.333202909739	717.3289665861549
658.3558693677476	711.3888024083931
663.2235039023025	707.9237066380321
659.7584081319413	719.1440167515822
654.8907735973866	724.2591581268771
650.0231390628317	728.6317789799518
644.6604908467966	733.4169112342599
640.7828836752021	738.5320526095549
633.5226830134932	737.5420252465946
636.5752673826208	743.8947008255899
647.3005638146908	740.2646004947354
652.333202909739	735.4794682404273
655.4682895591134	741.4196324181892
662.6459879405755	725.1666832095907
664.7085449467429	732.0968747503128
659.5109012912013	735.561970520674
657.6133488455273	730.2818245848856
662.8934947813157	743.5646917046031
658.0258602467608	749.0923444811315
650.3531481838185	746.8647829144708
643.0929475221095	745.1322350292903
638.8853312295282	750.577385525572
645.6505182097569	753.0524539329728
653.2407279924527	755.6925269008669
660.4184263739149	756.4350474230871
666.3585905516767	751.5674128885323
626.592491472771	741.6671392589292
630.3875963641188	746.8647829144708
617.1872315246482	745.7922532712638
622.7973865814232	748.5148285194047
632.4501533702862	756.5175497033338
627.5000165554846	752.9699516527261
605.3069031691244	737.954536647828
601.5943005580233	732.591888431793
597.7166933864287	736.8820070046211
608.2769852580053	745.5447464305238
612.2370947098466	739.852089093502
610.5870491049127	733.8294226354934
607.9469761370186	728.1367652984717
615.2071767987275	728.7967835404452
593.9215884950809	723.9291490058904
599.8617526728428	725.9917060120576
605.0593963283843	721.5365828787362
598.0467025074155	719.0615144713355
592.271542890147	717.9064825478819
586.9913969543587	720.1340441145425
581.546246458077	719.3090213120756
581.1337350568435	724.836674088604
582.8662829420241	732.0968747503128
586.7438901136186	725.8267014515643
591.0340086864466	729.4568017824188
595.8191409407548	731.519358788586
590.7865018457065	735.6444728009207
598.5417161888956	756.2700428625938
613.8871403147804	749.6698604428584
609.5145194617058	753.2999607737128
613.722135754287	758.8276135502412
618.1772588876083	753.9599790156864
608.4419898184988	767.8203620971307
613.722135754287	764.6852754477563
592.6015520111338	741.6671392589292
588.7239448395392	746.7822806342241
581.8762555790639	744.5547190675634
575.111068598835	730.9418428268592
575.5235800000685	723.3516330441635
578.8236712099362	736.5519978836343
590.9515064062	754.7024995379066
592.1890406099003	761.7151933588755
600.9342823160497	763.695248084796
606.1319259715914	760.230152314435
586.1663741518918	767.985366657624
584.6813331074515	759.4051295119681
582.5362738210373	752.6399425317393
575.358575439575	751.4849106082856
577.5036347259891	758.2500975885143
571.2334614272404	760.8901705564085
569.2534067013198	754.8675040984
568.0158724976194	747.9373125576778
573.8735343951347	743.8947008255899
572.7185024716811	738.2845457688148
567.0258451346592	741.5846369786825
562.3232151605977	744.38971450707
562.4057174408445	751.9799242897658
585.7538627506583	738.8620617305417
595.8191409407548	749.3398513218716
600.6867754753096	743.3996871441097
603.9043644049306	751.1549014872988
563.6432516445448	760.5601614354217
557.1255715050561	757.1775679453074
554.733005377902	749.9173672835984
549.2878548816203	753.6299698946996
550.7728959260608	761.3851842378887
558.5281102692499	764.9327822884965
563.065735682818	769.6354122625579
570.9034523062537	768.562882619351
577.9986484074692	772.4404897909454
578.328657528456	764.9327822884965
581.298739617337	779.6181881724077
573.0485115926678	778.7931653699408
569.9134249432934	774.9155581983462
564.5507767272584	777.638133446487
556.5480555433293	776.0705901217999
553.0004574927215	770.130425944038
587.3214060753455	774.6680513576061
589.8789767629929	782.3407634205486
595.9841455012482	777.0606174847602
601.5943005580233	771.6979692687252
594.7466112975478	769.9654213835447
604.8118894876443	780.3607086946279
609.9270308629392	774.9155581983462
616.0321996011944	771.1204533069983
617.5997429258816	777.8856402872271
613.9696425950272	783.0832839427687
608.6894966592388	787.7859139168302
598.706720749389	785.2283432291828
601.4292959975298	792.4885438908917
593.5915793740941	789.9309732032442
585.3413513494248	786.9608911143633
587.4039083555922	794.6336031773056
596.3966569024816	797.3561784254465
609.4320171814591	796.3661510624862
617.0222269641547	792.8185530118784
621.5598523777228	786.6308819933765
623.5399071036434	772.6879966316856
621.6423546579695	766.8303347341704
627.1700074344978	761.302681957642
620.5698250147625	760.3951568749284
625.6024641098107	780.4432109748745
628.7375507591851	787.868416197077
534.2724398767223	757.1775679453074
541.8626496594181	760.0651477539416
536.3349968828898	764.2727640465229
539.2225766915238	772.5229920711921
543.3476907038585	780.608215535368
544.4202203470655	767.4903529761439
552.2579369705013	782.1757588600551
559.6006399124568	783.3307907835089
561.1681832371441	791.5810188081781
567.7683656568794	784.9808363884426
570.8209500260072	792.1585347699049
578.1636529679625	791.4985165279313
575.9360914013021	785.7233569106629
581.4637441778304	799.6662422723539
574.0385389556282	799.7487445526006
565.2107949692319	798.5112103489002
555.9705395816025	798.0986989476668
553.2479643334615	790.0134754834909
549.2053526013738	794.9636122982924
544.0902112260786	788.3634298785571
532.1273805903082	776.8131106440202
529.5698099026608	769.7179145428046
524.1246594063791	774.6680513576061
519.0920203113309	780.3607086946279
522.3096092409519	787.4559047958435
526.9297369347668	790.9210005662045
548.0503206779199	774.2555399563727
528.2497734187137	783.9083067452357
535.6749786409162	784.073311305729
534.0249330359824	791.1685074069446
534.6024489977091	797.3561784254465
542.6051701816383	798.2637035081601
540.2951063347309	792.5710461711384
536.9950151248631	803.8738585649352
526.5997278137799	798.5112103489002
529.4873076224142	805.7714110106091
552.5054438112413	806.8439406538162
568.923397580333	805.6064064501157
561.1681832371441	805.7714110106091
543.8427043853386	809.3190090612169
547.4728047161931	802.8013289217282
550.1953799643339	814.929164117992
566.8608405741658	813.1966162328115
577.0911233247557	806.596433813076
575.5235800000685	813.3616207933048
584.1863194259713	805.8539132908559
589.7964744827462	801.8113015587679
594.3340998963145	807.421456615543
589.3839630815128	811.3815660673843
583.3612966235042	814.3516481562651
580.8862282161034	820.6218214550138
590.7039995654599	817.5692370858861
597.7991956666754	814.929164117992
604.1518712456707	810.9690546661508
605.4719077296178	818.146753047613
610.8345559456527	806.7614383735695
612.64960611108	813.9391367550317
535.1799649594359	810.5565432649173
531.4673623483347	817.1567256846527
525.8572072915597	812.5365979908379
521.1545773174984	825.901967390802
524.702175368106	819.8793009327935
527.3422483360001	832.2546429697974
531.7973714693215	825.4894559895686
536.9950151248631	821.1168351364939
541.8626496594181	816.9917211241593
547.3078001556996	823.0143875821678
555.805535021109	822.5193739006877
552.3404392507479	829.6970722821499
562.488219721091	828.1295289574628
572.4709956309408	821.364341977234
578.6586666494429	827.4695107154893
570.8209500260072	827.5520129957359
565.3757995297253	821.7768533784674
558.9406216704833	814.4341504365118
535.9224854816562	832.1721406895507
532.8699011125285	839.5148436315063
544.4202203470655	830.5220950846168
550.5253890853206	836.5447615426253
540.3776086149775	825.3244514290752
542.5226679013915	837.5347889055856
548.3803297989067	843.3924508031008
556.3005487025891	844.2174736055678
559.6831421927035	835.9672455808985
564.9632881284919	842.4024234401405
568.5933884593463	836.379756982132
575.111068598835	841.4123960771802
562.3232151605977	851.4776742672767
550.6903936458141	850.8176560253031
554.4029962569152	857.3353361647919
562.7357265618311	860.1404136931794
570.1609317840334	848.5900944586425
576.8436164840157	850.9001583055499
569.7484203828001	856.0152996808448
577.9161461272225	857.0053270438051
586.9913969543587	824.8294377475951
585.8363650309051	832.7496566512775
593.4265748136008	830.6045973648635
582.2887669802972	845.6200123697615
574.2035435161214	833.2446703327577
580.8862282161034	836.7922683833655
586.8263923938654	840.4223687142199
511.0067968471551	779.6181881724077
505.97415775210686	786.3833751526364
503.8290984656929	779.4531836119143
497.47642288669755	785.2283432291828
502.75656882248586	793.3135666933586
510.51178316567496	792.9010552921252
514.2243857767762	786.7133842736232
519.5045317125644	794.551100897059
512.0793264903621	806.7614383735695
497.7239297274376	800.4912650748208
494.42383851756995	793.9735849353322
503.4990893447061	808.1639771377633
506.22166459284693	800.9037764760543
509.35675124222126	813.6916299142916
507.0466873953139	820.4568168945203
490.5462313459754	806.4314292525827
492.93879747312945	815.0116663982387
497.0639114854641	808.9064976599834
498.21894340891777	821.6118488179741
502.92157338297926	825.654460550062
512.3268333311021	826.726990193269
518.1019929483706	813.6916299142916
514.6368971780095	819.46678953156
513.5643675348025	799.4187354316139
519.5870339928111	801.2337855970411
521.9796001199651	806.596433813076
486.9161310151209	798.7587171896403
485.1010808496937	792.1585347699049
478.8309075509451	799.1712285908737
482.0484964805661	806.6789360933227
474.3757844176237	805.6889087303624
477.5933733472447	812.1240865896044
485.67859681142056	813.6916299142916
479.65593035341203	819.3842872513134
488.4011720595614	820.7868260155071
494.1763316768299	828.9545517599297
483.6985420854999	828.2945335179561
473.63326389540345	823.3443967031546
474.78829581885714	831.5946247278239
470.74568408676924	815.2591732389787
467.69309971764164	807.2564520550496
462.00044238061986	812.0415843093577
466.785574634928	829.4495654414098
465.8780495522144	822.436871620441
458.45284433001206	825.7369628303087
455.97777592261133	818.5592644488464
452.5951824324969	811.1340592266441
446.3250091337483	816.7442142834192
449.5425980633693	824.581930906855
452.4301778720035	832.9146612117709
444.3449544078277	830.7696019253569
439.7248267140129	825.1594468685819
460.1853922151926	837.7822957463258
451.8526619102767	840.7523778352066
442.36489968190705	837.8647980265724
447.06752965596854	844.7949895672946
454.32773031767744	849.9101309425895
461.09291729790624	845.0424964080347
461.5879309793864	852.3026970697437
467.69309971764164	855.685290559858
470.003163564549	847.3525602549421
468.930633921342	839.3498390710129
482.2135010410595	836.7922683833655
489.2261948620283	835.1422227784316
475.7783231818175	840.0098573129865
479.32592123242523	845.4550078092682
487.57614925709447	843.5574553635943
500.1164958545917	834.7297113771981
497.31141832620415	842.4024234401405
494.42383851756995	849.3326149808627
508.2017193187676	833.9046885747313
518.6795089100975	833.6571817339911
514.1418834965293	840.1748618734798
506.5516737138337	841.742405198167
504.324112147173	849.0851081401227
512.2443310508555	848.2600853376557
524.4546685273659	839.4323413512597
520.9895727570049	845.9500214907483
529.2398007816741	846.032523770995
475.69582090157076	853.7052358339374
485.4310899706805	851.2301674265366
458.7003511707521	804.2863699661686
450.12011402509614	802.9663334822216
453.8327166361973	796.6136579032263
463.4854834250603	798.5112103489002
470.74568408676924	798.4287080686536
466.37306323369455	791.4160142476846
457.87532836828524	789.3534572415174
475.6133186213241	791.2510096871913
449.7901049041094	787.9509184773236
442.36489968190705	807.9989725772698
502.0965505805123	814.8466618377453
500.69401181631855	856.3453088018315
492.36128151140264	858.4903680882455
482.9560215632797	859.8929068524393
488.73118118054816	868.4731439980953
480.8109622768657	868.3081394376019
494.8363499188034	875.3208332585708
498.961463931138	866.2455824314346
509.19174668172786	855.685290559858
522.1446046804584	861.6254547376199
518.0194906681238	854.5302586364043
507.3766965163006	865.2555550684743
514.8844040187497	863.3580026228004
514.8844040187497	872.3507511696898
524.5371708076127	870.4531987240159
530.5598372656211	863.1104957820603
528.1672711384672	854.1177472351709
535.2624672396827	853.8702403944308
539.222576691524	846.4450351722285
545.9877636717526	856.757820203065
538.7275630100436	862.6154821005802
534.6024489977092	869.2981668005623
548.4628320791535	864.265527705514
542.9351793026251	870.0406873227824
551.515416448281	872.5157557301833
557.4555806260429	867.8956280363684
546.2352705124927	876.9708788635046
537.7375356470834	876.3108606215311
528.6622848199473	877.7133993857249
501.27152777804537	882.6635362005264
509.9342672039481	880.8484860350992
519.834540833551	878.7034267486852
504.4066144274197	875.1558286980774
486.5861218941342	877.3833902647381
493.51631343485633	885.468613728914
484.2760580472268	886.4586410918743
476.02583002255756	886.9536547733544
482.6260124422929	894.6263668362968
490.7937381867155	891.9862938684026
500.1164958545917	890.0887414227287
507.70670563728737	889.6762300214953
506.13916231260026	897.3489420844376
517.5244769866437	888.4386958177948
524.8671799285993	894.7088691165435
514.8019017385028	895.4513896387637
526.59972781378	886.4586410918743
533.6124216347487	893.4713349128431
536.3349968828896	884.9736000474338
545.1627408692856	884.4785863659536
542.1926587804048	892.4813075498828
540.7076177359643	900.4840287338119
549.5353617223604	898.1739648869045
550.5253890853207	890.2537459832221
557.2905760655494	891.326275626429
563.8082562050382	884.4785863659536
561.2506855173906	876.5583674622711
553.2479643334616	881.0959928758392
566.8608405741658	869.5456736413023
572.3884933506941	864.3480299857607
570.5734431852669	877.0533811437513
576.2661005222888	872.1857466091965
582.4537715407906	865.338057348721
585.2588490691782	852.7977107512238
587.2389037950988	859.150386330219
593.7565839345875	863.6055094635404
593.4265748136007	853.8702403944308
590.7039995654599	845.9500214907483
597.386684265442	843.7224599240876
600.1917617938295	851.2301674265366
602.0068119592568	860.3054182536728
608.4419898184988	855.4377837191179
608.1944829777586	847.6000670956821
608.9370034999789	864.8430436672409
615.6196881999609	861.1304410561397
616.939724683908	853.6227335536906
616.1147018814411	845.7025146500082
630.3050940838722	854.3652540759109
624.2824276258636	865.6680664697078
624.5299344666038	849.9101309425895
623.6224093838902	857.1703316042984
631.5426282875726	862.4504775400868
616.3622087221812	869.9581850425358
616.5272132826746	878.3734176276984
622.7973865814232	874.0007967746237
608.9370034999789	872.84576485117
599.6967481123494	870.4531987240159
589.053953960526	869.1331622400688
585.1763467889315	875.4033355388175
579.9787031333899	880.7659837548524
604.069368965424	878.7034267486852
608.6894966592388	882.0860202387995
615.6196881999609	886.5411433721209
582.7837806617774	887.7786775758213
573.2135161531611	886.8711524931077
566.8608405741658	893.9663485943232
577.256127885249	894.54386455605
586.908894674112	893.8838463140765
609.0195057802256	891.2437733461824
601.0167845962964	895.2038827980236
593.0140634123672	890.5012528239622
589.3839630815128	883.2410521622533
596.2316523419883	881.1784951560859
600.604273195063	886.9536547733544
593.5090770938474	874.4133081758572
603.4918530036972	904.196631344913
594.0865930555742	899.4114990906049
588.4764379987992	905.1041564276267
581.1337350568435	900.0715173325784
573.1310138729144	901.3915538165255
565.5408040902187	903.4541108226929
558.8581193902367	899.0814899696181
580.0612054136366	907.9092339560142
595.3241272592746	908.4867499177411
610.7520536654062	909.3942750004547
610.8345559456528	899.4940013708516
617.2697338048948	896.1939101609839
624.199925345617	891.4912801869225
625.2724549888239	900.1540196128252
617.764747486375	904.6916450263932
625.9324732307975	907.414220274534
634.2652035357135	903.2066039819528
633.9351944147267	896.1114078807373
633.2751761727532	887.6961752955746
624.199925345617	882.498531640033
631.1301168863391	879.1984404301653
631.8726374085594	869.9581850425358
530.8898463866079	901.3915538165255
521.8145955594717	901.6390606572656
519.5045317125644	909.5592795609481
529.0747962211807	908.4042476374943
526.1047141322997	916.9019825029037
535.5099740804227	915.2519368979698
538.4800561693037	907.9092339560142
544.7502294680522	913.4368867325426
548.4628320791534	906.4241929115738
554.6505030976552	915.9119551399434
562.9007311223246	912.2818548090889
563.8082562050382	920.037069152278
556.3830509828359	906.1766860708337
571.645972828474	910.384302363415
571.9759819494607	917.2319916238905
580.3087122543766	915.9119551399434
587.733917476579	919.9545668720314
587.4864106358389	912.6943662103224
579.4011871716631	923.0896535214056
563.8907584852848	933.0724294312554
558.6106125494965	925.6472242090531
550.5253890853206	924.7396991263395
554.4854985371619	932.907424870762
569.0884021408265	925.5647219288064
579.8136985728964	930.2673519028679
588.0639265975657	929.3598268201542
560.3431604346771	940.7451414941978
551.3504118877877	941.3226574559246
558.2806034285098	948.3353512768934
546.5652796334795	934.3099636349558
535.6749786409162	936.3725206411231
546.8952887544664	948.4178535571401
541.0376268569511	942.1476802583916
551.5979187285277	957.328099823783
563.5607493642981	955.9255610595892
568.0983747778663	947.92283987566
584.763835387698	946.6028033917129
584.0213148654778	954.0280086139153
573.8735343951347	954.6055245756421
575.6885845605618	946.9328125126997
580.6387213753634	939.0950958892639
587.4039083555923	937.6100548448235
572.8835070321743	933.3199362719955
567.1908496951527	941.0751506151845
574.0385389556282	940.7451414941978
593.8390862148343	943.632721302832
595.4066295395213	934.8874795966826
595.5716341000148	925.4822196485597
595.9841455012482	917.644503025124
604.2343735259174	913.601891293036
605.5544100098645	921.3571056362251
604.3993780864109	931.834895227555
603.2443461629571	941.0751506151845
602.5018256407368	951.3054333657744
591.6940269284202	953.5329949324351
539.717590373004	929.9373427818811
541.5326405384312	922.182128438692
532.9524033927753	923.0896535214056
531.0548509471013	929.9373427818811
523.7946502853923	926.1422378905332
515.62692454097	919.7895623115379
515.7919291014632	929.2773245399076
514.0593812162828	936.0425115201364
523.1346320434188	936.3725206411231
519.9170431137978	943.7977258633254
522.2271069607052	953.9455063336685
532.2923851508017	942.6426939398717
531.7973714693215	958.1531226262499
536.4174991631363	949.4078809201005
597.3316185585835	822.8616436127983
602.6209719736527	828.8805630161528
593.3190056230138	837.9089421211846
601.8914059853673	835.4466569107215
609.0958701196856	841.191989068469
610.2814148506494	833.0755674487939
616.573921499611	837.4529633785063
615.5707682657186	829.4277375073668
608.1839126343289	824.1383840922977
614.2028320376835	821.4937073847632
622.0456664117515	824.6855585835118
623.7783856339294	831.9812184663658
625.6934963531785	841.465576314076
632.4419817448185	848.0316702086446
631.5300242594617	819.3050094199069
631.2564370138547	828.4245842734745
630.344479528498	836.2674186475425
636.9105734230666	834.0787206826864
633.9011137213893	841.6479678111474
638.3697053996374	847.3021042203592
637.366552165745	854.2329811090706
644.4798205515276	853.9593938634636
642.5647098322785	821.220120139156
640.9231863586363	814.4716347475162
648.583629235633	809.2734770809826
649.9515654636681	817.2987029521221
653.3258081594881	824.0471883437621
641.835143843993	828.9717587646885
637.0017691716023	824.4119713379048
660.4390765452707	832.4371972090441
659.1623360657713	839.0032911036128
657.3384210950578	845.6605807467171
665.72842996034	844.3838402672176
642.1087310896	840.8272060743262
622.5016451544299	816.3867454667653
619.3097939556812	808.7263025897686
633.6275264757822	811.9181537885172
628.064585815106	810.6414133090178
624.4167558736792	802.7985789349497
616.7563129966824	800.1539022274152
632.3507859962828	804.3489066600562
627.3350198268208	794.9557445608816
633.0803519845682	797.1444425257379
634.9954627038173	791.3079146194547
643.2942758205638	792.311067853347
645.4829737854201	799.1507489935227
652.3226549255957	795.3205275550243
661.259838282092	804.8960811512702
658.2503785804146	811.0061963031604
658.7975530716286	817.9370731918718
660.8038595394135	796.5972680345238
666.9139746913037	799.6979234847367
670.5618046327307	806.2640173793054
653.5993954050952	803.0721661805568
675.7599622992642	811.5533707943746
677.766268767049	804.7136896541989
668.281910919339	813.7420687592307
663.3573404984123	823.9559925952263
669.2850641532312	830.4308907412593
669.7410428959098	822.2232733730485
676.1247452934069	819.5785966655139
677.492681521442	828.5157800220102
683.8763839189393	824.4119713379048
667.0963661883751	838.091333618256
681.3229029599404	838.9120953550771
678.0398560126561	848.3964532027874
669.923434392981	850.2203681735008
655.60570187288	853.8681981149278
660.0742935511281	858.5191812902473
663.5397319954837	852.409066138357
639.2816628849941	861.5286409919246
645.2093865398131	860.5254877580321
651.3195016917034	859.9783132668181
659.4359233113784	866.0884284187083
668.1907151708032	858.2455940446403
667.0051704398394	864.9940794362802
673.2064813402653	863.352555962638
677.1278985272994	856.4216790739267
684.8795371528317	854.8713513488202
686.1562776323311	846.1165594893954
685.8826903867241	832.8019802031869
675.3951793051215	835.1730696651144
673.2976770888009	842.1039465538257
639.7376416276725	805.9904301336984
638.9168798908514	798.3299872567017
634.265896715532	782.4619270114941
631.4388285109262	775.7134416198542
629.7973050372839	768.6913689826072
636.0898116862455	762.4900580821812
637.9137266569589	769.5121307194282
641.3791651013148	758.1126621524688
645.7565610310271	772.6127861696413
643.4766673176351	764.4051688014305
639.6464458791369	777.6285523391034
642.2911225866713	784.9242122219574
647.2156930075979	779.1788800642098
653.5993954050952	781.1851865319946
652.4138506741314	773.8895266491406
649.5867824695255	787.9336719236346
656.7000508553081	789.1192166545984
664.0869064866978	792.2198721048114
661.8070127733059	784.194646233672
660.1654892996637	775.2574628771758
650.6811314519535	766.502671017751
648.310041990026	759.6629898775753
657.2472253465222	768.1441944913931
655.879289118487	761.4869048482889
663.174949001341	762.9460368248597
665.5460384632686	769.6945222164996
668.7378896620172	758.3862493980758
672.2945238549086	765.6819092809299
667.9171279251962	778.0845310817817
669.0114769076242	786.0185612043855
670.470608884195	793.0406338416325
676.945507030228	796.6884637830594
677.1278985272994	788.7544336604557
672.5681111005156	800.3362937244865
683.693992421868	799.333140490594
683.7851881704038	792.8582423445611
676.1247452934069	781.1851865319946
673.6624600829437	773.251156409391
683.1468179306539	784.3770377307433
682.0524689482259	776.9901820993537
688.3449755971874	773.524743654998
687.2506266147593	766.502671017751
684.6059499072247	760.7573388600034
692.7223715268998	762.1252750880386
680.4109454745836	770.150500959178
694.090307754935	769.3297392223569
695.4582439829701	776.7165948537466
689.6217160766869	781.1851865319946
690.2600863164365	788.2072591692416
690.4424778135079	795.8677020462384
696.7349844624695	784.2858419822077
697.738137696362	792.311067853347
697.5557461992906	798.4211830052373
705.3985805733587	794.4997658182033
703.8482528482522	788.0248676721703
702.6627081172884	779.5436630583525
689.7129118252226	803.3457534261638
684.514754158689	807.9055408529475
683.6027966733323	816.204353969694
690.8984565561863	819.5785966655139
690.5336735620436	812.1005452855886
697.9205291934333	807.1759748646622
698.1941164390404	814.9276134901945
704.6690145850732	810.2766303148751
698.3765079361117	823.1352308584053
692.3575885327571	827.2390395425107
705.3985805733587	819.7609881625852
676.1247452934069	757.8390749068618
679.1342049950842	764.4963645499661
670.1058258900524	710.8732644109891
665.9108214574113	714.4298986038805
667.9171279251962	720.9959924984491
672.6593068490513	716.8921838143438
677.0367027787637	711.5116346507389
668.4643024164102	702.483255545707
681.6876859540831	705.6751067444557
674.4832218197648	706.2222812356697
683.2380136791896	700.5681448264577
688.0713883515804	705.6751067444557
683.7851881704037	711.4204389022032
679.4077922406913	717.6217498026291
675.7599622992642	723.3670819603765
670.2882173871237	726.6501289076609
672.750502597587	733.3986142993009
668.0083236737319	738.140793223156
671.5649578666232	744.7068871177245
675.6687665507286	740.5118826850835
680.1373582289766	735.8608995097641
677.6750730185134	729.750784357874
682.2348604452972	722.8199074691626
684.3323626616177	729.5683928608025
686.6122563750096	718.1689242938431
693.1783502695782	720.5400137557707
688.8009543398658	724.9174096854831
690.4424778135079	713.4267453699879
695.5494397315058	702.5744512942427
696.0966142227198	710.1436984227037
698.1029206905047	716.4362050716653
703.0274911114311	710.2348941712393
704.1218400938592	717.9865327967717
700.6564016495036	723.0022989662339
696.1878099712554	727.8356736386247
691.4456310474004	731.8482865741943
694.5462864976133	737.3200314863349
699.0148781758614	733.8545930419793
703.3010783570381	728.8388268725171
687.1594308662236	736.9552484921923
690.8984565561864	742.609384901404
683.3292094277252	742.609384901404
678.9518134980128	746.8043893340451
674.9392005624431	751.5465682579003
681.9612731996901	753.2792874800781
687.7978011059733	748.9018915503657
702.3891208716814	753.0057002344711
698.3765079361117	745.5276488545456
701.7507506319316	739.6911209482624
705.6721678189657	734.6753547788003
709.1376062633213	740.055903942405
706.128146561644	745.6188446030812
690.716065059115	755.9239641876127
694.1815035034706	751.4553725093646
698.011724941969	757.7478791583262
709.228802011857	751.6377640064359
714.0621766842478	734.8577462758717
712.9678277018197	745.3452573574743
716.7068533917824	741.1502529248332
721.9962068068515	738.3231847202273
718.0747896198176	751.6377640064359
714.6093511754618	758.3862493980758
707.1312997955365	759.9365771231824
701.112380392182	764.4051688014305
707.860865783822	768.5089774855359
702.4803166202171	772.1568074269628
709.5023892574641	776.3518118596039
714.9741341696046	765.2259305382515
716.1596789005683	772.1568074269628
722.6345770466013	768.5089774855359
714.0621766842478	728.1092608842317
707.860865783822	723.7318649545193
712.2382617135344	720.2664265101637
712.055870216463	712.5147878846313
720.3546833332094	724.4614309428047
720.4458790817451	731.118720585909
718.9867471051742	717.3481625570221
673.6624600829437	688.8950890138914
678.5870305038702	694.1844424289606
671.3825663695519	693.6372679377465
676.0335495448712	699.2914043469583
666.1844087030183	696.2819446452811
684.514754158689	693.1812891950681
687.068235117688	687.071174043178
689.7129118252226	698.4706426101374
691.810414041543	692.7253104523897
697.0997674566123	697.1027063821022
703.6658613511809	694.5492254231033
701.2035761407177	684.8824760783217
694.090307754935	685.7944335636785
695.4582439829701	678.5899694293602
698.6500951817187	690.7190039846049
702.7539038658241	677.9515991896103
707.9520615323574	682.6025823649297
706.4929295557866	688.439110271213
711.7822829708558	693.6372679377465
713.6973936901051	687.5271527858563
715.7948959064256	681.6906248795731
720.172291836138	686.2504123063567
719.0779428537098	692.4517232067827
716.3420703976396	698.4706426101374
708.408040275036	700.0209703352438
708.2256487779647	706.5870642298123
720.9930535729592	704.4895620134919
713.6973936901051	704.5807577620275
702.8450996143598	702.3008640486355
719.8075088419954	710.5084814168463
725.9176239938856	713.9739198612021
730.2038241750622	697.8322723703875
723.6377302804937	697.8322723703875
725.5528409997429	692.1781359611757
731.662956151633	679.2283396691097
722.45218554953	680.4138844000736
710.8703254854993	677.1308374527894
711.4174999767132	670.5647435582207
717.8012023742104	668.6496328389716
723.4553387834222	673.4830075113623
717.345223631532	674.9421394879331
724.4584920173148	668.1024583477573
730.7509986662765	672.3886585289341
732.2101306428473	663.2690836753667
737.6818755549876	676.4012714645039
728.6534964499558	686.0680208092855
731.93654339724	691.6309614699617
735.4019818415959	684.7000845812503
741.1473139993434	682.4201908678583
737.590679806452	697.2850978791735
737.590679806452	690.5366124875335
743.8831864554137	686.8887825461065
743.9743822039493	694.4580296745676
750.3580846014465	690.4454167389979
750.2668888529108	698.6530341072087
743.1536204671282	702.3920597971713
729.1094751926342	703.6688002766707
732.2101306428473	709.9613069256324
726.1912112394926	708.1373919549189
737.590679806452	704.9455407561701
732.0277391457759	716.9833795628793
727.194364473385	720.9047967499134
737.7730713035235	713.2443538729167
739.9617692683796	718.6249030365215
745.3423184319845	716.4362050716653
751.634825080946	706.2222812356697
744.5215566951632	710.0525026741681
733.8516541164894	723.5494734574479
726.6471899821711	727.6532821415533
728.1975177072775	733.9457887905149
734.1252413620964	730.3891545976235
739.3233990286299	726.8325204047323
752.5467825663028	719.7192520189496
751.8172165780173	713.5179411185237
746.5278631629483	723.0934947147695
746.3454716658769	730.6627418432307
740.5089437595936	734.3105717846577
752.6379783148384	728.2916523813032
753.9147187943379	734.9489420244073
698.3765079361117	666.7345221197223
704.0306443453236	672.1150712833271
696.6437887139339	672.6622457745411
677.766268767049	670.199960564078
680.2285539775123	658.435709002976
713.3326106959624	663.3602794239023
708.681627520643	659.5300579854039
703.2098826085024	654.7878790615489
701.112380392182	660.1684282251538
705.5809720704301	664.8194114004731
690.716065059115	642.11167001509
685.5179073925815	644.8475424711603
701.4771633863246	639.5581890560911
706.2193423101797	643.9355849858035
714.7005469239975	635.2719888749143
719.9899003390667	639.8317763016981
718.6219641110316	646.7626531904093
727.7415389645992	638.0078613309846
725.2792537541359	643.8443892372677
722.9081642922083	650.7752661259791
729.0182794440985	649.4985256464797
732.3925221399186	643.8443892372677
733.3044796252753	626.4260012669539
735.4019818415958	638.0078613309846
739.5057905257012	642.2940615121613
735.9491563328098	647.7658064243019
733.395675373811	653.4199428335137
720.3546833332094	656.6117940322623
715.70370015789	659.2564707397969
711.0527169825706	654.6054875644776
715.7948959064256	651.9608108569429
713.6973936901052	642.8412360033753
710.6879339884279	647.8570021728375
706.5841253043225	650.9576576230505
701.933142129003	647.3098276816236
695.1846567373631	640.6525380385192
698.011724941969	644.9387382196959
693.2695460181138	646.4890659448024
688.7097585913301	650.3192873833008
698.4677036846474	650.6840703774435
683.5116009247967	652.8727683422998
686.4298648779383	657.9797302602975
685.4267116440458	665.1841943946157
679.3165964921556	665.0929986460801
684.6971456557604	671.1119180494347
720.0810960876024	663.9074539151163
725.0968622570646	661.1715814590461
728.6534964499558	656.7029897807979
736.6787223210953	658.8916877456543
738.6850287888801	663.9074539151163
740.1441607654509	654.0583130732633
743.7007949583423	658.98288349419
746.0718844202698	654.6054875644776
743.8831864554136	648.2217851669801
752.8203698119098	654.5142918159419
748.9901483734114	659.9860367280824
745.8894929231984	665.3665858916871
735.0371988474532	669.4703945757925
741.0561182508077	670.6559393067563
744.2479694495563	677.0396417042537
747.1662334026979	672.4798542774697
747.713407893912	683.0585611076082
751.361237835339	679.3195354176455
754.4618932855519	684.6088888327147
755.829829513587	672.753441523077
753.7323272972666	666.6433263711865
757.5625487357648	661.5363644531889
759.3864637064784	666.5521306226509
759.8424424491568	656.155815289584
738.8674202859515	632.7185079159153
740.964922502272	628.067524740596
746.3454716658769	633.0832909100582
749.6285186131612	639.1934060619484
746.8014504085552	643.2972147460538
743.1536204671282	637.5518825883063
753.8235230458022	643.6619977401965
757.3801572386935	649.133742652337
750.1756931043752	649.4985256464797
730.4774114206693	621.9574095887058
732.8485008825969	617.6712094075291
736.9523095667023	622.1398010857772
739.5969862742369	616.2120774309583
748.1693866365904	626.6995885125609
743.1536204671282	621.9574095887058
755.1002635253017	626.5171970154895
757.1065699930865	620.6806691092064
752.6379783148384	632.9920951615226
758.0185274784433	638.2814485765915
735.5843733386672	611.0139197644247
743.244816215664	610.5579410217464
758.5588033792349	677.956739877467
762.2231972942343	683.7488463882727
763.6416723581051	673.9377271964998
764.5873224006856	689.7773654097234
771.6796977200395	690.4866029416588
768.6063350816528	684.6944964308532
772.5071415072974	679.4934211966604
775.2258853797164	685.5219402181111
768.8427475922979	695.4512656652065
757.6131533366544	689.6591591544009
756.903915804719	695.333059409884
757.0221220600415	702.4254347292378
763.0506410814922	698.4064220482707
767.7788912943948	702.7800534952055
763.7598786134276	706.2080348995598
758.79521588988	709.8724288145594
758.6770096345574	716.7283916232681
759.3862471664928	722.8751169000415
764.8237349113307	714.0096477508491
766.4786224858466	719.8017542616548
773.4527915498779	717.4376291552035
772.3889352519749	724.884623240525
770.734047677459	709.8724288145594
778.1810417627805	710.8180788571399
781.4908169118123	717.555835410526
778.7720730393933	723.7025606872994
786.8100984013277	712.0001414103655
788.7013984864886	718.5014854531065
794.1388862313266	713.3004102189137
784.4459732948764	705.9716223889147
791.1837298482626	707.0354786868178
790.1198735503594	700.5341346440767
795.7937738058425	700.4159283887542
792.4839986568107	694.3874093673035
785.0370045714892	693.7963780906906
779.126691805361	693.441759324723
782.081848188425	698.5246283035932
774.7530603584261	696.9879469843999
775.9351229116518	703.2528785164958
747.1520585837936	739.4012820017957
740.6946972112595	742.2809161273852
747.4138435043018	747.3420912572094
755.7909609605624	742.1936544872159
761.637490851911	743.9388872906036
761.2884442912334	730.9369029053657
762.6846305339435	737.3942642778999
768.5311604252921	738.2668806795938
775.163045078165	741.8446079265384
785.4599186181521	722.4725238089358
791.2191868693312	724.828588093509
786.3325350198459	729.191670101978
796.6294085598329	719.7674129636849
798.8109495640674	726.5738208968967
794.7096524761065	731.3732111062126
766.7859276219044	726.3120359763885
779.0898188857873	729.7152399429943
775.6866149191814	735.2999849138348
770.6254397893573	731.6349960267207
783.9764707352726	741.5828230060303
782.8420694130706	735.4745081941735
790.3465704676374	737.3942642778999
793.7497744342434	744.0261489307729
788.426814383911	746.8185214161931
779.8751736473117	748.4764925794113
767.4840207432595	744.9860269726361
762.9464154544517	749.7854171819521
755.005606199038	749.087324060597
741.043743771937	755.6319470733006
755.5291760400543	762.2638317261736
738.8622027677025	749.2618473409358
741.4800519727838	762.8746632073593
749.3335995880282	765.0562042115938
748.9845530273507	755.5446854331312
762.8591538142823	762.4383550065124
758.3215485254744	755.9809936339782
766.7859276219044	756.3300401946557
771.8471027517286	751.2688650648315
774.3776903166406	758.686104479229
780.2242202079892	755.8937319938087
779.264342166126	764.3581110902388
769.4037768269859	763.6600179688837
787.2051514215398	761.8275235253267
795.1459606769535	758.686104479229
795.1459606769535	751.1816034246622
787.4669363420478	754.32302247076
798.2873797230511	739.1394970812876
802.9995082921978	734.427368512141
807.7988985015137	727.5336989387598
813.2091201920153	732.7693973489227
813.9072133133704	726.4865592567272
804.5702178152466	721.4253841269032
804.5702178152466	709.9068476245448
798.9854728444062	707.8998299006489
801.4287987691489	714.6189761936914
808.4097299826993	715.4915925953852
810.6785326271033	720.6400293653787
816.088754317605	719.4183664030073
816.4378008782825	713.7463597919976
811.7256723091359	709.0342312228511
803.6976014135528	702.3150849298086
800.8179672879633	695.07236879575
806.4027122588036	695.3341537162581
812.0747188698134	701.6169918084535
819.8410048448883	700.2208055657435
818.619341882517	706.7654285784471
823.3314704516636	717.6731335996197
820.1027897653964	691.9309497496522
825.6002730960676	702.9259164109943
827.083720978947	695.5086769965968
833.5410823514812	694.2870140342254
833.6283439916506	701.4424685281148
839.0385656821522	698.3010494820171
839.4748738829992	707.4635216998021
833.0175125104649	708.5106613818347
830.9232331463998	714.7062378338607
824.0295635730187	710.8667256664079
818.4448186021782	732.3330891480758
810.0677011459177	737.7433108385775
804.5702178152466	742.3681777675547
800.8179672879633	747.0803063367013
807.624375221175	749.4363706212746
812.9473352715072	744.8115036922974
816.78684743896	738.7031888804406
820.6263596064127	743.2407941692485
824.8149183345431	738.0050957590856
829.1780003430122	724.4795415328315
834.5882220335138	720.0291978841931
838.8640424018134	714.6189761936914
839.5621355231685	720.9890759260562
837.1188095984259	727.2719140182517
833.2792974309731	732.2458275079065
833.5410823514812	738.6159272402713
826.9091976986082	731.0241645455351
821.586237648276	725.3521579345253
815.8269693970968	750.221725382799
810.5040093467645	754.9338539519456
802.824985011859	755.8937319938087
803.6976014135528	762.7874015671899
811.289364108289	761.3039536843104
818.3575569620089	757.4644415168576
823.2442088114942	750.5707719434765
825.8620580165757	756.5918251151638
828.1308606609796	745.5095968136524
831.883111188263	751.5306499853397
835.8971466360546	746.2076899350075
833.0175125104649	759.2969359604147
826.385627857592	763.3982330483756
763.6445085758068	661.8256838912157
773.6795971952856	669.1556616654437
776.9082778815527	674.7404066362842
770.3636548688492	673.780528594421
767.2222358227514	668.0212603432417
777.6063710029077	663.5709166946032
774.8139985174876	658.4224799246099
767.134974182582	655.9791539998672
770.6254397893573	652.5759500332613
770.1891315885103	662.2619920920625
777.431847722569	651.8778569119063
774.4649519568101	646.0313270205577
768.4438987851228	645.4204955393719
761.3757059314029	643.6752627359842
763.9062934963149	650.2198857486878
780.2242202079892	642.2790764932743
781.9694530113768	649.085484426486
796.7166702000022	653.2740431546164
799.421781045253	665.2288878578216
803.5230781332141	655.8046307195283
813.7326900330316	667.0613823013786
780.4860051284974	658.7715264852873
780.5732667686667	667.4976905022254
784.9363487771358	654.4957061169877
788.3395527437417	644.9841873385251
790.8701403086537	651.0925021503818
790.6083553881456	657.9861717237629
785.5471802583214	662.785561933079
788.863122584758	669.67923150646
792.6153731120413	664.4435330962971
798.025594802543	659.6441428869812
804.3956945349079	662.0002071715544
807.4498519408362	666.7995973808703
802.7377233716896	671.511725950017
806.7517588194811	677.1837325610269
810.0677011459177	673.1696971132352
795.4077455974616	671.6862492303558
784.6745638566276	674.8276682764534
780.3987434883279	680.8487214481409
782.5802844925626	686.4334664189813
788.3395527437417	681.6340762096652
796.6294085598329	688.5277457830464
800.7307056477938	678.0563489627206
801.9523686101652	684.2519254147468
792.9644196727189	676.6601627200106
789.6484773462823	688.2659608625382
794.6223908359372	682.6812158916978
805.5300958571098	689.9239320257564
808.8460381835463	683.8156172138997
812.5982887108297	690.5347635069422
816.5250625184518	684.8627568959323
813.9944749535398	678.2308722430593
817.3976789201457	674.0423135149291
820.8881445269209	680.4996748874632
828.3053839413184	689.4876238249095
823.2442088114942	685.9971582181342
834.2391754728362	686.4334664189813
839.9984437240155	690.9710717077891
842.6162929290969	684.339187054916
831.7958495480935	676.4856394396718
824.3786101336962	674.8276682764534
830.4869249455529	670.5518479081538
828.4799072216571	682.4194309711896
837.2933328787647	673.2569587534047
839.5621355231685	666.7123357407011
844.5360490128232	671.5989875901864
843.314386050452	677.707302402043
837.380594518934	680.8487214481409
826.2111045772532	664.2690098159584
832.4066810292793	665.0543645774827
830.8359715062304	658.5097415647791
823.9423019328493	657.113555322069
829.3525236233509	652.8377349537694
822.0225458491229	650.3071473888573
817.5722022004844	661.5638989707076
821.3244527277678	667.4104288620562
816.088754317605	654.9320143178345
836.6825013975789	654.14665955631
842.7035545692663	658.247956644271
837.9041643599503	660.9530674895218
846.0194968957028	666.5378124603621
827.5200291797939	646.816681782082
733.5149184828839	737.6545763954581
729.85740295113	741.8200801955113
723.0503601559211	745.4775957272652
727.1142663023145	753.1990174054125
731.4829654096873	748.6271229907201
735.4452739024206	744.1568262296875
734.2261020585028	754.2149939420108
736.4612504390191	760.9204390835598
737.4772269756173	767.4226889177891
730.466988873089	772.299376293461
737.9852152439165	774.3313293666577
745.4018439610843	777.0744660154731
744.0810744635065	769.251446683666
729.4510123364906	765.0859428836129
722.542371887622	776.0584894788749
716.7513056290115	780.1223956252682
710.5538487557618	784.1863017716614
711.1634346777207	790.9933445668702
710.5538487557618	798.6131685913576
716.9545009363312	795.260446020583
703.8484036142129	801.3563052401731
710.9602393704012	806.4361879231648
717.8688798192698	801.8642935084722
716.9545009363312	787.2342313814564
723.2535554632409	790.7901492595505
724.5743249608187	797.0892037864601
724.371129653499	781.9511533911451
730.9749771413881	779.2080167423296
731.2797701023676	786.4214501521777
731.3813677560274	793.7364812156857
725.3871061900973	806.0297973085254
731.9909536779865	801.7626958548125
737.6804222829371	791.3997351815095
738.899594126855	782.7639346204237
745.5034416147441	784.9990830009401
744.2842697708262	791.3997351815095
739.1027894341747	808.8745316110007
720.1040281997861	811.4144729524965
712.0778135606593	815.0719884842505
728.028645185253	815.37678144523
719.2912469705074	819.1358946306436
732.295746638966	809.7889104939392
741.1347425073714	798.8163638986773
748.4497735708793	797.5971920547591
754.1392421758298	810.2968987622384
746.6210158050023	804.2010395426483
757.2887694392847	796.3780202108413
752.8184726782521	774.4329270203175
752.1072891026331	782.052751044805
751.3961055270145	790.2821609912514
758.7111365905223	788.0470126107349
760.4382967027395	780.4271885862476
763.6894216198541	774.8393176349568
758.8127342441821	767.9306771860882
766.838948883309	768.641860761707
770.8012573760424	775.0425129422765
767.2453394979483	780.1223956252682
774.9667611760956	769.0482513763462
780.5546321273864	773.5185481373791
775.8811400590339	780.223993278928
766.1277653076902	787.5390243424358
763.791019273514	793.533285908366
762.9782380442354	802.8802700450706
761.7590662003173	809.5857151866194
776.9987142492922	794.6508600986241
780.8594250883658	787.8438173034154
787.9712608445541	792.2125164107882
784.41534296646	798.2067779767183
775.8811400590339	811.4144729524965
776.7955189419725	803.3882583133698
771.1060503370218	791.8061257961489
773.2396010638785	786.3198524985179
769.6836831857843	798.2067779767183
784.1105500054805	781.3415674691861
788.3776514591934	775.5505012105757
787.0568819616157	768.1338724934079
795.286291908062	765.0859428836129
793.8639247568244	771.689790371502
790.8159951470294	784.1863017716614
794.778303639763	791.09494222053
792.4415576055868	797.698789708419
796.4038660983202	811.9224612207955
774.6619682151161	818.8311016696643
768.2613160345466	814.9703908305906
782.6881828542428	817.1039415574471
769.886878493104	805.6234066938861
756.0695975953668	803.0834653523902
796.2006707910006	777.6840519374322
799.0454050934759	783.0687275814033
712.0778135606591	823.0982031233773
704.4579895361718	827.4669022307501
688.608755565238	839.4554253626103
693.1806499799303	834.5787379869383
694.2982241701886	843.1129408943642
698.3621303165819	837.7282652503931
698.7685209312212	830.0068435722459
705.3723684191103	833.6643591039998
721.5263953510238	831.5308083771433
720.0024305461262	825.1301561965739
712.890594789938	829.295659996627
714.6177549021551	837.1186793284342
708.3187003752455	840.9793901675077
702.1212435019957	843.4177338553437
690.7423062920943	860.7909326311751
692.3678687506517	852.2567297237491
699.2765091995203	859.2669678262776
701.0036693117376	851.139155533491
707.6075167996266	855.8126476018433
714.9225478631346	844.9416986602412
716.7513056290117	852.0535344164294
723.6599460778801	848.091225923696
729.0446217218513	836.001105138176
722.4407742339622	840.166608938229
708.1155050679258	848.3960188846755
726.3014850730357	821.0662500501805
727.7238522242735	827.9748904990491
733.3117231755643	823.3013984306968
735.242078595101	830.9212224551842
740.7283518927319	824.8253632355944
736.8676410536584	817.205539211107
752.208886756293	818.5263087086847
745.7066369220638	812.8368401037342
744.8938556927851	818.8311016696643
759.5239178198011	815.7831720598693
758.8127342441821	824.3173749672952
766.2293629613499	828.1780858063688
764.0958122344935	820.6598594355413
749.4657501074776	826.857316308791
758.2031483222232	832.7499802210613
750.1769336830963	834.3755426796187
743.6746838488672	838.4394488260119
743.3698908878877	832.343589606422
731.5845630633471	843.9257221236429
737.0708363609781	838.9474370943111
741.5411331220107	845.043296313901
735.9532621707198	849.0056048066346
746.9258087659817	852.1551320700893
756.3743905563462	848.8024094993149
763.4862263125344	845.7544798895199
757.695160053924	840.0650112845692
765.9245700003704	836.9154840211145
749.6689454147972	842.5033549724052
772.2236245272801	842.4017573187454
772.8332104492391	833.8675544113195
774.9667611760956	827.1621092697706
780.3514368200666	830.3116365332254
781.976999278624	823.6061913916765
788.7840420738328	822.0822265867789
787.9712608445542	828.4828787673482
780.4530344737265	838.3378511723521
786.3456983859968	843.3161362016839
787.7680655372344	835.6963121771964
796.9118543666193	818.7295040160045
795.6926825227014	826.3493280404919
796.9118543666193	833.2579684893605
795.0830966007425	841.4873784358069
739.0011917805149	856.5238311774621
730.7717818340684	853.577499221327
724.5743249608187	856.8286241384416
730.7717818340684	859.8765537482366
715.2273408241141	860.2829443628759
707.8107121069463	864.5500458165889
715.3289384777739	870.0363191142199
722.4407742339622	864.7532411239085
723.6599460778801	873.3890416849943
730.1621959121094	868.5123543093223
738.6963988195354	864.5500458165889
745.7066369220638	860.892530284835
762.1654568149565	854.3902804506056
754.1392421758298	857.4382100604006
761.352675585678	861.400518553134
770.8012573760424	850.9359602261713
770.5980620687227	858.454186596999
777.709897824911	856.4222335238023
778.929069668829	847.481640001737
785.634514810378	852.4599250310688
776.8971165956324	864.5500458165889
769.0740972638254	866.6835965434453
760.9462849710387	870.0363191142199
736.8676410536584	872.0682721874165
754.9520234051084	881.9232445924202
761.4542732393378	878.9769126362851
769.4804878784646	875.7257877191704
776.2875306736732	871.6618815727771
784.3137453128002	867.5979754263839
786.6504913469763	860.0797490555562
792.238362298267	865.4644246995274
794.8799012934227	857.0318194457612
794.5751083324432	849.6151907285935
738.4932035122157	882.1264398997399
730.6701841804086	877.3513501777278
730.6701841804086	885.1743695095348
738.1884105512361	888.5270920803093
753.4280586002111	890.0510568852068
761.7590662003174	886.1903460461332
746.7226134586622	885.2759671631947
742.7603049659288	875.420994758191
748.8561641855187	878.6721196753056
744.4874650781458	868.6139519629821
750.5833242977358	871.5602839191173
755.4600116734077	875.2177994508713
754.5456327904692	864.6516434702487
697.6509467409631	866.3788035824658
689.9295250628157	869.325135538601
682.9192869602873	863.3308739726709
697.8541420482826	875.7257877191704
688.2023649505987	877.1481548704081
693.3838452872501	882.8376234753587
722.542371887622	880.3992797875227
714.4145595948353	877.3513501777278
706.2867473020489	872.2714674947362
714.6177549021551	885.7839554314938
723.2535554632408	888.6286897339692
699.47970450684	885.7839554314938
707.0995285313276	889.5430686169077
706.4899426093684	881.8216469387604
769.3788902248048	884.0567953192767
783.6025617371812	877.4529478313876
776.9987142492922	881.6184516314407
791.3239834153286	871.9666745337566
796.4038660983202	875.9289830264901
737.7876370403937	604.9803584851344
740.1831824679505	599.5443130918325
744.974273323064	594.7532222367189
748.4754551018009	599.6364494544308
752.5294550561277	602.7690857827743
753.2665459569145	610.8770856914281
744.145046059679	603.782585771356
748.4754551018009	606.7309493745028
748.0147732888092	612.3512674930014
751.0552732545543	621.9334492032285
746.4484551246375	617.7873128863033
760.5453186021831	613.8254492945748
763.9543640183216	608.4815402638712
758.2419095372247	608.6658129890681
767.6398185222552	614.7468129205582
771.970227564377	610.5085402410347
763.5858185679283	619.1693583252784
762.0195004037565	626.0795855201537
778.788318396654	611.8905856800097
780.7231820112191	617.6951765237051
773.9972275415404	616.86594926032
775.3792729805155	623.131221917007
782.1052274501942	625.1582218941703
786.6199092175127	613.4569038441815
783.9479547021609	606.8230857371011
776.0242275187038	605.3489039355277
774.4579093545321	599.175767641439
778.4197729462607	593.647585885539
766.7184548962717	597.1487676642756
760.8217276899782	596.7802222138823
754.0957732202995	596.0431313130956
757.504818636438	601.7555857941926
763.0330003923382	602.400540332381
769.6668184994186	603.3219039583643
793.0694545993963	607.0994948248962
795.4650000269531	599.3600403666358
798.5054999926982	593.2790404351455
792.3323636986097	590.699222282392
757.504818636438	590.3306768319986
764.04650038092	591.6205859083755
771.6016821139837	593.5554495229405
761.3745458655682	632.8055399898324
765.428545819895	639.1629490091177
768.9297275986319	621.5649037528352
773.1680002781554	641.2820853488795
782.7501819883826	630.9628127378656
778.1433638584656	635.2932217799876
785.1457274159393	637.6887672075443
796.5706363781331	646.5338580169847
793.6222727749864	641.4663580740761
797.9526818171082	635.6617672303809
800.7167726950584	643.0326762382479
805.231454462377	638.978676283921
802.1909544966318	650.1271761583199
807.3505908021388	646.9945398299765
810.2068180426871	653.9969033874501
813.984408909219	648.192312543755
810.6674998556789	660.9071305823254
794.5436364009697	622.2098582910236
796.2020909277398	629.3043582110956
789.7525455458562	627.1852218713337
791.1345909848312	634.2797217914058
802.0988181340334	624.5132673559821
803.9415453860001	631.5156309134557
809.2854544167038	626.9088127835388
810.8517725808755	632.6212672646357
814.0765452718174	621.8413128406302
807.2584544395404	619.8143128634667
799.8875454316733	617.7873128863033
793.5301364123881	614.8389492831566
798.7819090804933	610.324267515838
788.3705001068811	601.4791767063975
781.1838638242108	600.465676717816
787.8176819312911	620.1828583138602
810.7596362182773	609.1264948020596
769.6668184994186	629.2122218484972
771.2331366635902	635.5696308677825
776.0242275187038	629.5807672988906
752.9901368691194	616.7738128977217
805.231454462377	613.5490402067798
812.5102271076456	615.1153583709515
803.4808635730085	605.2567675729296
558.286348952704	692.649359453969
563.5921253328637	689.3086854368314
562.6095741513527	696.6778192981645
556.6160119441352	700.4115137879066
548.1660717831397	699.5272177245466
552.0962765091841	705.324269695462
557.8933284800994	707.6823925310886
563.886890687317	703.2609122142887
565.3607174595837	708.9597090670529
561.6270229698415	714.0689752109106
569.2909221856279	719.2764964729192
569.6839426582322	713.2829342657017
575.0879741565433	716.6236082828393
577.3478418740189	710.6300460756217
562.8060843876548	721.7328744266971
553.6683583996019	713.7742098564572
548.4608371375932	717.1148838735949
551.4084906821263	724.0909972623235
558.0898387164017	724.6805279712302
556.7142670622861	719.2764964729192
563.3956150965614	728.8072429335767
568.2101158859657	732.63919254147
569.2909221856279	726.5473752161012
561.6270229698415	736.5693972675142
554.9456749355661	730.6740901784477
550.3276843824641	734.8008051407943
553.8648686359039	741.8751736476739
546.2992245382687	741.4821531750696
542.86029540298	734.2112744318875
539.5196213858424	727.6281815157635
535.4911615416469	721.1433437177902
542.7620402848289	722.4206602537547
546.5939898927221	728.0212019883678
539.7161316221446	715.6410571013282
538.1440497317268	708.5666885944485
546.1027143019666	710.2370256030174
544.0393568207932	703.8504429231954
533.820824533078	694.2214413443868
525.3708843720829	695.302247644049
528.2202827984648	689.6034507912848
529.5958544525804	699.7237279608488
530.5784056340915	706.1103106406708
536.1789473687046	701.0010444968134
541.09170327626	696.4813090618622
518.1000056289008	696.088288589258
513.3837599576477	700.2150035516044
516.429668620332	708.2719232399952
523.6022922453628	709.942260248564
521.931955236794	703.2609122142887
525.9604150809895	717.0166287554438
532.4452528789626	714.1672303290617
525.8621599628384	725.1718035619857
518.198260747052	715.5428019831771
518.6895363378075	722.3224051356036
510.33785129496334	713.9707200927595
507.78321822303457	706.8963515858798
503.65650326068805	700.0184933153022
496.09085916305276	698.5446665430355
491.3746134917996	703.7521878050443
499.62804341649263	705.4225248136131
495.5995835722972	710.3352807211685
502.7722071973281	712.2021279660395
505.42509538740796	718.981731118466
496.287369399355	717.8026697006527
489.40951112877747	717.8026697006527
488.3287048291153	710.6300460756217
483.31769380340876	714.1672303290617
479.3874890773645	707.7806476492397
475.6537945876224	701.3940649694176
480.46829537702666	696.6778192981645
484.5950103393732	703.2609122142887
488.6234701835686	697.070839770769
496.287369399355	685.7715011833916
493.1432056185195	691.2737877998536
499.2350229438882	691.8633185087602
505.3268402692569	687.147072837507
513.3837599576477	687.933113782716
520.949404055283	689.3086854368314
510.4361064131145	694.319696462538
504.8355646785013	693.1406350447246
489.60602136507964	685.7715011833916
484.7915205756754	691.0772775635513
480.86131584963107	684.8872051200316
476.43983553283124	690.9790224454002
474.7694985242624	714.8550161561194
473.0991615156936	721.1433437177902
477.5206418324934	725.9578445071945
480.46829537702666	720.7503232451859
485.77407175718645	724.2875074986257
493.33971585482175	724.0909972623235
483.21943868525767	732.3444271870165
475.1625189968668	733.8182539592832
489.016490656173	737.0606728582698
491.4728686099507	731.4601311236565
497.56468593531935	737.355438212723
498.3507268805282	731.1653657692033
501.4948906613637	724.1892523804746
511.81167806723	720.848578363337
506.0146260963146	734.604294904492
503.65650326068805	742.3664492384296
509.7483205860567	740.3030917572564
514.2680560210076	735.0955704952476
514.5628213754609	728.3159673428212
508.176238695639	727.7264366339147
521.3424245278874	730.8706004147499
522.5214859457006	738.239734276083
527.434241853256	732.8357027777721
532.838273351567	727.7264366339147
534.5086103601358	733.9165090774343
537.9475394954246	740.106581520954
541.3864686307134	745.1175925466605
547.7730513105354	747.8687358548915
541.7794891033178	751.9954508172381
533.9190796512291	747.8687358548915
529.4975993344293	740.106581520954
526.6482009080472	753.3710224713537
516.429668620332	743.8402760106961
508.2744938137901	748.3600114456472
501.20012530691037	750.2268586905182
495.5013284541461	743.742020892545
486.1670922297909	744.7245720740561
481.3525914403866	739.2222854575941
478.79795836845784	745.3141027829628
472.90265127939136	741.9734287658251
475.26077411501797	749.8338382179137
472.0183552160314	756.0239106614334
479.48574419551557	757.1047169610957
489.016490656173	757.8907579063045
493.33971585482175	751.4059201083314
485.47930640273313	751.897195699087
483.8089693941643	763.0982791683133
492.7501851459151	765.1616366494865
[truncated: 17,585 more rows]
