# Supplementary material for: Intervisit Reproducibility of Foveal Cone Density Metrics
Source: Transl Vis Sci Technol. 2024 Jun 24;13(6):18. doi: 10.1167/tvst.13.6.18 (PMC11205225; doi:10.1167/tvst.13.6.18)
Supplement: Supplement 3 [file tvst-13-6-18_s003.zip › JC_11409_visit1_300um_coords.csv]

698.4	76.4
1039.0	190.5
1099.1304347826087	537.8260869565217
994.6	297.6
671.4	46.4
305.1202807741922	490.7754780706584
209.0	746.0
649.4	300.4
587.0	791.0
671.0	787.0
382.5	769.0
902.0	780.0
426.0	754.0
1166.0	779.0
564.6158407697523	490.6890531075915
948.724964735275	534.3640896098287
855.0	803.0
584.4836649539579	745.2744281191574
246.4	751.6
717.5	808.5
933.0	801.0
687.4	309.4
595.6	1209.4
655.443566107524	286.2856955412174
857.0	47.0
876.0	818.0
822.0	820.0
611.234674469819	177.9263860513159
563.2297135010867	684.7468707207634
269.5	735.0
367.0	716.0
104.0	758.0
280.0	718.0
64.0	750.0
940.1148686287721	612.9312165816666
618.421052631579	507.10526315789474
316.5	41.0
823.5	198.5
914.2845803092638	748.5402302590853
116.0	750.0
1024.0	822.0
728.0	838.0
901.0	857.0
735.4	871.4
926.0	852.0
803.0	855.0
926.4	1130.6
684.7468707207634	657.4863677703416
582.6354952624039	409.8316291021033
148.6	700.4
510.0948348689087	663.4929192678921
873.0	49.0
772.7561255586244	772.217994551968
622.68	50.08
173.0	698.0
560.4	1182.6
56.0	670.0
522.0	864.0
872.7981368363846	665.8031313823346
748.0	874.0
193.4	95.6
744.8123856962688	513.7911742520167
609.0	50.5
172.4	671.6
332.5	661.0
785.5	214.0
628.0	882.0
170.5	648.0
744.6	1079.4
577.5	212.0
147.0	650.0
279.5	667.0
963.4	1088.6
762.5	887.5
742.6	1107.4
182.5	664.0
1125.8947368421052	324.42105263157896
990.4	1114.6
363.6273868132529	640.3907981234669
111.5	682.0
441.0	904.0
240.0	886.0
1207.1218080440121	556.1676311712283
609.5	154.0
881.5	156.0
1173.0	671.5
883.0	647.0
454.0	898.0
115.0	862.0
259.0	908.0
982.5	675.5
206.0	902.0
72.0	846.0
542.0	668.0
1008.6	635.4
377.82608695652175	1171.0
279.0	860.0
903.5	164.5
489.5	871.0
92.0	894.0
938.0	688.0
288.0	870.0
911.0	683.0
404.5	861.0
1012.4	678.4
243.0	874.0
361.31717469881033	657.0243253474531
23.5	782.0
754.4	684.4
207.6	832.4
329.3361760737313	748.5402302590853
256.0	830.0
637.6	101.6
288.5	837.0
464.0	830.0
480.5	47.5
820.125300627095	712.0073736711851
1195.0	177.0
1003.5	710.5
52.0	782.0
1015.6	574.4
1081.8947368421052	723.578947368421
680.5	733.5
709.578947368421	71.10526315789474
309.6	499.4
232.0	838.0
116.0	782.0
145.5	836.0
1020.0	730.0
666.7443172473089	1174.739987530973
930.6	722.6
638.5	739.5
133.0	842.0
529.1052631578947	1216.421052631579
960.0	758.0
437.6	491.4
871.0	747.0
1070.0	771.0
614.0	756.0
864.6	539.4
912.0	774.0
283.0	780.0
95.0	814.0
922.0	768.0
718.5	763.5
913.0	44.0
1129.4	956.6
362.0	778.0
423.23085936586995	766.06633714914
465.0	784.0
1091.3296814992273	669.9731032872475
1225.4	868.6
525.5	253.0
1159.0	259.0
175.0	1010.0
242.0	1014.0
1195.0	262.0
852.5	1059.0
1210.6	861.4
508.5	1034.0
371.0	1048.0
29.5	958.0
619.0	1086.0
969.5	252.0
259.5	1011.0
411.0	1020.0
96.0	990.0
153.5	1048.0
962.0	1104.0
741.0	1122.0
925.6	107.6
252.0	1036.0
438.01621689830205	445.8709380874066
831.0	1142.0
862.5	268.5
128.0	982.0
221.0	978.0
841.5	1129.0
786.8582461791228	678.7403192232127
501.0	992.0
1087.5	546.0
802.8947368421053	824.578947368421
1030.6	1120.6
383.5	979.0
561.0	65.0
1007.5	277.0
315.18607310176156	376.32130279822394
535.0	1174.0
1051.5	556.0
494.3853924906996	646.859392043906
951.5	1221.0
514.5	282.5
67.08636796228824	466.1420535186092
1043.5	600.0
837.0	1218.0
1091.0	296.0
166.0	950.0
1229.1953871799908	132.0086595386962
1103.0	297.0
642.5	290.5
617.5	292.0
576.3383081290298	369.69600157296304
11.0	1052.0
384.5	55.0
1205.0	1215.0
780.421052631579	336.10526315789474
501.0	936.0
583.5595801081809	681.9746161834323
260.5	933.0
504.6	424.4
440.7884714356331	683.8227858749864
200.72286548284603	603.244858461851
1215.0	313.0
251.4	126.6
475.1696788776221	177.5832321966198
1239.0	299.0
1207.0	299.0
1155.5	616.0
155.0	930.0
1210.0	71.5
265.0	920.0
666.7272162281117	612.2062103272682
920.5	307.5
528.0	910.0
371.4	1209.6
913.0	917.0
670.8947368421053	668.578947368421
537.0	917.0
24.5	1164.0
763.5	918.5
650.0	920.0
779.5	225.5
437.4	1233.6
1095.5	447.0
635.7703738945819	513.3291318291283
955.7206678218084	769.5273395186858
763.0	935.0
745.8495752258032	201.26099648950245
655.0	947.0
903.0	955.0
678.2782768003243	694.9118040243104
762.8320401889206	511.48096213757424
1063.5	475.0
570.1603498444143	507.7846227544662
480.6	324.4
995.5	227.5
906.5	943.5
971.0	943.0
967.5595499682498	1019.7582576139229
1104.0	942.0
456.8732246513037	384.7636697593429
688.1052631578947	609.578947368421
1186.0	949.0
972.0	970.0
810.0	960.0
477.0	1184.0
1089.5	28.5
834.0	984.0
1023.0	987.0
221.0	1156.0
713.0	57.0
600.0	982.0
407.52141698766076	664.8790465365577
767.9145068406941	516.5634287893478
521.0	58.0
624.0	998.0
776.5	1005.5
824.5	1005.5
918.0	996.0
453.0	1136.0
332.4	1101.6
110.0	1068.0
909.9795322560125	445.5724735115188
673.1958101485508	602.9653618694981
72.5	1172.0
1166.6680224311265	206.6423065560667
534.3640896098287	794.2813658248814
376.0	1116.0
366.4	1125.6
1238.5	1053.5
945.5	1049.0
190.5	1104.0
592.8947368421053	750.578947368421
874.5	1055.0
417.0	1088.0
959.0	1046.0
728.6409008951713	434.7819199380825
673.6578525714392	438.01621689830205
659.3345374618956	465.7387622716123
605.7376164068291	684.2848282978748
480.5	61.0
708.5	1043.0
126.5	1124.0
651.5	383.0
1075.0	392.0
539.5	387.0
785.0	94.0
450.5	88.5
963.5	395.0
833.5	396.0
476.5	88.0
84.53716352189386	857.3219148791017
708.1804047598536	139.91406173067017
88.4	907.4
998.5	388.5
348.8420292808207	700.4563130989725
934.5	404.5
702.0909090909091	599.9090909090909
369.6	883.4
745.0	96.0
312.4	1063.4
1090.5	46.5
540.5	405.5
727.5	405.0
1119.001130221915	1092.7356241301015
736.0335796613873	475.9036955751594
1154.0	96.0
159.82490897695783	531.1353035698902
592.578947368421	920.8947368421053
825.0	98.0
981.5509561413168	405.75077901894343
769.0	98.0
569.5	412.0
378.4	308.6
896.4827586206897	1000.5862068965517
602.9653618694981	567.3880953070833
1034.6	434.4
696.2979312929759	514.7152590977938
506.8605379086892	655.6381980787876
978.3221701013782	309.4253288274436
697.9559156333816	366.4672155330245
744.5	419.5
865.0	100.0
464.5	80.0
494.0833333333333	694.9166666666666
718.9380100145127	750.8189371938195
958.5	428.5
849.0	103.0
1213.6	525.4
124.6	4.6
447.6	301.4
557.0	755.3333333333334
902.5	436.5
419.0724775598734	562.3056286553098
457.41135565796014	227.0912848090108
283.0569095012789	500.99996719713045
427.38924117186644	714.3175857856277
431.5810673384518	384.7636697593429
512.8670894062398	648.2455193125716
486.4	828.6
363.6	839.4
1107.0	436.0
1029.6	1227.4
901.5	322.0
569.5	316.0
820.5873430499836	614.5164224417107
623.5	321.0
1228.0149571899587	429.4285433118261
406.13528971899524	592.8004285659509
316.6	554.6
643.0665529544262	392.83563485918927
697.6840585616415	772.9969734924676
424.5	105.0
147.0	638.375
641.452159934457	816.3447370977947
694.5	328.5
870.6959687700935	348.17076130670614
603.5652173913044	1151.608695652174
1166.5	699.0
746.5	338.5
1085.6	790.6
721.0	80.0
488.0848230373763	1195.188965783917
981.5	346.0
576.6289437648534	754.0532341540389
181.3501492432148	607.5499065151023
699.578947368421	307.89473684210526
343.2975202061587	560.9195013866442
724.4825190891747	706.9249070194115
448.64319262473765	567.3880953070833
22.6	584.6
332.5649621136698	787.8237937450043
925.5	342.0
682.4366586063209	600.6551497550556
529.0385742073374	581.2493679937384
512.8388493435717	812.5778200511998
829.0	81.5
798.5	352.5
945.0	84.0
521.5	352.0
969.0	83.0
653.3279859643451	706.462864596523
1125.5	711.5
814.5807915524331	605.7376164068291
498.5	95.5
451.4154471620687	664.4170041136691
597.3254173886303	969.7120739948755
661.3630071807447	309.4253288274436
742.5	360.5
1200.5	726.0
680.5	20.5
889.0	88.0
328.6	681.4
601.5	368.0
725.9387279795155	328.7980450670749
827.5	367.0
787.2856627383478	943.8817856753672
781.5	378.0
552.6605438361471	359.47151244649103
776.6	458.6
428.4	696.6
411.6797987936573	577.5530286106303
1038.0	529.5
994.6	429.6
384.0	1051.5
753.0	527.5
962.5	1070.5
642.2389678150209	779.9276098357952
809.0	519.5
1069.0	513.0
1155.5	1065.0
519.0	1093.5
1180.0	512.5
255.5	1047.5
388.5776776492321	535.5071681277765
337.40814117357763	730.243776032767
892.2212090363505	567.728212022527
762.5	1134.5
1143.0	1164.5
790.6	415.6
560.7325089359935	1157.5197953179672
857.0	128.0
1003.6	170.6
881.0	128.0
1213.0	577.0
904.5	1130.5
805.5	1136.5
1064.5	1124.0
585.5	568.0
480.52411980404446	623.2952284765922
264.76045527496046	493.46613310394054
775.7692280297987	731.8751978553908
621.0	135.0
652.4	24.4
785.0100764875688	643.6250950836865
991.0	132.5
926.5	593.0
735.0	1221.5
861.7091186870605	581.7114104166269
710.5	1206.5
930.5	581.0
991.5	610.0
1134.0	1189.5
448.57894736842104	547.1052631578947
1201.0	583.0
666.5	597.0
1071.5	285.0
1221.0	589.0
602.5033194466096	495.30947733647656
906.7507462160739	332.02683110701344
615.0	142.5
280.90438547465317	571.495129069122
995.0	1229.5
1021.0	627.5
762.6	1025.6
456.03587139095373	554.4509074662052
719.4	151.6
1057.0	631.0
860.5	627.0
614.6	387.6
949.0	145.0
1223.5	299.0
726.6968503785932	943.1044889666198
899.216912122884	341.71318922682906
733.5	644.0
852.578947368421	575.1052631578947
933.0	149.0
520.3726834367617	189.96024534971755
549.8304832373201	562.3056286553098
1106.578947368421	99.10526315789474
392.0	8.5
1133.5	931.5
390.5	147.0
589.0	109.5
920.7421523891409	406.2889100255999
827.9800218161997	667.6513010738887
433.5	613.5
856.1646096123984	657.4863677703416
866.5	454.5
827.5	467.0
348.5	599.5
680.1975924137196	314.2685078873514
106.0	8.5
391.0	608.5
565.5	466.0
388.0	598.5
805.0	112.5
563.9583061603972	1119.2603067772734
353.0	580.5
91.0	8.0
1199.0	465.0
962.5811764395421	1079.0084859999004
895.7727272727273	750.2272727272727
1236.5	952.0
262.0	562.5
185.0	1139.5
407.5	1173.5
380.5	567.5
977.4	332.4
707.9090909090909	812.9545454545455
432.0	574.5
115.0	534.5
478.5	1169.5
308.34906681413077	516.6057663901668
1095.0	495.0
164.0	566.5
808.4	200.4
1054.6	509.4
416.6	929.4
551.4	341.4
416.5	127.0
580.7873255708499	635.3083314716934
214.0	518.5
437.1304347826087	481.17391304347825
1223.0	511.0
924.5	497.5
1188.0779358482657	830.5725169008459
609.4339557899372	672.7337677256622
768.3765492635827	654.7141132330106
297.5	517.5
404.28712002744123	761.9079553431436
474.5	124.5
450.9534047391802	736.0335796613873
352.5	1081.5
624.0	1051.5
734.5	508.5
416.30022302254235	756.3634462684815
855.0	778.5
996.421052631579	852.8947368421053
301.5	774.5
187.0	761.5
577.5	797.0
1123.6175418986127	546.20297175627
484.4	954.4
1147.0	1196.3333333333333
565.0	193.0
305.0	751.5
349.5	758.5
617.7507194019303	737.4197069300528
708.5	802.0
543.0	810.5
553.0	196.0
324.6	935.6
735.1094948156103	489.30292583892606
221.0	713.5
163.6	427.6
652.403901118568	457.88404108250774
955.182536815152	341.1750582201726
289.6	929.6
438.01621689830205	501.77807125691567
1092.4257595923582	85.69742488085852
159.0	737.5
1200.0	821.5
416.5	716.5
1168.2824154510959	337.9462721802341
257.0	695.5
504.228753237069	817.4209991111076
478.5	169.0
865.6086956521739	433.5652173913044
1154.0	860.5
498.5	704.5
423.5	168.5
231.0	681.5
840.4	358.6
205.6	407.6
1074.8947368421052	862.578947368421
123.0	661.5
1086.4865024393193	456.33509364464726
559.0	206.5
701.842440367638	442.6366411271871
565.0	864.5
468.0	685.5
1184.0	853.5
1118.0	204.5
1005.4	1187.6
788.3619247516607	786.7475317316914
485.42105263157896	819.8947368421053
555.0	870.5
984.0	861.5
777.5993046185322	1218.3285990701431
691.0	870.5
725.4005969728591	792.1288417982556
1215.8947368421052	286.57894736842104
488.5	160.0
864.6	1064.4
889.5	51.5
447.0	675.5
984.0	885.5
547.0	213.5
1202.3333333333333	1145.0
952.5	3.0
579.0	902.5
346.6	979.6
619.5988890934842	413.5279684852113
884.1492439365041	717.8667628796692
647.5	907.0
634.3842466259164	430.1614957091975
323.6	981.6
69.0	693.5
874.4628858166885	475.1696788776221
350.0	897.5
16.0	829.5
1075.0	37.5
897.0	644.5
347.6326303000497	478.9365959242171
919.0	160.5
575.6	1042.4
586.5627972555018	398.2169449257535
958.5	676.0
1191.6	987.4
309.0	879.5
781.0	157.0
330.0	889.5
417.0515301587283	359.47151244649103
809.3490340112612	782.44248367844
729.0	160.0
316.95916292063356	748.5402302590853
637.0	161.0
36.6	352.4
469.0	871.5
24.0	11.0
353.0	863.5
772.7561255586244	372.3866566062452
779.2136976385015	902.4456981628225
82.2349026634501	236.317141338125
496.6956046051421	756.82548869137
1153.0	702.0
155.0	857.5
257.76475218842694	669.4349722805911
332.89473684210526	614.578947368421
628.8397375512543	549.3684408144316
476.5	852.5
1052.0	683.5
464.0	853.5
392.5	204.0
298.5	199.0
1184.5	355.5
323.5	198.5
935.3333333333334	437.0
765.0	173.0
1054.198642039934	581.1814871889376
315.0	835.5
1197.0	740.0
567.8501377299717	693.0636343327565
842.0	735.5
974.0	739.5
132.6	333.6
637.685242887862	384.7636697593429
672.1256273138732	184.57893528315333
735.6	135.6
817.0	174.0
410.0	817.5
348.0	821.5
398.0	817.5
1144.8137827604212	1078.6971639775804
1120.4	968.6
587.255919491289	691.677507064091
485.5	806.5
76.5	833.5
530.424701476003	636.2324163174704
597.0	179.0
546.7411027629264	394.45002787915854
470.8212289233859	625.1433981681463
1234.5	364.0
506.0	785.5
1148.5	368.5
772.0	761.5
672.0	10.5
711.6	437.4
362.4	581.6
476.0	1051.0
407.0	1047.0
732.0	1059.0
190.5	1007.5
122.6	613.6
82.0	1005.5
893.0	1073.0
599.7310649092785	434.31987751519404
915.0	263.0
111.5	985.5
978.0	262.5
121.6	637.6
1225.6	854.4
1073.0	1068.0
294.6	95.6
1060.0	1071.0
1059.0	61.5
944.4	446.6
1084.5	1078.5
1211.0	1090.0
634.0	1119.0
310.5	247.0
791.0	1141.0
706.0	266.5
546.0	1135.0
750.5	1128.0
41.5	1021.5
1132.5	1174.5
230.42105263157896	568.1052631578947
511.01891971468575	468.51101680894334
501.5	239.5
265.0	975.5
188.0	14.0
673.0	276.0
139.0	993.5
883.6	467.4
797.0	1185.0
657.0909090909091	843.9090909090909
712.0	279.5
295.97205366103304	675.8925443604682
51.0	1035.0
702.3044827905265	569.6983074215258
165.0	1001.5
998.5	1160.0
28.5	1051.0
916.0	1219.0
693.6508675801301	159.82490897695783
755.0	283.0
1002.0	1215.0
693.0636343327565	543.361889316881
482.0	969.5
564.0	285.5
935.421052631579	309.89473684210526
654.4	491.6
768.0	1195.0
829.0	282.0
1224.5	603.0
551.0	289.0
666.0	286.5
334.0	945.5
319.5	946.5
1135.0	1206.0
157.67238495033214	619.3887886615437
631.1499496656968	605.2755739839406
757.0	294.0
412.0	949.5
710.0	300.5
984.0	17.0
1111.6	287.4
525.0	298.0
1201.6	834.4
845.0	302.0
477.7518652667134	531.8108287446685
673.0	304.0
97.4	769.6
726.3306887807287	612.2062103272682
534.9022206164851	367.5434775463374
1030.0	311.0
1162.5	636.0
973.5	70.5
957.0	298.0
711.0	309.0
795.0	311.0
893.0	310.0
316.6	719.6
783.1619067960147	725.4066039349517
394.0	921.5
446.6653660456868	1195.0029802830827
359.5	222.5
894.9118640696325	372.3866566062452
548.0	313.5
859.8609489955064	676.4301071087702
518.7582904167924	101.16862925140765
1138.0	224.0
365.5	311.0
280.0	17.5
1112.5	461.5
704.1526524820805	590.952258874397
153.5	308.5
903.8260869565217	567.0
984.5	934.0
706.9249070194115	725.4066039349517
243.0	309.5
592.0	933.5
231.0	309.5
1218.4	711.6
719.0	938.5
745.7364705420459	658.4104526161186
1233.6	714.4
997.0	928.5
908.3651392360432	711.9473218064485
1178.5	454.0
308.8871978207872	613.469347588323
1104.5	471.5
686.0	947.5
336.0	291.5
324.0	16.0
1096.4	611.96
949.5	953.0
1021.0	229.0
1202.0	234.0
984.0	949.5
138.0	1211.0
412.0	1227.0
667.0	950.5
882.5348509165349	695.8033916067558
625.3082297347643	281.980647487966
979.0	227.5
133.0	289.5
593.0	232.0
22.0	1067.0
741.0	960.5
479.4747269308735	242.15895299539065
1083.5	112.5
1115.0	953.0
1213.1052631578948	1132.421052631579
870.0	963.5
832.0	13.5
655.6381980787876	680.5884889147668
453.0	1183.0
610.5	976.0
858.5	984.0
729.0	236.0
1210.5	490.0
406.0	273.5
503.0	276.5
859.9090909090909	695.0909090909091
167.5	1143.0
134.5	1151.0
430.0	1171.0
261.0	1183.0
568.0	989.5
834.421052631579	930.8947368421053
274.5	266.0
134.5	1167.0
635.7703738945819	451.4154471620687
957.0	241.0
329.3361760737313	553.1986748428036
1134.9182930383975	102.2448912647205
468.04897438605485	676.4301071087702
844.571876917795	351.41435736633184
81.5	1075.0
322.4	878.4
455.5	1109.0
763.6078984454653	205.56604454275384
1202.5	1032.5
699.5322282531955	646.3973496210175
995.5	1015.0
513.0	246.0
978.0	1015.5
879.3060648765963	454.720700624678
835.0	245.5
429.5	259.0
799.5	1046.0
212.0	263.5
573.0	249.0
438.9403017440791	459.27016835117325
813.0	1025.0
815.5048763982101	438.9403017440791
310.4	846.4
758.5	1048.0
600.5542034285688	805.5821169646663
989.0	1025.0
1024.5	797.5
1080.4	141.4
398.57894736842104	384.10526315789474
295.4339226543766	581.1814871889376
742.8947368421053	390.57894736842104
710.6212464025195	544.7480165855466
693.9877191785334	438.01621689830205
456.95995623673076	593.724513411728
1088.0	383.5
89.6	217.4
837.5	93.5
504.5	364.0
1009.5	97.0
675.0	399.0
476.8277804209364	431.0855805549745
696.0	399.5
1200.061916263891	487.27042335847045
328.5	356.0
508.4	1112.4
1023.0	401.0
548.3554957828957	923.9709384290794
485.0	354.5
872.6	1002.4
454.1825696180216	970.7883360081884
1071.5	811.0
73.0	363.5
407.0	352.5
112.0	367.5
298.4	215.4
109.6	1152.4
1011.0	407.0
86.0	21.0
1008.4	992.6
833.5245308908617	657.0243253474531
973.6	957.4
117.5	329.5
482.0	345.5
570.4	946.6
989.0	418.0
918.0	416.5
974.0171220481269	569.3426050424963
553.5	102.0
1172.0	418.5
842.7131564239595	405.75077901894343
864.0	24.5
573.8947368421053	588.578947368421
64.0	18.0
1010.8947368421053	420.57894736842104
114.57894736842105	35.10526315789474
608.0478285212716	659.7965798847841
616.6981336282615	855.0901695770573
239.0	321.5
1009.6	921.4
557.4	915.6
309.5	327.0
7.0	375.5
627.6	923.4
1021.0	430.0
118.0	19.0
931.4	937.6
470.35918650049734	455.57382896806524
691.2154646412024	766.9904219949171
386.4	1216.4
187.0	195.33333333333334
999.8474103676352	440.19116344495455
446.5	314.0
491.0	316.5
990.0	440.5
48.431790599078134	527.9065175299517
12.0	23.0
664.8947368421053	155.57894736842104
735.421052631579	345.89473684210526
806.0	320.5
601.0	316.0
1153.0940403521276	627.830178304932
495.5	441.0
304.0	443.5
419.0	440.5
933.0	330.0
68.0	415.5
1213.5	652.0
16.0	399.5
42.0	427.5
1025.6776986871434	1131.689506998459
533.0	330.0
543.0	333.0
778.6755666318451	794.2813658248814
279.0	424.5
232.0	415.5
647.783476889683	559.0713316950902
92.0	443.5
551.2166105059856	623.2952284765922
1105.8592186789506	1070.880703246283
196.0	415.5
533.196956013334	543.8239317397696
592.0	19.0
894.0	332.5
274.0	413.5
188.0	423.5
296.0	24.0
487.5	413.0
162.5	398.5
1239.5	727.0
467.63584478443215	146.90976481720367
547.982313545766	572.4705619588568
587.7179619141774	610.3580406357141
321.5	411.0
318.6	1043.6
589.5661316057315	727.7168160493942
854.0	360.5
1195.6	378.4
316.5	400.0
404.0	403.5
1134.9182930383975	1119.8506248520177
578.4771134564073	691.2154646412024
797.9472643284469	592.8004285659509
773.5	85.5
627.46075376139	298.1245776876587
1172.1052631578948	247.42105263157896
101.6	1056.4
561.0	368.0
608.9719133670486	512.4050469833512
1198.4	205.6
666.0	370.5
1034.3333333333333	470.0
584.4836649539579	491.61313795336855
522.0	370.5
546.1341438542121	676.4301071087702
428.0	22.0
1209.1666666666667	772.3333333333334
184.0	391.5
443.0986835500756	766.9904219949171
940.1148686287721	1129.5369829718334
553.0	376.0
808.112197631994	509.63279244602023
1187.0	126.0
1003.0	1084.5
734.1854099698334	421.3826896743159
156.0	495.5
951.0	522.0
305.0	1038.5
520.0	1066.5
1019.4	753.6
132.0	499.5
8.5	467.5
930.0	517.0
247.57575757575756	654.5757575757576
395.9703564154482	588.180004337066
144.0	503.5
794.5	1071.5
389.60684881925073	806.658378977979
755.5	1101.5
376.0	29.0
818.0	1118.5
779.0	542.0
613.5	126.5
868.4	772.6
595.0	1100.5
844.0	531.0
474.9796107293824	767.4524644178056
249.0	505.5
646.0	1110.5
377.5	491.0
200.6	818.6
970.5	1151.5
1203.0	134.0
67.0	1034.5
1052.0	569.0
419.0	488.5
221.4	813.4
721.7102645518437	552.6027377746511
1040.0	575.0
27.0	26.5
759.0	1172.5
130.83333333333334	47.666666666666664
513.1428571428571	723.0
379.0	480.5
1124.0	557.0
1028.0	557.0
495.0	480.5
1146.0	596.0
93.5	457.5
653.3279859643451	644.5491799294634
798.4	33.4
108.70246334459759	653.8291730875548
821.0	1216.5
887.3780299764427	212.02361662263093
841.5	591.5
743.5	1189.5
468.51101680894334	640.3907981234669
185.0	469.5
918.0	585.0
478.5	474.0
261.5	463.0
1010.0718994941072	697.417784626725
485.5	467.0
538.6	700.4
167.4	270.4
1153.0	1211.5
1159.0	589.5
408.5	464.0
960.0	599.0
1099.0	139.0
1170.5	1209.0
317.0	470.5
914.6	591.6
522.1079378640098	667.6513010738887
178.0	26.0
157.6	259.6
797.5	619.5
552.0	615.0
755.0	614.0
593.2381548323385	46.643915990634255
604.4	652.6
514.4	633.4
814.192213071169	338.4844031868905
197.0	461.5
835.0	630.0
560.0	36.0
1055.0	148.5
61.0	591.0
281.5	630.0
917.4	891.6
577.4	879.6
685.5789024802838	393.3737658658457
308.5	632.0
687.7314265069094	799.1245448847892
545.4	887.6
100.0	599.0
705.4	887.6
810.4252960245741	927.7378554756745
747.5846402335999	557.2231620035361
828.4	900.6
1131.6	478.4
651.9418586956796	766.5283795720286
546.4	898.6
214.0	631.0
225.0	635.0
76.0	33.0
352.0	623.0
476.0	615.0
130.0	32.0
640.0	27.0
489.6	246.6
1208.4	452.6
233.5	593.0
659.6	275.4
199.0	579.0
111.0	631.0
94.0	36.0
1110.5	233.5
734.6474523927218	661.1827071534497
662.1067919992266	750.8189371938195
555.8370347348706	708.7730767109656
545.6648407496136	348.7088923133625
253.0	579.0
518.4115984809018	624.2193133223693
811.0	475.0
146.6	593.4
780.6	870.4
1048.5	945.5
342.0	579.0
647.6	871.4
519.7977257495673	477.7518652667134
1221.5	952.0
284.0	33.0
1050.0	470.0
133.0	611.0
127.0	543.0
529.0	480.0
263.4347826086956	571.6086956521739
44.5	30.0
889.4	823.6
139.0	555.0
914.2845803092638	490.7754780706584
1078.0	479.0
154.0	31.5
621.003181681513	248.61652507526773
1125.7700659252384	698.4940466400379
268.5	552.0
784.4	840.6
400.0	31.0
13.5	631.0
852.4	828.6
66.5	1074.5
220.6	553.4
426.0	1138.5
666.6	836.4
681.5	119.0
737.4197069300528	677.3541919545473
86.0	567.0
1145.5	1028.0
697.2220161387529	485.606586455818
1086.5	248.5
193.0	523.0
381.6	228.6
327.5	530.0
1040.0	1034.5
855.4	789.6
1098.3253845857607	892.2212090363505
577.6	785.4
1192.5	1043.0
1037.5	1048.0
934.6	776.4
233.0	515.0
72.0	1130.5
657.0243253474531	539.665549933773
463.4285501571698	666.2651738052232
391.0	1078.5
155.0	1090.5
1012.4	804.6
711.5	1029.5
44.0	1162.5
241.5	537.0
28.6	248.6
535.0	1044.5
478.5	1072.5
235.0	1106.5
720.5	1051.5
365.5	1084.5
696.7599737158645	457.42199865961925
60.5	31.5
535.2729000090261	725.4713923980202
379.0	521.0
464.0	773.0
1113.5	390.0
478.2139076896019	541.0516772024386
16.0	39.5
404.5	774.0
607.0	1218.3333333333333
174.0	757.0
455.5	764.0
497.0	767.0
749.0	81.66666666666667
29.0	701.0
313.0	775.0
850.1580581148479	664.4170041136691
294.0	745.0
495.7715197593651	653.7900283872335
1143.0	783.5
571.6	305.6
1052.0	787.0
1181.5	385.0
87.0	725.0
954.0	799.0
804.6	74.6
411.0	739.0
209.6	41.4
429.0	743.0
373.0	727.0
350.0	729.0
559.5333741179787	430.1614957091975
960.5	196.0
610.2405615483844	799.6626758914456
902.6	1217.4
34.0	43.0
1104.0	837.0
506.8605379086892	534.5830832819995
50.0	749.0
1217.2523370568304	99.01610522478195
760.5	820.5
893.6	288.6
717.4	1190.6
739.0	832.0
146.0	733.0
880.5	202.0
625.0	838.0
782.0833333333334	1154.9166666666667
815.0	828.0
341.5	720.0
663.0909090909091	456.90909090909093
627.46075376139	122.6938695176646
290.0	697.0
545.6721014313235	691.677507064091
533.5	849.5
378.5	706.0
704.6	863.6
1048.0	873.0
464.0	693.0
258.0	681.0
384.8813382661241	587.255919491289
756.82548869137	746.6605553878229
246.4	38.6
586.0	863.0
636.0	865.0
49.0	677.0
170.0	40.0
962.0	863.0
998.7711483543223	873.3866238033756
930.1304347826087	416.82608695652175
532.5	872.5
1085.5	421.0
367.5	668.0
91.0	701.0
956.5	888.5
799.6	1059.4
810.5	886.5
584.0	51.0
505.5	672.0
395.5083139925597	755.4393614227045
533.0	882.0
875.0	888.0
839.4	1066.6
1141.0	902.5
281.5	648.0
43.0	701.0
577.4	890.4
698.4	1120.6
623.0	900.0
159.5	667.0
822.6	1105.4
635.0	904.0
184.0	38.0
803.5	895.5
158.4	643.4
19.0	725.0
729.0	902.0
747.0	1162.3333333333333
949.0	658.0
54.5	853.0
538.2794226651075	443.5607259729641
1177.0	157.0
762.0	647.0
928.0	653.0
41.0	845.0
359.0	907.0
1235.0	9.0
1092.421052631579	1232.1052631578948
750.1546232790546	979.3984321146911
1160.1052631578948	431.57894736842104
271.0	907.0
837.0	650.0
181.5	899.0
771.0	672.0
705.5	9.0
782.1052631578947	913.421052631579
508.0	51.0
1022.0	667.0
194.0	893.0
467.0	883.0
158.0	901.0
394.0	881.0
1036.0	659.0
225.6	261.4
356.0	885.0
499.0	875.0
1138.1052631578948	707.421052631579
841.5	685.5
874.5	686.5
486.0686288787065	702.766525213415
1145.0	696.5
540.5	163.0
44.0	877.0
391.0	859.0
473.0	863.0
142.06658575729585	364.31469150639884
106.0	893.0
636.6944587403589	467.1248895402778
627.4536102825888	637.618543586136
889.1428571428571	707.8571428571429
541.0516772024386	556.7611195806477
301.8914947342537	379.3823596927787
1144.0	681.0
592.5	700.5
688.9052525267599	726.7927312036172
835.0	696.0
489.30292583892606	474.5175683064939
238.0	50.0
998.5	698.5
115.0	877.0
1008.4	594.6
185.0	817.0
560.7325089359935	384.7636697593429
294.89579164772016	330.95056909370055
921.2802833957974	780.8280906584707
1069.5	357.0
1228.421052631579	520.1052631578947
553.0	718.0
630.5	170.5
113.0	805.0
907.8270082293867	352.4758093599575
618.0	719.0
645.011222352352	761.4459129202551
468.90909090909093	489.95454545454544
511.0	827.0
700.0	721.0
387.0	819.0
419.0724775598734	541.0516772024386
786.5	734.5
904.5	756.5
1164.0	763.0
202.55754971839286	650.5213615956078
105.5	841.0
323.0	795.0
205.0	777.0
699.070185830307	750.8189371938195
1154.0	774.0
517.5	761.5
833.5649293108003	922.3565454091101
952.5	184.0
122.0	821.0
28.0	853.0
1029.0	179.5
994.0	767.0
776.5	182.0
728.0912520061412	802.8914619313841
966.5	182.5
935.5	763.5
250.5	1023.0
609.4339557899372	746.6605553878229
461.5	1056.0
975.5	1079.0
758.0	1062.0
989.5	1075.0
983.165349161286	1141.9139961249311
881.5	1083.0
398.2805685298907	600.6551497550556
63.0	981.0
1113.5	540.0
782.0	1062.0
1006.5	252.5
1104.888888888889	1089.5555555555557
21.5	56.5
690.7534222183139	778.5414825671297
756.0	1074.0
531.0	1088.0
1128.6	853.4
897.5	1115.0
1208.6	1188.6
1054.4	1188.4
889.1052631578947	786.421052631579
779.5	1119.0
6.5	53.5
285.747564534561	516.6057663901668
989.5	1091.0
440.19116344495455	916.975235342546
624.0	63.0
1122.6	906.4
40.5	59.0
692.5	266.0
502.6	157.4
765.0	1124.0
304.0440187608794	509.61006330363324
875.0689655172414	335.58620689655174
534.5	1141.0
1176.5	135.0
27.5	933.0
1176.0	1186.0
960.0	63.0
462.5	994.0
774.3831007611332	780.8516946815722
10.0	933.0
856.5	280.0
976.0	1178.0
1106.5	1131.5
47.6	1008.6
412.0	57.0
26.5	909.0
782.1052631578947	817.421052631579
547.0	1184.0
120.23076923076923	57.92307692307692
1077.0	271.0
729.0	1180.0
792.0	65.0
150.0	1005.0
906.5	287.0
323.41673500051064	321.26421097388493
1148.5	140.5
70.0	925.0
1155.0	16.0
179.0	945.0
1126.5	1231.5
1081.0	294.0
1198.2666666666667	1200.2666666666667
414.5	962.0
71.0	941.0
239.0	945.0
505.0	959.0
726.0	1206.0
163.5	963.0
709.5	1235.0
539.5	1231.0
564.0	1234.0
1092.0	1198.0
1046.5	1199.5
398.5	946.0
187.0	969.0
680.5884889147668	628.8397375512543
622.3711436308153	561.8435862324212
763.7561250346976	755.901403845593
351.0	931.0
142.0	909.0
999.8474103676352	531.6734345765466
275.0	931.0
1087.0	308.5
438.0	929.0
46.0	957.0
684.5026404669709	332.02683110701344
904.5982221894482	652.752911074242
604.5	302.0
970.5	299.0
366.8616837734724	769.7626765322482
230.5	911.0
143.5	923.0
299.0	939.0
1065.0	298.0
451.0	923.0
382.0	913.0
547.0582286999891	659.7965798847841
10.0	1005.0
141.0	937.0
78.0	957.0
402.6	173.4
996.6186243276967	378.8442286861223
473.1314410378284	464.3526350029468
18.0	1178.0
571.0844346901913	608.0478285212716
311.4	1191.6
399.4	1223.6
1134.9182930383975	551.5842818228343
67.0	1210.0
1176.0	921.0
412.0	71.0
272.57894736842104	434.89473684210526
292.5	1228.0
247.5	1222.0
122.27045939292475	1171.532142405542
602.0	943.0
216.0	68.0
1010.0	951.0
633.0	950.0
887.9161609830991	319.1116869472592
311.4	191.6
606.5	230.5
536.5	232.0
1149.4	534.4
272.0	1194.0
997.0	970.0
1104.0	55.0
705.0	958.0
153.0	1234.0
562.0	967.0
686.0	971.0
478.4	73.6
880.4	953.4
1018.68199560061	766.2985534787473
977.0	990.0
821.1052631578947	742.421052631579
628.5	237.0
265.5	1168.0
290.5	1172.0
280.6	1080.4
190.0	63.0
832.1384036221962	712.4694160940736
944.0	981.0
56.0	61.0
1156.0	1007.0
1225.5	494.0
417.0	1166.0
549.4317577962086	235.16324990885715
1177.4	94.6
614.5	238.5
827.0559369704226	706.0008221736346
762.0	999.0
1200.0	57.0
505.4	210.6
994.0	999.0
354.6283333865832	961.1019778883727
651.0909090909091	438.90909090909093
477.28982284382494	603.4274042923865
907.0	992.0
299.5	1096.0
861.2470762641719	647.783476889683
912.0	1021.0
603.0	1008.0
27.0	70.0
644.0	1009.0
145.5	1078.0
469.0	1102.0
494.0	1106.0
215.0	1058.0
103.0	65.0
311.6	1124.4
73.0	63.0
10.5	69.0
954.5	251.5
1234.6	690.4
784.0	1050.0
610.5	249.5
847.8478460004054	627.4536102825888
972.0	1042.0
284.6	206.4
771.0	1056.0
986.0	1038.0
648.5	1049.0
34.0	1178.0
695.0	1048.0
1200.0	93.0
573.5	381.5
1160.5	801.0
146.0	88.0
1219.5	11.0
844.8656804505852	837.8699773640517
358.4	86.6
235.0	89.5
161.0	90.5
946.0343097019928	670.511234293904
972.6666666666666	580.0
706.5	395.0
60.0	85.0
904.0	93.0
703.2285676363035	452.8015744307342
959.6666666666666	585.0
448.64319262473765	606.6617012526061
220.0	84.0
1228.5	827.0
1173.4	1039.6
596.0	96.5
364.08942923614137	623.7572708994808
1097.0	410.0
1042.5	838.0
660.5	402.0
877.1535408499706	636.0708498678928
156.05799193036287	43.050480532513895
181.3501492432148	844.3275494439288
459.0257486779294	335.79374815360836
1079.6	617.4
668.5	410.0
1033.0	422.0
605.2755739839406	550.7545680830971
831.950536290831	817.959130117764
201.42857142857142	82.28571428571429
547.5	414.5
457.88404108250774	700.918355521861
44.5	75.0
600.5882352941177	141.94117647058823
765.4	227.4
1217.0	424.0
67.4	1234.6
540.0909090909091	566.9090909090909
860.5	414.0
76.5	77.5
427.38924117186644	547.5202711228776
134.0	80.0
504.0	81.0
625.6054405910348	647.3214344667945
756.5	418.0
984.0	103.0
479.4747269308735	363.23842949308596
347.6	800.4
923.5	426.5
359.6	800.4
314.0	79.5
1024.0	101.0
559.5333741179787	559.0713316950902
17.5	85.0
956.3333333333334	713.0
840.5	436.0
1043.5	12.5
781.5	437.5
1225.5	896.5
612.5	434.0
1151.0	444.5
639.8377669144877	178.65949420993266
230.85820185560576	658.6723521474626
790.5	445.0
597.8828952177246	514.2532166749053
713.9090909090909	527.0909090909091
1058.5	662.0
410.4	99.6
58.0	100.0
1048.421052631579	346.89473684210526
652.0	786.1739130434783
236.0	107.0
186.0	106.0
917.5133663492023	836.2555843440824
1110.5	656.0
1175.0	318.5
569.6983074215258	482.37228949559847
806.7260703633285	499.4678591424731
925.5853314490487	361.6240364731167
453.6	103.4
656.5198281208369	877.1535408499706
384.0	103.0
849.5	19.0
1192.4	298.4
433.1954603584211	406.8270410322563
43.0	107.0
355.6	768.4
150.0	103.0
348.0	98.0
778.5414825671297	639.9287557005784
75.5	93.5
45.0	91.0
727.5531209994848	926.1234624557052
697.5	20.0
297.4	657.6
689.5	351.5
303.4	622.4
973.1739130434783	451.0
486.0	96.5
257.6	623.6
1197.0	349.0
368.0	97.0
1117.4	1079.6
1028.3683537204256	116.77442844444394
1029.0	355.0
1107.6	1159.4
177.0	91.5
1168.5	749.0
1160.6	1134.4
477.0	586.6666666666666
642.5	518.0
697.5	1066.5
17.0	114.0
194.4	314.6
783.0	1079.5
809.960367323548	681.0505313376553
56.5	117.0
556.5	1072.5
448.0	1033.5
708.5	1088.5
192.0	120.0
1031.5	262.5
551.6786529288742	651.479816272791
1175.5	262.5
987.4703972145375	470.8646308243707
936.8860825888336	701.7228326799765
385.6	118.4
650.5	534.0
893.5	539.0
1152.0	124.0
1043.0	519.0
742.5	1092.5
648.578947368421	610.1052631578947
158.0	1033.5
206.0	122.0
1097.0	524.0
654.2520708101221	661.1827071534497
30.0	111.0
1005.0	554.5
1032.0	1169.5
632.5	1144.5
1167.0	1174.5
3.0	112.0
1192.5	1186.0
317.49729392728995	679.6594614070631
691.0	1167.5
1190.6666666666667	920.0
887.5	577.0
339.0225341935469	549.4317577962086
88.4	119.4
947.0	1167.5
253.59798985199205	551.5756279280828
120.0	120.0
43.5	123.0
959.5	1158.5
524.578947368421	630.1052631578947
744.5	1176.5
452.0	116.0
1093.0	598.0
662.0	585.5
199.6	349.4
105.0	111.0
219.6	1170.4
686.0	1221.5
264.0	115.0
846.9237611546283	491.15109553048006
674.5	1212.5
698.0	1213.5
831.0	584.5
813.0	1203.5
382.61114573271726	327.1836520471056
845.0	610.5
908.4	406.4
938.421052631579	755.1052631578947
285.747564534561	413.8227441187898
547.9090909090909	582.0454545454545
1058.5036900931855	349.24702332001897
1055.0	593.0
733.4725620727055	214.17614064925664
541.0	618.5
278.75186144802746	403.5982549923178
504.5503257942467	581.7114104166269
1063.8850001597496	573.1095220890912
398.0	108.5
1219.0	615.0
1195.1052631578948	431.42105263157896
74.5	112.5
800.4	392.4
1143.0	621.0
927.6	395.6
901.0	634.5
607.0	640.5
8.0	128.0
680.1264464918783	781.3137371044608
196.0	148.0
72.5	143.0
409.0	629.5
234.0	615.5
272.0	639.5
835.5	446.5
360.4	983.6
624.2319677214515	849.1707285038366
951.4156197685571	619.9269196682001
677.8162343774358	652.8659435414565
352.0	146.0
603.8894467152751	454.1877016993997
376.0	623.5
183.5	641.5
456.5	614.5
193.0	635.5
466.5	610.5
1048.5	961.0
327.6	1008.4
12.0	1081.5
1186.6	252.4
500.85398641113864	600.6551497550556
541.578947368421	1054.1052631578948
27.5	126.0
265.9259259259259	595.4074074074074
508.0	1225.5
626.4	359.4
96.0	623.5
477.28982284382494	448.64319262473765
251.0	143.0
902.4	361.4
997.5	473.5
225.5	1237.5
444.0	138.0
156.0	144.0
721.6	1149.6
469.0	135.5
576.4	336.4
104.0	127.0
641.6	334.6
242.0	551.5
1136.0	119.0
1109.5	1006.5
510.1481943102896	857.2426936036829
181.5	130.5
477.5	564.5
647.783476889683	542.8998468939925
668.0	118.5
346.5	546.5
293.6	127.4
813.5	493.5
1163.0	481.5
399.5	552.5
674.8162823471553	195.3415554162818
36.5	551.5
865.6305543521063	308.59729262652587
231.0	1057.5
255.5	513.5
366.5	538.5
1000.923672380948	519.8345524301053
267.5	512.5
5.0	146.0
114.0	559.5
56.0	136.0
620.5	1024.5
735.5	1030.5
565.6	328.6
440.4	967.6
590.5	509.0
359.4690050072563	758.2116159600355
254.5	533.5
60.5	1161.5
819.6632582042066	429.699453286309
1145.0	502.0
793.4	326.6
133.0	752.5
879.0	779.5
906.0	187.5
1175.0	1226.3333333333333
34.5	724.5
220.5	750.5
212.5	179.5
131.0	181.0
1063.0	808.0
227.0	185.0
992.0	194.0
312.0	178.0
1039.0	780.0
166.0	182.0
76.0	716.5
138.0	764.5
525.578947368421	143.89473684210526
864.0	190.0
414.0	179.0
102.0	716.5
268.0	174.0
279.0	730.5
24.4	997.4
328.0	174.0
172.0	170.0
1048.0	201.0
5.0	168.0
889.0	837.5
468.04897438605485	704.1526524820805
717.0	833.5
379.5	715.5
610.2405615483844	282.51877849462244
989.6229212411631	730.7819070394233
443.10526315789474	367.42105263157896
1097.0	817.0
344.0	170.0
1011.6	1228.4
759.4	335.6
471.0	714.5
553.0	837.5
448.5	717.5
79.5	752.5
553.6	1224.4
687.5	836.0
795.0	831.5
767.4	1225.6
358.0	167.0
60.5	156.0
142.6	168.6
860.4714796436215	369.69600157296304
386.5	705.5
382.5	697.5
1116.5	425.0
993.0	1061.3333333333333
99.0	676.5
325.0	702.5
1163.0	874.0
103.0	158.0
903.0	843.5
353.46245350970577	689.8293373725369
1207.0	872.0
268.5	677.5
459.73221077406174	422.3067745200929
241.5	168.5
501.0	686.5
158.0	168.0
135.0	704.5
863.6	1188.4
365.0	686.5
19.5	174.0
717.0898403229586	418.6104351369849
114.0	708.5
380.0	158.0
541.0	358.6666666666667
325.0311280204799	729.1675140194541
117.0	168.0
1175.0	896.0
133.0	155.0
568.5	885.0
1073.0	901.0
441.6	1002.6
1167.0	908.0
1217.0	52.5
619.5	888.0
137.6	1047.6
829.6	211.4
236.5	670.5
1085.0	883.0
754.6	1114.4
182.0	676.5
601.5	902.0
854.3164399208445	453.2636168536227
697.6	212.4
4.4	946.6
1055.6	3.4
67.0	860.5
417.5	903.5
204.5	886.5
510.0	904.5
1215.0	668.0
891.683078029694	849.1707285038366
1071.0	668.0
150.5	213.5
436.5	12.5
730.6	146.6
937.0	9.0
578.4	1055.6
326.0	211.0
823.0	675.5
6.0	186.0
511.0	882.5
114.0	204.0
541.6	1024.4
272.0	214.0
898.5	663.0
624.0	160.0
474.5175683064939	724.9445615120633
608.0880375217588	334.1793551336391
147.0	203.0
641.7769253921324	456.4979138138422
268.5	861.5
745.2744281191574	567.8501377299717
447.5	867.5
642.7010102379095	662.1067919992266
667.0	679.5
1075.0	702.0
56.0	212.0
1182.5	344.5
881.9967199098784	539.7453996763929
107.5	215.0
707.8489918651885	746.6605553878229
363.42105263157896	557.1052631578947
362.0	209.0
163.5	208.5
439.0	858.5
604.0	167.0
754.0	165.5
668.0	696.5
270.5	849.5
418.0	203.0
499.0	850.5
49.0	892.5
512.0	168.0
336.0	206.0
39.0	900.5
313.1922458740386	605.3973824884766
203.5	208.5
170.5	195.5
105.0	192.0
230.0	198.0
960.0	172.0
1057.0	733.0
706.9249070194115	699.5322282531955
972.0	171.0
728.5	725.0
119.5	191.0
562.5	719.0
411.0	826.5
474.5	833.5
458.0	199.0
535.4	415.6
969.0	10.0
272.0	812.5
454.0	824.5
884.8947368421053	1212.578947368421
405.0	197.5
[truncated: 8,167 more rows]
