# Supplementary material for: Intervisit Reproducibility of Foveal Cone Density Metrics
Source: Transl Vis Sci Technol. 2024 Jun 24;13(6):18. doi: 10.1167/tvst.13.6.18 (PMC11205225; doi:10.1167/tvst.13.6.18)
Supplement: Supplement 3 [file tvst-13-6-18_s003.zip › JC_11409_visit2_500um_coords.csv]

26.0	3.0
53.0	2.5
462.0	3.0
510.0	2.5
526.0	3.0
539.0	3.0
766.0	3.0
811.5	2.5
1277.0	3.0
1400.0	3.0
40.0	4.0
557.0	4.0
683.0	4.0
793.0	4.0
824.0	4.0
1019.0	4.5
1313.5	4.0
1356.0	4.0
65.0	5.0
112.0	5.0
184.0	5.0
259.0	5.0
705.5	5.0
734.0	5.5
745.0	5.0
972.0	5.0
6.0	6.0
449.0	6.0
719.0	6.0
837.0	6.0
883.0	6.0
896.0	6.0
1055.0	6.0
1069.0	6.0
1114.4	6.4
1130.0	6.0
99.5	7.0
145.0	7.0
343.0	7.0
673.0	7.0
920.0	7.0
994.5	7.5
1155.0	7.0
1265.0	7.0
246.0	8.0
383.0	8.0
849.0	8.5
859.0	8.0
1253.0	8.0
1340.0	8.0
195.0	9.0
234.0	9.5
321.0	9.5
419.0	9.0
661.0	9.0
932.4	9.4
1008.5	9.0
1091.0	9.0
1240.0	9.0
1371.0	9.0
86.0	10.0
132.5	10.0
301.0	10.0
357.0	10.0
434.5	10.0
580.0	10.0
591.0	10.0
604.0	10.0
909.0	10.0
1030.0	10.0
279.6	11.4
370.0	11.0
396.0	11.0
497.0	11.0
567.0	11.5
694.0	11.0
802.5	11.0
871.0	11.0
945.0	11.0
958.0	11.0
1184.0	11.0
1326.0	11.0
17.5	12.5
408.0	12.0
472.5	12.0
485.0	12.0
544.0	12.0
641.5	12.0
773.0	12.0
786.0	12.0
1142.0	12.0
1167.0	12.0
1290.0	12.0
509.0	13.5
520.0	13.5
619.0	13.0
758.0	13.0
982.5	13.0
1044.0	13.0
31.0	14.0
53.0	14.0
204.5	14.0
223.0	14.0
267.0	14.0
531.0	14.0
1103.5	14.0
1211.0	14.5
1390.0	14.0
174.0	15.0
331.0	15.0
706.0	15.0
887.0	15.0
1198.0	15.0
1404.0	15.0
75.0	16.0
742.0	16.0
1062.0	16.0
1076.0	16.0
1275.0	16.0
310.0	17.0
447.0	17.5
462.0	17.0
670.4	17.6
685.0	17.0
716.5	17.5
728.4	17.4
813.4	17.4
827.0	17.0
967.0	17.0
1020.0	17.0
1131.0	17.0
1351.5	17.0
123.0	18.0
255.0	18.0
288.5	18.0
555.0	18.0
653.0	18.0
862.0	18.0
925.5	18.0
1116.0	18.0
1223.5	18.0
1379.5	18.0
425.0	19.0
850.0	19.0
878.0	19.0
900.0	19.0
995.0	19.0
1155.0	19.0
1313.5	19.0
64.0	20.0
103.0	20.0
150.0	20.0
241.0	20.0
344.0	20.0
380.0	20.0
838.0	20.0
937.0	20.0
1049.0	20.5
1246.6	20.4
1261.5	20.0
1338.0	20.0
188.0	21.5
574.5	21.0
588.0	21.0
797.5	21.0
1007.5	21.0
1088.5	21.0
1174.4	21.6
1364.0	21.5
163.0	22.0
356.0	22.0
404.0	22.0
478.0	22.0
542.0	22.0
637.0	22.0
952.0	22.0
1033.0	22.0
1187.4	22.6
91.0	23.0
214.0	23.0
321.0	23.0
496.5	23.5
762.0	23.0
774.0	23.0
912.0	23.0
1144.0	23.5
274.0	24.5
618.6	24.4
1233.0	24.0
49.0	25.0
367.0	25.5
392.0	25.0
437.0	25.0
518.0	25.0
694.0	25.0
709.0	25.0
785.0	25.5
889.0	25.5
1289.0	25.0
1326.0	25.0
26.4	26.6
116.0	26.0
140.0	26.5
414.4	26.6
529.0	26.5
985.0	26.0
1204.5	26.0
197.0	27.5
262.0	27.0
565.4	27.4
664.0	27.0
679.0	27.0
725.5	27.5
738.0	27.0
808.0	27.5
821.0	27.5
1072.0	27.0
1302.5	27.5
1401.4	27.6
80.5	28.0
975.0	28.0
1057.5	28.0
1273.0	28.0
1388.0	28.0
129.0	29.0
231.0	29.0
283.6	29.6
331.0	29.0
463.6	29.4
629.0	29.0
842.0	29.0
923.0	29.5
295.0	30.5
308.0	30.0
403.0	30.0
508.0	30.0
553.0	30.0
602.0	30.5
856.0	30.0
872.0	30.0
902.0	30.0
960.0	30.0
1007.0	30.0
1020.0	30.5
1043.0	30.5
1119.0	30.0
1131.0	30.0
1353.0	30.0
1372.0	30.0
250.0	31.0
580.0	31.0
653.0	31.0
831.5	31.0
941.5	31.0
1218.0	31.5
36.0	32.0
150.5	32.0
495.5	32.0
757.5	32.0
995.5	32.0
1167.0	32.0
1339.0	32.5
10.5	33.0
62.0	33.0
98.0	33.0
207.0	33.0
222.0	33.0
482.0	33.0
591.0	33.0
1082.6	33.6
1153.0	33.0
1252.0	33.5
1313.1052631578948	33.421052631578945
165.5	34.5
356.0	34.0
640.0	34.0
701.5	34.5
795.0	34.0
1031.0	34.0
1095.0	34.0
188.0	35.0
345.0	35.0
452.5	35.0
541.0	35.0
715.0	35.0
779.0	35.0
1182.0	35.5
418.0	36.0
684.0	36.0
886.0	36.0
1264.4	36.4
1326.0	36.5
470.5	37.0
671.5	37.0
968.0	37.0
1052.0	37.5
1236.5	37.0
22.0	38.0
241.5	38.0
257.5	38.0
624.6	38.6
742.0	38.0
1066.0	38.0
1290.5	38.0
1363.0	38.0
75.0	39.0
118.0	39.0
273.5	39.0
429.5	39.5
519.0	39.0
530.0	39.0
570.0	39.0
821.0	39.0
836.5	39.5
922.0	39.0
951.0	39.0
984.0	39.0
1379.5	39.0
1394.0	39.0
52.0	40.0
395.0	40.0
724.6	40.6
850.0	40.5
863.0	40.0
909.0	40.0
1024.0	40.5
1194.0	40.0
196.0	41.0
286.0	41.0
300.0	41.0
335.0	41.0
377.5	41.0
601.0	41.0
766.0	41.0
808.0	41.0
897.0	41.5
1124.0	41.5
1207.5	41.0
1224.4	41.4
1276.0	41.0
93.0	42.0
180.0	42.5
366.0	42.0
410.0	42.0
581.5	42.5
649.0	42.0
935.0	42.0
1037.0	42.5
1349.0	42.0
507.0	43.0
559.0	43.5
661.5	43.0
753.0	43.0
1009.0	43.5
1166.0	43.0
131.0	44.0
318.0	44.0
497.0	44.5
876.0	44.0
35.0	45.0
106.0	45.0
154.6	45.4
226.0	45.0
352.0	45.0
444.0	45.5
460.0	45.0
484.0	45.0
714.0	45.0
995.0	45.0
1087.0	45.0
1138.0	45.0
1153.0	45.0
1176.5	45.0
1337.5	45.0
592.0	46.0
698.0	46.0
1074.5	46.0
1102.0	46.0
1311.0	46.0
1324.0	46.5
207.0	47.0
539.0	47.0
638.5	47.0
685.0	47.5
733.0	47.0
961.0	47.0
1047.5	47.0
1253.6	47.4
252.0	48.0
420.0	48.0
617.0	48.0
673.0	48.0
776.0	48.5
800.0	48.0
817.0	48.0
1060.5	48.0
1114.4	48.4
268.0	49.5
432.0	49.0
472.0	49.0
842.0	49.5
974.0	49.5
1265.6	49.6
294.5	51.0
391.0	50.0
402.0	50.0
517.6	50.4
855.0	50.0
917.5	50.5
946.0	50.0
1189.0	50.0
1236.6	50.4
1301.0	50.0
1372.0	50.0
17.5	51.0
60.0	51.0
144.5	51.5
169.0	51.5
238.0	51.0
308.0	51.0
330.0	51.0
343.0	51.0
902.0	51.0
1030.0	51.0
1286.0	51.0
1358.5	51.0
1387.5	51.0
378.6	52.6
551.0	52.0
573.0	52.0
605.0	52.0
743.0	52.0
763.6	52.4
1223.0	52.0
74.0	53.0
362.0	53.0
531.0	53.0
627.0	53.0
647.0	53.0
659.0	53.0
867.0	53.0
932.5	53.0
1018.0	53.5
1125.0	53.0
1204.5	53.0
189.0	54.5
282.4	54.6
493.0	54.0
506.0	54.0
562.0	54.0
708.4	54.4
788.0	54.0
1004.0	54.0
1159.0	54.0
1400.5	54.0
46.5	55.0
89.0	55.0
120.5	55.0
450.0	55.0
721.0	55.0
1068.0	55.0
1139.0	55.5
1172.5	56.0
30.5	57.0
218.0	57.0
413.0	57.0
462.0	57.0
586.5	57.0
682.0	57.5
695.0	57.0
1312.0	57.0
1349.5	57.0
105.5	58.5
158.0	58.0
204.5	58.5
615.0	58.5
732.0	58.0
754.0	58.0
835.0	58.5
967.0	58.0
1039.0	58.0
1052.0	58.0
1081.0	58.0
1092.5	58.5
1151.0	58.0
1336.0	58.0
135.0	59.0
317.0	59.0
427.0	59.0
440.0	59.0
810.0	59.0
955.0	59.0
1105.0	59.0
177.0	60.0
353.0	60.0
542.0	60.0
638.0	60.0
667.5	60.0
822.5	60.0
848.0	60.0
915.0	60.0
1325.0	60.0
6.5	61.0
250.0	61.0
403.0	61.5
475.0	61.0
514.0	61.0
798.0	61.5
1195.0	61.0
229.0	62.0
264.0	62.0
390.0	62.0
526.0	62.0
601.0	62.0
941.0	62.0
995.0	62.0
1240.5	62.5
1254.0	62.0
1294.5	62.0
332.0	63.0
371.0	63.0
573.0	63.0
649.6	63.6
858.0	63.0
892.5	63.0
1118.5	63.0
1281.0	63.0
487.0	64.0
768.5	64.0
905.0	64.0
981.0	64.0
1359.0	64.5
1376.0	64.0
1392.0	64.0
306.0	65.0
705.0	65.0
926.0	65.0
1062.0	65.0
1130.0	65.0
1210.0	65.0
1222.0	65.5
56.5	66.0
185.0	66.0
454.0	66.5
502.0	66.0
549.0	66.5
560.0	66.5
626.0	66.0
691.0	66.0
787.0	66.0
1027.0	66.0
1184.0	66.5
85.0	67.0
150.5	67.0
198.0	67.5
280.0	67.0
661.0	67.0
1158.0	67.5
20.0	68.5
72.0	68.0
164.5	68.0
294.0	68.0
416.0	68.5
465.0	68.0
588.0	68.0
747.0	68.0
881.0	68.0
1171.0	68.0
1345.6	68.6
98.0	69.0
118.0	69.0
212.0	69.0
321.0	69.0
724.0	69.0
758.0	69.0
950.5	69.5
1051.5	69.0
1073.0	69.0
1141.5	69.5
343.5	70.5
429.0	70.0
533.0	70.0
735.0	70.0
868.0	70.0
963.5	70.0
1085.0	70.0
1110.0	70.0
33.0	71.0
239.0	71.0
361.5	71.0
381.0	71.5
612.5	71.5
840.0	71.0
851.5	71.0
914.0	71.0
1004.0	71.5
1015.5	71.5
1097.0	71.0
1305.0	71.0
1319.5	71.0
683.5	72.0
828.0	72.0
1040.0	72.0
46.0	73.0
270.0	73.0
510.0	73.0
522.0	73.0
671.5	73.0
804.5	73.0
1203.5	73.5
1406.0	73.0
8.0	74.0
130.0	74.0
259.0	74.0
393.0	74.5
475.0	74.0
576.0	74.5
639.0	74.0
699.0	74.0
712.0	74.5
774.5	74.5
901.0	74.0
990.0	74.0
226.5	75.0
331.0	75.5
444.0	75.0
937.0	75.0
1190.0	75.0
1258.0	75.0
1274.0	75.0
1293.0	75.0
1382.0	75.5
456.0	76.5
494.0	76.0
976.0	76.5
1064.0	76.5
1120.5	76.5
1150.5	76.0
1369.0	76.0
141.5	77.0
290.0	77.0
406.0	77.5
542.0	77.0
925.0	77.0
62.0	78.0
109.6	78.4
154.0	78.5
177.5	78.0
305.0	78.0
354.4	78.6
374.0	78.0
628.0	78.0
753.5	78.5
763.0	78.0
876.0	78.0
888.0	78.0
1030.0	78.5
1133.0	78.5
1240.0	78.0
1356.0	78.0
551.5	79.0
564.5	79.0
589.0	79.0
1165.0	79.0
1394.0	79.0
206.0	80.0
248.0	80.0
418.5	80.5
531.0	80.5
823.0	80.0
864.0	80.0
1088.0	80.0
21.0	81.0
82.0	81.0
95.0	81.0
166.0	81.0
187.0	81.0
317.0	81.0
342.0	81.5
429.0	81.0
718.5	81.0
728.0	81.0
836.0	81.0
959.5	81.0
1010.0	81.5
1052.0	81.0
1178.0	81.0
120.0	82.0
279.0	82.0
483.0	82.0
664.0	82.0
806.0	82.0
911.0	82.0
1110.0	82.0
1335.0	82.0
33.5	83.0
236.0	83.0
612.0	83.0
679.0	83.0
692.0	83.0
997.0	83.0
1223.0	83.5
267.5	84.5
395.5	84.0
450.5	84.0
519.0	84.5
602.0	84.0
650.0	84.5
703.0	84.0
793.0	84.0
947.0	84.0
985.0	84.0
1074.0	84.0
1266.0	84.0
1308.0	84.0
1322.0	84.5
51.0	85.0
219.5	85.0
506.0	85.0
852.0	85.0
1042.0	85.0
1098.0	85.0
2.0	86.0
363.0	86.0
575.5	86.0
638.5	86.0
771.0	86.0
899.0	86.0
933.5	86.0
1021.5	86.0
1196.0	86.0
1346.0	86.0
1405.5	86.0
330.0	87.0
384.0	87.0
968.6	87.6
1061.0	87.0
1209.0	87.0
1280.0	87.5
1382.5	87.0
69.0	88.0
197.0	88.0
442.5	88.5
623.5	88.0
758.0	88.0
1124.6	88.4
1145.0	88.0
130.0	89.0
307.0	89.0
458.0	89.0
492.0	89.0
541.0	89.0
841.0	89.5
875.0	89.0
921.0	89.0
1158.0	89.0
1240.0	89.0
17.0	90.5
142.0	90.0
180.0	90.0
293.0	90.0
414.0	90.0
550.5	90.5
563.5	90.0
1033.0	90.5
92.0	91.0
375.0	91.0
476.0	91.0
585.5	91.0
674.0	91.0
721.5	91.0
830.0	91.5
888.0	91.0
1170.0	91.0
1370.0	91.0
101.5	92.0
256.0	92.0
733.5	92.0
993.0	92.0
1005.0	92.0
1301.0	92.0
28.0	93.0
155.0	93.0
231.6	93.4
246.0	93.5
343.0	93.0
597.5	93.0
614.4	93.4
662.0	93.5
688.4	93.4
748.0	93.0
862.0	93.0
955.0	93.0
980.0	93.0
1050.0	93.0
1091.5	93.0
1115.0	93.0
1183.0	93.0
1395.0	93.0
320.0	94.0
355.0	94.0
529.0	94.0
817.0	94.0
1315.0	94.5
115.0	95.0
167.0	95.0
282.0	95.0
394.0	95.0
512.0	95.0
701.0	95.5
906.6	95.6
943.0	95.0
1137.0	95.5
214.4	96.6
271.0	96.0
422.5	96.0
502.0	96.0
776.5	96.0
788.0	96.0
1079.0	96.0
1329.0	96.5
1359.0	96.0
409.0	97.0
649.0	97.0
930.0	97.0
1015.5	97.5
1204.0	97.0
1219.0	97.0
1251.6	97.6
58.0	98.0
200.5	98.5
366.0	98.0
435.0	98.0
484.0	98.0
575.0	98.0
850.0	98.0
896.5	98.0
917.5	98.0
968.0	98.0
1027.0	98.0
1231.0	98.0
1265.5	98.0
1279.0	98.5
45.0	99.5
299.0	99.0
332.0	99.0
447.5	99.5
466.0	99.0
559.5	99.0
714.0	99.0
759.0	99.0
1125.5	99.0
1150.0	99.0
1340.5	99.0
2.0	100.0
71.0	100.0
188.0	100.0
549.0	100.0
872.0	100.5
1067.0	100.0
1101.0	100.0
1292.0	100.0
137.0	101.0
378.0	101.0
537.0	101.0
629.5	101.0
669.6	101.6
809.5	101.0
883.0	101.5
1161.6	101.6
88.0	102.0
124.0	102.0
310.0	102.0
608.0	102.0
727.0	102.0
739.0	102.0
1001.0	102.0
1043.0	102.0
16.0	103.0
101.0	103.0
176.0	103.5
349.0	103.0
519.0	103.0
619.0	103.0
797.5	103.0
824.0	103.0
838.0	103.0
1193.0	103.0
1306.0	103.0
1365.0	103.0
1404.6	103.4
149.0	104.5
584.0	104.0
658.5	104.0
682.0	104.0
707.0	104.5
861.0	104.0
1055.4	104.4
1088.5	104.0
1177.5	104.0
1211.6	104.6
1391.0	104.0
239.0	105.0
640.5	105.0
694.0	105.0
749.0	105.0
768.5	105.0
935.5	105.0
957.0	105.0
979.0	105.0
31.5	106.5
112.4	106.6
161.0	106.0
290.0	106.0
417.0	106.0
473.0	106.5
568.0	106.0
598.0	106.0
947.0	106.0
992.0	106.0
1114.0	106.0
1244.0	106.5
226.0	107.0
253.5	107.0
279.0	107.0
392.0	107.0
493.0	107.0
505.0	107.0
906.0	107.0
1141.4	107.6
1272.0	107.0
1324.0	107.0
321.0	108.0
359.0	108.0
460.0	108.5
918.0	108.0
1022.0	108.5
1230.0	108.5
1259.0	108.0
264.5	109.0
406.0	109.0
436.0	109.0
740.5	109.5
851.0	109.0
892.0	109.0
967.0	109.0
1010.0	109.0
1285.0	109.0
48.0	110.0
62.0	110.5
213.5	110.0
302.0	110.5
338.0	110.0
717.0	110.5
1035.0	110.0
1151.0	110.0
1299.0	110.0
144.0	111.33333333333333
195.0	111.0
544.0	111.5
759.5	111.5
869.0	111.5
1127.0	111.0
1337.5	111.0
3.0	112.0
133.0	112.0
370.5	112.0
449.0	112.0
529.0	112.0
555.0	112.0
675.0	112.0
686.0	112.5
793.0	112.0
1098.0	112.0
184.0	113.0
614.0	113.0
627.0	113.0
649.0	113.0
820.0	113.0
830.5	113.0
1047.5	113.0
1203.5	113.0
172.0	114.0
328.0	114.5
385.0	114.0
483.0	114.0
517.0	114.0
577.0	114.0
728.0	114.0
782.0	114.0
881.0	114.0
1187.5	114.5
1312.0	114.5
22.0	115.0
232.0	115.0
350.0	115.5
426.0	115.0
805.5	115.0
840.0	115.0
926.5	115.0
953.0	115.0
999.5	115.0
1084.0	115.0
1176.0	115.0
1365.0	115.0
1382.0	115.0
1396.0	115.5
94.0	116.0
275.0	116.5
660.0	116.0
750.0	116.0
940.0	116.5
988.0	116.0
1220.0	116.0
1268.0	116.0
73.0	117.0
205.0	117.5
244.5	117.0
412.0	117.0
598.0	117.0
637.0	117.0
700.0	117.5
771.0	117.0
861.0	117.0
976.6	117.6
1064.5	117.0
1112.0	117.0
1165.0	117.0
120.0	118.0
288.0	118.0
397.5	118.0
496.0	118.0
565.0	118.0
1139.0	118.5
1326.4	118.6
1354.5	118.0
108.0	119.0
261.0	119.0
315.0	119.0
361.0	119.0
711.0	119.0
901.0	119.0
962.0	119.0
1292.0	119.0
36.0	120.0
53.0	120.0
154.0	120.0
507.0	120.0
587.6	120.4
668.5	120.5
915.0	120.0
1012.0	120.0
1026.0	120.0
1236.4	120.6
1249.0	120.0
1408.0	120.0
340.0	121.5
376.0	121.0
436.0	121.0
473.0	121.0
542.0	121.0
554.0	121.5
888.5	121.0
1151.0	121.0
12.4	122.6
300.0	122.0
448.0	122.5
461.0	122.5
621.5	122.0
1100.0	122.0
1279.4	122.6
141.0	123.0
529.0	123.0
681.0	123.0
724.0	123.0
736.5	123.0
797.0	123.0
876.0	123.0
1040.0	123.0
1078.0	123.5
166.0	124.0
181.0	124.5
484.0	124.0
572.0	124.5
608.0	124.0
763.0	124.0
836.4	124.6
851.0	124.5
1123.0	124.0
1261.0	124.5
1339.0	124.0
195.0	125.0
650.0	125.5
812.0	125.0
864.0	125.0
995.4	125.6
1052.0	125.0
1194.0	125.0
1210.4	125.4
1305.0	125.0
1391.0	125.0
26.5	126.0
84.0	126.0
236.0	126.0
421.0	126.0
925.0	126.0
949.0	126.0
1226.0	126.0
1318.0	126.0
280.0	127.0
352.0	127.0
387.0	127.5
517.0	127.0
695.0	127.0
775.0	127.0
937.0	127.0
1004.0	127.5
1174.0	127.0
1376.0	127.5
329.0	128.0
408.0	128.0
595.0	128.0
823.0	128.5
971.5	128.5
983.0	128.0
1064.5	128.0
1112.0	128.5
1161.5	128.0
47.5	129.5
72.0	129.0
97.0	129.5
129.0	129.0
501.0	129.0
896.0	129.0
909.0	129.0
1140.0	129.0
116.0	130.0
261.0	130.0
318.0	130.0
629.0	130.0
641.0	130.5
661.5	130.0
707.0	130.0
1294.0	130.0
1404.0	130.0
206.0	131.0
223.0	131.0
292.0	131.0
306.0	131.0
374.4	131.6
475.0	131.0
550.0	131.0
561.0	131.0
584.0	131.0
716.0	131.0
802.0	131.0
960.0	131.0
1184.5	131.0
1272.0	131.0
59.5	132.0
157.0	132.0
251.0	132.0
363.0	132.0
398.0	132.5
444.0	132.0
618.0	132.0
674.0	132.0
787.0	132.5
886.0	132.0
1023.5	132.0
1349.0	132.0
491.5	133.0
845.5	133.5
1035.0	133.0
1129.0	133.0
144.0	134.5
432.0	134.5
463.0	134.0
539.0	134.0
572.0	134.5
605.0	134.0
656.0	134.0
685.0	134.5
764.0	134.0
859.0	134.0
920.5	134.0
1013.0	134.0
1329.0	134.0
18.0	135.0
177.0	135.0
527.0	135.0
727.0	135.0
739.0	135.5
833.0	135.0
1079.5	135.0
1101.5	135.0
1197.0	135.0
1261.0	135.0
42.0	136.5
189.0	136.0
341.0	136.0
813.0	136.0
978.0	136.0
988.0	136.0
1057.0	136.0
1150.6	136.4
1221.0	136.0
1313.0	136.0
1394.5	136.0
507.0	137.0
931.5	137.0
944.0	137.0
1046.0	137.0
1367.0	137.0
166.0	138.0
241.0	138.0
280.0	138.0
452.0	138.0
901.0	138.0
1002.0	138.0
1209.0	138.0
30.0	139.0
79.0	139.0
106.0	139.0
353.0	139.0
422.0	139.0
484.0	139.0
777.0	139.0
796.5	139.0
1069.0	139.0
217.0	140.0
259.0	140.0
315.0	140.0
329.0	140.0
386.0	140.0
634.0	140.0
693.0	140.0
825.0	140.5
913.0	140.0
955.0	140.5
968.0	140.0
1090.0	140.0
1113.0	140.0
1173.0	140.5
1285.5	140.0
1382.5	140.0
91.0	141.0
199.5	141.0
518.0	141.5
646.0	141.5
665.5	141.0
838.0	141.0
1138.5	141.0
1162.0	141.5
1231.0	141.0
301.0	142.0
368.0	142.0
406.0	142.0
562.0	142.0
578.0	142.0
705.0	142.0
721.0	142.0
1028.0	142.0
1273.0	142.0
1297.0	142.0
11.5	143.5
229.0	143.0
493.5	143.0
532.5	143.0
590.0	143.0
623.0	143.0
850.0	143.0
868.0	143.0
1127.0	143.0
1185.5	143.0
1244.0	143.0
1354.0	143.0
1404.0	143.0
120.0	144.0
440.0	144.5
472.0	144.0
548.5	144.0
600.0	144.0
803.0	144.0
887.0	144.0
1014.0	144.0
1200.0	144.5
1339.0	144.0
248.6	145.4
289.0	145.5
611.0	145.0
786.5	145.0
922.0	145.0
53.0	146.0
155.0	146.0
344.0	146.5
743.0	146.0
759.0	146.0
769.0	146.5
978.0	146.0
1054.5	146.0
1258.0	146.0
1324.5	146.0
182.0	147.0
417.0	147.0
461.0	147.0
658.0	147.0
933.0	147.0
943.0	147.0
1080.0	147.0
1150.5	147.0
1213.0	147.0
1309.0	147.0
69.0	148.0
377.5	148.0
429.0	148.0
815.5	148.0
906.0	148.0
1104.0	148.0
1392.0	148.0
169.0	149.0
278.0	149.5
311.0	149.0
396.0	149.0
504.0	149.0
830.0	149.0
857.0	149.5
958.0	149.0
1003.0	149.5
1372.0	149.0
32.6	150.4
238.5	150.0
320.5	150.0
333.5	150.0
640.0	150.0
698.5	150.0
1037.0	150.0
104.0	151.0
130.0	151.0
143.0	151.0
209.0	151.0
220.0	151.0
355.0	151.0
448.0	151.0
517.0	151.0
571.0	151.0
667.6	151.6
712.0	151.5
897.0	151.0
1024.6	151.4
1069.0	151.5
1142.0	151.0
1288.0	151.0
3.0	152.0
483.5	152.5
537.0	152.5
563.0	152.0
649.5	152.0
969.6	152.6
1117.0	152.0
1175.6	152.6
21.0	153.0
194.0	153.0
528.0	153.0
545.5	153.0
582.0	153.0
618.0	153.0
751.0	153.5
842.0	153.0
915.0	153.0
1092.0	153.0
1277.0	153.0
267.0	154.0
367.6	154.4
630.0	154.0
680.0	154.0
724.0	154.5
1161.0	154.0
1233.0	154.0
1247.0	154.5
1346.0	154.5
1361.0	154.0
1404.6	154.6
60.5	155.5
90.5	155.0
495.0	155.0
604.0	155.5
736.0	155.0
765.0	155.0
887.0	155.0
926.0	155.5
1012.0	155.0
1047.0	155.5
1129.0	155.0
1333.0	155.0
118.5	156.0
256.0	156.0
471.0	156.0
594.0	156.0
778.0	156.0
866.0	156.0
876.5	156.0
981.0	156.0
1265.0	156.0
1301.0	156.0
1381.0	156.0
47.4	157.6
159.0	157.0
414.0	157.0
438.0	157.5
691.0	157.0
938.0	157.0
950.0	157.0
996.5	157.0
1059.0	157.0
1187.0	157.0
1199.0	157.5
81.5	158.0
290.0	158.0
347.0	158.0
392.0	158.0
809.5	158.0
823.0	158.0
835.0	158.0
1081.0	158.0
1320.0	158.0
380.0	159.0
402.0	159.0
426.0	159.0
460.0	159.0
508.0	159.0
657.4	159.4
849.0	159.0
1152.0	159.5
1212.0	159.0
11.0	160.0
185.5	160.0
275.5	160.0
613.0	160.5
702.0	160.0
799.0	160.5
907.0	160.0
962.0	160.0
1100.5	160.0
172.0	161.0
203.0	161.0
216.0	161.0
246.0	161.0
315.5	161.0
324.5	161.0
358.5	161.0
557.0	161.0
574.0	161.0
647.0	161.0
758.0	161.5
1033.0	161.0
1394.0	161.0
138.0	162.0
336.0	162.0
450.0	162.0
521.0	162.0
625.4	162.4
1370.5	162.5
28.0	163.0
99.0	163.0
534.0	163.0
671.0	163.66666666666666
858.5	163.0
894.0	163.0
1174.0	163.5
1255.0	163.0
71.6	164.4
149.0	164.0
747.0	164.0
1022.0	164.5
1070.0	164.0
1279.0	164.0
300.0	165.0
723.0	165.0
791.0	165.0
869.0	165.0
918.0	165.0
972.0	165.0
1008.0	165.0
1114.0	165.0
1127.0	165.0
1164.0	165.0
1291.0	165.0
1310.0	165.0
1356.0	165.0
57.0	166.0
126.0	166.0
283.0	166.0
468.0	166.0
499.0	166.0
547.0	166.0
602.0	166.0
735.0	166.0
778.0	166.0
882.6	166.6
985.0	166.0
1225.0	166.0
1243.0	166.0
1326.0	166.0
1339.0	166.0
266.0	167.0
566.0	167.0
585.0	167.0
681.0	167.0
816.0	167.0
839.0	167.0
940.0	167.0
1044.0	167.0
1056.5	167.0
1205.0	167.5
1265.6	167.6
114.0	168.0
344.0	168.5
368.0	168.0
395.0	168.0
409.0	168.0
954.0	168.0
996.5	168.0
1141.0	168.0
88.5	169.0
163.0	169.0
436.0	169.0
479.5	169.0
694.0	169.0
806.0	169.0
931.0	169.0
1090.0	169.0
1192.0	169.0
195.0	170.0
241.0	170.0
381.0	170.5
632.5	170.0
709.0	170.0
756.0	170.0
903.0	170.0
1103.0	170.0
1403.0	170.0
47.0	171.0
179.0	171.0
207.0	171.0
253.0	171.0
294.0	171.0
524.0	171.0
826.0	171.0
914.0	171.0
1380.0	171.0
219.0	172.0
354.0	172.0
1153.0	172.0
1182.0	172.0
230.0	173.5
537.0	173.5
594.0	173.0
621.0	173.0
797.0	173.0
1077.5	173.0
1367.0	173.5
1390.0	173.0
24.5	174.0
100.0	174.0
308.0	174.0
318.0	174.0
329.0	174.0
447.0	174.0
491.0	174.5
559.4	174.6
609.0	174.0
718.6	174.6
747.0	174.0
967.0	174.0
1030.0	174.0
59.5	175.5
277.0	175.0
578.0	175.0
638.5	175.0
685.5	175.0
864.0	175.0
876.0	175.0
889.0	175.0
1064.0	175.0
1315.0	175.0
73.0	176.0
135.0	176.0
148.0	176.0
402.0	176.5
427.0	176.5
548.0	176.0
736.0	176.0
774.0	176.0
845.6	176.6
944.0	176.0
979.0	176.0
1015.0	176.0
1052.4	176.6
1119.0	176.0
1131.0	176.0
1171.5	176.0
1216.0	176.0
1301.0	176.0
262.0	177.0
370.0	177.0
415.0	177.0
698.0	177.0
990.0	177.0
1275.5	177.0
1345.0	177.0
36.5	178.0
340.0	178.0
467.5	178.0
665.6	178.6
904.0	178.5
956.0	178.0
1041.5	178.0
1239.5	178.0
1250.0	178.0
1333.6	178.4
172.0	179.0
189.0	179.0
287.0	179.5
502.0	179.0
515.4	179.6
812.0	179.0
836.4	179.6
1003.0	179.0
1202.0	179.0
1229.0	179.5
1262.0	179.0
124.0	180.0
362.0	180.0
381.0	180.5
393.0	180.0
440.6	180.4
728.5	180.5
1096.0	180.0
1109.5	180.0
1357.0	180.0
86.0	181.0
300.0	181.0
825.0	181.0
935.0	181.5
1085.0	181.0
1287.0	181.0
161.0	182.0
203.5	182.0
453.0	182.0
479.0	182.0
531.0	182.0
565.0	182.0
604.0	182.0
708.5	182.0
3.5	183.5
113.0	183.0
226.0	183.0
677.0	183.0
755.0	183.5
894.4	183.4
914.0	183.0
1149.0	183.5
1377.0	183.0
1403.0	183.0
50.0	184.0
270.0	184.0
312.5	184.0
324.0	184.5
351.0	184.5
632.0	184.0
852.0	184.0
883.0	184.0
1137.6	184.4
19.5	185.0
69.0	185.0
239.5	185.0
541.0	185.0
616.0	185.0
646.0	185.0
790.0	185.0
970.0	185.5
986.0	185.0
1309.5	185.5
1323.6	185.4
1390.0	185.0
101.0	186.0
145.0	186.5
870.0	186.0
924.0	186.0
947.0	186.0
1033.0	186.0
1061.6	186.4
1070.0	186.0
1210.0	186.5
181.0	187.0
258.0	187.0
374.0	187.5
411.0	187.5
421.5	187.0
432.0	187.0
523.0	187.0
552.0	187.0
689.0	187.0
719.0	187.0
997.0	187.0
1271.0	187.0
1365.0	187.5
469.0	188.0
491.0	188.0
511.0	188.0
581.0	188.0
658.0	188.0
816.0	188.0
1010.0	188.0
1126.0	188.0
33.6	189.4
134.0	189.0
158.0	189.5
334.0	189.0
387.0	189.0
398.0	189.0
1182.0	189.0
1298.0	189.0
1349.0	189.0
280.5	190.0
700.4	190.4
836.0	190.0
903.0	190.0
1049.0	190.0
1080.0	190.0
1103.5	190.0
1168.0	190.0
1222.5	190.0
1237.0	190.0
1260.5	190.0
1331.0	190.0
119.0	191.0
170.0	191.0
196.0	191.0
362.0	191.5
503.0	191.5
610.0	191.5
624.4	191.4
668.0	191.0
826.5	191.0
847.4	191.4
889.4	191.4
1092.0	191.0
1114.0	191.0
1249.0	191.0
449.0	192.0
460.0	192.0
571.0	192.0
598.5	192.0
712.0	192.0
729.0	192.0
931.0	192.0
1283.0	192.0
59.0	193.0
219.0	193.0
295.0	193.0
319.0	193.0
481.0	193.0
560.0	193.0
860.0	193.0
979.0	193.5
1157.5	193.0
1407.0	193.0
209.5	194.0
268.0	194.0
306.0	194.0
347.0	194.0
440.0	194.0
784.5	194.0
806.0	194.0
958.5	194.0
1146.5	194.0
13.0	195.0
230.0	195.0
252.0	195.0
418.0	195.0
521.0	195.0
533.0	195.0
546.0	195.5
680.0	195.0
877.0	195.0
942.0	195.0
988.5	195.0
1318.0	195.0
83.0	196.0
94.0	196.0
588.5	196.0
750.5	196.0
761.5	196.0
774.0	196.0
1393.5	196.0
45.0	197.0
72.0	197.0
110.0	197.0
241.5	197.0
492.4	197.6
1004.0	197.0
1069.0	197.0
1136.0	197.0
1291.0	197.0
1374.0	197.5
406.6	198.4
511.0	198.5
603.0	198.0
661.6	198.6
691.0	198.0
840.6	198.4
1350.0	198.5
143.5	199.0
370.0	199.0
395.0	199.0
428.0	199.0
703.0	199.0
819.0	199.0
968.5	199.0
1016.0	199.5
1058.0	199.5
1125.0	199.0
1178.5	199.0
1198.5	199.5
1210.5	199.0
1271.0	199.0
1305.0	199.0
26.0	200.5
167.0	200.5
186.0	200.0
331.0	200.0
384.5	200.0
577.0	200.5
851.0	200.5
898.0	200.0
909.0	200.0
922.0	200.0
1036.0	200.0
1098.0	200.5
1257.0	200.0
1337.5	200.0
1361.0	200.5
155.0	201.5
287.0	201.0
629.0	201.0
830.0	201.0
1081.0	201.5
1222.0	201.0
1235.0	201.0
1245.0	201.5
355.0	202.5
444.0	202.0
467.0	202.5
565.0	202.0
642.0	202.0
671.0	202.0
887.0	202.0
1190.0	202.0
1385.0	202.0
121.0	203.5
203.0	203.0
313.0	203.0
342.4	203.6
457.0	203.0
553.0	203.0
713.5	203.5
733.5	203.0
792.0	203.0
1048.0	203.0
1111.0	203.0
4.5	204.0
261.0	204.0
302.5	204.0
654.0	204.0
782.0	204.0
808.0	204.5
863.5	204.0
875.0	204.0
933.0	204.0
981.0	204.5
995.5	204.0
1168.0	204.0
1328.0	204.0
39.5	205.0
55.0	205.0
101.0	205.0
217.5	205.0
274.4	205.4
479.0	205.0
504.0	205.0
529.0	205.0
542.0	205.0
1315.0	205.0
1409.4	205.4
176.0	206.0
229.5	206.0
323.0	206.0
518.0	206.0
696.5	206.0
756.0	206.0
770.0	206.5
943.6	206.6
1028.5	206.0
1144.5	206.0
1156.0	206.0
1281.0	206.0
86.0	207.0
378.0	207.0
416.0	207.0
432.0	207.0
596.0	207.0
1091.0	207.0
1132.5	207.0
241.0	208.0
404.0	208.0
618.0	208.0
726.0	208.0
845.0	208.0
917.0	208.0
959.5	208.5
1007.0	208.0
1073.0	208.0
1352.0	208.0
366.0	209.0
492.0	209.0
822.0	209.0
835.5	209.0
905.0	209.5
1291.0	209.0
1304.0	209.0
1369.0	209.0
1395.5	209.0
20.0	210.0
76.0	210.0
141.0	210.0
707.0	210.0
799.4	210.4
1017.0	210.0
1060.5	210.0
1120.0	210.0
1179.0	210.0
1201.0	210.0
1266.5	210.0
1338.0	210.0
194.0	211.0
285.0	211.5
334.0	211.0
346.0	211.5
390.5	211.0
573.0	211.0
894.0	211.0
986.0	211.5
1038.5	211.0
1212.0	211.5
111.0	212.0
447.0	212.0
672.0	212.5
883.0	212.0
934.5	212.5
972.0	212.5
1105.0	212.5
1241.0	212.0
65.0	213.0
127.5	213.0
252.0	213.0
265.0	213.5
297.0	213.0
469.0	213.0
584.0	213.0
644.0	213.0
735.0	213.0
776.0	213.0
787.0	213.0
860.6	213.4
1229.0	213.0
161.5	214.0
207.0	214.0
308.0	214.5
459.0	214.0
529.0	215.0
550.0	214.0
561.0	214.0
716.4	214.4
870.0	214.0
1324.0	214.0
101.0	215.5
184.5	215.0
358.0	215.0
424.0	215.0
484.0	215.0
509.0	215.0
540.0	215.0
687.0	215.0
762.0	215.0
813.0	215.5
850.0	215.0
997.4	215.4
1189.5	215.0
[truncated: 18,918 more rows]
