# Supplementary material for: Intervisit Reproducibility of Foveal Cone Density Metrics
Source: Transl Vis Sci Technol. 2024 Jun 24;13(6):18. doi: 10.1167/tvst.13.6.18 (PMC11205225; doi:10.1167/tvst.13.6.18)
Supplement: Supplement 3 [file tvst-13-6-18_s003.zip › JC_11441_visit1_300um_coords.csv]

278.5	761.0
188.0	750.0
248.0	758.0
532.0	778.0
97.5	738.0
160.0	750.0
425.0	768.0
830.0	788.0
699.0	783.0
252.1511484337301	344.24463007858526
382.0	762.0
428.0	2.5
299.0	764.0
656.0	790.0
9.0	686.0
487.0	764.0
179.0	754.0
641.0	45.0
18.0	710.0
158.0	758.0
260.0	774.0
323.33257311119456	286.73647341826086
771.0	783.0
228.0	774.0
417.0	752.0
605.0	793.0
258.5856275006196	519.5841846513226
462.0	754.0
617.0	805.0
297.19250190195623	643.0457517472638
390.09029343017255	360.3308277458089
145.0	770.0
546.1264108022416	221.58737286600524
594.0	808.0
552.0	806.0
708.0	802.0
342.0	754.0
206.0	766.0
119.0	2.5
343.5	731.0
253.0	722.0
241.0	722.0
515.0	815.0
381.0	728.0
182.0	726.0
390.0	730.0
769.0	813.0
106.0	766.0
505.508761692502	368.3739265794207
295.0	740.0
165.0	722.0
346.0	738.0
356.0	718.0
593.0	829.0
404.5	41.0
386.5	721.0
367.0	716.0
154.0	734.0
478.0	722.0
522.0	832.0
287.94293824330265	654.708245056001
341.0	720.0
822.4239894639459	132.73402793511022
395.0	716.0
247.0	730.0
507.8805733894292	739.7534162338897
196.0	686.0
195.84945659844746	157.2425821971108
296.0	694.0
393.0	704.0
118.0	670.0
223.5	692.0
310.0	706.0
235.0	682.0
408.0	694.0
131.0	690.0
320.0	702.0
406.98080098075735	430.7079425399122
113.0	662.0
381.0	704.0
289.551558010025	487.4117893168754
114.0	654.0
239.0	706.0
602.4	84.4
32.0	670.0
142.0	702.0
176.0	710.0
356.5	39.0
553.5	210.0
82.0	654.0
65.5	658.0
221.18521792432466	509.93246605098847
48.0	686.0
74.0	694.0
181.0	650.0
245.0	658.0
39.0	678.0
448.0	670.0
333.5	663.0
267.0	668.0
416.23036463941094	86.8654674030075
68.0	702.0
540.0940866770328	625.3509343133179
185.3934281147521	495.45488815048725
79.0	702.0
825.0	51.0
272.0	646.0
502.69367710073783	601.2216378124825
74.0	678.0
58.0	702.0
477.0	656.0
94.0	678.0
342.0	658.0
412.5	645.0
674.4138371983499	256.9770077338972
78.0	686.0
303.0	660.0
669.0	649.0
734.0	652.0
409.39373063084093	436.3381117234405
530.0	648.0
622.5358497215537	594.787158745593
599.0	651.0
648.0	646.0
658.0	648.0
629.0	649.0
546.0	656.0
671.0	659.0
182.57834352298798	521.1928044180451
765.0	657.0
724.0	658.0
13.0	814.0
36.19394475125313	108.98398919543996
650.0	656.0
269.0416559843149	322.1261082861528
514.7583253511556	679.239696498517
716.0	666.0
317.7024039276663	436.74026666512106
186.5998929397939	271.05243069271785
764.0	674.0
521.0	38.0
805.0	665.0
617.0	38.0
658.0	672.0
550.0	676.0
767.0	683.0
753.0	38.5
711.0	683.0
459.2609433992341	253.75976820045247
590.0	684.0
639.0	683.0
585.5	164.0
344.6467850202659	228.0218519328947
691.0	687.0
680.0	686.0
543.0	691.0
525.214353834851	591.1677642704677
370.38470128782365	576.6901863699665
777.0	685.0
661.0	689.0
431.4	451.6
660.0	698.0
771.0	703.0
787.0172208689152	324.1368829945558
31.0	782.0
687.2827953321288	358.72220797908653
577.0	709.0
702.0	716.0
193.0	818.0
535.0	715.0
639.0	715.0
124.5	802.0
255.0	818.0
59.0	782.0
141.0	818.0
525.0	721.0
129.5	820.0
767.0	723.0
697.0	725.0
364.3523771626148	536.0725372602268
150.0	822.0
829.0	737.0
719.0	731.0
474.54283118309655	434.32733701503753
45.0	798.0
473.73852129973534	454.435084099067
199.0	826.0
618.0	736.0
564.0	738.0
711.0	739.0
245.0	826.0
208.0	830.0
809.0	43.0
290.0	794.0
94.0	830.0
309.0	800.0
132.0	782.0
244.1080496001183	248.9339089002854
468.0	798.0
566.6	766.6
823.0	747.0
613.0	753.0
221.0	778.0
693.0	753.0
512.0	758.0
197.0	802.0
242.5	808.0
542.1048613854357	316.49593910262456
155.0	794.0
413.0	792.0
730.0	776.0
432.71871724831516	404.5678713306738
775.0	763.0
798.0	764.0
317.0	792.0
179.5	804.0
498.26997274225135	478.16222565822187
718.0	772.0
412.5	781.0
665.0	61.0
274.2696702261626	652.697470347598
504.5	60.0
633.0	62.0
777.0	62.0
342.63601031186295	532.8552977267822
350.27695420379416	722.2702752583401
598.4065532207184	468.5105070578877
313.6808545108604	593.1785389788706
616.503525596345	364.7545321042954
373.1997858795878	242.09727489171536
441.6	443.4
633.5	288.0
196.65376648180865	451.2178445656223
347.46186961203	503.9001419257796
745.0	69.0
161.2641316139167	154.02534266366607
393.3075329636173	761.2793046013574
561.0	71.0
521.0	72.0
760.0	4.0
585.0	74.0
435.1316468983987	500.2807474506543
18.4	364.6
449.60922479889996	618.1121453630673
769.0	54.0
729.0	55.0
45.0	4.0
625.0	57.0
312.87654462749924	514.7583253511556
511.4	375.6
496.2591980338484	429.5014777148704
548.9414953940058	14.879732842181841
256.9770077338972	283.92138882649675
686.4784854487676	487.0096343751948
419.84975911453625	408.5894207474797
396.52477249706203	355.1028135039612
22.4	320.6
42.22626887646198	394.1118428469785
379.23211000479665	430.7079425399122
593.0	91.0
226.41323216617232	535.2682273768656
170.0	5.0
807.5	381.0
130.0	5.0
649.0	92.0
462.4781829326788	398.535547205465
721.0	92.0
310.8657699190963	696.1302040491017
456.0	5.0
469.31481694124886	332.9842917115287
362.34160245421185	340.22308066177936
431.51225242327337	51.073677593434965
517.5	402.0
626.1552441966791	640.6328220971803
235.26064088314533	715.4336412497701
745.0	96.0
557.7889041109787	403.36140650563203
552.5608898691311	388.0795187217696
752.834050826065	828.8413348036966
262.6	310.4
521.0	102.0
179.36110398954327	345.45109490362705
768.518093551608	493.4441134420843
394.91615273033966	415.4260547560498
254.96623302549423	512.345395701072
651.4910055225563	690.5000348655735
186.5998929397939	632.187568321888
259.7920923256613	355.1028135039612
689.0	106.0
513.1497055844331	775.354727560178
238.47788041659004	411.80666028092446
344.6467850202659	322.1261082861528
263.00933185910606	219.1744432159217
522.6	501.6
502.29152215905725	325.74550276127815
421.8605338229392	804.3098833611806
178.0	6.0
478.16222565822187	649.0780758724727
487.81394425855603	36.998254634614305
684.4677107403646	816.7766865532789
577.0	77.0
682.4569360319617	693.7172743990183
276.0	6.0
716.2379511331313	562.2126084694652
340.0	6.0
573.5	330.0
433.9251820733569	471.3255916496518
697.0	80.0
720.6616554916178	1.2064648250417709
399.33985708882614	512.345395701072
711.5	341.0
333.6	520.6
777.0	81.0
721.0	82.0
640.5	343.5
504.3022968674602	34.18317004285017
641.0	84.0
577.0	87.0
224.40245745776937	567.4406227113129
455.6415489241088	356.7114332706836
632.9918782052491	384.4601242466443
671.5	369.0
390.4924483718532	387.27520883840845
583.1246654368559	555.7781294025758
513.0	124.0
731.0	517.5
738.0	524.5
484.0	7.0
456.0437038657894	465.29326752444297
680.5	543.0
721.0	127.0
771.5	558.0
589.4	414.4
615.6992157129837	395.7204626137008
591.5	554.0
473.73852129973534	380.4385748298384
87.0	7.0
605.0	133.0
642.6435968055832	497.8678178005708
588.5	563.0
606.0474971126496	452.82646433234464
513.0	134.0
423.066998647981	317.7024039276663
685.0	139.0
700.0	602.5
23.0	7.0
755.0	605.5
635.8069627970133	443.57690067369106
636.0	618.5
689.0	148.0
482.1901163697304	494.7059800459939
259.38993738398074	505.91091663418257
804.0	642.5
685.5	644.0
715.0	637.5
143.5	616.5
329.0	628.5
659.5	447.0
533.5	450.0
394.1118428469785	509.93246605098847
286.5	151.0
322.0	642.5
98.0	598.5
226.0	8.0
152.0	630.5
304.83344579388745	640.6328220971803
596.4	217.4
618.5143003047478	445.98983032377464
185.0	642.5
529.0	111.0
140.0	8.5
295.0	624.5
462.0	610.5
24.5	534.5
498.67212768393193	520.7906494763644
76.0	8.0
737.0	114.0
749.5	478.0
500.2807474506543	585.5375950869394
665.0	115.0
545.0	116.0
95.0	534.5
461.27171810763707	196.65376648180865
356.0	574.5
200.1304347826087	236.1304347826087
310.0	570.5
613.4	334.4
411.80666028092446	234.85848594146472
472.0	550.5
616.5	29.0
769.0	121.0
221.0	522.5
594.5	502.5
645.0	122.5
129.0	530.5
226.0	542.5
571.8643270697994	394.91615273033966
271.05243069271785	413.41528004764683
174.0	542.5
108.0	7.5
73.59435432754802	363.9502222209342
46.0	574.5
114.5	546.5
175.74170951441795	501.8893672173767
463.6846477577206	406.5786460390768
492.5	124.0
693.0	187.0
765.0	187.0
496.0	10.5
346.5	185.0
527.0	188.5
66.0	10.0
5.0	669.5
66.75772031897799	469.31481694124886
613.0	191.0
457.65232363251175	595.5914686289542
345.85324984530763	409.7958855725215
581.0	197.0
593.5	821.0
672.5	822.0
232.0434013497006	347.8640245537106
529.0	198.0
418.2411393478139	245.71666936684068
396.9269274387426	453.63077421570586
297.5946568436368	372.3954759962266
537.0	202.0
266.2265713925508	550.9522701024086
480.977310249986	393.3075329636173
48.4	391.6
717.0	205.0
545.0	206.0
458.0	697.5
166.0	701.5
344.5	162.0
819.591771145043	475.3471410664577
524.8121988931704	238.47788041659004
513.0	210.0
579.0	211.5
384.0579693049637	445.1855204404134
304.5	668.5
419.0	675.5
400.9484768555485	392.9053780219367
69.17064996906153	381.2428847131996
304.0	9.0
113.00553861224587	785.4086011021928
480.977310249986	546.1264108022416
212.0	669.5
529.0	216.0
336.60368618665404	141.1563845298872
571.0600171864382	513.1497055844331
729.0	218.0
156.0	669.5
379.63426494647723	539.2897767936715
701.0	217.0
374.5	155.0
488.0	645.5
256.5748527922166	290.75802283506675
96.0	12.0
665.9685834230575	803.1034185361387
35.6	356.4
273.0632054011208	372.7976309379072
619.5	655.0
25.0	829.5
271.5	218.5
649.0	158.0
601.0	158.0
571.5	679.0
428.0	12.0
545.0	162.0
799.5	691.0
421.8605338229392	57.50815666032441
472.5320564746936	642.6435968055832
352.0	12.0
617.0	166.0
375.61271552967133	744.3887970507726
162.0	12.0
789.0	167.0
430.5	201.0
503.0	827.5
425.0	831.5
55.0	11.0
486.20532449183366	589.5591445037453
597.0	175.0
781.0	177.0
573.5	737.0
316.093784160944	220.38090804096348
279.09552952632964	294.3774173101921
624.0	10.0
633.0	178.0
182.0	781.5
510.5	193.0
614.8949058296225	423.066998647981
525.0	181.0
282.71492400145496	329.36489723640346
448.40275997385817	27.74869097596073
583.0	762.5
400.5	188.0
569.8535523613964	285.1278536515385
420.25191405621683	443.1747457320105
353.8963486789194	222.39168274936642
617.0	254.0
386.4708989550473	698.1409787575047
713.0	254.0
535.0	257.0
332.17998182816757	180.16541387290445
731.0	259.0
306.0399106189292	431.51225242327337
695.0	261.0
771.0	259.0
701.3582182909495	267.03088127591195
396.9269274387426	618.5143003047478
274.67182516784317	426.6863931231063
630.4	475.6
697.0	276.0
593.0	276.0
104.15812989527288	62.33401596049149
266.5	233.0
123.0	13.0
815.0	281.0
737.0	288.0
671.0	285.0
757.2577551845515	505.1066067508214
696.0	16.0
35.0	13.0
3.0	14.0
539.0	299.0
773.0	298.0
778.9741220353034	503.9001419257796
811.0	299.0
432.5	224.0
226.41323216617232	482.9880849583889
514.0	306.5
14.0	14.0
396.12261755538145	212.73996414903226
681.0	312.0
299.60543155203976	397.73123732210377
737.0	312.0
537.0	312.0
604.0	313.5
407.38295592243793	676.8267668484334
600.8194828708018	362.34160245421185
303.62698096884566	298.8011216686786
419.4476041728557	311.67007980245745
112.0	16.0
292.5	312.0
757.0	221.0
589.0	223.0
505.5	303.0
420.0	303.5
701.0	227.0
661.0	227.0
21.0	271.5
40.4	507.6
389.688138488492	17.292662492265382
103.0	17.5
45.0	17.0
472.0	291.5
425.50608745912405	588.6725950123472
197.4	486.4
144.0	16.0
430.5	282.0
84.0	17.0
5.228014241847673	497.4656628588902
192.0	291.5
474.94498612477713	406.98080098075735
557.0	235.0
424.0	283.5
330.9735170031258	392.9053780219367
769.0	238.0
460.5	280.0
356.309278329003	433.9251820733569
829.0	237.0
593.0	240.0
531.6488329017403	207.51194990718457
318.10455886934693	582.3203555534948
533.0	241.0
25.0	17.0
505.91091663418257	229.63047169961706
784.0	14.0
613.0	243.0
621.0	247.0
244.0	263.5
396.12261755538145	247.72744407524362
797.0	251.0
581.0	249.0
593.0	250.0
207.0	257.5
550.0	380.5
138.0	363.5
254.5	370.5
407.5	377.0
801.0	388.0
263.8136417424672	581.5160456701335
528.0	387.5
545.0	388.0
561.0	388.0
637.0	390.0
409.39373063084093	149.6016383051796
400.0	21.0
321.0	366.5
805.0	394.0
301.5	367.0
347.5	365.0
815.0	389.0
582.0	392.5
759.0	393.0
767.0	393.0
513.5518605261138	299.60543155203976
341.83170042850173	376.0148704713519
85.0	375.5
639.0	397.0
324.94119287791693	246.11882430852125
441.5661259652881	819.591771145043
668.381513073141	267.43303621759253
577.8966511950082	396.9269274387426
813.9616019615147	174.93739963105676
791.0	409.0
496.0	20.0
115.0	371.5
687.0	405.0
735.0	405.0
679.0	409.0
228.82616181625588	476.1514509498189
230.0	19.0
467.7061971745265	626.1552441966791
329.76705217808404	310.4636149774157
693.0	418.0
811.0	415.0
183.78480834802977	323.7347280528752
632.0	419.5
718.0	424.5
225.0	345.5
587.0	423.0
641.0	424.0
62.0	18.5
767.0	429.0
73.59435432754802	172.12231503929263
49.0	323.5
619.7207651297896	383.25365942160255
749.0	426.0
443.57690067369106	213.14211909071284
541.0	430.0
384.0579693049637	437.5445765484822
212.0	18.0
643.0	431.0
821.0	430.0
283.5192338848162	367.1674617543789
569.5	105.0
304.0	18.5
484.0	18.0
495.45488815048725	535.6703823185462
571.0	439.0
191.82790718164156	617.3078354797061
11.662493308737119	416.6325195810915
284.5	316.0
561.0	440.0
104.5	337.5
484.0	315.5
541.3005515020745	352.2877289121971
74.0	19.0
654.708245056001	496.661352975529
625.0	316.0
245.31451442516007	426.2842381814257
291.96448766010855	729.5090642085908
327.3541225280005	362.74375739589243
764.0	329.5
771.0	335.0
37.0	25.0
789.5	80.5
2.0	23.0
679.0	337.0
248.53175395860478	244.1080496001183
825.0	332.0
528.0	19.0
623.0	337.0
544.0	339.5
429.09932277318984	351.0812640871553
278.2912196429685	154.82965254702725
307.0	420.5
6.032324125208854	238.88003535827062
128.0	23.0
174.0	23.0
469.5	403.0
521.9971143014062	394.5139977886591
56.0	395.5
428.0	23.0
799.0	361.0
375.21056058799076	363.54806727925364
364.0	403.5
465.29326752444297	369.17823646278185
92.0	22.0
24.0	25.0
54.0	23.0
13.0	24.0
609.0	364.0
204.0	22.0
118.0	23.5
779.0	371.0
670.392287781544	377.6234902380743
624.0	21.0
759.0	369.0
508.72600122594673	413.41528004764683
272.0	395.5
743.0	373.0
663.0	373.0
417.0	386.5
478.5	386.0
65.0	487.5
590.3634543871066	385.6665890716861
774.0	513.0
534.0	521.0
387.0	504.5
680.0	527.0
711.0	522.0
404.5678713306738	462.0760279909982
558.0	529.0
609.5	126.0
230.0	511.5
633.0	536.0
826.0	541.0
470.0	501.5
718.0	529.0
427.5	497.0
243.0	505.5
748.0	539.0
536.0	543.0
0.8043098833611806	203.89255543205928
579.0	542.0
736.7478531588414	362.34160245421185
752.0	551.0
657.0	552.0
39.0	499.5
601.0	552.0
656.0	31.0
504.5	492.0
158.0	28.0
261.8450427007757	780.9240204321248
628.0	555.0
289.551558010025	60.725396193769136
539.0	558.0
734.7370784504385	443.9790556153717
210.0	28.0
468.0	28.5
657.5233296477651	166.08999091408378
752.0	567.0
678.0	569.0
793.0	576.0
731.0	574.0
662.0	577.0
99.0	29.0
392.0	28.0
195.44730165676688	458.8587884575535
420.0	28.0
318.5	486.0
777.0	568.0
679.0	586.0
738.0	581.0
224.80461239944998	428.69716783150926
146.78655371341546	277.8890647012879
744.0	32.0
406.5	478.0
250.0	27.0
528.8337483099763	357.51574315404474
102.0	455.5
589.0	588.0
536.0	591.0
790.0	585.0
414.5	474.0
799.0	586.0
710.0	601.0
541.0	596.0
530.0	597.0
555.3759744608952	296.79034696027566
699.4	594.4
685.0	596.0
519.182029709642	250.14037372532715
68.0	26.0
828.0	595.0
60.5	455.5
612.0	611.0
451.5	461.0
576.0	615.0
742.0	617.0
44.0	27.0
148.0	26.0
615.0	618.0
762.0	613.0
60.0	463.5
521.0	624.0
620.0	627.0
546.0	629.0
530.0	629.0
673.0	632.0
734.0	633.0
78.0	27.0
234.45633099978414	503.9001419257796
637.0	644.0
693.0	636.0
725.0	636.0
370.0	635.0
789.8323054606793	439.1531963152046
372.0	35.5
86.0	599.0
759.0	449.0
388.0	639.0
504.5	640.0
218.0	35.0
51.0	33.0
58.0	583.0
43.0	591.0
384.0	631.0
182.57834352298798	303.2248260271651
615.0	453.0
62.0	32.0
114.0	591.0
20.0	551.0
335.0	617.0
366.7653068126983	425.8820832397451
318.0	619.0
133.5	633.0
381.6450396548802	571.0600171864382
88.0	32.0
3.0	543.0
148.0	639.0
233.0	635.0
119.0	32.0
8.0	575.0
109.0	583.0
270.0	627.0
211.0	587.0
88.6	235.4
92.0	631.0
536.0	27.0
44.0	615.0
296.0	599.0
829.0	470.0
151.21025807190193	425.4799282980645
55.0	615.0
37.0	623.0
365.6	246.6
211.0	579.0
774.0	464.5
635.0	467.0
753.0	468.0
570.0	470.5
486.20532449183366	371.993321054546
71.0	36.0
498.0	595.0
164.0	599.0
445.0	589.0
139.0	595.0
463.0	593.0
285.9321635348997	542.1048613854357
155.0	595.0
667.0	471.0
503.9001419257796	348.6683344370718
100.5	627.0
360.7329826874895	454.03292915738643
130.0	33.5
349.0	581.0
36.0	639.0
603.0	475.0
344.6467850202659	674.0116822566694
296.0	33.0
541.0	478.0
412.6109701642856	307.246375443971
496.0	32.0
473.0	581.0
457.5	582.0
246.52097925020183	461.27171810763707
693.0	482.0
314.0	563.0
510.0	571.0
280.5	568.0
645.0565264556668	327.7562774696811
473.0	565.0
133.5	561.0
399.0	569.0
472.0	559.0
268.0	31.0
31.0	35.0
18.5	615.0
343.0	553.0
409.0	557.0
186.0	567.0
378.0	547.0
399.7420120305067	653.5017802309592
6.0	33.0
339.0	561.0
783.0	489.0
242.0	567.0
369.0	557.0
235.0	563.0
273.4653603428014	60.725396193769136
219.1744432159217	546.5285657439222
719.8573456082567	413.8174349893274
391.0	553.0
701.0	498.0
415.0	537.0
381.0	533.0
300.0	535.0
273.0	533.0
49.0	559.0
349.47264432043295	797.07109441093
761.0	496.0
168.0	30.0
105.0	575.0
387.0	529.0
250.0	519.0
799.0	497.0
176.5	525.0
257.0	541.0
440.76181608192695	643.0457517472638
18.0	34.0
230.0	30.0
450.0	531.0
248.1295990169242	562.6147634111458
690.4	313.6
263.0	513.0
387.0	521.0
456.0	527.0
625.0	504.0
393.0	525.0
183.0	531.0
550.9522701024086	41.01980405142021
409.0	525.0
421.0	525.0
233.0	539.0
322.1261082861528	374.40625070462954
617.0	508.0
52.0	567.0
118.0	741.0
31.0	709.0
124.0	42.0
74.0	733.0
711.0	780.0
521.0	782.0
634.0	783.0
432.0	773.0
655.0	780.0
562.0	783.0
619.6	297.6
435.0	763.0
126.0	733.0
224.0	749.0
612.481976179539	380.0364198881578
470.0	761.0
338.5	770.0
60.0	40.5
645.0	786.0
25.0	701.0
547.3328756272833	131.50466592955303
58.0	741.0
369.0	751.0
95.3107211782999	439.9575061985658
614.0	795.0
48.0	42.0
780.5	193.0
480.0	757.0
272.0	749.0
369.98254634614307	197.8602313068504
690.0	807.0
658.0	807.0
575.4837215449247	387.677363780089
395.5	748.0
445.0	751.0
517.5734099429197	569.0492424780352
17.0	693.0
826.0	799.0
442.3704358486493	527.2251285432538
184.0	717.0
441.0	735.0
712.0	813.0
413.0	743.0
572.0	817.0
369.0	727.0
451.0	731.0
68.36634008570034	435.53380184007926
226.0	717.0
799.8861790026941	79.62667845275688
146.0	725.0
51.0	749.0
760.0	821.0
680.0	47.0
704.0	821.0
336.0	42.0
304.0	741.0
373.0	735.0
451.0	723.0
496.0	725.0
196.0	42.0
271.0	715.0
35.0	765.0
653.0	826.0
392.9053780219367	516.7691000595585
242.0	42.0
130.29820110451126	466.4997323494847
373.0	711.0
173.0	729.0
16.0	653.0
608.0582718210525	520.7906494763644
38.0	44.0
112.0	749.0
816.0	829.0
238.0	733.0
88.0	43.0
263.0	723.0
795.0	832.0
404.0	717.0
372.0	701.0
217.56582344919934	430.7079425399122
128.5	679.0
7.0	741.0
605.645342170969	468.5105070578877
286.0	697.0
441.0	703.0
482.0	705.0
97.0	38.0
243.0	689.0
362.0	697.0
204.0	693.0
41.4219589931008	189.81713247323862
172.0	39.0
257.0	703.0
14.0	749.0
85.0	677.0
78.0	669.0
460.0652532825953	432.3165623066346
667.5772031897799	316.093784160944
123.0	661.0
404.0	701.0
224.0	40.0
193.0	705.0
688.4	280.4
51.0	677.0
501.8893672173767	362.34160245421185
467.0	683.0
253.6	687.4
182.0	40.0
115.0	645.0
148.0	709.0
362.0	689.0
10.0	44.0
457.5	680.0
63.0	693.0
412.0	669.0
380.0	677.0
208.0	645.0
247.0	649.0
57.0	685.0
262.6071769174255	396.9269274387426
300.0	677.0
492.0	661.0
430.0	665.0
162.0	37.5
305.0	647.0
185.0	665.0
139.0	665.0
356.0	645.0
103.0	693.0
367.1674617543789	319.7131786360693
495.0	651.0
470.0	649.0
79.0	39.0
816.0	52.0
513.0	646.0
617.0	646.0
696.0	645.0
496.0	52.0
260.9985571507031	661.1427241228904
775.0	652.0
828.5	159.0
765.0	666.0
300.0	51.0
825.5	9.0
400.0	51.5
341.83170042850173	246.11882430852125
822.0	667.0
658.0	679.0
110.0	52.5
727.0	692.0
825.0	678.0
236.0	49.0
747.0	688.0
576.0	693.0
234.45633099978414	532.0509878434209
46.0	52.0
328.1584324113617	466.4997323494847
638.0	699.0
738.5	694.5
570.0	703.0
49.06290288503202	135.52621534635892
119.0	51.0
535.8765842442291	498.98772288261034
730.0	703.0
599.0	708.0
61.4	301.4
227.0	825.0
669.9901328398635	488.2160992002366
543.6	549.4
53.0	789.0
731.0	712.0
661.0	714.0
655.0	724.0
541.0	722.0
407.38295592243793	532.0509878434209
27.5	52.0
455.0	827.0
158.0	829.0
311.0	811.0
474.0	825.0
756.0	729.0
463.0	819.0
293.0	815.0
425.0	823.0
444.0	813.0
395.31830767202024	300.81189637708155
384.0	813.0
451.2178445656223	85.25684763628514
492.0	813.0
176.0	48.0
97.0	48.0
713.0	750.0
238.0	789.0
482.0	809.0
580.0	745.0
704.0	749.0
252.0	45.0
255.0	785.0
281.0	799.0
491.0	803.0
280.0	46.0
539.0	752.0
481.0	799.0
788.0	745.0
308.0	46.0
403.5	796.0
588.0	753.0
596.0	753.0
184.0	789.0
343.0	803.0
301.5	808.0
567.0	756.0
138.0	789.0
258.18347255893894	364.3523771626148
282.0	809.0
724.0	753.0
369.0	783.0
348.6683344370718	652.2953154059174
727.0	764.0
777.0	774.0
280.0	781.0
230.0	797.0
152.0	805.0
189.0	809.0
109.0	813.0
69.0	47.0
440.0	44.5
450.0	777.0
560.0	773.0
188.0	46.0
335.0	787.0
36.0	57.0
75.0	58.0
491.0311837920007	250.54252866700776
8.0	55.0
509.93246605098847	541.7027064437551
166.49214585576436	107.3753694287176
404.0	60.0
234.0	59.0
415.4260547560498	529.6380581933374
736.0	62.0
55.0	58.0
96.0	57.0
468.5105070578877	411.4045053392439
18.0	54.0
49.06290288503202	476.1514509498189
488.0	58.0
264.0	57.0
484.1945497834307	468.9126619995683
360.0	57.0
126.0	59.0
172.0	55.0
796.5	286.0
656.0	68.0
684.0	67.5
83.0	53.0
245.4	7.6
164.07921620568084	563.8212282361876
784.0	72.0
736.0	72.0
460.8695631659565	239.28219029995122
364.7545321042954	233.24986617474235
609.2647366460943	204.29471037373986
138.0	54.0
65.0	55.0
236.06495076650648	470.52128176629066
435.53380184007926	540.4962416187134
160.0	71.0
53.0	68.0
180.0	72.0
476.0	73.0
113.0	69.0
201.47962578197573	196.65376648180865
337.0058411283347	408.5894207474797
300.0	74.0
437.5445765484822	287.13862835994144
94.0	67.0
32.0	69.0
547.3328756272833	347.0597146703494
448.0	71.0
14.0	64.0
74.0	68.0
672.0	55.0
392.0	70.0
513.9540154677944	407.38295592243793
616.5	230.0
236.0	67.0
374.8084056463101	338.2123059533764
205.0	69.5
436.0	68.0
296.0	67.0
222.0	70.0
600.0	56.0
264.0	67.0
488.0	67.0
26.0	61.0
103.0	71.0
50.67152265175437	304.43129085220687
316.0	64.0
559.7996788193817	593.5806939205513
3.5	67.0
364.3523771626148	170.91585021425087
593.1785389788706	365.5588419876566
373.6019408212684	27.74869097596073
144.0	64.0
21.5	71.0
356.0	63.0
196.0	64.0
11.0	74.0
576.5	242.0
496.0	63.0
83.0	65.0
754.0405156511068	278.2912196429685
353.4	20.6
287.54078330162207	427.89285794814805
267.03088127591195	336.60368618665404
336.0	61.0
44.0	64.0
63.0	65.0
516.3669451178779	461.67387304931765
560.5	250.0
753.6383607094261	341.42954548682116
312.0	89.0
94.0	85.0
526.8229736015733	567.8427776529935
56.0	84.0
84.0	85.0
19.0	82.0
300.0	90.0
279.4976844680102	642.2414418639027
439.9575061985658	273.4653603428014
239.77759885052168	815.5073279586423
148.0	89.0
352.0	87.0
160.0	89.0
654.5	389.0
332.0	87.0
28.5	79.0
432.0	86.0
422.66484370630036	232.0434013497006
262.20502197574484	238.47788041659004
640.0	95.0
242.0	84.0
47.0	87.0
238.6	463.4
800.0	97.0
494.24842332544546	333.78860159488994
651.0888505808757	200.27316095693396
38.0	88.0
256.0	86.0
35.6	446.6
480.0	85.0
380.0	86.0
232.0	83.0
222.39168274936642	227.6196969912141
262.6071769174255	250.54252866700776
489.4361427086198	507.2218437222574
276.0	84.0
194.0	85.0
103.0	87.0
223.0	85.5
126.0	87.0
114.0	87.0
59.0	76.0
316.0	81.0
443.1747457320105	365.15668704597596
546.5285657439222	366.36315187101775
244.9123594834795	512.7475506427526
186.0	79.0
648.0	101.0
248.53175395860478	254.56407808381365
26.5	88.0
812.5	426.0
144.0	81.0
443.1747457320105	552.1587349274505
356.0	79.0
134.0	81.0
49.0	78.0
346.0	78.5
166.0	81.0
81.0	76.0
426.2842381814257	310.0614600357351
91.0	76.0
374.8084056463101	527.2251285432538
15.0	89.0
238.4	498.6
592.0	104.0
486.0	77.5
336.0	78.0
585.0	6.0
101.0	81.0
420.6540689978974	477.76007071654124
464.0	76.0
280.0	75.0
404.0	76.0
816.0	107.0
69.0	79.0
397.73123732210377	468.5105070578877
179.76325893122385	205.90333014046223
220.0	78.0
238.0	77.0
560.0	107.0
60.0	101.0
648.0	75.0
124.0	103.0
501.8893672173767	373.1997858795878
150.0	104.0
194.24083683172512	432.71871724831516
75.60512903595097	106.97321448703701
492.0	106.0
219.9787530992829	296.79034696027566
268.0	107.0
49.0	103.0
232.0	106.0
83.0	101.0
568.0	78.0
322.0	104.5
220.0	106.0
412.0	104.0
330.4	104.6
482.0	102.5
200.0	101.0
723.5	338.5
744.0	80.0
778.5	343.0
500.0	101.0
220.38090804096348	135.52621534635892
160.0	103.0
113.6	102.6
428.0	100.0
66.0	105.0
349.8747992621135	463.6846477577206
208.0	96.0
78.0	93.0
282.4117647058824	439.94117647058823
357.6	639.6
486.60747943351424	307.246375443971
87.0	93.0
119.0	94.0
418.0	97.5
818.5	347.0
166.0	97.0
444.0	98.0
19.0	107.0
54.0	94.0
131.0	97.5
226.0	99.0
351.0812640871553	385.2644341300055
182.0	99.0
8.0	107.0
639.8285122138192	504.3022968674602
174.0	91.0
236.0	92.0
507.9216913425855	247.72744407524362
680.0	87.0
202.0	91.0
479.6	680.4
452.0	93.0
752.0	88.0
43.0	96.0
97.0	96.0
572.5	374.0
246.0	94.0
403.76356144731267	339.8209257200988
29.0	100.0
452.4	588.4
784.0	125.0
440.0	123.0
40.61764910973962	370.38470128782365
549.5	515.0
526.0	521.5
33.0	117.0
797.0	514.5
44.0	117.0
24.0	113.0
121.0	117.0
278.0	120.5
111.0	116.0
416.0	120.0
236.0	122.0
481.78162013334713	343.8424751369047
695.7280491074212	364.3523771626148
64.0	122.0
96.0	123.0
54.0	121.0
74.0	122.0
780.414062070576	402.9588947946111
417.03467452277215	394.5139977886591
760.0	128.0
637.0	554.5
692.0	131.0
734.5	554.0
5.0	115.0
152.0	118.0
218.0	119.0
524.8121988931704	674.0116822566694
564.0	135.0
85.0	121.0
361.9394475125313	559.7996788193817
207.0	118.5
25.0	123.0
773.0	586.5
396.0	115.0
217.0	113.5
187.00204788147448	338.2123059533764
652.0	137.0
324.0	114.0
272.0	115.0
548.0	139.0
380.4	3.6
199.0	112.5
86.0	108.0
580.0	141.0
118.0	109.0
820.0	143.0
647.4694561057504	570.6578622447577
756.0	595.5
724.5	596.0
456.0	112.0
350.44418293537785	677.5034626861581
484.0	112.0
190.0	115.0
832.0	142.0
598.0	609.5
621.5	611.0
629.7746386718044	331.777826886487
562.0	143.5
565.4298480029099	380.840729771519
784.0	142.0
182.0	108.0
211.4	364.6
81.0	114.0
60.5	112.0
16.0	119.0
242.0	108.0
652.0	147.0
53.0	112.0
208.0	108.0
495.0527332088066	386.87305389672787
794.5	638.0
471.3255916496518	78.82236856939569
825.0	638.5
404.0	109.0
699.0	628.5
279.4976844680102	147.99301853845722
547.0	636.5
136.0	111.0
596.0	643.5
174.0	146.0
200.0	148.0
656.0	109.0
234.0	146.0
624.5	452.0
517.9755648846003	531.6488329017403
163.0	147.0
202.0	615.5
324.94119287791693	731.9219938586743
155.0	149.0
190.0	150.0
32.0	142.0
12.0	136.0
420.0	148.0
728.0	111.0
310.0	147.0
175.0	643.5
628.0	110.5
209.0	149.0
240.0	150.0
768.0	110.0
576.0	111.0
362.0	147.0
146.0	152.0
329.0	141.5
166.0	138.0
386.0	143.0
520.0	112.0
378.0	141.0
510.0	143.0
600.0	112.0
272.0	142.0
297.9968117853174	362.74375739589243
9.0	125.0
286.0	143.0
478.16222565822187	446.3919852654552
51.0	146.0
621.329384896512	408.5894207474797
413.0	141.5
90.0	639.5
454.0	141.0
592.0	114.0
112.0	148.0
529.6380581933374	363.54806727925364
275.0	585.5
488.0	138.0
215.0	141.0
44.0	152.0
787.0172208689152	337.0058411283347
76.0	148.0
748.0	116.5
136.0	128.0
800.0	117.0
22.0	150.0
501.0	573.5
169.0	129.0
342.0	133.0
210.5	557.5
417.0	565.5
256.0	136.0
368.0	130.0
438.0	131.0
383.5	552.5
35.0	126.0
104.0	125.0
479.0	561.5
115.0	125.0
296.0	130.0
148.0	134.0
123.0	125.0
418.0	129.0
193.0	563.5
140.0	136.0
46.5	127.0
776.5	496.0
57.0	130.0
675.6203020233917	610.8733564128166
336.0	127.0
188.0	125.0
552.0	122.0
272.0	124.0
15.0	144.0
408.0	125.0
288.0	124.0
79.0	130.0
205.50117519878162	683.2612459153229
722.6724302000207	178.55679410618208
90.0	128.0
100.0	132.0
600.0	123.0
69.0	132.0
208.0	180.0
236.0	180.0
254.56407808381365	312.87654462749924
40.0	170.0
308.0	764.5
668.0	189.0
751.5	788.0
93.0	176.0
792.0	192.0
441.5661259652881	501.4872122756961
658.0	191.5
482.0	181.0
466.0	179.0
583.0	803.5
388.0	178.0
322.0	181.0
552.0	192.0
255.0	183.0
267.0	754.5
50.0	174.0
490.0	179.0
172.0	184.0
648.0	192.0
425.0	179.5
54.0	732.5
760.0	196.0
506.0	177.0
204.0	172.0
832.4607292788219	606.0474971126496
232.0	172.0
821.5	810.0
415.82820969773036	637.4155825637356
16.0	160.0
418.0	175.0
282.0	177.0
129.0	173.0
824.0	196.0
619.318610188109	328.56058735304225
442.0	173.0
124.0	180.0
5.0	162.0
45.0	182.0
428.0	170.0
251.0	175.0
156.0	176.0
188.0	740.5
314.08300945254103	464.48895764108175
356.0	172.0
242.0	174.0
708.0	201.0
283.5192338848162	417.4368294644527
450.0	169.0
160.0	684.5
318.0	167.0
145.0	163.0
69.0	668.5
54.0	156.0
228.0	164.0
98.5	157.0
89.0	160.0
284.0	168.0
268.6395010426343	189.01282258987743
328.56058735304225	697.3366688741436
135.0	165.0
82.0	154.0
370.0	163.0
378.0	163.0
426.0	688.5
190.0	166.0
180.0	166.0
792.0	210.0
25.0	178.0
121.0	154.0
359.5265178624477	236.06495076650648
442.0	163.0
700.0	209.0
644.0	209.0
72.0	156.0
632.0	210.0
95.0	166.0
11.0	170.0
399.7420120305067	368.7760815211013
3.5	180.0
431.0	674.5
262.0	159.0
804.0	211.0
283.5192338848162	375.21056058799076
406.0	157.0
714.6293313664089	511.54108581771084
289.14940306834444	679.239696498517
460.0	156.0
104.0	164.0
776.0	218.0
416.0	156.0
116.0	164.0
152.0	158.0
203.0	157.0
234.0	158.0
178.0	160.0
70.0	164.0
241.5	666.5
427.0	650.5
402.0	217.0
544.0	154.0
439.55535125688516	300.81189637708155
32.0	204.0
156.0	212.0
22.0	202.0
121.0	208.0
302.0	217.0
182.0	214.0
768.0	154.0
202.0	212.0
192.0	212.0
465.69542246612355	437.14242160680163
249.0	211.0
572.0	157.0
574.6794116615636	453.2286192740253
815.0	675.5
452.0	212.0
448.80491491553875	219.5765981576023
514.0	159.5
113.0	204.0
80.0	206.0
612.0	159.0
155.0	203.0
345.0	207.5
460.0	210.0
197.0	205.0
10.0	186.0
629.5	682.0
250.0	204.0
224.0	204.0
524.4100439514897	580.7117357867724
332.5	12.0
272.0	210.0
97.0	216.0
242.49942983339594	364.7545321042954
52.0	212.0
555.0	695.5
15.0	194.0
472.9342114163742	303.62698096884566
463.0	204.5
21.0	186.0
504.0	204.0
372.0	206.0
241.0	207.0
721.6	162.4
212.73996414903226	397.73123732210377
6.0	196.0
439.55535125688516	695.7280491074212
364.0	200.0
20.0	216.0
348.0	200.0
744.0	170.0
138.0	196.0
260.0	200.0
267.43303621759253	328.56058735304225
577.092341311647	161.2641316139167
315.0	200.5
688.0	172.0
163.0	197.0
654.0	174.5
96.0	188.0
679.5	732.0
616.0	174.0
50.0	192.0
61.0	194.0
702.6	413.4
398.0	197.0
344.24463007858526	458.4566335158729
225.20676734113056	455.6415489241088
292.0	196.0
148.0	200.0
603.2324125208854	321.72395334447225
267.0	196.5
513.0	10.0
196.0	188.0
748.0	179.0
214.0	188.0
721.465965374979	519.5841846513226
825.2219403285712	628.1660189050821
384.0	194.0
684.0	181.0
163.0	189.0
422.2626887646198	363.9502222209342
440.0	190.0
106.0	200.0
359.0	192.5
70.0	202.0
177.0	191.0
42.0	200.0
52.0	202.0
336.0	186.0
464.0	188.0
408.0	186.0
377.12273445583423	638.9677771566099
128.0	194.0
467.0	778.5
696.0	252.0
18.0	234.0
453.2286192740253	451.2178445656223
46.0	238.0
126.0	240.0
99.5	241.0
380.4385748298384	667.1750482480993
206.0	250.0
664.0	260.0
740.0	258.0
810.0	263.0
137.0	249.0
602.4	254.6
512.0	260.0
72.0	238.0
350.0	247.0
488.6	595.4
146.0	250.0
253.0	249.0
106.5	237.0
452.0	244.0
484.5967047251113	336.60368618665404
158.0	236.0
738.0	267.0
272.0	240.0
624.0	268.0
302.0183612021233	415.82820969773036
310.0	241.0
172.0	236.0
484.0	242.0
672.0009075482664	239.28219029995122
242.4	242.4
36.0	246.0
211.0	237.0
756.0	270.0
13.0	220.0
312.0	236.0
510.0	239.0
404.0	238.0
57.0	250.0
47.0	248.0
683.0	274.5
501.0	237.5
151.0	241.0
643.0	274.5
109.0	244.0
135.0	243.0
390.0	237.0
382.0	233.0
454.0	235.0
132.0	228.0
440.76181608192695	430.7079425399122
602.0	283.0
486.0	233.0
203.49040049037868	536.4746922019075
407.6	517.4
97.0	224.0
10.0	246.0
168.50292056416734	428.2950128898286
205.0	229.0
114.0	222.0
706.1582032081297	118.57134009091732
69.5	219.0
376.0	228.0
180.0	232.0
38.0	224.0
534.0	293.0
686.076330507087	457.2501686908312
352.0	230.0
79.0	222.0
548.0	298.0
234.0	222.0
565.0	297.5
97.0	234.0
366.6	740.6
438.0	227.0
173.0	219.0
45.0	228.0
124.0	234.0
80.0	232.0
27.0	240.0
500.2807474506543	211.1313443823099
140.0	222.0
218.0	220.0
114.0	232.0
251.0	227.0
482.0	221.0
498.0	221.0
229.0	225.0
449.60922479889996	55.49738195192146
698.0	311.0
298.0	306.0
27.0	280.0
120.0	292.0
277.0	311.0
361.13513762917006	488.2160992002366
235.0	298.0
357.0	311.0
308.0	312.0
347.0	301.0
593.0	13.0
134.0	308.0
201.5	313.0
115.0	284.0
497.0	299.0
244.51020454179888	124.66803192098298
108.0	284.0
271.0	305.0
208.0	308.0
293.0	291.0
301.0	291.0
347.0	293.0
125.0	312.0
132.5	283.0
338.0	290.0
381.0	291.0
388.0	296.0
32.0	300.0
22.0	256.0
200.0	288.0
155.0	286.0
146.0	288.0
396.0	292.0
287.0	297.0
647.0673011640698	364.7545321042954
15.5	264.0
592.0	232.0
740.0	233.0
81.0	300.0
456.44585880746996	510.33462099266904
282.0	282.0
229.0	294.0
388.0	288.0
352.0	288.0
249.5	293.0
314.0	286.0
293.17095248515034	187.00204788147448
299.0	285.0
153.0	294.0
214.0	292.0
600.0	236.0
325.0	275.0
380.0	276.0
469.0	279.0
616.503525596345	402.5570966222709
357.0	275.0
126.5	262.0
8.0	300.0
664.0	236.0
202.0	272.0
280.0	276.0
259.0	277.0
402.0	274.0
476.0	276.0
469.0	271.0
271.0	265.0
395.0	269.0
410.0	270.0
113.80984849560706	193.8386818900445
371.0	265.0
251.5	277.0
7.5	284.0
170.5	279.0
186.0	280.0
293.17095248515034	416.23036463941094
59.0	260.0
402.0	266.0
195.0	274.0
817.0	14.0
341.83170042850173	484.1945497834307
534.0617625518239	511.13893087603026
198.0	254.0
79.5	274.0
394.0	262.0
486.4	266.4
676.0	247.0
457.0	259.0
481.0	259.0
116.0	276.0
804.0	245.0
131.0	255.0
106.0	276.0
6.0	308.0
261.0	263.0
186.0	260.0
632.0	248.0
744.0	248.0
426.0	255.0
660.0	251.0
113.0	268.0
286.0	255.0
55.0	276.0
9.0	332.0
746.0	383.0
109.0	360.0
361.13513762917006	664.3599636563351
59.0	352.0
233.0	366.0
132.0	368.0
478.0	374.0
267.0	377.0
117.0	356.0
85.0	360.0
646.0	385.0
194.5	367.0
536.0	388.0
163.0	374.0
227.0	378.0
454.8372390407476	487.4117893168754
409.7958855725215	327.3541225280005
26.0	336.0
111.0	352.0
392.0	368.0
354.0	366.0
796.0	394.0
422.49068998894126	585.6571975421645
58.0	360.0
181.5	373.0
21.0	332.0
219.0	378.0
51.0	356.0
330.0	370.0
198.0	372.0
380.840729771519	327.3541225280005
136.0	376.0
96.0	348.0
146.0	376.0
154.0	376.0
120.0	348.0
246.0	372.0
84.0	352.0
[truncated: 7,285 more rows]
