# Supplementary material for: Intervisit Reproducibility of Foveal Cone Density Metrics
Source: Transl Vis Sci Technol. 2024 Jun 24;13(6):18. doi: 10.1167/tvst.13.6.18 (PMC11205225; doi:10.1167/tvst.13.6.18)
Supplement: Supplement 3 [file tvst-13-6-18_s003.zip › JC_11441_visit2_500um_coords.csv]

226.0	2.5
303.0	3.0
326.0	2.5
383.0	3.0
410.0	2.5
422.0	3.0
490.0	3.5
615.0	2.5
646.0	3.0
658.0	3.0
757.0	2.5
763.3636363636364	2.909090909090909
1036.5	4.0
1138.0	3.0
1222.5	3.0
1376.0	3.0
84.5	4.5
156.0	4.0
182.0	4.0
193.0	4.0
463.0	4.0
605.0	4.0
633.0	4.0
813.0	4.0
846.0	4.0
952.0	4.5
1101.0	4.0
1111.5	4.0
1280.0	4.0
1388.5	4.0
212.5	5.0
266.0	5.0
316.0	5.0
398.0	5.0
477.0	5.0
580.0	5.0
856.0	5.0
863.0	5.0
978.0	5.0
1317.0	5.5
342.0	6.0
888.0	6.5
940.0	6.0
1092.4	6.6
1184.5	6.0
106.0	7.0
443.0	7.0
569.0	7.0
680.0	7.0
1070.5	7.0
1210.0	7.0
1343.0	7.0
1366.0	7.0
129.0	8.0
354.0	8.5
364.0	8.0
509.6	8.4
697.0	8.0
826.0	8.0
897.5	8.0
1173.0	8.0
1328.0	8.0
13.0	9.5
253.0	9.0
521.0	9.0
621.0	9.0
872.0	9.0
1011.0	9.0
1046.0	9.0
1200.0	9.0
1268.4	9.6
1351.0	9.0
39.0	10.0
142.5	10.0
150.0	10.5
455.0	10.0
499.0	10.0
532.0	10.0
597.0	10.0
711.0	10.0
772.0	10.0
796.0	10.0
929.0	10.0
990.0	10.0
1158.0	10.0
1248.0	10.0
54.5	11.0
119.0	11.0
171.4	11.6
231.6	11.4
286.5	11.0
429.0	11.0
545.0	11.0
557.0	11.0
653.0	11.0
667.0	11.0
783.0	11.0
836.0	11.0
908.5	11.0
918.0	11.0
1118.0	11.0
1133.0	11.5
78.5	12.5
97.5	12.0
417.0	12.0
588.0	12.5
611.0	12.0
639.0	12.0
742.6	12.4
753.0	12.0
1306.0	12.0
27.0	13.0
220.0	13.0
275.0	13.0
310.0	13.0
335.0	13.0
379.5	13.0
390.0	13.0
407.0	13.5
688.0	13.0
803.0	13.0
958.0	13.0
1025.5	13.0
1060.0	13.0
1081.6	13.6
1105.5	13.0
1144.5	13.0
1229.0	13.0
1316.0	13.0
3.0	14.0
186.0	14.0
210.0	14.0
467.0	14.0
481.0	14.0
1001.0	14.0
1218.0	14.0
298.0	15.0
720.0	15.0
814.0	15.0
947.5	15.0
969.0	15.0
1359.0	15.0
1373.0	15.0
491.0	16.0
580.0	16.0
630.0	16.0
675.6	16.6
863.5	16.0
1037.0	16.0
1340.0	16.0
262.0	17.0
604.0	17.0
1193.0	17.0
1206.0	17.0
1258.0	17.0
1280.5	17.0
1386.0	17.0
63.0	18.0
159.0	18.0
242.0	18.5
346.0	18.0
513.0	18.0
619.5	18.0
660.0	18.0
762.0	18.0
790.0	18.0
825.0	18.0
978.5	18.0
49.5	19.0
447.0	19.0
779.0	19.0
888.0	19.0
927.0	19.0
1015.0	19.0
1051.0	19.0
1071.0	19.5
1092.0	19.0
1169.0	19.0
1180.0	19.0
1327.0	19.0
107.0	20.0
357.0	20.0
370.0	20.0
400.0	20.0
503.5	20.0
592.0	20.5
650.0	20.0
709.0	20.0
900.0	20.0
936.0	20.0
1236.0	20.0
1247.0	20.0
75.5	21.0
84.4	21.6
134.0	21.0
309.6	21.6
423.0	21.0
553.0	21.0
565.5	21.0
666.0	21.0
696.0	21.0
913.0	21.0
993.5	21.0
1113.0	21.0
1302.0	21.0
94.0	22.0
149.0	22.0
172.5	22.0
253.0	22.0
333.0	22.0
413.0	22.0
437.0	22.0
637.0	22.0
755.0	22.5
833.0	22.0
848.0	22.0
956.0	22.0
1028.0	22.0
1154.0	22.0
1318.0	22.0
198.5	23.5
273.5	23.0
284.5	23.0
459.0	23.0
474.0	23.0
542.0	23.0
683.0	23.0
720.0	23.0
807.0	23.0
856.5	23.0
1225.5	23.5
44.0	24.0
221.0	24.0
530.0	24.0
674.0	24.0
743.0	24.0
869.0	24.0
1062.0	24.0
1101.0	24.0
1140.0	24.0
1289.5	24.5
1388.6	24.4
183.0	25.0
484.0	25.5
628.0	25.5
799.0	25.0
1004.0	25.0
9.0	26.5
20.0	26.0
121.0	26.0
233.0	26.0
382.0	26.0
558.0	26.0
572.0	26.0
584.0	26.0
613.0	26.0
784.0	26.0
817.0	26.0
882.0	26.0
971.0	26.0
1365.0	26.5
494.0	27.0
893.0	27.5
1202.0	27.0
1379.0	27.5
319.0	28.0
343.0	28.0
364.0	28.0
514.0	28.0
658.0	28.0
773.0	28.0
908.0	28.0
946.0	28.0
983.0	28.0
1017.5	28.0
1043.0	28.0
1080.0	28.0
1177.0	28.0
1188.0	28.0
1213.0	28.0
1356.0	28.5
268.0	29.0
429.0	29.0
465.0	29.0
713.0	29.0
826.0	29.0
934.0	29.0
1279.0	29.0
1324.0	29.0
1337.5	29.0
31.5	30.0
53.0	30.5
191.0	30.0
259.0	30.0
448.0	30.0
547.0	30.5
602.0	30.0
702.0	30.0
760.0	30.0
922.5	30.5
1160.0	30.0
1312.5	30.0
77.5	31.0
160.0	31.0
297.0	31.0
355.0	31.5
392.0	31.0
536.0	31.0
561.6	31.4
648.0	31.0
748.0	31.0
840.0	31.0
996.0	31.0
1054.0	31.0
1150.0	31.0
1234.4	31.6
243.0	32.0
331.0	32.0
403.0	32.0
417.0	32.0
525.0	32.5
691.0	32.0
732.0	32.0
849.0	32.0
961.0	32.5
1032.0	32.0
1090.0	32.5
104.0	33.0
131.6	33.4
148.0	33.0
477.0	33.0
503.0	33.0
1070.0	33.0
1110.0	33.0
1121.0	33.0
92.0	34.0
224.5	34.0
308.0	34.0
374.0	34.0
438.0	34.0
593.0	34.0
680.0	34.0
806.0	34.0
863.0	34.0
1008.5	34.0
1298.0	34.0
42.0	35.0
175.0	35.0
668.0	35.0
721.0	35.0
782.0	35.0
795.5	35.0
874.0	35.0
974.0	35.0
200.0	36.0
211.0	36.0
288.0	36.5
818.0	36.5
1129.0	36.0
1269.0	36.5
1287.0	36.0
235.5	37.0
276.0	37.0
457.0	37.0
489.5	37.0
610.0	37.0
739.0	37.0
770.0	37.0
942.0	37.0
1174.0	37.5
1223.0	37.0
1278.0	37.0
1370.0	37.0
321.0	38.5
384.0	38.5
620.0	38.0
656.5	38.0
709.0	38.0
887.0	38.0
900.0	38.0
914.0	38.0
985.0	38.0
1080.0	38.0
1100.0	38.0
1187.0	38.0
1346.0	38.0
185.0	39.0
342.0	39.0
364.0	39.0
409.5	39.0
426.5	39.0
557.0	39.0
567.0	39.0
580.5	39.5
830.0	39.0
1022.0	39.0
1143.0	39.5
1320.0	39.0
3.5	40.0
128.0	40.5
163.0	40.0
512.0	40.0
532.0	40.5
644.0	40.0
697.0	40.0
935.0	40.0
952.0	40.0
1383.0	40.0
17.6	41.4
252.0	41.0
266.0	41.0
397.0	41.0
446.0	41.0
685.0	41.0
728.0	41.0
759.0	41.0
842.0	41.0
855.0	41.0
925.0	41.0
1199.0	41.0
1213.0	41.0
1334.0	41.0
118.0	42.0
468.0	42.0
548.0	42.0
673.5	42.0
788.0	42.0
1056.0	42.0
1233.0	42.0
1255.0	42.5
32.5	43.0
141.0	43.0
480.0	43.0
632.0	43.0
778.0	43.0
802.0	43.0
867.6	43.6
1001.0	43.0
1014.0	43.0
1090.0	43.5
1113.0	43.0
1151.0	43.0
1305.0	43.5
152.0	44.0
310.0	44.5
331.0	44.0
499.5	44.0
662.0	44.0
717.0	44.0
748.0	44.0
812.0	44.0
966.0	44.0
1123.0	44.0
49.0	45.0
88.0	45.0
977.0	45.0
1033.0	45.0
1069.0	45.5
1292.0	45.0
73.0	46.5
241.0	46.5
277.0	46.0
353.0	46.0
520.0	46.5
603.0	46.0
612.0	46.0
651.5	46.5
1281.5	46.5
204.5	47.0
288.0	47.5
300.0	47.0
375.0	47.0
436.0	47.0
559.0	47.0
575.0	47.0
706.0	47.5
733.0	47.0
823.0	47.0
990.0	47.0
1184.0	47.0
1194.0	47.0
1363.0	47.0
1389.5	47.0
99.0	48.5
228.0	48.0
623.0	48.0
907.0	48.0
1170.0	48.0
1223.0	48.0
1352.0	48.0
132.0	49.0
190.4	49.6
403.0	49.0
415.0	49.0
426.0	49.0
458.0	49.0
541.0	49.0
770.0	49.0
835.0	49.0
893.5	49.0
1023.0	49.0
1247.0	49.0
1339.0	49.0
1378.0	49.0
177.0	50.0
341.0	50.0
490.0	50.0
693.0	50.0
847.0	50.0
883.0	50.5
918.0	50.0
939.0	50.0
1082.0	50.0
160.0	51.0
217.0	51.0
269.0	51.0
362.0	51.5
389.0	51.0
511.0	51.0
638.4	51.4
781.6	51.4
861.0	51.0
931.0	51.0
946.0	51.0
1143.0	51.0
1269.0	51.5
1298.0	51.0
7.0	52.5
113.0	52.0
147.0	52.0
261.0	52.0
319.0	52.0
471.0	52.0
530.0	52.0
757.0	52.0
1103.0	52.0
1160.5	52.5
124.0	54.0
551.0	53.0
586.0	53.0
723.0	53.0
795.4	53.6
871.0	53.0
958.421052631579	53.89473684210526
1004.0	53.0
1200.0	53.0
40.0	54.0
332.0	54.0
499.0	54.0
597.0	54.0
671.0	54.0
712.0	54.0
806.0	54.0
137.4	55.6
568.0	55.0
660.0	55.0
683.0	55.0
746.0	55.0
1014.0	55.0
1059.0	55.0
1210.0	55.0
1233.0	55.0
1255.0	55.0
83.5	56.5
170.4	56.6
247.0	56.5
480.0	56.0
630.0	56.0
649.0	56.0
700.0	56.0
817.0	56.0
828.0	56.5
913.0	56.0
1274.5	56.5
1288.0	56.0
23.0	57.0
69.0	57.0
237.0	57.5
309.5	57.0
734.0	57.0
899.0	57.0
1176.0	57.0
1395.0	57.5
105.5	58.5
158.0	58.0
297.0	58.0
434.0	58.0
461.5	58.0
539.5	58.5
577.0	58.0
608.0	58.0
839.0	58.0
924.0	58.0
983.0	58.0
1035.5	58.0
1125.0	58.0
1165.0	58.0
1244.0	58.5
1370.0	58.0
58.5	59.5
343.0	59.0
352.0	59.5
399.0	59.0
410.0	59.0
518.0	59.0
560.0	59.0
775.0	59.0
973.0	59.0
993.0	59.0
1070.0	59.5
1091.0	59.0
1186.0	59.0
1221.0	59.0
1346.0	59.0
204.0	60.5
276.0	60.0
379.0	60.0
422.0	60.0
889.0	60.0
940.0	60.0
1137.5	60.5
1152.0	60.0
1334.0	60.0
1360.0	60.0
1383.5	60.0
93.5	61.0
192.0	61.0
266.0	61.0
288.0	61.0
491.0	61.0
617.5	61.0
765.0	61.0
1047.0	61.0
1101.0	61.0
1118.0	61.0
1310.5	61.0
177.0	62.0
389.0	62.0
509.0	62.0
788.0	62.0
952.0	62.0
1200.0	62.5
46.0	63.0
319.0	63.0
362.0	63.0
472.0	63.0
588.5	63.0
677.0	63.0
691.0	63.0
705.0	63.0
716.0	63.0
726.0	63.0
752.0	63.0
799.0	63.0
1266.0	63.0
32.0	64.0
130.0	64.0
216.5	64.0
529.0	64.0
547.0	64.5
568.5	64.0
643.0	64.0
666.0	64.0
810.0	64.0
861.5	64.0
877.0	64.0
905.0	64.0
1006.0	64.0
1028.0	64.0
1082.0	64.0
1190.0	64.0
230.0	65.0
331.0	65.0
371.0	65.5
451.5	65.0
500.0	65.0
598.0	65.0
625.0	65.0
655.0	65.0
820.0	65.0
965.0	65.0
977.0	65.0
1211.0	65.5
1234.0	65.0
1254.0	65.0
1298.0	65.0
9.5	66.0
255.0	66.0
441.0	66.0
834.0	66.5
1061.0	66.0
144.0	67.0
205.0	67.0
243.0	67.0
430.6	67.4
482.0	67.0
929.0	67.0
1178.0	67.0
1286.0	67.0
156.0	68.0
343.0	68.0
539.0	68.0
579.0	68.0
743.0	68.0
987.0	68.0
1011.5	68.0
1019.5	68.5
1038.0	68.0
1114.0	68.0
781.0	69.0
845.0	69.0
917.0	69.0
1144.0	69.0
1341.6	69.4
1353.0	69.0
1362.5	69.0
58.0	70.0
71.0	70.5
185.0	70.0
405.0	70.0
417.0	70.5
464.5	70.0
515.0	70.0
560.0	70.0
615.0	70.0
994.0	70.0
1092.0	70.0
1222.0	70.0
1275.0	70.0
1390.0	70.0
21.0	71.0
280.0	71.0
294.5	71.0
308.0	71.0
355.0	71.0
683.5	71.0
697.0	71.0
733.0	71.0
761.0	71.0
857.0	71.0
872.0	71.0
956.0	71.5
1124.0	71.0
1306.5	71.0
1330.0	71.0
85.0	72.0
383.5	72.0
589.5	72.0
710.0	72.0
720.0	72.0
786.5	72.5
803.0	72.0
1320.0	72.0
1378.0	72.0
36.5	73.0
96.5	73.0
493.0	73.0
529.0	73.0
658.0	73.0
673.0	73.0
751.0	73.0
1027.0	73.0
1201.0	73.0
1265.0	73.0
112.0	74.0
198.0	74.0
233.0	74.5
319.5	74.0
475.0	74.0
504.0	74.0
549.0	74.0
633.0	74.5
642.0	74.0
650.0	74.0
813.0	74.5
906.0	74.0
1135.0	74.0
1158.0	74.0
1169.0	74.0
394.5	75.0
445.0	75.0
456.0	75.0
570.0	75.0
967.0	75.0
1105.0	75.0
1211.6	75.6
128.0	77.0
208.5	76.0
223.0	76.0
622.0	76.0
825.0	76.0
1083.0	76.0
1233.0	76.0
7.0	77.0
141.0	77.0
334.0	77.0
347.0	77.0
604.0	77.0
894.0	77.0
936.0	77.0
259.0	78.0
266.0	78.0
538.0	78.0
579.0	78.0
769.0	78.5
839.0	78.0
864.0	78.0
927.0	78.0
1040.0	78.5
1061.0	78.0
1181.0	78.0
64.5	79.0
152.0	79.0
249.0	79.5
676.0	79.0
727.0	79.0
759.5	79.0
784.0	79.5
875.0	79.0
915.0	79.0
1017.5	79.0
1116.0	79.0
1148.0	79.0
1285.0	79.0
1349.5	79.0
51.0	80.5
164.0	80.0
189.5	80.0
436.0	80.5
490.0	80.0
560.0	80.0
740.0	80.0
795.0	80.0
849.0	80.0
1127.0	80.0
1192.0	80.0
1300.0	80.5
26.0	81.5
276.0	81.0
311.0	81.0
425.0	81.0
517.0	81.0
641.0	81.0
665.0	81.0
691.5	81.0
714.0	81.0
949.6	81.4
995.0	81.0
1091.0	81.0
1309.0	81.0
1325.4	81.6
1386.0	81.0
105.0	82.0
176.0	82.0
287.0	82.0
300.5	82.0
360.0	82.0
373.0	82.0
402.0	82.0
465.0	82.0
652.5	82.0
703.0	82.0
750.0	82.0
885.0	82.0
1160.0	82.0
1212.0	82.0
1242.0	82.0
1274.5	82.0
1337.0	82.0
1370.5	82.0
387.0	83.0
590.0	83.0
806.0	83.0
1007.0	83.0
1072.0	83.0
1203.0	83.0
1224.0	83.0
1250.0	83.0
37.0	84.0
120.4	84.6
202.0	84.0
412.0	84.0
454.0	84.5
498.5	84.0
529.0	84.0
630.0	84.0
817.0	84.0
905.0	84.0
1027.0	84.5
1050.0	84.0
1260.5	84.0
13.0	85.0
185.0	85.5
324.0	85.0
549.0	85.0
617.421052631579	86.10526315789474
894.0	85.0
1136.5	85.0
81.41176470588235	87.05882352941177
92.0	86.0
216.0	86.5
444.5	86.5
508.0	86.0
569.0	86.0
580.0	86.0
830.0	86.0
963.5	86.0
1107.0	86.5
227.6	87.6
338.0	87.0
350.0	87.0
765.0	87.0
1082.0	87.0
1169.0	87.0
58.0	88.0
266.6	88.6
432.0	88.0
475.0	88.0
539.0	88.0
601.0	88.0
670.0	88.5
684.0	88.0
775.0	88.0
785.0	88.0
840.0	88.0
933.0	88.0
975.0	88.0
1294.0	88.0
143.0	89.5
242.0	89.0
253.0	89.0
733.0	89.0
797.0	89.0
985.5	89.0
1058.5	89.0
1149.0	89.5
1181.0	89.0
1355.0	89.0
1379.0	89.0
1392.5	89.0
490.0	90.0
559.0	90.0
696.0	90.0
709.0	90.0
723.0	90.0
745.5	90.5
877.5	90.0
943.0	90.0
997.0	90.0
1018.0	90.0
1041.0	90.0
1282.0	90.0
1304.0	90.0
154.0	91.0
168.0	91.0
279.0	91.0
368.0	91.0
395.5	91.5
635.0	91.0
851.0	91.0
914.0	91.0
1093.0	91.0
1195.5	91.0
1217.0	91.0
1316.0	91.0
1331.5	91.0
1344.0	91.0
32.0	92.5
132.0	92.5
180.0	92.0
293.0	92.5
303.0	92.0
419.0	92.0
464.0	92.0
518.0	92.0
589.0	92.0
647.0	92.0
658.0	92.0
810.0	92.0
868.0	92.0
1116.0	92.0
1235.5	92.0
1250.0	92.0
1268.5	92.0
1365.0	92.0
66.0	93.0
114.0	93.0
192.0	93.0
211.0	93.5
316.0	93.0
380.0	93.0
408.0	93.0
547.6	93.4
626.0	93.0
823.0	93.5
891.0	93.0
954.0	93.0
1029.0	93.0
1160.0	93.0
21.0	94.0
48.0	94.0
100.0	94.0
262.0	94.0
453.0	94.0
904.0	94.5
1009.0	94.0
1073.0	94.0
1225.0	94.0
76.0	95.0
499.0	95.0
530.0	95.0
610.0	95.5
755.0	95.0
925.0	95.0
1142.0	95.0
10.0	96.0
202.5	96.0
440.5	96.0
738.0	96.5
1052.0	96.0
1107.6	96.6
1129.0	96.0
219.5	97.0
245.0	97.0
481.5	97.0
509.0	97.0
567.0	97.0
577.0	97.0
690.0	97.0
767.0	97.0
775.5	97.0
835.0	97.0
844.0	97.0
966.0	97.0
1172.0	97.0
1207.0	97.0
1258.0	97.0
231.0	98.0
327.0	98.0
344.0	98.0
599.0	98.0
937.0	98.0
88.0	99.0
471.6	99.4
555.0	99.0
619.0	99.0
665.0	99.0
677.0	99.0
717.0	99.0
728.5	99.0
859.0	99.0
989.0	99.0
1039.0	99.0
1083.5	99.0
1239.0	99.5
1384.0	99.0
490.0	100.5
539.0	100.0
706.0	100.0
869.0	100.0
914.0	100.0
977.0	100.0
999.0	100.0
1184.0	100.0
1284.0	100.0
1298.0	100.0
1309.0	100.0
148.0	101.0
162.0	101.0
173.0	101.0
272.0	101.5
285.0	101.0
296.0	101.5
371.0	101.0
414.0	101.0
629.0	101.0
790.5	101.0
819.0	101.5
881.5	101.0
948.0	101.0
1017.0	101.0
1119.0	101.0
1151.0	101.5
1277.0	101.0
1325.0	101.0
1335.0	101.0
380.5	102.0
402.0	102.0
425.0	102.0
460.0	102.0
643.0	102.0
653.0	102.0
1351.0	102.0
1361.0	102.0
1371.0	102.0
69.5	103.5
139.0	103.0
389.0	103.0
520.5	103.0
589.0	103.0
696.0	103.0
747.0	103.0
759.0	103.0
1094.0	103.5
1196.0	103.0
1251.0	103.5
1394.0	103.0
108.5	104.0
125.0	104.0
311.5	104.0
809.0	104.0
827.0	104.0
892.0	104.0
1061.0	104.0
1138.0	104.0
1218.0	104.0
24.0	105.0
61.0	105.0
185.0	105.0
211.0	105.0
437.0	105.0
531.0	105.0
547.0	105.0
610.0	105.0
771.0	105.5
903.5	105.5
1028.0	105.0
1073.0	105.0
1266.0	105.0
36.0	106.5
49.0	106.0
321.0	106.0
361.0	106.0
449.0	106.0
683.0	106.0
801.0	106.0
928.0	106.0
199.5	107.0
333.0	107.0
348.0	107.0
499.0	107.0
510.0	107.0
580.0	107.0
723.0	107.0
736.0	107.0
993.5	107.0
1107.0	107.0
1128.0	107.5
100.0	108.0
559.0	108.0
570.0	108.0
626.0	108.0
714.0	108.0
783.5	108.5
839.0	108.0
862.0	108.0
938.5	108.0
971.0	108.0
981.5	108.0
1039.0	108.0
235.0	109.0
480.0	109.0
597.5	109.0
672.0	109.0
1008.0	109.0
1052.0	109.0
1152.5	109.0
1174.0	109.0
1279.0	109.5
1290.4	109.4
15.0	110.0
222.0	110.0
247.6	110.6
470.0	110.0
636.0	110.0
649.6	110.6
660.0	110.5
818.5	110.0
851.0	110.0
1064.5	110.5
1084.0	110.0
1242.0	110.0
1380.0	110.0
78.0	111.0
167.0	111.0
264.0	111.0
370.5	111.0
387.0	111.0
408.6	111.6
421.0	111.0
795.0	111.0
873.0	111.0
951.0	111.0
1163.5	111.0
1303.0	111.0
1344.0	111.0
1354.0	111.5
382.0	112.0
518.0	112.0
588.0	112.0
704.0	112.0
755.0	112.0
885.5	112.0
896.0	112.0
918.0	112.0
1118.0	112.0
1319.6	112.6
1330.0	112.0
1390.0	112.0
118.5	113.0
131.0	113.0
274.0	113.0
287.0	113.0
456.0	113.0
490.0	113.0
539.0	113.0
618.0	113.0
690.0	113.0
764.0	113.0
1019.0	113.0
1096.0	113.0
1187.0	113.0
66.0	114.0
206.0	114.0
397.0	114.0
433.0	114.0
742.0	114.0
828.0	114.0
930.0	114.0
1137.0	114.0
55.0	115.0
355.4	115.4
445.0	115.0
529.0	115.0
549.0	115.0
609.0	115.0
731.0	115.5
809.0	115.0
906.0	115.0
1199.0	115.0
1223.0	115.0
1266.0	115.5
1369.0	115.0
28.5	116.0
45.5	116.0
105.0	116.0
193.0	116.0
313.0	116.0
325.0	116.0
339.0	116.0
499.0	116.0
561.0	116.0
679.0	116.0
788.0	116.0
1032.0	116.0
1254.0	116.0
146.0	117.0
301.5	117.0
579.0	117.0
628.0	117.0
667.5	117.0
943.0	117.0
1043.0	117.0
94.0	118.0
156.5	118.0
180.0	118.0
509.0	118.0
720.0	118.0
976.0	118.0
1074.0	118.0
1127.0	118.0
1213.0	118.91666666666667
1233.0	118.5
198.0	119.0
217.0	119.0
255.0	119.0
571.0	119.0
596.0	119.0
644.0	119.0
697.0	119.0
709.0	119.0
857.0	119.0
866.5	119.0
995.0	119.5
1008.0	119.0
1055.0	119.0
1105.0	119.0
1147.0	119.0
1347.0	119.0
230.0	120.0
376.0	120.0
414.5	120.0
480.5	120.0
797.0	120.0
819.0	120.0
878.5	120.5
1086.0	120.0
1282.0	120.0
1295.0	120.0
1382.0	120.0
125.0	121.5
136.4	121.6
167.0	121.0
465.5	121.0
656.0	121.0
748.0	121.0
757.5	121.0
889.5	121.0
900.0	121.0
950.5	121.0
1022.0	121.0
1159.5	121.5
1311.0	121.0
1337.0	121.0
1393.5	121.0
364.0	122.0
386.0	122.0
617.0	122.0
923.0	122.0
967.0	122.5
1116.0	122.0
1190.5	122.0
74.0	123.0
268.0	123.5
396.0	123.5
406.0	123.0
532.0	123.0
542.5	123.0
586.0	123.0
687.0	123.0
767.0	123.5
1068.0	123.0
1323.0	123.0
9.0	124.0
61.5	124.5
243.5	124.0
280.0	124.0
292.5	124.0
344.0	124.5
425.0	124.0
435.0	124.0
455.5	124.0
491.0	124.0
554.0	124.5
827.0	124.0
911.5	124.0
1033.0	124.5
1171.0	124.0
1272.0	124.0
1360.0	124.0
21.5	125.5
320.0	125.0
446.0	125.5
604.0	125.0
676.0	125.0
738.0	125.0
809.0	125.0
839.0	125.0
935.0	125.0
1137.0	125.0
1202.0	125.0
1225.0	125.0
1259.0	125.0
1372.0	125.0
309.0	126.0
501.0	126.0
777.0	126.0
1095.0	126.0
34.0	127.5
48.5	127.0
83.0	127.0
104.5	127.0
195.0	127.0
333.0	127.0
514.0	127.5
564.5	127.0
633.0	127.0
666.0	127.0
715.0	127.0
1076.0	127.0
207.0	128.0
575.0	128.0
595.6	128.4
649.0	128.0
728.0	128.0
871.0	128.0
944.5	128.5
975.5	128.5
1015.6	128.4
1045.0	128.0
1125.0	128.0
234.0	129.0
255.0	129.0
461.0	129.0
790.0	129.0
800.0	129.0
820.0	129.0
850.0	129.0
862.0	129.0
1007.0	129.0
1106.0	129.0
1211.0	129.5
1290.0	129.0
1302.5	129.0
95.0	130.0
119.0	130.0
131.5	130.0
148.6	130.4
179.5	130.5
222.5	130.0
354.5	130.0
369.0	130.0
525.0	130.0
611.0	130.0
707.0	130.0
882.0	130.0
895.0	130.0
957.0	130.0
1055.0	130.0
1181.0	130.0
1280.0	130.5
1385.0	130.0
379.0	131.0
415.0	131.0
474.0	131.0
657.0	131.0
695.5	131.0
904.5	131.0
995.0	131.0
1024.0	131.0
1248.0	131.0
1315.0	131.0
166.5	132.0
285.0	132.0
585.0	132.0
759.0	132.0
916.5	132.0
926.0	132.0
1087.0	132.0
1163.0	132.0
1329.5	132.0
402.0	133.0
428.0	133.0
484.0	133.0
536.0	133.0
640.5	133.0
684.0	133.0
831.0	133.0
1153.6	133.4
1192.0	133.0
1355.0	133.0
73.5	134.0
228.0	134.0
243.0	134.0
299.0	134.0
389.0	134.0
452.0	134.0
495.0	134.0
547.0	134.5
558.0	134.0
603.6	134.4
620.0	134.0
772.0	134.0
966.0	134.0
1033.5	134.0
1173.0	134.0
1341.0	134.0
12.0	135.5
324.0	135.0
438.0	135.0
508.5	135.0
675.0	135.0
985.0	135.0
1068.0	135.0
1115.0	135.0
1366.0	135.0
55.0	136.0
112.0	136.0
199.0	136.0
337.0	136.0
723.0	136.0
735.0	136.0
752.0	136.0
781.0	136.0
811.0	136.0
842.0	136.0
936.0	136.0
1007.0	136.0
1132.0	136.0
1144.0	136.0
1203.0	136.0
1258.0	136.0
1270.0	136.0
140.4	137.4
277.0	137.0
312.0	137.0
520.0	137.0
569.0	137.0
631.0	137.0
866.0	137.0
1098.0	137.5
1389.0	137.0
185.0	138.0
349.0	138.0
704.0	138.0
714.5	138.5
853.5	138.0
889.0	138.5
947.0	138.5
1017.0	138.5
1217.0	138.0
43.0	139.0
173.0	139.0
268.0	139.0
361.0	139.0
373.0	139.0
463.0	139.0
667.0	139.0
878.0	139.0
976.5	139.0
1078.0	139.0
1228.0	139.5
1240.0	139.0
26.0	140.0
102.0	140.0
160.0	140.0
476.0	140.0
578.0	140.0
595.0	140.0
648.0	140.0
690.0	140.0
792.0	140.0
821.0	140.0
900.5	140.0
912.0	140.0
924.0	141.0
1299.0	140.0
1380.0	140.0
214.0	141.0
236.0	141.0
421.0	141.0
530.0	141.0
612.0	141.0
764.5	141.0
1184.0	141.0
1310.0	141.0
1320.0	141.0
3.0	142.0
226.0	142.0
255.0	142.0
408.0	142.0
433.0	142.0
501.0	142.0
743.0	142.0
958.0	142.0
994.5	142.0
1028.0	142.0
1114.0	142.0
1335.0	142.0
125.0	143.0
149.0	143.0
386.0	143.0
485.0	143.0
559.0	143.0
586.5	143.0
679.0	143.0
773.0	143.0
834.0	143.5
1154.0	143.0
64.0	144.0
83.0	144.0
302.0	144.0
396.0	144.0
443.5	144.0
513.0	144.0
541.5	144.0
550.0	144.0
621.0	144.0
639.0	144.0
726.0	144.0
803.0	144.0
1007.0	144.0
1071.0	144.0
1089.0	144.0
1164.0	144.0
1252.0	144.0
1276.0	144.0
1288.0	144.0
1345.0	144.0
308.5	145.0
456.5	145.0
659.0	145.0
846.0	145.0
937.0	145.0
968.0	145.0
1038.0	145.0
1059.0	145.0
1196.0	145.0
1371.0	145.0
263.0	146.0
292.0	146.0
319.0	146.0
331.0	146.0
341.5	146.0
572.0	146.0
604.0	146.0
698.0	146.0
708.0	146.0
812.0	146.0
871.0	146.0
987.0	146.0
1210.0	146.0
1356.0	146.0
113.0	147.0
181.0	147.0
192.5	147.0
735.0	147.0
756.0	147.0
892.0	147.0
948.0	147.0
1175.0	147.0
1219.4	147.4
1265.0	147.0
1388.0	147.0
36.5	148.0
137.0	148.0
166.0	148.0
352.5	148.0
469.0	148.0
523.0	148.0
687.0	148.0
783.5	148.5
916.0	148.0
1049.0	148.0
1231.5	148.0
18.0	149.0
246.0	149.0
378.5	149.5
494.0	149.5
535.0	149.0
630.0	149.0
826.0	149.0
880.0	149.0
907.0	149.0
1099.5	149.0
1135.0	149.0
1244.5	149.0
53.0	150.0
365.5	150.0
582.0	150.0
594.0	150.0
670.0	150.0
718.0	150.0
766.0	150.0
794.0	150.5
996.0	150.0
1146.0	150.0
155.5	151.5
208.0	151.0
220.0	151.0
414.0	151.0
427.0	151.0
438.0	151.0
505.0	151.5
564.0	151.0
612.0	151.5
746.0	151.0
854.0	151.5
929.5	151.5
1123.5	151.0
1314.0	151.0
96.0	152.0
478.0	152.0
638.0	152.0
958.0	152.0
1185.4	152.6
75.0	153.0
299.0	153.0
385.0	153.0
403.0	153.0
1009.0	153.0
1066.0	153.0
1110.0	153.5
1155.0	153.0
1295.0	153.0
1304.0	153.0
1338.0	153.0
123.0	154.5
256.0	154.0
286.0	154.0
449.0	154.0
554.0	154.0
659.0	154.0
679.0	154.0
728.0	154.0
775.0	154.0
804.0	154.0
835.0	154.0
888.0	154.5
1029.0	154.0
1091.0	154.0
1272.5	154.0
1284.0	154.0
1327.0	154.0
1350.5	154.0
1379.0	154.0
8.0	155.0
267.0	155.0
311.0	155.0
323.0	155.0
461.0	155.0
487.0	155.0
514.0	155.0
544.0	155.0
574.0	155.0
602.0	155.0
621.0	155.0
756.0	155.0
864.0	155.0
1165.0	155.5
1365.0	155.5
62.0	156.0
196.0	156.0
345.5	156.0
357.0	156.5
527.0	156.0
710.0	156.0
739.5	156.0
785.0	156.0
815.0	156.0
949.0	156.0
1056.0	156.0
1223.0	156.0
87.0	157.0
106.0	157.0
145.0	157.0
233.0	157.5
334.0	157.0
846.0	157.0
937.0	157.5
1042.0	157.0
1131.4	157.6
24.0	158.0
177.0	158.0
470.0	158.0
669.0	158.0
874.0	158.0
903.0	158.0
967.0	158.5
989.0	158.0
1213.0	158.0
1250.0	158.0
1263.0	158.0
37.6	159.4
135.0	159.0
187.0	159.0
245.0	159.0
275.0	159.0
375.0	159.0
498.0	159.0
592.0	159.0
630.0	159.0
649.0	159.0
719.0	159.0
767.0	159.0
826.0	159.0
915.5	159.5
1000.0	159.0
1082.0	159.0
1101.0	159.0
1146.0	159.5
1177.0	159.0
50.0	160.5
561.0	160.0
688.0	160.0
747.6	160.4
794.0	160.0
926.4	160.6
1239.0	160.0
1319.0	160.0
292.5	161.0
434.0	161.0
507.0	161.0
582.5	161.0
611.0	161.0
882.0	161.0
1011.5	161.5
1073.0	161.0
165.0	162.0
212.0	162.0
365.0	162.0
394.0	162.0
422.5	162.0
444.0	162.0
454.0	162.0
480.0	162.0
700.0	162.0
730.0	162.0
776.5	162.0
854.0	162.0
958.0	162.5
1032.0	162.0
1121.0	162.0
1206.5	164.0
1308.0	162.0
1334.0	162.0
1345.0	162.0
76.5	163.0
97.0	163.5
406.0	163.0
553.4	163.6
808.0	163.0
839.0	163.0
892.6	163.6
977.0	163.5
1185.0	163.0
1296.0	163.0
60.0	164.5
115.5	164.0
224.0	164.0
255.0	164.0
520.0	164.0
1063.0	164.0
1356.6	164.6
1374.0	164.0
31.0	165.0
236.0	165.0
284.0	165.0
304.0	165.0
318.0	165.0
532.0	165.0
601.0	165.0
865.0	165.5
918.0	165.0
1090.0	165.0
1155.0	165.0
1197.0	165.0
1283.0	165.0
10.956521739130435	166.56521739130434
154.0	166.5
196.4	166.6
267.0	166.0
385.0	166.0
463.0	166.0
543.5	166.0
679.0	166.0
710.0	166.0
740.0	166.0
759.0	166.0
786.0	166.0
947.5	166.0
996.5	166.5
1008.0	166.0
1169.0	166.0
1220.0	166.5
1267.0	166.0
328.0	167.5
339.0	167.0
351.0	167.0
491.0	167.0
618.0	167.0
668.0	167.0
817.0	167.0
847.5	167.0
937.4	167.6
1111.0	167.0
1134.0	167.0
1232.0	167.0
1245.0	167.0
1257.0	167.0
722.0	168.5
768.0	168.5
875.0	168.0
1041.0	168.5
1052.0	168.0
1081.0	168.0
1324.0	168.0
1366.5	168.0
108.0	169.0
129.0	169.0
501.0	169.0
591.0	169.0
630.0	169.0
647.0	169.0
692.0	169.0
799.0	169.5
829.0	169.0
899.0	169.0
985.0	169.0
1018.0	169.0
23.0	170.0
183.0	170.0
415.0	170.0
436.0	170.0
473.0	170.0
511.0	170.0
927.0	170.0
1177.0	170.0
41.0	171.0
88.0	171.0
207.0	171.0
245.0	171.0
373.0	171.0
426.0	171.0
580.6	171.4
749.0	171.0
777.0	171.0
809.0	171.0
885.0	171.0
1070.0	171.0
1126.0	171.0
1148.0	171.0
139.0	172.0
393.0	172.0
444.3333333333333	173.0
454.0	172.0
521.0	172.0
551.0	172.0
610.0	172.0
659.0	172.0
731.0	172.0
1100.0	172.0
1304.0	172.0
568.0	173.0
638.0	173.0
676.0	173.0
838.0	173.0
913.5	173.0
1189.5	173.5
53.0	174.0
79.0	174.0
218.0	174.0
298.0	174.0
360.0	174.0
482.0	174.0
532.0	174.0
600.6	174.4
945.0	174.5
1030.0	174.0
1060.0	174.0
1201.4	174.6
1290.5	174.0
1386.0	174.0
4.0	175.0
31.0	175.0
172.0	175.0
255.0	175.0
276.0	175.0
320.0	175.0
702.0	175.0
760.0	175.0
818.0	175.0
866.0	175.0
1088.0	175.5
1159.0	175.0
1276.0	175.0
1315.0	175.0
1349.0	175.0
1374.0	175.5
72.0	176.5
116.0	176.0
228.0	176.0
237.5	176.0
380.0	176.0
406.0	176.0
493.0	176.0
542.0	176.0
712.0	176.0
790.0	176.0
903.0	176.5
975.0	176.0
1009.0	176.0
1119.0	176.0
1212.0	176.0
1225.0	176.0
15.0	177.0
160.0	177.0
193.0	177.0
336.0	177.0
347.0	177.0
503.0	177.0
559.0	177.0
618.5	177.0
667.0	177.5
685.0	177.0
741.0	177.0
934.4	177.6
963.0	177.0
1139.0	177.5
1251.5	177.0
1265.0	177.0
1327.5	177.0
149.0	178.0
286.0	178.0
307.5	178.5
462.0	178.0
648.0	178.5
848.0	178.0
878.0	178.0
893.0	178.0
[truncated: 17,777 more rows]
