# Supplementary material for: Intervisit Reproducibility of Foveal Cone Density Metrics
Source: Transl Vis Sci Technol. 2024 Jun 24;13(6):18. doi: 10.1167/tvst.13.6.18 (PMC11205225; doi:10.1167/tvst.13.6.18)
Supplement: Supplement 3 [file tvst-13-6-18_s003.zip › JC_11467_visit1_300um_coords.csv]

139.6	515.6
952.4	794.4
126.65108620318313	317.7386899483366
9.443282743219795	1046.537922836829
521.4	304.4
392.0	774.0
994.5	783.5
152.2034983318955	734.3541050903864
701.5803590992118	1067.6464372040261
203.30832258932028	347.1795126183748
344.9575637376172	973.2136097718283
143.0	754.0
576.6083438771271	707.6767465415664
241.0	746.0
343.1861709340974	676.1832787635386
533.9995345303836	678.4989749236878
249.4	104.6
767.0089968268791	233.00532511174242
1025.9497290600602	307.6029051646662
342.2857142857143	757.4285714285714
1091.0	780.5
789.189251378815	506.6743198406242
1154.44	833.8
737.5	194.0
1019.0	799.0
1211.0	792.5
498.2720365098915	752.6851833566366
926.0	796.0
972.6	1199.4
759.6	1217.4
268.5	41.5
327.0	740.0
449.5	727.0
539.5	822.5
611.0359422083396	312.739304966632
412.0	734.0
635.8901655769442	549.2831291873678
64.99200476215977	892.1124756241759
346.4347826086956	567.3913043478261
224.5	736.0
588.0	834.0
622.1456866121276	960.4374037074721
14.6	648.4
164.9797043962517	954.3270442853886
261.0789934890178	444.94526337170913
789.347339889137	259.96801904863906
767.127851081561	897.6673478260699
697.0	48.0
471.4757382063578	502.042927520326
537.1561419231494	350.5124359395112
686.96875	573.90625
668.6	1151.4
668.0	850.0
1004.3208941024346	819.8991369995539
1116.5293125806934	602.7036339054987
299.40761168208644	511.0482425742477
472.77019037177774	212.7267046668638
992.0	846.0
774.6	1155.4
218.30647753443407	611.0359422083396
442.16782727076213	811.0113414765235
393.8404391142844	737.6870284115228
703.5	208.5
773.4	274.4
642.0	1114.3333333333333
254.41314684674504	492.7171643079975
186.0	710.0
590.4829150613318	1119.8622359018298
97.0	646.0
658.1208487143756	597.9127485504989
200.5	696.0
620.0	874.0
619.5	211.5
1222.4	471.4
110.89473684210526	405.57894736842104
755.380087440638	488.6118897914612
519.1790791054293	683.5935064760158
826.0	888.0
984.0032190063793	364.475435985192
418.0	674.0
1186.5	106.0
480.7385228469542	422.38297961119673
461.60987997739113	112.76390569844813
634.5	895.5
350.5	649.0
597.0	897.0
156.0	670.0
1059.5	436.0
168.0	670.0
360.78546175123057	675.257000299479
306.0734583243592	738.2425156317122
941.010070829186	258.4592457596604
1155.0	214.0
170.6	900.4
340.3333333333333	1131.0
1139.0	158.0
766.578947368421	1146.8947368421052
702.4	619.6
341.5	903.0
411.0	884.0
402.1727474171254	164.9797043962517
869.925925925926	137.59259259259258
1102.6421320759584	777.6821082651595
842.0	664.0
374.0	890.0
132.0	902.0
743.5	160.5
1021.540997928306	628.8115332544004
485.09641064219414	69.18588151782113
879.5	158.5
318.0	890.0
731.5	670.5
736.6	1031.4
403.0	868.0
440.3333333333333	1083.0
733.6125435352365	594.6707739262902
442.5	873.0
1203.1853189302396	930.4410938172445
347.7349998385642	840.4521641465617
1035.0	1042.1739130434783
1048.0	706.0
217.0	850.0
1085.422028250087	854.3393446512966
146.6	860.4
1174.1052631578948	591.578947368421
669.2361902830913	542.7991799389503
736.6	688.6
348.0	1078.3333333333333
360.3223225192007	390.4263726011391
620.0285714285715	970.1428571428571
619.92373773137	753.2406705768259
1037.8947368421052	685.578947368421
768.8111251695029	652.5631779300178
271.63325067261644	591.5938895017107
315.5	851.0
962.6	690.6
781.5705188064853	1060.9805905617534
508.06373753671363	682.2040887799263
1169.8560857188756	628.2560460342111
1212.6286016734596	997.0995602399724
511.0	836.0
943.2172998816006	983.2123797352374
1082.421052631579	769.8947368421053
861.5308191988679	337.33178554547226
964.0651209204233	546.0406600556205
376.5	837.0
839.6591309775253	452.6141143332666
410.5050557199664	750.463234475879
1105.4289806903785	494.4701532725897
400.50628575655713	1119.3067486816403
105.0	1213.1739130434783
251.63571074579804	959.8819164872826
702.1358463194011	854.8948318714861
741.4018739866314	746.8622805871876
801.5	740.5
166.6461660568199	324.4045365906094
665.0	741.0
686.8947368421053	1215.578947368421
607.1475316670138	903.2222200279639
6.0	902.0
240.6	796.4
158.4	807.6
335.3128039895904	487.68561132740155
824.3430347610691	124.98462454261492
203.8638098095097	549.3768607673163
414.5	793.0
311.0	804.0
625.478609933264	44.994464835341375
24.6	455.4
1170.5	90.0
998.5	747.5
602.5	759.5
276.07714843413163	1050.4263333781548
1099.578947368421	562.8947368421053
53.083333333333336	1001.9166666666666
1215.0	178.5
729.5	764.5
727.1327712279242	1092.0878748923597
128.6	74.4
558.2	234.9
1053.7592566992912	588.8164534007636
1114.0	753.0
9.6	848.4
392.5	44.5
307.73991998492744	822.676573100501
287.0	788.0
742.5	771.5
297.5	791.0
11.0	870.0
254.96863406693444	725.466309567356
1021.0960343040103	396.182834462578
514.3253469041509	345.78180019433813
82.21210858803116	917.6648877528883
242.74791522276766	151.6480111117061
452.0	1052.0
691.9300126525526	722.4972019665207
890.0462758906615	649.7883854661884
70.0	998.0
556.0427074095891	768.7943127421291
31.0	958.0
643.0	1102.0
1028.7623317907683	801.0125715131143
119.0	990.0
10.0	958.0
707.1352313011058	325.5155110309882
1109.3461538461538	528.8846153846154
1120.5967768030346	567.2755746133391
495.5	1011.0
515.5	1117.0
432.9259259259259	1149.4074074074074
1116.956505735997	257.85253391515414
603.5	1117.0
1173.7444962602015	838.2302152658041
595.4823000430364	1032.0952551119046
536.0	1132.0
1095.5	1164.5
660.5	265.5
385.3318410488111	601.6178624067375
307.987589299831	375.60591717618485
1130.9108781596408	242.07802595799177
951.5	1125.0
1159.0	279.0
643.2542009793248	274.9661739937528
535.625	565.625
144.0	998.0
694.0	1160.0
433.0351819478826	700.2665188290894
990.2807153831322	228.55514051597075
752.1296961364471	71.10236418424316
607.6386724231252	583.0922931255446
859.7106836653492	264.5263642047228
1120.0	1148.0
1209.0	1155.0
959.0	1158.0
187.1991932038277	76.65723638613716
641.5	284.0
336.5	965.0
247.19181298428285	1212.6286016734596
677.1095572275983	475.18085206259633
759.9065172190988	310.51735608587444
845.1495993971993	647.9682499326697
534.5	284.5
826.8387096774194	471.4516129032258
900.9670890917738	433.19225697745895
940.0	1204.0
99.98769963409194	767.127851081561
307.184432764738	895.4453989453123
271.5	971.0
615.975178599662	447.3924981408071
961.5	1193.0
330.6814116692922	597.9127485504989
267.74484013129063	644.3651754197036
997.0995602399724	1079.3116688280036
59.57420875744155	186.2162374367827
1127.5	582.0
524.9354230789827	91.09990411106155
515.5	291.0
441.3716881244194	662.7522410346738
773.3709169664488	345.53178758038257
1015.986125726412	1014.8751512860332
148.0	966.0
832.0	1228.0
137.0	970.0
1144.3036735901633	987.6562774967526
1026.5	591.5
377.73130972879176	358.8447442423522
885.0	71.5
589.9274278411424	1162.6347518564135
610.5	302.5
680.5	303.5
423.6	421.4
456.7142857142857	441.42857142857144
670.5	308.5
606.421052631579	341.10526315789474
687.2986203322544	490.0013074875506
43.5	958.0
1075.0933884650663	137.72358870291762
433.0	912.0
15.5	998.0
867.6710379358423	802.6790331736826
1144.2744248127453	463.85453107995374
1038.6906777946915	782.6582794130561
457.0	912.0
757.6957836007872	379.3110310324234
953.3333333333334	130.0
593.2813562302007	628.943077096497
1062.090909090909	952.0909090909091
538.8226035837176	79.43467248708416
1019.2758987704916	729.8743489410127
917.9550207379488	159.56521510514244
759.0	923.0
574.2926477169781	723.8866196626102
652.1419965023553	1095.9762854336855
874.5801300571826	369.3029252035389
877.5018673580385	81.68036169259283
953.7510195638172	524.805745497902
766.1052631578947	611.578947368421
1146.6	725.4
652.6974837225446	1007.653817423571
720.6446450384014	480.7385228469542
119.0	1212.0
722.8731758586139	229.02912502451133
848.0	926.0
642.8372540573915	499.26409212814707
1058.4	420.4
969.0	925.0
1008.7647918639498	1046.537922836829
128.87303508394072	714.356565163568
551.5988253475168	565.0298630763816
101.6	340.6
368.288026985572	111.65293125806933
463.0	1224.0
526.0463975193614	793.7912376506521
986.8695652173913	832.1739130434783
156.5	1216.0
870.0247850219554	690.4380790481068
655.0	963.0
689.359640255045	847.6734980090239
1071.0	946.5
693.4	957.4
567.1524518133771	816.5662136784175
331.0	1192.0
293.85273948019244	517.7140892165205
998.0409842127731	260.2793812931791
453.0	1200.0
1135.0	230.5
135.53888172621353	34.44020765174278
814.6	950.6
517.1586019963311	206.08575869026728
162.5	1136.0
319.5660701005765	521.4947752655785
879.5	238.5
673.8059980897418	320.5161260492836
581.0	985.0
160.0	1148.0
676.1832787635386	702.1190757572086
1024.0	1006.0
11.109744403787992	698.2474357780753
856.0	148.33333333333334
797.5	1000.5
1066.5994226419787	575.1628285919203
195.5315015066687	137.20534338678172
387.17459247201157	219.41745197481288
216.08452865367647	647.1426115206506
229.97170915841147	657.6968687042493
1080.0	986.0
752.6012520484592	410.8044988104512
452.98879489148953	137.88244542602826
559.0090530599939	578.4609008052464
592.4	978.4
1129.0	1027.0
203.0	1076.0
1180.0	1032.0
706.5797440809164	1030.9842806715258
647.899450841933	104.6414006678944
605.7861154950059	604.3966977989164
1100.9756704153901	605.4810700064456
1227.0	249.0
77.0	1180.0
534.9341930423918	876.0033462386833
1170.0	60.5
441.61234005057275	736.0205667509546
924.8862216153505	909.3325794500472
56.0	131.17391304347825
420.6	1142.4
1224.0	1010.0
236.08206858049485	912.1100155509943
908.2216050096685	613.8133783092866
1019.5	1037.0
524.5	1043.0
639.0	1046.0
1064.0	1018.0
947.5	1037.0
546.9674330272186	458.97097894155263
637.2795832730337	420.0672834510477
573.2628112354605	3.332923321136398
236.63755580068425	356.0673081414052
1180.9658301226636	626.5895843736428
267.0833333333333	539.0833333333334
474.4	844.6
1004.578947368421	964.8947368421053
138.0	5.0
544.6517368670695	420.53042268307746
706.7504680775069	601.6178624067375
328.8484343521246	812.6778031370917
1070.5	779.0
312.4	864.6
117.6	1087.4
527.0329952671924	357.8206249593248
1025.0	22.0
135.53888172621353	765.4613894209928
1115.142857142857	1031.0
566.0414773729982	219.41745197481288
1151.5	198.5
518.8250636568993	1000.4324835611088
676.5333333333333	175.33333333333334
236.08206858049485	1030.4287934513363
1009.0909090909091	990.0454545454545
1135.0	409.0
438.6	1092.6
1115.5	201.0
451.61111001398194	752.1296961364471
1071.4531173980288	170.48602830625484
632.6999437957262	1014.3196640658438
469.4	1083.4
1215.0	397.0
404.4	1079.4
604.421052631579	916.1052631578947
523.3473321936978	665.067937194823
388.2855669123904	1031.5397678917152
148.8705750107591	849.3399596695921
222.19488807575988	1035.9836656532304
787.7998336827255	467.7706243501192
150.53703667132731	529.3793208404978
322.89473684210526	1105.578947368421
754.9071322373942	144.98216446943331
19.44205270662899	1090.4214132317916
395.0577649214373	421.91984037916694
874.8784797780053	637.0474367315572
929.0909090909091	123.9090909090909
753.1739130434783	545.0
563.8195284922407	376.06484806822357
339.6	45.4
1138.798132138222	422.8781556208528
589.3719406209531	249.96924908522985
714.6238350220138	421.4567011471371
693.8260869565217	776.0
1047.6	514.4
851.0909090909091	548.9090909090909
506.6743198406242	596.0601916223796
411.6	301.4
265.52289125053306	335.5142809943974
481.66480131101383	585.4079892856937
1078.5	895.0
928.421052631579	1000.1052631578947
242.33333333333334	813.0
1123.1951592229661	983.2123797352374
992.1001752582678	690.4706146954238
544.0	6.0
707.1352313011058	89.43344245049335
272.74422511299525	822.676573100501
260.17391304347825	650.8695652173913
528.2683464001191	321.6271004896624
568.7349769326202	570.1243946287096
662.6962536859538	1059.314128901185
357.7337698019734	789.347339889137
816.5662136784175	402.1727474171254
379.77417026445323	665.5310764268528
191.17391304347825	549.0
191.44	621.8
441.83482735644924	407.5625241862425
790.4583143295157	334.958793774208
268.6666666666667	733.0
257.74607016788144	694.3590252367496
942.6	507.6
563.6404453802921	596.9864700864392
838.8260869565217	652.8695652173913
1163.4	1203.6
630.4779949149686	277.18812287451044
810.4558542563341	1023.2074595888741
1156.6	67.4
25.6	667.4
656.5	18.5
78.4	512.6
264.41191681015425	206.64124591045666
93.32185299181914	665.4736897869008
1055.5	698.5
361.3333333333333	517.0
321.6271004896624	752.1296961364471
399.95079853636776	996.544073019783
53.333333333333336	910.1666666666666
495.8321508777181	211.9314646494176
688.224898796314	501.57978828829613
654.4157348581371	388.57381567301985
1144.258538738778	501.75069540666465
1142.4	795.4
418.28187680261794	1168.1896240583076
440.49643514688483	257.5306327814647
710.4681546222422	1098.1982343144432
867.2	329.68
584.5	343.5
426.05869788526957	172.75652547890328
405.2468280260934	556.6933568998448
873.6650560889929	266.34649973824156
142.63636363636363	564.3181818181819
939.6666666666666	455.0
786.410415986636	554.8407999717256
895.8378796531667	833.8091582923615
277.7436100946998	399.3953113161784
759.9065172190988	794.902212091031
1098.1484385563035	379.19490281640316
282.74299507640444	969.8806864506918
1003.3333333333334	847.0
478.27449658307313	303.8515094436016
246.63632576409344	753.2406705768259
483.10526315789474	483.57894736842104
113.10526315789474	1165.421052631579
812.4	253.4
1159.0	379.0
133.87242006564531	266.6338656909118
1154.8947368421052	249.57894736842104
1000.4324835611088	607.7030188872033
273.855199553374	247.19181298428285
143.42105263157896	532.8947368421053
482.3333333333333	595.0
911.28119044838	483.5493400714773
735.4	437.4
176.0	7.0
508.5268767687435	450.171333532986
1003.5013908133293	156.5316558826112
500.3333333333333	19.0
318.5	1041.5
1036.0	544.5
742.8753281758329	406.17310649015303
1031.5	253.5
530.5	1102.5
578.2621962171651	872.1149356973575
1165.0	1078.5
746.0	1119.5
674.9169725301206	861.5606785137588
919.1684444269612	12.1342368901249
923.6	25.6
754.08	746.56
281.07653341583625	521.0470125376569
923.0	1149.5
931.0	557.5
1113.421052631579	744.1052631578947
1189.0	549.0
1043.5	1129.0
1104.0	1131.5
176.0894488000397	57.77067089969756
859.5	574.0
931.5	1180.5
1015.0	1173.5
758.2400555585306	1124.8616208835342
975.0	569.5
994.0	1167.5
1107.5	1145.0
788.7261121467852	579.8503185013359
19.997539926818387	220.52842641519166
625.478609933264	266.6338656909118
807.5	1172.5
1020.5	1218.5
718.7920881102822	567.8086984685606
730.3705689110277	551.135686115487
584.5	583.0
461.42105263157896	202.10526315789474
847.0	136.5
144.6	1180.4
1106.4	1017.4
942.0	1005.1739130434783
292.0	6.5
592.578947368421	190.89473684210526
186.08821876344888	758.7955427787199
676.5	603.0
883.3724456010927	615.8125221738387
482.57894736842104	535.1052631578947
185.5327315432595	804.9009820544401
547.4	1034.4
869.0	147.0
256.57894736842104	539.1052631578947
691.0261019156131	1072.0903349655414
693.578947368421	86.10526315789474
886.5576034222819	1015.4306385062226
535.3889522264731	703.5084934532981
682.1383063925828	1064.8690011030792
725.0	147.0
1011.4	391.4
851.5	638.0
865.7778021104117	720.1669594289128
281.07653341583625	736.576053971144
577.0714831091569	376.9953348722743
173.57894736842104	225.89473684210526
471.93887743838764	597.4496093184691
872.1739130434783	397.0
1168.1896240583076	719.3559501452726
609.9543685832742	556.6933568998448
197.19796316723688	499.3830109502703
1135.9713652873222	753.7961577970153
1155.1793519398905	354.3197171916471
947.1057104229264	973.2136097718283
36.0	1195.5
1057.4	470.6
958.421052631579	46.89473684210526
58.5	582.5
315.5	152.5
1181.0	460.5
495.5	148.5
1226.0	107.5
218.5	636.5
978.5	458.5
928.5	459.5
457.16598221587594	776.5711338247808
836.4	215.4
1136.5	918.0
427.1696723256483	812.1223159169023
393.8404391142844	789.9028271093263
579.3333333333334	1166.0
496.90909090909093	193.0909090909091
1042.0940250753138	1103.1976192961476
656.5858942638704	854.8948318714861
769.6	1179.6
319.4	1022.6
250.5	1199.5
957.5	466.0
449.0	596.5
645.6160894495705	563.1773061482623
670.4	1124.4
184.4217571028807	259.41253182844963
182.0	598.5
524.6	1125.6
916.5	473.5
38.0	638.5
1067.1739130434783	1064.0
261.0789934890178	571.5963495748922
1208.7401911321338	858.2277551926225
688.5	475.5
454.0	578.5
973.6	1139.6
729.3547201086817	933.7740171383808
385.5652173913044	504.39130434782606
838.7857024859935	1117.640287021072
816.9776053006043	655.8051525542265
800.8596347482435	767.4904833004
428.83613398621657	857.6722679724331
1183.5	242.5
388.5	1161.5
1170.8947368421052	171.57894736842104
726.4074074074074	560.074074074074
187.95	1080.1
566.4192807724711	669.6993295151211
63.0	542.5
1223.5	235.5
506.21118060859436	540.946623010831
127.5	522.5
189.9766293047747	236.08206858049485
501.5	1133.5
68.5	522.5
1055.5	986.5
996.2208486792543	456.8540189132025
884.5858692901053	745.0421450536688
434.5	1137.5
703.5	493.0
359.5	1141.5
461.4882826578207	348.4570945865574
703.0453542212683	455.7290043173439
54.5	1147.5
395.5	1109.5
118.5	1187.5
218.0	526.5
234.5	516.5
750.0	1036.344827586207
1148.0	1047.5
33.5	1147.5
504.3586236804751	630.7956340246162
163.33333333333334	945.0
1092.5	1056.0
504.5	126.0
78.87918526689475	410.5050557199664
1094.3098237731174	800.457084292925
204.5	540.5
1039.5	1010.5
1013.0	1206.6666666666667
425.0	1087.5
184.3428346456682	467.97601722040565
101.0	550.5
589.5762423739621	650.7106210018985
1201.8961639668714	571.5225575248828
1041.5	1021.5
516.0476275559523	749.3522600355002
802.6797702817622	794.1858044586747
800.8	117.56
823.421052631579	139.10526315789474
569.6612553966798	556.230217667815
595.13391315832	454.80272585328424
404.9501835180724	756.5735938979624
514.3811658953841	737.6870284115228
160.5358066347365	791.5692887698946
308.9138677638906	674.3307218354194
797.0	187.0
168.5	751.5
372.6	959.6
726.5772840077348	916.5539133125094
663.2153802667037	710.4555819337454
1055.6786094408662	249.3585680920667
304.0	749.5
32.5	733.5
748.5	794.0
577.5346223411868	562.7141669162326
701.5803590992118	356.62279536159457
1037.5294117647059	18.764705882352942
981.0	800.5
192.19857818553228	389.95202857295857
591.5938895017107	886.0021162020925
736.5	806.0
341.6246404164808	269.4113017918588
536.0451674827707	933.7740171383808
971.3456630544982	485.9761874495023
171.5	771.5
669.0	193.0
558.0827745959343	524.2736106577573
527.0	194.5
611.8069255113935	613.6594824395129
932.0	825.5
833.786317504289	351.62341037989
303.5	174.5
521.4947752655785	714.160695789984
474.0	737.5
493.24328211175936	374.21649948009537
637.6993287774308	259.41253182844963
1213.0	836.0
631.4	1191.6
468.6969028141789	494.63269980784884
240.5	711.5
1174.299983480391	637.1438415572414
453.0	719.5
429.5	726.5
794.5	840.0
62.770055881402165	283.85396951678325
119.05309058023914	364.6784143036799
95.0	757.5
1050.9818205983443	1038.205614533988
690.4706146954238	874.336884578115
309.5	726.5
1144.0	825.5
327.5	722.5
1194.0	207.0
1080.5	421.5
267.74484013129063	1141.5262374892163
174.9784743596609	711.579129062621
553.5	49.0
855.6	1138.4
813.3333333333334	366.0
1075.0933884650663	508.42452569623333
712.7712780938946	579.3871792693061
943.0	850.5
887.0	850.5
1170.7096774193549	450.64516129032256
120.0	661.5
712.7712780938946	470.0863205102683
776.7586206896551	459.8965517241379
848.5	870.0
573.8182984556498	272.74422511299525
667.8026752046565	605.8498969025377
1110.9744403787993	627.1450715938322
861.0	872.5
308.5	164.0
696.421052631579	178.89473684210526
881.5	50.0
376.5321956402445	560.3984707560834
528.2683464001191	771.0162616228868
896.0	861.5
986.5453030563738	773.7936977238337
169.0	649.5
762.578947368421	818.1052631578947
110.0	709.5
962.6593525882296	746.5748239345531
529.5	51.0
258.42105263157896	93.10526315789474
484.5	158.0
594.3713256026576	348.29048705875357
1154.6818181818182	125.36363636363636
878.5	876.0
444.61366274862814	504.3586236804751
1128.497979657951	477.465552748117
369.5	670.5
12.5	717.5
591.5938895017107	365.510590884625
250.85714285714286	645.5
927.0556984055424	411.95734241974037
161.0912938549259	286.63140561773025
67.5	681.5
627.4	1119.6
615.0489001356023	468.23376358214904
309.4063816454956	1162.6347518564135
499.82608695652175	998.0
811.0	1158.1739130434783
793.7912376506521	344.4020765174278
381.61972027011757	737.6870284115228
593.2603511622789	918.775862193267
863.7826273945165	887.6685778626606
996.2208486792543	148.03769005952378
387.18439797693037	685.9092026361649
862.5	900.0
806.0	899.5
259.96801904863906	415.50444070167094
167.7571404971987	1195.408497847588
1150.9323690283468	409.53049504171537
72.0	861.5
1045.9712199287665	423.484867465359
1133.1939291863753	629.3670204745898
1160.5	325.5
734.0756827672662	505.2849021445347
258.85704460826025	968.2142247901236
17.0	837.5
1223.578947368421	1224.8947368421052
133.87242006564531	874.336884578115
748.7967728153108	221.63940085557047
1019.1052631578947	1093.421052631579
149.5	891.5
396.0	885.5
1084.4242424242425	455.42424242424244
714.9120523837573	139.98277948772872
526.5652173913044	350.39130434782606
655.8051525542265	414.5096126666898
434.0	889.5
112.33333333333333	1120.0
526.0463975193614	312.1838177464426
810.4	1041.6
137.58344272288704	473.0939433979976
407.7276196190194	136.0943689464029
1141.0	656.0
585.5	669.0
625.0	993.6666666666666
924.6288510275174	447.1466294011026
1011.4	166.6
942.6618126614112	1125.4171081037236
303.5	208.5
464.0	869.5
52.93333333333333	244.96666666666667
847.6666666666666	579.8333333333334
1039.8720761945563	819.3436497793645
853.0	704.5
427.9406503955546	508.06373753671363
328.8288547411729	694.7088480447316
277.7436100946998	627.1450715938322
228.0	869.5
679.3333333333334	393.0
3.5	837.5
25.0	781.5
437.72392950924694	197.75345038742628
1158.1908540948982	719.3559501452726
302.5	856.5
816.5662136784175	901.0002711472063
1106.0	174.0
1115.0	729.0
198.4	1190.4
82.21210858803116	400.50628575655713
498.5	832.5
1054.4651857518538	280.3008721618852
841.3333333333334	436.0
89.98892967068275	97.21026353314494
293.5	838.5
658.5839879464055	446.92935890877726
981.5459180746692	1147.6365969112996
1159.0	711.0
159.5	827.5
830.4	9.6
721.0224118058408	859.8942168531906
587.0	939.6666666666666
380.42105263157896	1204.1052631578948
613.6594824395129	515.4739652491908
270.5	197.0
568.7349769326202	539.5572053147415
617.1463016304231	22.219488807575985
373.0	799.5
28.329848229659383	744.908362273985
88.0	829.5
975.9910458727752	1042.6495122955032
807.0	178.5
551.3333333333334	413.0
920.5	750.0
266.5	808.5
40.5	821.5
95.5	817.5
417.5	189.5
306.42105263157896	76.10526315789474
539.0	183.5
277.5	187.5
352.0	192.32142857142858
246.63632576409344	632.6999437957262
650.0	775.5
533.073256066324	618.7540139918409
429.3300680916441	366.8062717676182
461.60987997739113	1068.757411644405
490.0	777.5
837.2623454186181	474.4486624038836
969.8806864506918	1020.9855107081166
1059.3333333333333	49.0
659.5	1070.0
376.5	1033.0
933.7295286951111	515.0983559858021
622.1456866121276	806.011956494819
358.0	702.6666666666666
1014.0	1079.0
703.0	252.5
221.0	663.8260869565217
920.4423238538352	980.9904308544798
805.8622637318886	529.8312814421153
849.0	1065.0
216.64001587386588	321.6271004896624
914.0	1071.0
739.0	1085.0
120.6	670.4
1110.9744403787993	1042.0940250753138
940.0	1059.0
952.25	754.7142857142857
1172.1672835860654	421.05802008733406
934.8800586616674	377.210318575284
392.72946467390557	119.98523956091033
675.257000299479	454.3395866212544
649.9200476215976	256.07960850731325
150.42105263157896	763.8947368421053
656.5	1116.0
1181.0625	985.9375
469.1600420462087	405.2468280260934
858.5	1104.0
580.3134577333657	614.5857609035725
33.5	1005.5
983.0	1093.0
1007.653817423571	728.7992328884924
738.0	266.5
1123.0	1162.0
451.5607512290755	544.1885976350396
524.0	1139.0
482.1279405430437	620.6065709199602
100.6	702.4
202.42105263157896	723.8947368421053
263.5	1002.5
850.6100059977555	711.6729936058254
933.0	266.0
11.5	13.0
348.6666666666667	624.0
507.0	987.5
942.5	1176.0
656.5858942638704	1045.9824356166396
600.2178261477997	834.3510532376249
99.62863895925275	858.4354426048823
1158.7463413150876	920.9978110740246
1146.0	270.0
472.4	658.4
787.0	1165.0
807.1229309351977	192.7540654057217
735.0	277.0
1224.6	1093.6
239.0	993.5
988.0	1219.0
849.0	1209.0
513.6214083210715	508.99001600077327
571.3333333333334	503.0
176.6449360202291	287.742380058109
922.2020036494924	757.1763819437938
273.4	772.4
618.0	1199.0
998.0	1207.0
475.6439912946262	645.1529502175407
843.2296002475086	1220.9609099763004
88.32246801011455	703.24682075978
746.8260869565217	498.0
41.5	917.5
588.5	1220.0
641.0	1209.0
602.0	1215.0
516.0476275559523	53.32677313818237
215.62785175282883	441.7152634787426
496.0	957.5
698.4139619009701	593.2813562302007
286.0759183975408	556.5981946297785
295.51920114076063	444.94526337170913
190.48494492838262	449.8953633505879
399.5	230.5
1123.0	1210.0
764.9059022008033	993.766636918836
396.89473684210526	1044.421052631579
1082.6	72.6
391.35265106519876	477.9596874547753
206.64124591045666	77.21272360632655
1140.970750269027	1175.4109579207698
82.0	13.5
897.5	72.0
856.0	17.0
907.421052631579	291.89473684210526
730.4656945490606	311.6283305262532
112.20841847825874	391.0630030133374
313.4	102.4
693.3194303486421	644.226671753481
1226.7713495916275	211.13572188817326
451.5	922.5
168.3126277173881	798.2351354121673
1135.9713652873222	666.0291770070902
709.0661642376559	673.8675826033896
817.9090909090909	777.0909090909091
438.2794167294363	1063.202539442511
358.28925702216276	1227.6267566185732
484.3333333333333	734.0
500.0	909.5
688.6778551084265	40.55724088975722
743.3384674078627	460.8235358696719
904.5	918.0
887.5	923.0
703.1538461538462	557.4615384615385
596.9864700864392	597.4496093184691
129.4	510.4
965.0	219.0
151.09252389151672	233.86011969973725
806.7885421959481	636.8164440410039
593.8158383824682	944.8837615421688
453.27757167455013	856.5612935320543
447.6666666666667	74.83333333333333
1170.0	521.1739130434783
1222.0	918.5
210.4	496.4
576.1452046450974	636.353304808974
855.4637007538055	238.4377548909543
686.0	947.5
347.0	292.5
499.26409212814707	594.2076346942604
216.0	287.5
978.6262051885732	111.02826754464284
212.0	1195.0
1162.079264636224	636.588354337052
643.0	950.5
1060.425103341564	737.6870284115228
866.0045762752741	824.8985219812585
391.5	293.0
96.6	838.4
889.0	234.0
1156.392775628903	424.69829115437153
735.0	232.5
930.3333333333334	533.0
897.1084130761349	441.7152634787426
405.6666666666667	499.0
1199.6	532.6
790.0	971.5
449.7081943009562	561.7878884521729
482.7183943445883	252.74668518617685
463.0	1191.0
649.0	234.0
711.8333333333334	949.3333333333334
496.6055748493233	968.769712010313
321.8817662607256	603.0072801028269
795.3333333333334	614.0
963.214839808419	791.0138015497051
688.6778551084265	211.13622463197137
336.0	15.5
179.0	265.5
800.0238095238095	400.07142857142856
264.41191681015425	275.52166121394225
911.4	241.6
981.0	976.5
569.5	989.0
430.47091172960154	257.5306327814647
15.5	311.5
143.5	276.5
398.0	1155.0
496.4852567359681	707.2136073095367
1016.3374364270942	860.3152282456228
198.0	275.5
900.4447839270168	1019.3190490475483
878.5	996.0
656.7314310182862	403.39427109797407
382.55300565663214	388.11067644099
1047.791355462285	467.7748321143149
764.5	1010.0
1226.4	707.6
420.6	863.6
347.3333333333333	852.0
197.19796316723688	1045.4269483964501
1211.5	123.5
985.0	244.0
7.0	303.5
971.0	1053.0
28.0	287.5
991.421052631579	959.8947368421053
1100.0	1011.5
526.0	1031.0
529.3681422100855	555.7670784357853
585.8711285177236	536.3152306905328
292.4	858.4
344.5	1065.0
601.5	60.5
306.5	255.0
316.0	1083.0
599.9261978045516	298.29663724170763
493.8281387483763	733.2431306500075
221.63940085557047	494.9391131887551
414.39346626129213	56.10420923912937
388.0	379.5
386.25811951287073	512.6951298570118
253.30217240636625	1067.0909499838367
1034.0	394.0
742.6864133932273	1040.4275634147455
202.19734814894147	284.40945673697263
473.07938625305553	813.3205872271075
112.5	349.5
1193.1865489668305	855.4503190916755
835.0	391.0
816.0	23.0
637.0	398.0
117.14285714285714	1062.0
1162.0882352941176	529.9411764705883
751.7159753432376	760.8166530108313
882.1590219120802	416.8110371757903
188.86565486439588	909.3325794500472
879.4076192755294	466.65729110686834
712.3081388618647	490.92758595161024
661.3628233385843	722.4972019665207
266.3225806451613	258.4193548387097
734.7280436970627	775.9844491234874
621.0	410.0
71.57894736842105	768.1052631578947
82.76759580822055	841.0076513667511
731.5766689894393	1038.205614533988
40.0	21.5
772.1272360632655	1094.8653109933068
882.6691928809561	1095.9762854336855
933.421052631579	440.89473684210526
343.291102077049	159.9803194145471
517.5555555555555	972.1111111111111
1215.8947368421052	952.421052631579
794.792516303181	768.0971951449062
485.8330543992822	450.63447276501586
1014.0	428.5
191.0	341.5
646.0	424.5
314.0	333.5
974.9859341215357	587.9037773265514
915.0	427.0
366.62156532500376	338.2917170953444
1040.5108133282101	492.65001773907096
476.0	331.5
1216.0	419.5
763.2394405402351	364.95510366443557
439.98227042832997	618.290874759811
203.8638098095097	421.6148001237543
1065.5	898.0
634.4	914.6
198.86442482780507	359.955718682731
287.742380058109	567.1524518133771
1091.5	52.0
265.0	326.5
389.5	323.0
463.5	325.0
101.09867407447074	960.9928909276614
1055.5	907.0
637.6993287774308	766.0168766411821
504.3823959319749	291.07530337924544
765.0208967832635	323.6626871006115
9.0	214.33333333333334
601.1547231747077	552.9882430436063
845.1495993971993	560.6017443237704
937.421052631579	418.89473684210526
358.46976559108145	654.4157348581371
94.0	335.5
557.4	939.6
1174.5	157.5
737.7807966235049	585.4079892856937
1032.9942990205432	582.6282680366139
158.0	25.0
1092.6880319557472	6.673830289568695
33.32923321136398	63.32554310159156
319.5660701005765	464.5286497259105
291.5	437.0
614.5857609035725	493.7064213437892
674.6635710909445	742.6152976756439
406.5	426.0
910.0677667593675	344.61232767954715
531.0	331.0
578.2621962171651	351.06792315970057
342.2598924700377	472.86515590244727
739.9089772922804	914.8874516519412
630.0	332.5
511.6037297944371	173.8674999192821
661.8461538461538	792.3461538461538
138.8718050473499	714.9120523837573
271.63325067261644	356.0673081414052
244.33333333333334	180.0
603.4704193348567	612.7332039754532
272.74422511299525	491.6061898676187
797.062618323322	422.38297961119673
954.9644432528297	318.5237183657786
75.0	25.0
545.3333333333334	194.0
438.83490394962575	320.5161260492836
340.0	419.5
1000.672556087589	568.9484539308271
711.421052631579	313.89473684210526
219.0	421.5
735.4650795307651	243.30340244295706
1107.5	39.0
374.95387362784476	856.5612935320543
548.2658863269374	294.9637139205712
61.10359422083396	1044.3159739560713
1068.421052631579	307.10526315789474
224.0	403.5
42.0	383.5
898.5402417137489	757.7830937883
262.6	1043.6
15.0	431.5
1099.0	874.1739130434783
913.708037826405	335.5116500119535
676.6464179955685	624.7748240082285
1139.3042886084588	1214.2950633340276
1067.0909499838367	980.4349436342904
917.421052631579	368.89473684210526
665.067937194823	667.8467725870019
406.17310649015303	537.2415091545923
457.0	394.5
620.4792249515594	912.1100155509943
963.8947368421053	781.421052631579
1015.0	369.0
476.0525477023155	959.3264292670932
216.91666666666666	795.9166666666666
461.0543927572017	842.1186258071299
381.84615384615387	694.4230769230769
1145.9701352507316	937.1069404595172
731.2968473750874	477.49654822274545
1014.8751512860332	952.6605826248204
225.92	49.48
614.0	372.5
57.5	23.5
460.0	22.0
912.4946141373925	573.9494049029078
973.421052631579	352.89473684210526
553.0	376.0
1061.6	1148.4
467.7202393994745	1179.8548556822848
635.4270263449145	705.3610503814174
552.5251038115765	635.8901655769442
922.0	525.0
1153.4	946.4
560.8947368421053	1018.421052631579
438.83490394962575	214.41806699310828
224.97232417670688	353.84535926064757
905.5	527.5
435.35087810803174	680.8146710838369
848.5	526.5
816.9776053006043	563.6404453802921
1053.0555555555557	259.22222222222223
120.66666666666667	306.0
883.0	526.0
917.5	124.5
596.5	522.5
240.52596634201007	699.9138974386436
377.0	1054.5
1055.0	1109.5
558.2646562903467	40.55056707382617
1232.1052631578948	751.578947368421
508.0	29.5
1158.0	1116.5
691.0	534.0
298.0	497.5
147.5	1030.5
489.07502902349097	655.3420133221967
1206.3333333333333	423.0
355.5	497.0
838.4	774.6
457.7214694360653	744.3528750537955
228.5	506.5
1008.0	535.0
576.4675964937895	1110.3267184641252
557.1536818499678	169.4236021577669
713.5	127.0
249.5	504.5
1085.422028250087	1183.7432662236106
1049.611490995804	25.48189746926229
1017.1052631578947	1189.578947368421
42.333333333333336	286.0
832.4086506625682	457.46073075770875
1192.7954862992776	168.05918092822986
798.5	1127.5
168.4	296.4
1136.0	575.0
303.32723921946445	343.556316039022
392.74206876128824	485.36991516725243
724.0	1170.5
859.7106836653492	439.2593754225214
539.5	133.5
815.5	577.5
47.77190093628837	631.033482135158
1122.0	552.0
284.0	483.5
184.4	1212.6
1121.810200492047	57.030913383587034
1194.0	1152.5
962.0	565.0
232.19365803916907	334.40330655401857
184.4217571028807	657.1413814840598
947.6839011187548	91.00677667593675
513.5555555555555	587.8888888888889
1177.0774195813378	672.695023649363
1094.0	36.82608695652174
99.5	461.5
948.7721720834946	817.6771881187963
205.0	465.5
529.3681422100855	483.98049747116295
352.4489555746938	614.1226216715427
992.6556624784572	896.556373385691
740.5	602.5
268.85581457166944	1080.9781304885717
838.4757691076306	503.5708309401834
703.5	140.5
380.0	463.5
664.6	593.6
702.1190757572086	483.98049747116295
671.5840492089842	806.5674437150083
9.5	1034.5
1114.862850920125	790.4583143295157
1155.0	140.0
688.421052631579	1086.8947368421052
499.3830109502703	781.0150315862959
316.0	455.5
472.4020166704174	570.5875338607394
451.0	456.5
1078.7561816078141	1069.8683860847837
549.2831291873678	431.18262501976335
858.0	613.0
1031.4	987.4
623.8485455441689	381.1635879605427
639.3657904379991	304.406996663791
564.5667238443518	510.8425729288926
1058.7121686633975	450.1801886236338
1064.8690011030792	1185.9652151043683
1018.007076691627	210.94515427949432
711.8449996298349	414.5096126666898
669.0	644.0
579.8503185013359	492.3170036476997
776.0	35.5
222.4	897.4
899.7777777777778	453.72222222222223
699.3402403650297	684.9829241721053
238.85950468144185	444.38977615151975
158.6	650.6
910.0677667593675	388.90229232850305
1133.5	932.0
277.0	637.0
763.253454385145	524.7367498897872
32.4	33.4
1180.6612494091528	428.338562221409
538.2671163635283	1017.0971001667908
573.2628112354605	951.5496081844416
17.0	551.0
314.0	619.0
199.0	643.0
920.9978110740246	1218.738961095543
92.76636577162975	84.43405746878875
539.3846153846154	381.0
1097.5	922.0
989.5470183896856	384.65530941695937
683.1575369140319	743.2220095201501
427.9406503955546	683.130367243986
244.0	33.0
734.6086956521739	1111.4347826086957
211.64063089216128	1122.0841847825873
823.9146848394807	33.36915144784348
148.0	32.0
925.8422747165299	436.22581619999016
1162.1052631578948	842.578947368421
1140.0	1084.8260869565217
985.0	468.0
388.2855669123904	301.629560562844
377.4584741043041	641.910975593332
61.0	615.0
1046.5779317732727	274.840465561329
1005.9282381913542	69.16515027371193
523.8104714257275	580.3134577333657
286.0759183975408	311.6283305262532
211.9314646494176	171.7718437683835
811.9	464.95
343.291102077049	728.7992328884924
1216.0	27.0
921.6	264.4
296.5	1208.5
330.0	587.0
493.2726515281869	991.5446880380784
194.0	33.5
803.4	817.6
249.41376186504044	1012.0977151850861
831.1327270920603	831.9373086284515
802.1235459534931	364.3996164442462
73.0	535.0
183.0	547.0
393.205207993318	447.3924981408071
940.4033589846798	493.86344142808343
574.3737856758393	1090.976900451981
1123.0	119.0
853.2283702109179	1114.3073636999356
804.5815363911523	731.3646165795575
467.0	1158.5
302.7405350032228	1085.422028250087
1099.0	119.5
1147.0	119.5
597.0	486.0
589.6	1204.6
676.6464179955685	428.86692885961423
651.0310220619764	982.1014052948586
163.5	569.0
263.0	553.0
667.9166666666666	1162.9166666666667
232.0	567.0
1110.8893872909346	306.99619332016
751.6	1208.6
719.7931034482758	455.7931034482759
427.4775111635248	467.7706243501192
286.4	225.4
480.0	31.0
837.1192408254253	970.4361736708812
677.0	498.0
283.85396951678325	427.72515954583776
657.1413814840598	1130.4164930854283
544.9329630058011	114.98585457920574
877.0	502.0
728.0	503.5
553.6	785.4
607.7030188872033	236.08206858049485
927.6624102500487	70.98528580723067
1103.1976192961476	743.2419006134168
548.6	17.4
994.8776113592148	601.0371722449304
942.2234945181985	808.1401768823183
319.5	514.0
121.0	559.0
666.5	1039.5
2.6	626.6
765.5691505452942	376.5321956402445
471.4757382063578	477.03340899071566
281.07653341583625	779.3485699257277
925.2355628720237	311.84988807620994
731.02118176925	975.4355586525858
1176.6666666666667	1203.0
236.4	43.6
1071.534847745352	1073.2013094059203
155.0	753.0
742.4121889438031	505.2849021445347
1160.412802975656	887.1130906424712
194.0	749.0
435.90909090909093	758.0909090909091
638.2548159976202	234.97109414011607
642.8372540573915	532.1469776022643
1152.4	480.4
250.52473630541925	573.2628112354605
676.0279469704994	827.1204708620161
221.18811039381274	368.43798558516113
763.0	16.333333333333332
42.0	741.0
242.0	765.0
1103.0	787.5
198.89473684210526	158.57894736842104
1083.7555665895188	886.0021162020925
1123.5	23.5
947.0771892742484	465.3479847362899
994.5	814.5
163.8687299558729	890.4460139636077
147.57142857142858	1105.9714285714285
412.1939165065407	581.7028754294552
53.5	749.0
424.0	41.0
79.42105263157895	313.10526315789474
199.0	737.0
394.09090909090907	558.0909090909091
585.4835300796273	333.2923321136398
1064.5	95.5
906.42749569233	734.7280436970627
115.0	43.0
953.0	830.0
471.93887743838764	694.2457088127017
556.4	813.4
844.0	833.0
1066.5354627636473	1090.4214132317916
809.0	854.0
126.65108620318313	111.09744403787994
703.0	844.0
1217.0	208.0
712.4	873.4
633.5744694167952	722.9603411985506
1179.0	873.5
708.956475553305	275.5506660451152
706.5797440809164	917.6648877528883
189.5	699.0
218.5	703.0
457.66063004029957	271.17684594916096
545.5780153311291	370.048246391827
51.0	677.0
716.4763919501331	538.6309268506818
962.5	862.5
236.6	691.4
899.5221576853083	815.8456779006284
63.0	661.0
63.63636363636363	487.3181818181818
181.0	649.0
966.4	1064.6
866.8947368421053	223.42105263157896
1088.0	901.0
540.0203445467713	614.5857609035725
173.5	659.0
68.5	705.0
667.3836333549721	509.4531552328031
642.0	887.0
357.7337698019734	911.5545283308048
684.9829241721053	591.4287993020814
757.0	898.0
1045.9824356166396	802.6790331736826
856.5	218.0
223.5	675.0
3.5	765.0
493.2726515281869	46.10543927572017
547.710399106748	808.2339053755765
779.000188274159	582.166014661485
1006.4	1112.6
894.0	899.0
1078.7053271237373	80.55632001792411
589.5762423739621	541.8729014748906
779.2857142857143	630.5714285714286
900.5	648.5
626.0340971534534	289.96432893886663
1147.6365969112996	926.5526832759186
966.3414634146342	128.7560975609756
654.9194326033022	358.28925702216276
487.5	892.0
342.5	882.0
424.0	885.0
1120.0	36.5
60.6	1159.4
533.5363952983538	506.21118060859436
438.1297135002107	726.6654550547892
848.5	160.0
976.8060696550544	362.20697117022826
65.54749198234916	103.32062295522833
456.6552827814035	619.6802924559005
222.75037529594925	804.3454948342508
146.62327997776822	436.7368638654036
333.92	115.56
758.0	683.0
450.5	874.0
26.5	46.0
235.0	857.0
1130.0	698.0
827.6759580822055	282.74299507640444
507.137459072654	490.46444671958045
130.22727272727272	499.09090909090907
1025.0	168.0
311.0	875.0
795.8947368421053	960.578947368421
916.7415970489362	414.3841897977654
96.07407407407408	748.4444444444445
513.2701914550053	89.98892967068275
1044.7577962397538	337.33178554547226
404.39469629788294	772.682723283455
1019.3190490475483	1048.204384497397
1232.0	685.0
483.5	852.0
1027.0958701302	866.5600634954635
152.0	869.0
426.61418510545894	1192.631061746641
931.0	696.0
629.3670204745898	759.9065172190988
754.3516450172048	173.8674999192821
1113.6666666666667	442.0
458.2769566562547	1042.0940250753138
713.4931291393441	780.8381438795374
70.0	46.0
793.8206436991132	497.8746744320576
570.5	171.5
1159.0	735.5
1188.0	735.0
816.5	170.0
47.0	1204.3333333333333
915.0	712.0
74.5	809.0
81.56521739130434	593.3913043478261
913.0	742.0
380.5	814.0
175.5	827.0
21.5	877.0
513.8947368421053	1203.578947368421
551.5988096480738	127.20657342337252
238.0	837.0
337.0	823.0
639.8947368421053	988.578947368421
1123.4	912.6
563.8195284922407	32.77374599117458
41.0	46.0
1212.0	723.0
942.5	730.5
811.4199345162464	499.72723136017686
93.32185299181914	608.813993327582
198.0	789.0
755.6	513.4
1104.5	90.0
1139.5	363.5
1049.0	744.5
928.0	773.0
680.4	753.4
539.0940660827116	432.108903483823
578.2621962171651	15.55364216530319
842.3968686015364	798.1448841000231
247.5	803.0
787.0	760.0
763.2394405402351	1102.6421320759584
740.6	104.6
1004.5	1089.0
64.89473684210526	58.578947368421055
848.1831586197305	720.773671273419
1163.5	1090.5
1062.9591515749412	259.0659576041666
760.0	61.0
485.36991516725243	388.11067644099
899.8892967068275	1157.0798796545196
476.5	3.5
767.4217074734134	707.2136073095367
613.8133783092866	819.3436497793645
110.0	997.0
463.0	1030.0
706.024256860727	41.10605429401558
1228.5914851251462	331.87137894491605
111.0	57.5
471.01259897432794	582.166014661485
389.4	162.6
660.4743048051962	335.5142809943974
74.5	985.0
402.0	1009.0
1072.6	1164.6
747.6857983749319	1082.0891049289505
890.0462758906615	277.8740247838602
672.1395364291736	1063.202539442511
492.27272727272725	589.4545454545455
702.1190757572086	669.6993295151211
1085.0	1157.0
1186.0	1164.0
831.5643686235313	1095.9762854336855
46.5	59.0
303.32723921946445	333.0967560659371
229.0	985.0
585.0	1132.0
79.0	1034.0
1085.5	1172.5
459.89725740561227	403.39427109797407
72.89473684210526	939.421052631579
1108.1970042778523	695.4699996771284
225.0	1001.0
488.14875055943133	691.0037341884929
291.0	979.0
1075.4	50.6
957.0	1172.0
824.5	1161.0
70.0	1021.0
827.8448581615149	783.3114171845266
43.32800317477317	134.42790728583472
596.5233308544094	707.6767465415664
765.0	1204.0
958.0	1222.0
1121.0	292.0
436.5	974.0
97.21026353314494	506.0488575925431
955.4	119.4
1167.0786496179287	987.6562774967526
734.7777777777778	344.44444444444446
738.5	1213.0
924.330734395161	1028.7623317907683
898.5	295.0
940.4033589846798	524.1990336533956
271.63325067261644	313.2947921868214
872.6704229175468	861.5606785137588
237.74853024106307	382.7306947104964
194.0	56.0
461.0543927572017	93.32185299181914
1201.5	592.0
365.0	951.0
393.6683472253479	707.2136073095367
350.1332594145447	661.3628233385843
578.2621962171651	78.32369804670535
24.0	58.5
269.0	927.0
811.5652173913044	111.6086956521739
771.5717488430761	825.4540092014479
414.5	938.0
91.0	973.0
1151.5250074526255	697.691948557886
465.0	927.0
842.1186258071299	1164.8567007371712
1208.0	70.5
20.4	1043.6
1105.0	300.0
515.4921403357629	1107.0860298374735
555.5	310.5
121.0	949.0
269.96678901204825	1120.4177231220192
25.42105263157895	21.894736842105264
660.0	73.5
332.5	918.0
494.63269980784884	446.0030804447176
856.677124442818	658.8890631337821
1211.6035534789712	365.2405303927595
651.6	938.6
796.4	941.4
533.5363952983538	583.0922931255446
1048.0	937.0
103.0	69.0
1180.0	939.0
482.59107977507347	371.90080331994625
339.4	197.6
598.8152233641729	782.1260060266748
624.9231227130746	787.1253910083793
393.6	1228.4
119.42975234072092	1018.763561827359
792.1247759900839	1030.4287934513363
1032.1052631578948	910.421052631579
457.16598221587594	819.8991369995539
716.6	915.6
890.6717607850056	934.923745286519
772.9793782577713	731.2968473750874
828.0	953.0
19.44205270662899	564.37501571243
917.3353926814216	959.9438672048756
1219.0	965.5
645.4761498600824	831.5643686235313
702.5	230.5
469.5141658344785	341.76885860600925
771.0	944.0
1157.0	966.5
9.0	1082.0
1219.0	941.5
254.41314684674504	304.406996663791
463.2763416379593	879.891756780009
1190.0	952.0
229.41622193822207	197.75345038742628
500.5	1196.0
1156.0	991.0
984.5	988.5
729.9102073288711	800.457084292925
1206.7498587229213	258.4592457596604
654.4157348581371	452.4870296931351
262.9642857142857	363.10714285714283
402.0	1186.0
709.9924427017156	698.4139619009701
539.5572053147415	595.5970523903499
628.8115332544004	749.3522600355002
1064.77928710846	336.725073700966
1135.415878067133	1017.6525873869801
592.4347826086956	682.3913043478261
770.5	982.5
648.0	997.0
722.0	999.0
660.8996841065546	382.55300565663214
681.578947368421	23.105263157894736
804.0097068037693	498.8009528961172
989.0	1002.0
616.0	997.0
778.5	243.5
366.57894736842104	400.89473684210526
529.3681422100855	464.5286497259105
618.5	1006.5
250.0	1162.0
501.0494726108385	791.5692887698946
108.0	1178.0
1020.5	247.0
752.0	1013.0
699.8947368421053	523.421052631579
479.3854710234519	121.09621400128913
169.0	1058.0
958.0	1019.0
106.42105263157895	742.1052631578947
988.3335947006732	536.9399823880268
790.0	1011.0
270.52227623223763	1218.738961095543
920.4423238538352	1004.876381322624
417.4	202.6
513.5	1035.0
564.2	889.0
653.4894563940775	588.1868246778727
568.6	1015.6
968.174562447981	58.075486524549945
362.733154783678	187.7546804240171
252.74668518617685	274.41068677356344
451.5607512290755	411.26763804248105
19.5	82.0
1037.5	192.5
1174.299983480391	762.1284660998564
1137.5	804.5
1196.0740740740741	142.59259259259258
1192.0755745264516	905.9996561289108
851.823429686768	651.6085209997071
1217.6706719240337	481.1224926934523
505.10526315789474	56.578947368421055
130.5394967445089	365.510590884625
791.5692887698946	400.50628575655713
786.0144165680006	865.4490890550846
231.57894736842104	92.10526315789474
1080.0	92.5
438.1297135002107	523.8104714257275
1032.0168475051228	9.70738951209992
665.067937194823	420.0672834510477
126.6	851.6
177.2004232404185	889.3350395232288
511.6037297944371	310.51735608587444
970.6363636363636	984.3181818181819
151.1304347826087	159.82608695652175
1205.5	201.5
478.6	902.4
60.4	457.4
984.0866117891294	18.20135533518735
454.3395866212544	430.71948578773356
629.9225076947793	731.02118176925
90.4	1154.6
210.52965645178247	430.50259564678475
261.63448070920725	425.50321066508013
1136.5268525075116	718.8004629250831
193.0	85.5
1104.3085937365265	1093.754336552928
326.0709982511776	778.237595485349
572.5	414.0
99.98769963409194	58.88164534007637
513.3333333333334	102.16666666666667
302.18504778303344	1025.984895689821
660.1739130434783	541.0
464.38731607833813	851.0064213301603
945.4392487623583	1081.533617708761
144.98216446943331	178.31139768079728
12.6	453.4
424.23553653931606	656.2682917862563
486.0513176657247	767.6833383017504
1067.0909499838367	692.137076355992
1189.4	25.6
576.5957345565969	282.187507856215
751.6749735843995	566.4192807724711
209.2828013357888	39.47549845555298
553.265271308642	879.3362695598197
1081.6	105.6
108.0	82.0
359.955718682731	737.1315411913333
527.1573719597403	748.2412855951213
846.5625235686451	1035.428178433041
902.111245587585	1053.7592566992912
1037.5	218.5
571.5138123247991	628.943077096497
506.21118060859436	516.4002437132505
237.19304302087366	775.4601593844019
584.3725556392484	892.1124756241759
942.2234945181985	436.8325280444964
296.3333333333333	488.0
970.738951209992	371.30764883782194
805.3991244998588	717.8658096462226
775.2950744179203	494.169560575819
346.068538177996	186.64370598363828
488.6118897914612	580.7765969653956
319.9606388290942	812.1223159169023
676.5834341906888	338.2917170953444
1129.090742626122	448.9667649346213
488.2732665464823	327.1819726915564
882.1590219120802	448.9667649346213
1046.5779317732727	197.18134946452963
889.3350395232288	1207.0737294715655
683.804768053151	915.4429388721306
114.43036735901633	445.5007505918985
742.130926173038	1188.1871639851258
1006.5428429831921	893.7789372847441
648.0	77.0
28.88533544984878	564.9305029326194
19.5	95.0
91.09990411106155	404.9501835180724
976.5465330929646	641.0322520985673
926.421052631579	243.10526315789474
678.4989749236878	484.9067759352226
464.38731607833813	735.4650795307651
280.0	104.0
600.6915839426779	529.3681422100855
182.0	107.0
980.4	510.4
807.3333333333334	836.0
1084.1940661326598	117.09538598970529
73.87980028519016	379.9532586095494
416.0	103.0
488.14875055943133	438.1297135002107
879.6363636363636	407.5
119.98523956091033	337.736229875155
98.42105263157895	497.10526315789474
359.3960440551411	664.6047979627931
934.5	333.0
632.0	683.3214285714286
709.0661642376559	446.0030804447176
256.6	754.4
89.0	104.0
101.5	104.5
754.6666666666666	499.0
619.8895935993284	814.3257778649291
748.7967728153108	944.3282743219794
1138.4	882.4
168.3126277173881	501.0494726108385
268.85581457166944	890.4460139636077
314.00839931621863	473.7914343665069
479.3636363636364	774.5
677.6	464.6
310.6666666666667	666.0
1013.421052631579	264.10526315789474
228.86073471803266	931.5520682576232
874.8923717983045	1012.6532024052756
833.5464717012338	682.2851428596972
341.7967532380079	380.237309496483
169.97908937795629	838.7857024859935
540.4890652442858	1057.647667240617
118.5	91.5
422.6	621.6
827.6759580822055	851.5619085503497
790.4583143295157	71.10236418424316
1119.8622359018298	652.6974837225446
542.7991799389503	490.0013074875506
878.7807823396303	905.4441689087215
875.0909090909091	888.0909090909091
90.54441689087214	725.466309567356
528.8238336203085	139.42729226753931
1045.9712199287665	478.08893347092106
859.103971820843	582.4433707259952
1033.4	1139.6
949.8831465238734	644.920662639893
682.5508250695257	763.2435003888562
399.95079853636776	910.9990411106154
572.9032300208886	547.8937114912783
950.1107484967797	249.96527993657295
369.39900142595076	27.774361009469985
1085.422028250087	688.8041530348556
1186.7283678542153	37.009422514880946
355.2277909668727	408.48880265030215
299.40761168208644	1120.4177231220192
1046.0	532.5
678.0	513.5
939.8843765604643	882.1137056607666
568.2634262537558	291.6307905994348
81.56521739130434	466.60869565217394
861.421052631579	591.8947368421053
637.5	1074.5
790.3333333333334	539.8333333333334
299.9630989022758	153.86995999246372
964.3258142487978	643.8096881995142
779.3485699257277	1011.5422279648968
533.5	1090.5
64.0168214044207	413.1271890633112
700.0	126.5
67.22727272727273	338.77272727272725
645.1529502175407	456.6552827814035
839.5	537.0
342.57894736842104	622.1052631578947
813.0	1091.5
897.5	535.0
661.8259625706143	529.3681422100855
1205.6	969.6
585.4835300796273	1088.1994643510338
606.4	417.4
772.9508899009561	777.1978728124999
109.43098237731174	454.38854611492894
1154.5	1180.0
1053.8584739073476	527.2325928759269
318.8496643887154	65.54749198234916
120.6	117.6
1019.2758987704916	503.5708309401834
636.0	133.0
619.3682505111806	293.85273948019244
656.0	567.5
680.0	134.0
1201.2894521223652	232.97734829039808
83.43478260869566	457.39130434782606
1175.5	266.5
142.57894736842104	294.89473684210526
974.4	421.4
876.0919034670178	799.646211059231
388.57381567301985	430.2563465557037
884.578947368421	638.1052631578947
684.4	422.4
945.5	1162.5
89.0	121.0
1013.0	562.5
1197.0749595081563	756.5735938979624
851.0	588.5
573.5	579.0
910.0	1221.5
668.0	137.0
1027.1631527490729	520.5587625863582
413.1201949706003	604.3966977989164
571.421052631579	89.89473684210526
962.1052631578947	1144.578947368421
1024.3333333333333	1203.8333333333333
169.0	113.5
969.0	582.5
467.57894736842104	711.8947368421053
1143.5	294.5
611.0359422083396	1137.6378269478905
49.5	108.0
693.3194303486421	525.199889121817
681.5828191723934	1132.6384419661858
814.0	585.5
828.0929468693199	508.99001600077327
1141.8316913607532	132.86989394686765
694.3538659055645	480.33517722551795
884.5	604.0
1091.0	1194.5
386.25811951287073	658.1208487143756
1192.5	1202.0
358.28925702216276	272.74422511299525
1112.5	67.5
763.1052631578947	1158.578947368421
342.1801276366702	316.0722282877684
115.5	107.5
625.5	615.0
1064.0	149.0
431.57894736842104	532.1052631578947
925.0	626.5
151.09252389151672	507.1598320329219
897.1118606058805	1214.2950633340276
987.7268828561669	448.9667649346213
841.5631385869405	344.4020765174278
385.5081308114434	239.41499190163125
[truncated: 9,659 more rows]
