# Supplementary material for: Intervisit Reproducibility of Foveal Cone Density Metrics
Source: Transl Vis Sci Technol. 2024 Jun 24;13(6):18. doi: 10.1167/tvst.13.6.18 (PMC11205225; doi:10.1167/tvst.13.6.18)
Supplement: Supplement 3 [file tvst-13-6-18_s003.zip › JC_11467_visit2_500um_coords.csv]

43.5	3.0
56.5	3.0
345.0	2.5
397.0	2.5
466.0	3.0
802.0	2.5
1076.0	2.5
1097.0	2.5
1214.0	3.0
1244.5	3.0
1308.5	3.0
143.0	4.0
534.4	4.6
664.0	4.5
699.5	4.0
787.0	4.0
1120.111111	5.777777778
1134.0	4.0
1186.0	4.0
1270.5	4.5
200.5	5.0
257.0	5.0
288.0	5.0
299.5	5.0
331.0	5.0
349.0	5.0
386.0	5.0
495.0	5.0
849.0	5.0
892.0	5.0
940.5	5.0
1041.0	5.0
1257.6	5.4
1358.0	5.0
153.8421053	7.105263158
168.0	6.0
209.0	6.0
231.5	6.0
408.0	6.5
425.0	6.0
583.0	6.5
602.0	6.5
626.5	6.0
672.0	6.0
693.4	6.4
727.0	6.0
777.0	6.0
870.0	6.0
904.5	6.0
1051.0	6.0
11.5	7.0
35.6	7.6
79.0	7.0
131.0	7.0
187.0	7.0
241.5	7.5
527.5	7.0
550.0	7.5
565.0	7.0
612.0	7.0
686.1052632	7.421052632
768.0	7.5
879.0	7.0
1082.0	7.0
1106.0	7.0
1158.5	7.0
1195.0	7.0
1317.0	7.5
124.4	8.4
218.0	8.5
433.0	8.0
442.0	8.0
461.0	8.0
487.5	8.0
511.5	8.0
637.0	8.5
647.4	8.6
759.0	8.0
839.0	8.0
864.0	8.0
953.0	8.5
970.0	8.0
994.0	8.0
1022.0	8.5
1151.5	8.0
1206.0	8.0
1291.0	8.0
23.0	9.5
108.0	9.0
176.0	9.0
278.5	9.0
342.0	9.5
416.0	9.0
451.5	9.0
478.0	9.0
709.0	9.0
742.5	9.5
829.0	9.5
1013.5	9.5
1141.0	9.5
67.4	10.4
92.5	10.0
114.0	10.5
227.0	10.0
272.0	10.0
357.0	10.0
367.0	10.5
720.4	10.4
751.0	10.0
805.0	10.0
818.0	10.0
927.0	10.0
1005.0	10.0
1064.0	10.0
1093.0	10.0
1114.0	10.0
1172.0	10.0
1329.0	10.0
5.0	11.0
147.5	11.5
396.0	11.0
428.0	11.5
658.0	11.0
792.0	11.0
813.0	11.0
917.0	11.0
935.0	11.5
1229.0	11.0
1238.0	11.0
1268.0	11.0
1304.0	11.0
1346.0	11.5
98.5	12.0
194.5	12.0
257.0	12.5
407.5	12.5
578.0	12.0
602.0	12.0
680.0	12.5
895.5	12.0
986.0	12.0
1252.5	12.0
132.0	13.0
157.0	13.0
248.5	13.0
309.0	13.0
498.0	13.5
524.0	13.5
535.5	13.5
556.5	13.0
708.0	13.0
781.5	13.0
1031.5	13.0
1136.0	13.5
1187.0	13.0
1219.0	13.0
297.0	15.0
330.0	14.0
388.0	14.0
434.7777778	16.11111111
571.0	14.0
584.0	14.0
594.5	14.0
776.5	14.0
833.4545455	15.54545455
1209.5	14.0
1310.0	14.0
21.0	15.0
47.5	15.0
82.6	15.4
375.0	15.0
513.0	15.0
694.0	15.0
763.0	15.0
853.0	15.0
902.0	15.0
961.0	15.0
968.0	15.5
996.0	15.0
1078.0	15.5
1178.0	15.0
1281.0	15.0
183.92	16.56
422.0	16.5
455.0	16.0
464.0	16.5
474.0	16.0
645.1666667	16.33333333
673.0	16.0
873.5	16.0
882.0	16.0
975.5	16.0
1263.0	16.5
288.0	17.0
316.0	17.0
340.0	17.0
348.0	17.0
400.6	17.4
550.0	17.0
624.0	17.0
634.0	17.0
687.0	17.0
714.5	17.0
724.0	17.0
735.0	17.0
1040.0	17.0
1105.0	17.0
1118.0	17.5
1336.0	17.0
1356.0	17.0
39.5	18.0
95.0	18.0
135.0	18.0
280.0	18.0
357.0	18.0
560.5	19.5
808.0	18.0
1050.0	18.0
1096.0	18.0
1113.0	18.0
123.0	19.0
144.0	19.0
211.5882353	19.94117647
234.0	19.0
606.0	19.0
658.5	19.0
799.0	19.0
942.0	19.0
1064.0	19.0
61.0	20.0
225.5	20.0
364.5	20.5
413.0	20.0
503.0	20.0
530.6	20.4
816.0	20.0
909.0	20.0
933.0	20.0
1155.0	20.0
1203.0	20.0
1250.0	20.0
1292.0	20.0
1303.0	20.0
1323.0	20.0
310.6	21.4
323.0	21.0
579.0	21.0
611.6206897	23.48275862
773.0	21.0
861.0	21.0
898.0	21.0
1004.0	21.0
1145.0	21.0
1187.0	21.0
102.5	22.0
157.5	22.0
171.0	22.0
269.5	22.0
302.5	22.0
333.0	22.0
385.0	22.0
395.0	23.28571429
449.0	22.0
494.0	22.5
589.5	22.0
704.0	22.0
825.5	22.0
835.0	22.0
920.5	22.0
953.0	22.0
1022.0	22.0
1031.4	22.6
1346.5	22.5
26.0	23.0
204.0	23.5
373.6	23.4
597.0	23.0
888.5	23.5
985.6	23.4
1085.5	23.0
1126.0	23.0
1274.0	23.0
1312.0	23.0
1355.0	23.0
15.0	24.0
49.5	24.5
193.4	24.6
241.0	24.5
292.0	24.0
458.0	24.0
630.0	24.0
745.5	24.5
760.0	24.0
1174.0	24.5
1231.0	24.0
1242.0	24.5
1259.0	24.0
123.0	26.0
258.5	25.0
419.0	25.0
472.6	25.6
525.0	25.5
681.0	25.0
844.5	25.0
854.0	25.0
977.0	25.0
1118.0	25.0
1132.0	25.0
1329.0	25.5
69.4	26.4
220.0	26.0
426.0	26.0
518.0	26.5
539.0	26.0
621.6	26.4
667.6	26.4
713.0	26.5
752.0	26.0
787.5	27.5
820.0	26.0
880.0	26.0
963.0	26.0
1075.0	26.0
1207.0	26.0
1218.5	26.0
350.0	27.0
489.0	27.5
510.0	27.0
550.0	27.0
573.0	27.0
734.5	27.0
807.0	27.0
928.5	27.0
994.0	27.0
1056.0	27.0
1067.0	27.5
1286.5	27.0
39.5	28.0
134.0	28.0
181.0	28.0
263.0	28.0
316.0	28.0
409.0	28.0
658.6	28.6
727.0	28.0
869.0	28.0
1026.0	28.0
1044.0	28.0
1161.0	28.5
1300.5	28.0
1317.0	28.0
61.4	29.6
248.0	29.0
328.0	29.0
595.5	29.0
707.0	29.0
1198.0	29.0
1250.0	29.0
119.0	30.5
300.5	30.0
453.0	30.0
482.0	30.5
560.0	30.5
617.0	30.0
779.0	30.0
798.0	30.0
1004.5	30.0
1341.6	30.6
110.0	31.5
163.0	31.0
171.0	31.0
582.0	31.0
766.0	31.0
815.0	31.0
830.5	31.5
1123.0	31.0
26.0	32.0
33.0	32.5
240.0	32.5
292.0	32.0
345.0	32.0
361.4	32.6
370.0	32.0
531.0	32.5
673.0	32.0
892.0	32.0
1142.4	32.6
1230.5	32.0
1292.0	32.0
1321.4	32.6
271.0	33.0
407.0	33.5
460.0	33.0
544.0	33.0
629.0	33.0
688.0	33.0
719.0	33.0
962.0	33.0
1151.0	33.0
1175.0	33.0
1192.0	33.0
151.6	34.6
432.5	35.0
449.0	34.0
500.0	34.0
511.0	34.0
913.0	34.0
935.5	34.0
977.0	34.0
1010.0	34.0
1085.0	34.0
1105.0	34.0
1115.0	34.0
1131.0	34.0
1352.0	34.0
97.0	35.0
206.0	35.0
258.0	35.0
600.0	35.0
759.0	35.0
773.5	35.0
838.0	35.5
1223.0	35.0
1239.5	35.0
1276.0	35.0
1333.0	35.0
733.0	36.0
794.0	36.0
882.0	36.0
905.0	36.0
1031.0	36.0
1055.0	36.0
1065.0	36.0
1260.0	36.0
178.0	37.0
189.5	37.5
310.0	37.5
386.0	37.0
413.0	37.0
472.0	37.0
525.0	37.5
704.5	37.5
745.0	37.0
823.0	37.0
1137.5	37.0
1185.0	37.5
1213.0	37.0
1299.0	37.0
14.5	38.0
217.5789474	38.89473684
299.0	38.0
504.5	39.0
649.0	38.0
659.0	38.5
802.5	38.0
925.0	38.0
1069.5	39.0
1307.0	38.0
1316.4	38.4
72.0	39.0
140.0	39.0
234.0	39.0
251.0	39.0
355.5	39.5
400.0	39.0
440.0	39.0
483.0	39.0
548.5	39.5
584.0	39.0
616.0	39.5
723.4	39.4
854.0	39.0
890.0	39.0
986.0	39.0
1044.0	39.0
1159.0	39.0
1247.0	39.0
30.5	40.0
267.5	40.5
322.0	40.0
365.0	40.5
421.0	40.0
606.0	40.0
875.5	40.0
948.0	40.5
967.0	40.0
1002.0	40.0
1009.0	40.0
1168.0	40.0
1291.0	40.0
61.0	41.0
87.0	41.0
198.0	41.0
288.0	41.5
669.0	41.0
764.0	41.0
780.0	41.0
939.0	41.0
1036.0	41.0
1078.0	41.0
1359.0	41.0
122.0	42.0
146.0	42.5
276.0	42.0
496.0	42.0
558.0	42.0
691.0	42.5
844.0	42.0
1125.0	42.5
1178.0	42.0
1232.0	42.5
1300.5	42.0
1327.5	42.0
224.0	43.0
699.0	43.0
815.0	43.0
833.0	43.0
1091.5	43.0
204.0	44.0
258.0	44.0
460.0	44.5
511.5	44.5
682.0	44.0
795.5	44.0
825.0	44.0
1108.0	44.5
1118.0	44.0
1192.0	44.0
1314.0	44.5
1338.0	44.0
10.0	45.0
96.6	45.4
330.0	45.0
377.0	45.0
579.0	45.0
597.0	46.0
729.0	45.5
860.0	45.0
894.0	45.0
1063.0	45.5
1130.0	45.0
1172.0	45.5
1249.5	45.0
1259.0	45.0
1350.5	45.0
54.0	46.5
294.0	46.0
368.0	46.0
392.0	46.0
405.0	46.0
415.0	46.5
446.0	46.0
487.6	46.4
519.0	46.5
539.0	46.0
587.0	46.0
664.0	46.0
904.0	46.0
916.0	46.0
1146.5	46.5
1209.0	46.5
22.5	47.5
77.0	47.0
212.5	47.0
244.0	47.5
311.5	47.0
431.0	47.0
468.0	47.0
567.0	47.0
751.5	47.0
805.0	47.0
965.0	47.0
979.0	47.0
986.5	47.0
1050.0	47.0
1139.0	47.0
1220.0	47.5
1274.0	47.0
1357.0	47.0
66.0	48.5
170.6	48.4
357.0	48.0
620.0	48.0
633.0	48.0
656.0	48.0
774.0	48.0
882.0	48.0
956.0	48.0
1013.0	48.0
1025.0	48.0
1283.5	48.0
111.5	49.0
190.5	49.0
321.0	49.5
339.0	49.0
348.0	49.0
476.0	49.0
548.0	49.0
675.0	49.0
742.0	49.0
821.0	49.0
944.0	49.0
994.0	49.0
1041.0	49.0
1195.5	49.5
1316.5	50.0
132.5	50.5
269.0	50.5
505.0	50.0
764.0	50.0
1296.0	50.0
1307.0	50.0
1342.0	50.0
252.5	51.0
785.0	51.0
1086.0	51.5
1239.0	51.0
16.0	52.0
89.0	52.0
160.0	52.0
199.0	52.0
303.0	52.5
399.0	52.5
421.0	52.0
453.0	52.0
495.0	52.0
532.0	52.0
723.0	52.5
851.0	52.0
1002.0	52.0
1098.5	52.0
1108.0	52.0
1265.0	52.0
1332.0	52.0
118.1153846	54.88461538
183.0	53.0
232.0	53.5
589.0	53.0
642.5	53.5
690.0	53.0
832.0	53.0
873.0	53.0
1118.0	53.0
1159.0	53.0
59.0	54.5
224.0	54.0
369.5	54.0
377.0	54.0
512.0	54.5
524.0	54.0
559.0	54.0
568.5	54.5
649.0	54.5
680.6	54.6
702.0	54.0
819.8947368	54.42105263
840.0	54.0
970.6	54.6
1034.0	54.0
1227.0	54.0
1272.0	54.0
1322.0	54.0
27.5	55.0
75.0	55.0
209.0	55.0
280.5	55.0
289.0	55.0
333.0	55.0
575.0	55.0
610.5	55.0
749.0	55.0
948.6	55.4
1057.0	55.0
1140.428571	56.57142857
1210.0	55.0
1254.0	55.0
361.0	56.0
541.0	56.0
665.5	56.5
879.0	56.0
900.0	56.0
985.0	56.0
1040.578947	57.10526316
1048.0	56.0
1131.0	57.0
47.6	57.6
318.0	57.0
438.0	57.0
478.0	57.0
505.0	57.0
550.0	57.0
601.0	57.0
731.0	57.0
777.0	57.0
890.0	57.0
937.0	57.0
1017.0	57.0
1153.0	57.5
1309.6	57.6
37.0	58.0
106.0	58.0
130.0	58.5
144.5	58.0
262.0	58.0
398.0	58.0
484.0	58.5
627.0	58.5
797.0	58.0
809.0	58.5
836.0	58.0
861.0	58.0
1070.0	58.0
1091.142857	59.14285714
68.0	59.0
193.0	59.0
296.0	59.0
403.5	59.0
697.0	59.0
994.0	59.0
1340.5	59.0
306.0	60.0
345.0	60.0
451.0	60.0
528.0	60.5
632.0	60.0
648.0	60.5
702.5	60.5
1234.0	60.0
1302.0	60.0
1349.0	60.0
15.0	61.0
175.0	61.0
248.6	61.6
593.5	61.0
657.0	61.0
672.0	61.0
725.4	61.4
751.5	61.5
1009.0	61.0
1101.0	61.5
1215.0	61.0
1241.0	61.0
1319.0	61.0
25.0	64.0
184.0	62.0
219.0	62.0
227.0	62.0
365.0	62.0
416.0	62.0
430.0	62.0
470.0	62.0
493.0	62.0
515.6	62.6
738.0	62.0
770.0	62.0
820.0	62.0
826.5	62.0
850.0	62.0
918.0	62.0
928.0	62.0
964.0	62.0
1024.5	62.0
1224.0	62.0
1287.0	62.5
160.0	63.5
236.4	63.4
509.0	63.5
556.0	63.0
617.0	63.0
714.0	63.0
743.0	63.0
870.0	63.0
1081.0	63.0
1115.0	63.0
58.0	64.0
95.5	64.0
151.0	64.0
204.5	64.0
338.4	64.4
640.0	64.0
905.0	64.0
988.0	64.0
1032.0	64.0
1060.6	64.4
76.0	65.0
126.0	65.0
270.0	65.0
383.6	65.4
438.0	65.5
500.0	65.0
583.0	65.0
604.0	65.0
759.0	65.0
887.0	65.0
944.5	65.0
1209.0	65.0
1266.0	65.0
1327.5	65.0
44.0	66.0
85.0	66.0
108.0	66.0
262.0	66.0
300.0	66.5
320.4	66.4
331.0	66.5
375.0	66.0
409.0	66.0
530.0	66.0
539.0	66.0
731.0	66.0
954.0	66.0
1040.0	66.0
1122.5	66.5
169.5	67.0
280.0	67.0
399.0	67.0
422.0	67.0
460.0	67.0
522.0	67.0
633.0	67.0
648.0	67.0
692.0	67.0
699.0	67.5
778.0	67.5
801.0	67.5
839.0	67.0
894.0	67.0
1153.0	67.0
1353.0	67.0
66.5	68.0
355.0	68.0
625.4	68.6
1022.0	68.0
1050.0	68.0
1141.0	68.0
1162.0	68.5
1347.0	68.0
37.0	69.0
212.5	69.0
477.0	69.0
514.0	69.0
658.0	69.5
669.0	69.0
681.0	69.0
788.0	69.0
810.0	69.0
822.0	70.5
877.4	69.6
999.5	69.0
1013.0	69.0
1093.0	69.0
1231.0	69.0
139.0	70.0
547.0	70.0
612.5	70.0
707.0	70.0
932.0	70.0
978.5	70.0
1104.0	70.5
1258.0	70.0
1301.0	70.5
234.0	71.5
242.0	71.0
344.0	71.5
742.2307692	72.34615385
940.0	71.0
986.0	71.0
1035.0	71.0
1074.0	71.5
1205.0	71.0
1278.0	71.0
177.5	72.5
191.5	72.0
226.0	72.0
369.0	72.5
428.0	72.0
488.0	72.0
506.0	72.0
763.0	72.0
867.0	72.0
1027.5	72.0
1083.0	72.0
1220.0	72.0
1309.0	72.0
1331.0	72.0
1338.0	72.0
104.6666667	74.0
285.0	73.5
377.0	73.0
390.0	73.0
467.0	73.0
555.0	73.0
752.0	73.0
857.0	73.5
924.0	73.0
1134.0	73.0
1266.5	73.5
1290.0	73.0
1354.5	73.0
55.0	74.0
157.5	74.5
320.0	74.0
407.5	74.0
418.0	74.5
531.0	74.0
573.0	74.0
650.0	74.0
814.5	74.5
832.0	74.0
955.0	74.0
962.0	74.5
1128.0	74.0
1243.0	74.5
23.0	75.0
90.0	75.0
121.0	75.0
169.0	75.0
250.0	75.0
267.0	75.0
597.0	75.0
685.0	75.0
697.0	75.0
710.5454545	76.45454545
972.0	75.0
130.0	76.5
277.0	76.0
771.0	76.0
805.0	76.0
840.0	76.0
1063.0	76.0
1193.0	76.0
71.0	77.0
114.0	77.5
438.5	77.0
495.4	77.6
561.0	77.0
585.0	77.0
947.0	77.0
1041.0	77.0
1089.5	77.0
1211.0	77.0
207.5	78.0
217.0	78.0
260.0	78.0
353.5	78.0
454.4	78.6
634.0	78.0
719.0	78.0
865.0	78.0
886.0	78.0
895.5	78.0
935.0	78.0
992.0	78.5
1003.0	78.5
1162.0	78.0
196.0	79.0
243.0	79.0
431.0	79.0
519.5	79.5
677.0	79.0
689.0	79.0
786.0	79.0
1031.0	79.0
1054.0	79.0
1143.0	79.0
1254.0	79.0
1270.428571	81.39285714
1283.0	79.0
175.0	80.0
329.0	80.0
399.0	80.0
543.0	80.0
610.0	80.0
643.0	80.0
757.0	80.0
796.0	80.0
849.5	80.0
877.0	80.0
1012.0	80.0
1020.0	80.0
1294.0	80.0
280.0	81.0
314.0	81.5
466.0	81.0
653.0	81.0
727.0	81.0
912.0	81.0
921.0	81.0
979.0	81.0
1223.0	81.0
1330.0	81.5
34.5	82.5
137.0	82.0
145.0	82.0
182.0	82.0
288.0	82.0
420.0	82.0
446.0	82.0
553.0	82.0
823.0	82.0
900.5	82.5
1094.0	82.0
1107.5	82.5
1184.0	82.5
1345.0	82.0
60.0	83.5
157.0	83.0
302.0	83.0
476.0	83.0
505.4	83.4
566.0	83.0
622.0	83.0
712.0	83.0
813.0	83.0
858.0	83.0
930.0	83.5
1047.5	83.0
1083.0	83.0
1113.0	83.0
1202.0	84.0
1212.5	83.5
1234.0	83.5
78.0	84.0
222.5	84.5
249.0	84.0
384.0	84.0
483.0	84.0
955.0	84.0
1121.0	84.0
1132.0	84.5
1243.0	84.0
1308.0	84.0
46.5	85.0
411.0	85.0
459.5	85.5
589.5	85.0
767.0	85.0
777.0	85.5
840.0	85.0
868.0	85.0
886.0	85.0
966.6	85.4
1249.0	85.5
89.5	86.5
105.0	86.0
270.0	86.0
427.0	86.5
494.0	86.0
538.0	86.0
682.0	86.5
745.0	86.0
804.5	86.0
831.0	86.0
1061.0	86.0
1155.6	86.4
1322.0	86.0
1354.0	86.0
132.6	87.4
188.0	87.0
341.0	87.0
530.0	87.5
601.0	87.0
674.0	87.5
995.0	87.0
1069.0	87.0
1163.0	87.5
1179.0	87.0
1196.730769	88.53846154
1260.0	87.0
1346.0	87.5
162.5	88.0
253.0	88.0
261.0	88.0
293.0	88.0
523.0	88.0
663.6	88.4
851.0	88.0
880.0	88.0
976.0	88.0
1005.5	88.0
1031.0	88.0
1040.5	88.0
1091.0	88.5
1172.0	88.0
73.4	89.4
178.0	89.0
206.0	89.0
232.0	89.0
317.0	89.0
394.0	89.5
438.0	89.0
475.0	89.0
515.0	89.0
652.0	89.0
794.0	89.0
819.0	89.0
1019.0	89.0
1279.0	89.5
1291.0	89.5
21.0	90.0
55.0	90.0
85.0	90.5
144.0	90.0
197.5	90.0
282.5	90.5
404.0	90.0
579.0	90.0
609.0	90.0
616.0	90.0
629.0	90.0
709.5	90.5
827.0	90.0
913.0	90.0
1053.5	90.0
1103.0	90.0
1235.0	90.5
1336.0	90.0
215.0	91.0
274.0	91.0
371.0	91.0
499.0	91.0
586.6	91.4
718.0	91.0
860.0	91.0
892.5	91.0
980.4	91.6
1148.5	91.0
1215.0	91.0
1268.0	91.0
247.5	92.5
309.0	92.0
326.0	92.0
419.5	92.0
458.5	92.5
507.0	92.0
636.0	92.0
780.5	92.0
812.0	92.0
927.0	92.5
1076.0	92.0
1227.0	92.5
1301.0	92.0
46.4	93.6
192.0	93.0
385.0	93.0
490.5	94.5
567.0	93.0
761.0	93.0
771.0	93.0
836.5	93.0
960.0	93.0
990.0	93.0
1311.0	93.0
119.0	94.0
174.0	94.5
335.0	94.0
546.0	94.0
748.0	94.0
800.5	94.0
844.0	94.0
970.0	94.0
103.0	95.0
239.0	95.0
266.0	95.0
350.0	95.0
702.0	95.0
740.0	95.0
1024.0	95.0
1086.5	95.5
1125.0	95.5
1134.0	95.0
1169.0	95.5
1241.0	95.0
150.0	96.5
225.0	96.0
255.0	96.0
525.0	96.0
874.0	96.5
885.0	96.0
1061.0	96.0
78.0	97.0
87.0	97.0
94.0	97.0
111.0	97.5
159.0	97.0
185.0	97.0
298.0	97.0
365.5	97.0
392.0	97.0
399.6	97.4
502.0	97.0
533.0	97.0
656.0	97.0
670.4	97.4
680.5	97.0
784.0	97.0
821.0	97.0
903.0	97.0
915.5	97.5
1015.5	97.0
1158.0	97.0
1189.5	97.0
1203.0	97.0
1253.0	97.5
1263.0	97.0
199.0	98.0
214.5	98.5
409.0	98.0
451.0	98.0
463.0	98.0
474.0	100.5
583.0	98.0
855.5	99.0
1037.0	98.0
1053.0	98.0
1149.0	99.0
1286.5	98.5
1326.0	98.0
1332.5	98.0
1349.0	98.0
126.0	99.0
320.5	99.0
440.0	99.0
508.5	99.5
622.0	99.0
735.0	99.0
1179.0	99.0
8.0	100.0
67.5	100.0
136.0	100.0
276.0	100.0
330.0	100.0
342.0	100.0
756.0	100.0
793.0	100.0
1028.0	100.0
1232.5	100.0
261.0	101.0
383.5	101.0
421.5	101.0
646.0	101.0
746.0	101.0
834.0	101.0
864.0	101.0
984.5	101.0
1103.0	101.0
1210.0	101.0
56.0	102.0
179.0	102.0
307.0	102.0
372.0	102.0
539.0	102.0
560.0	102.0
576.0	102.0
1006.0	102.0
1072.0	102.0
1092.0	102.0
1165.0	102.0
1218.0	102.0
1340.0	102.0
107.0	103.0
301.0	103.0
355.0	103.0
431.0	103.0
569.0	103.0
614.0	103.5
800.0	103.0
892.0	103.5
930.0	103.0
947.0	103.0
955.0	103.0
999.0	103.0
1019.0	103.0
1303.0	103.0
19.0	104.5
346.0	104.0
408.0	104.0
517.0	104.0
633.0	104.5
658.0	104.0
1115.0	104.0
1139.5	104.0
1193.0	104.0
1203.5	104.0
81.0	105.0
225.0	105.0
269.5	105.0
416.0	105.0
501.0	105.0
666.0	105.0
708.6	105.6
769.5	105.0
777.0	105.0
819.0	105.0
940.0	105.5
975.0	105.0
992.0	105.0
1043.0	105.0
1242.0	105.0
1279.5	105.5
99.0	106.0
150.6	106.4
291.5	106.0
377.6	106.6
698.0	106.0
729.0	106.0
907.0	106.0
1082.4	106.6
1347.0	106.0
176.0	107.0
235.0	107.0
251.0	107.0
460.0	107.0
470.6	107.6
511.5	107.0
583.0	107.5
848.4782609	109.1304348
966.0	107.5
1332.0	107.0
39.0	108.5
199.0	108.0
276.0	108.0
314.0	108.0
349.5	108.5
485.0	108.5
548.5	108.0
676.0	108.0
686.0	108.5
741.0	108.0
795.0	108.0
51.5	109.0
115.0	109.0
451.0	109.0
626.0	109.0
917.5	109.0
1067.0	109.0
1181.0	109.0
1295.0	109.0
1318.0	109.0
76.0	110.5
104.0	110.0
135.0	110.0
401.0	110.0
441.0	110.0
560.5	110.0
593.0	110.0
715.5	110.0
786.0	110.0
1052.0	110.0
1061.0	110.0
1108.0	110.0
1163.5	110.5
1198.0	110.5
1207.0	110.0
1223.0	110.0
27.4	111.6
187.0	111.5
219.0	111.0
371.5	111.0
391.0	111.0
495.0	111.5
518.0	111.0
523.5	111.0
532.0	111.0
570.0	111.0
751.5	111.0
764.0	111.0
803.0	111.0
814.0	111.0
859.0	111.0
895.0	111.0
926.5	111.0
947.0	111.0
1000.0	111.0
1247.0	111.0
1261.0	111.0
208.0	112.0
428.0	112.0
478.0	112.0
633.0	112.0
669.0	112.0
1009.0	112.5
6.0	113.0
159.4	113.6
228.0	113.0
297.6	113.4
339.0	113.0
408.0	113.0
546.0	113.5
771.0	113.0
1019.0	113.0
1076.0	113.0
1098.0	113.0
1128.0	113.0
1310.0	113.0
274.0	114.5
470.6	114.4
507.5	114.0
615.0	114.0
643.0	114.0
704.0	114.0
778.6	114.6
957.0	114.0
964.5	114.0
985.0	114.0
1254.578947	115.1052632
1276.0	114.0
122.0	115.0
149.0	115.0
195.4	115.6
362.0	115.0
398.0	115.0
691.5	115.5
910.0	115.0
1116.0	115.0
1151.0	115.0
19.0	116.0
58.0	116.5
419.0	116.5
656.5	116.0
823.5	116.0
938.0	116.0
975.5	116.0
1045.0	116.0
1085.0	116.0
1134.5	116.5
1177.0	116.0
1187.0	116.5
1203.4	116.4
41.0	117.0
177.0	117.0
257.6	117.4
284.5	117.0
323.0	117.0
350.0	117.0
732.0	117.0
746.0	117.0
757.0	117.0
794.4	117.6
830.0	117.5
839.0	117.0
1352.5	117.0
95.0	118.0
291.0	118.0
382.5	118.0
450.0	118.0
624.0	118.0
715.0	118.5
764.0	118.0
803.75	119.875
872.5	118.0
879.0	118.0
994.0	118.0
1002.0	118.0
1027.0	118.0
1334.0	118.0
50.6	119.6
75.0	119.0
169.0	119.0
221.0	119.5
231.0	119.0
411.0	119.0
527.0	119.0
556.0	119.0
673.5	119.5
854.0	119.0
893.0	119.0
1036.0	119.0
1158.0	119.5
1247.0	119.0
1284.5	119.0
1299.0	119.0
1319.0	119.0
26.0	120.0
67.0	120.0
310.0	120.0
537.0	120.0
583.0	120.5
843.6	120.4
865.0	120.0
921.0	120.0
1057.0	120.0
1073.0	120.0
1102.5	120.0
1237.0	120.0
13.0	121.0
103.6	121.6
371.0	121.0
393.0	121.0
430.5	121.0
441.0	121.0
519.5	121.0
630.4285714	123.0
646.0	121.0
705.0	121.5
964.0	121.0
1121.0	121.0
1167.5	121.0
1201.0	121.0
1226.0	121.0
136.0	122.0
277.0	122.0
337.0	122.0
487.0	122.0
514.6	122.6
572.0	122.5
590.4	122.6
726.0	122.0
784.0	122.0
930.5	122.5
945.0	122.0
1008.0	122.0
1050.0	122.0
1109.0	122.0
1209.5	122.0
1310.5	122.0
35.0	123.5
199.5	123.0
269.0	123.0
329.35	124.4
797.0	123.0
1175.0	123.0
1325.0	123.0
174.0	124.0
185.0	124.0
467.0	124.0
495.0	124.0
504.0	124.0
566.0	124.0
656.0	124.0
957.0	124.5
1020.5	124.0
1143.0	124.0
1340.0	124.5
213.4	125.4
220.5	125.5
316.0	125.0
379.0	125.0
401.5	125.0
456.0	125.0
669.0	125.5
774.0	125.0
818.0	125.0
893.0	125.0
1088.6	125.4
1133.0	125.0
1194.0	125.5
1248.0	125.5
1359.0	125.0
20.0	126.0
257.0	126.0
386.4	126.4
418.0	126.0
875.0	126.5
975.5	126.0
997.0	126.0
1031.0	126.0
1062.0	126.5
1182.5	126.0
1261.0	126.0
1272.0	126.5
166.0	127.0
438.0	127.0
691.0	127.0
763.0	127.0
886.0	127.0
901.0	127.0
1075.0	127.0
1219.0	127.0
1351.0	127.0
69.6	128.6
79.0	128.5
282.0	128.0
598.5	128.0
675.0	128.0
708.0	128.0
750.0	128.5
855.0	128.0
1044.0	128.0
1154.0	128.0
1228.4	128.6
1292.0	128.0
94.5	129.0
366.0	129.0
374.0	129.5
480.5	129.0
548.0	129.0
616.5	129.0
640.0	129.0
682.5	129.0
717.0	129.0
811.0	129.5
922.0	129.0
931.0	129.0
1011.0	130.0
1121.0	129.0
1161.5	129.5
1283.0	129.5
56.0	130.0
154.0	130.0
226.0	130.0
308.0	130.0
444.5	130.0
511.0	130.5
520.0	130.0
577.0	130.0
828.0	130.0
969.0	130.5
1052.0	130.0
1113.0	130.0
1201.4	130.4
1306.0	130.0
13.0	131.0
25.0	131.0
87.0	131.0
210.0	131.0
360.0	131.0
436.0	131.5
592.0	131.0
648.6	131.4
786.0	131.5
794.0	131.0
910.0	131.0
938.0	131.0
1020.0	131.5
1095.0	131.0
1316.0	131.0
4.5	132.0
162.0	132.0
198.0	132.0
273.0	132.0
501.0	132.0
530.5	132.5
537.0	132.0
658.875	134.25
960.0	132.0
989.6	132.4
40.0	133.0
63.0	133.0
176.0	133.0
298.0	133.0
317.0	133.0
411.0	133.5
428.0	133.0
472.0	133.0
490.0	133.0
557.0	133.0
742.0	133.0
817.0	133.0
864.0	133.0
893.0	133.0
1068.6	133.6
1102.5	133.0
112.0	134.0
143.0	134.0
234.0	134.0
264.0	134.0
338.0	134.0
700.0	134.0
975.5	134.0
1028.5	134.5
1059.5	134.0
1140.4	134.6
1254.0	134.0
189.0	135.0
216.8571429	136.1428571
243.0	135.0
253.0	135.0
395.0	135.5
567.0	135.0
585.0	135.0
766.0	135.0
775.5	135.0
802.0	135.5
856.5	135.0
1090.5	135.5
1133.0	135.5
1180.6	135.6
1221.0	135.0
1272.0	135.5
1297.5	135.5
133.0	136.0
290.0	136.0
353.0	136.0
624.0	136.0
733.0	136.0
876.0	136.0
928.5	136.0
1040.5	136.0
1263.5	136.0
282.0	137.0
330.0	137.0
367.0	137.0
440.0	137.0
523.0	137.0
575.6	137.4
691.5	137.5
848.0	137.0
868.0	137.0
903.0	137.0
916.0	137.0
1109.0	137.5
1153.0	137.5
167.5	138.5
201.5	138.0
377.0	138.0
449.0	138.0
479.0	138.0
601.0	138.0
634.0	138.0
712.0	138.0
719.0	138.0
953.0	138.0
1168.0	138.0
1353.6	138.4
125.0	139.0
306.0	139.0
419.5	139.5
514.0	139.0
550.0	139.0
784.0	139.5
833.0	139.0
1080.0	139.0
1212.0	139.0
1321.0	139.0
62.0	140.0
259.5	140.0
560.5	140.5
669.0	140.0
943.5	140.0
993.0	140.0
1227.5	140.0
1331.0	140.0
35.5	141.0
45.0	141.0
94.0	141.0
152.5	141.0
195.5	141.0
231.5	141.5
269.0	141.0
299.0	141.0
410.0	141.0
531.0	141.0
540.0	141.5
793.0	141.5
965.0	141.5
1004.0	141.0
1016.0	141.0
1161.0	141.5
1202.0	141.5
1290.0	141.0
1312.0	141.0
85.0	142.0
344.0	142.0
731.5	142.5
814.5	142.0
823.0	142.0
841.0	142.0
895.5	143.0
1115.6	142.4
1187.5	142.5
1299.0	142.5
4.0	143.0
144.0	143.5
173.0	143.0
319.0	143.0
335.0	143.0
499.0	143.0
761.5	143.0
857.5	143.0
1026.0	143.0
209.0	144.0
248.0	144.0
364.0	144.0
388.0	144.0
487.0	144.5
568.0	144.0
602.0	144.0
975.0	144.0
1035.5	144.0
1044.0	144.0
1063.0	144.0
1145.0	144.0
1195.4	144.4
1322.0	144.6666667
23.0	145.0
220.4	145.4
429.5	145.0
441.0	145.0
657.6	145.4
847.0	145.0
869.0	145.0
908.0	145.5
1127.5	145.0
1266.0	147.0
103.0	146.0
115.5714286	147.7142857
373.0	146.0
453.0	146.0
507.0	146.0
624.0	146.0
714.6	146.4
723.0	146.0
801.0	146.0
939.5	146.0
1105.0	146.0
1220.5	146.0
15.0	147.0
37.0	147.0
47.0	147.0
199.0	147.0
239.0	147.0
398.0	147.0
471.6923077	148.9615385
931.0	147.0
1031.0	147.0
1055.0	147.0
1092.5	147.0
1155.0	147.0
1275.0	147.0
1346.0	147.0
110.0	148.0
138.0	148.0
163.0	148.0
181.0	148.0
556.0	148.0
564.0	148.5
580.0	148.0
614.0	148.0
831.0	148.0
947.0	148.0
1000.0	148.0
1010.5	148.5
1023.0	148.5
1086.0	148.0
1314.4	148.4
262.0	149.0
276.0	149.0
293.0	149.0
348.0	149.0
421.5	149.0
525.6	149.6
544.0	149.0
633.0	149.0
690.0	149.0
821.0	149.0
922.0	149.0
969.0	149.0
1210.0	149.0
312.0	150.0
355.0	150.0
679.0	150.0
708.5	150.5
863.0	150.0
1039.0	150.0
1175.4	150.4
1294.0	150.0
1335.0	150.0
91.5	151.0
187.0	151.0
392.0	151.0
667.0	151.0
729.5	151.0
766.0	151.0
776.0	151.0
854.0	151.0
989.6	151.6
1121.0	151.0
1327.0	151.0
210.0	152.0
337.6666667	152.8333333
369.0	152.0
459.0	152.0
496.0	152.0
535.0	152.0
571.0	152.0
644.0	152.0
700.0	152.0
715.4	152.4
754.0	152.0
879.0	152.5
912.0	152.0
1073.0	152.0
1112.5	152.0
1142.5	152.5
1258.0	152.0
56.0	153.0
82.0	153.0
155.0	153.0
407.0	153.0
450.0	153.0
480.0	153.5
597.0	153.0
903.5	154.5
1092.0	153.0
1188.0	153.0
1198.0	153.5
1319.0	153.0
41.6	154.4
234.0	154.5
252.0	154.5
399.0	154.5
518.0	154.0
627.0	154.0
952.0	154.0
973.5789474	154.8947368
1126.0	154.5
1168.0	154.0
1222.4	154.4
1249.0	154.0
19.5	156.75
123.0	155.0
415.0	155.0
430.0	155.0
561.0	155.0
609.0	155.0
654.0	155.0
675.5	155.0
684.0	155.0
724.0	155.0
870.0	155.0
929.0	155.0
1342.0	155.5
1351.0	155.5
4.6	156.6
60.95833333	157.5833333
176.0	156.0
203.0	156.0
226.0	156.0
383.0	156.0
441.0	156.0
740.0	156.0
818.0	156.0
937.0	156.0
960.0	156.0
1044.0	156.5
1150.5	156.5
1180.0	156.5
1284.0	156.0
32.0	157.0
47.0	157.5
115.0	157.0
161.5	157.0
262.0	157.0
300.5	157.0
330.0	157.0
349.0	157.0
552.0	157.0
581.0	157.5
792.5	157.0
1053.0	157.0
1271.0	157.5
13.5	158.5
270.0	158.0
285.0	158.0
461.0	158.0
695.0	158.0
763.6	158.4
827.0	158.0
860.0	158.0
967.0	158.5
997.0	158.0
1140.5	158.5
1299.5	159.0
90.0	159.0
363.0	159.0
392.0	159.0
504.0	159.0
668.5	159.0
746.0	159.0
805.0	159.0
836.0	159.0
983.0	159.5
1108.5	159.0
1211.5	159.0
1239.6	159.6
451.0	160.0
525.0	160.0
772.0	160.0
785.5	160.0
895.0	160.0
917.5	160.0
1029.5	160.5
1308.0	160.0
1323.5	160.0
105.0	161.0
166.5	161.0
243.0	161.0
318.0	161.0
570.0	161.0
593.0	161.0
638.0	161.5
713.0	161.0
731.0	161.0
737.6	161.6
1019.0	161.0
1047.4	161.6
1122.5	161.0
1175.5	161.0
121.0	162.0
[truncated: 24,722 more rows]
