# Supplementary material for: Intervisit Reproducibility of Foveal Cone Density Metrics
Source: Transl Vis Sci Technol. 2024 Jun 24;13(6):18. doi: 10.1167/tvst.13.6.18 (PMC11205225; doi:10.1167/tvst.13.6.18)
Supplement: Supplement 3 [file tvst-13-6-18_s003.zip › JC_11655_visit1_300um_coords.csv]

91.0	734.0
583.1894325732859	691.0433409805476
363.0	764.0
340.0	766.0
819.5	790.5
37.0	718.0
182.5	744.0
479.0	772.0
771.0	791.0
938.4	78.4
563.0	783.0
619.8819993510141	620.9938953139756
525.0	785.0
855.047995517363	733.2953875730831
83.0	742.0
414.0	762.0
932.0	778.0
602.6476119251115	622.6617392584178
981.0	777.0
49.0	718.0
1059.5	380.0
947.5	806.5
347.0	748.0
376.0	750.0
872.6	306.6
677.0	801.0
906.0	808.0
1009.0	805.0
1131.0	784.5
695.0	795.0
1039.0	188.5
355.0	756.0
898.0	800.0
578.0	808.0
1078.0	791.0
421.40856996239347	380.2684193328194
235.0	762.0
464.2165645364097	851.1563596469979
996.6	4.6
373.0	728.0
299.5	731.0
353.0	728.0
789.0	825.0
480.5	733.0
998.4825747393913	759.9808906841581
156.0	726.0
935.0	811.0
790.6	287.6
48.0	750.0
489.0	728.0
818.0	816.0
781.0	817.0
616.0	822.0
1046.8500491282148	937.8842447579917
900.6	292.6
806.1245731470588	769.9879543508113
191.8020536108519	784.4426018693102
211.26023296267746	652.6829302583772
523.7029985548478	768.8760583878498
659.354306036146	811.684052961866
282.4215745922109	277.9739907403651
44.0	2.5
893.0	833.0
835.5	830.5
481.45095196231233	237.9457360737525
594.8643401843813	430.3037376660851
815.0	851.0
150.0	678.0
513.0	845.0
863.0	851.0
539.2695420363083	503.68887122154155
561.0	49.0
47.5	646.0
126.0	670.0
777.0	845.0
1126.0	871.0
411.4015062957403	810.5721569989046
370.0	706.0
985.0	845.0
288.53700238849893	703.8301445546044
443.0	700.0
391.0	700.0
61.0	646.0
573.0	857.0
1071.5	413.0
22.0	750.0
703.0	867.0
682.1481732768559	736.6310754619675
178.5	696.0
509.5	687.0
1007.5	208.5
871.0	859.0
552.6122935918457	832.2541282766531
819.0	863.0
736.0	870.0
310.0	690.0
1130.0	857.0
400.0	670.0
126.0	710.0
611.0	879.0
714.0	880.0
417.51693409202835	711.6134162953346
1006.0	884.0
573.7383168881136	884.5132385358417
175.0	658.0
917.5	880.5
814.0	876.0
1140.0	904.0
39.0	686.0
110.0	694.0
1066.0	905.0
583.0	891.0
403.0622865735294	691.0433409805476
952.0	878.0
330.0	650.0
436.9751134438539	553.7241895548073
479.0	660.0
93.0	678.0
64.0	686.0
417.0	648.0
836.4	1110.6
196.5	664.0
878.0	892.0
228.0	662.0
559.6	1105.4
700.49445666572	855.047995517363
185.68662581456388	688.8195490546246
769.0731394107897	925.4545132464818
934.0	660.0
146.21431912943203	517.5875707585598
547.6087617585192	893.4084062395334
272.0	894.0
187.5	876.0
395.0	908.0
320.22603733290055	654.3507742028194
928.0	646.0
923.9855452209736	692.1552369435091
318.0	882.0
626.6	1051.4
42.0	862.0
673.0	38.0
850.6004116655172	473.6676802215821
755.4	640.6
582.0	676.0
896.0	662.0
1019.0	663.0
122.0	846.0
84.0	854.0
428.63589372164296	449.20596903642996
544.0	678.0
1120.0	694.0
1002.0	688.0
363.0	860.0
320.0	862.0
891.5	678.5
1035.0	704.5
388.0	862.0
710.5015203323732	850.0444636840364
745.0	701.0
1022.0	708.0
321.89388127734276	693.2671329064705
155.4	82.6
1017.5	168.0
656.0	694.0
931.0	703.0
593.0	701.0
331.0	844.0
500.9091313141379	492.56991159192694
573.7383168881136	712.1693642768154
1036.0	692.0
371.0	852.0
195.0	866.0
522.0	712.0
805.0	721.0
279.0	828.0
444.2024372031034	458.65708472160236
765.0	713.0
754.0	712.0
402.0	842.0
538.6	553.4
730.4	559.6
159.5	820.0
387.5	827.0
657.6864620917038	360.81023998099386
635.5	726.5
239.0	810.0
1044.0	712.0
114.0	790.0
179.0	834.0
783.5	738.5
499.7972353511764	470.8879403141784
277.0	816.0
958.0	732.0
340.0	822.0
812.0	730.0
102.0	782.0
54.0	798.0
543.7171258881541	748.8619310545436
564.1715314346646	583.5795675101158
673.5	748.5
57.0	822.0
332.4568929254766	813.3518969063082
947.8913084246449	416.4050381290669
17.0	862.0
30.0	870.0
393.6	495.4
1139.5	376.0
774.0	748.0
974.4	515.6
237.5	780.0
729.5	180.0
522.0	760.0
707.0	767.0
854.0	772.0
704.4	754.4
762.4	103.4
94.0	814.0
46.0	830.0
663.0	763.0
1140.0	752.0
788.0	762.0
1014.0	764.0
425.0	784.0
284.5	789.0
198.0	798.0
1029.0	759.5
181.6	784.4
210.0	798.0
953.0	1082.0
511.6	409.4
981.0	1074.0
535.3779061659432	841.1492959803447
1050.0	1106.0
534.8219581844625	787.2223417767138
348.6	412.4
837.0	1058.0
519.0	1078.0
659.0	1086.0
172.0	1022.0
621.0	1090.0
767.0	1078.0
750.5	1079.0
955.0	1118.0
405.0	1016.0
535.0	1094.0
262.0	1010.0
1133.0	1063.0
785.0	1114.0
167.5	1032.0
74.5	986.0
718.8407400545841	610.9868316473224
289.0	1016.0
518.6994667215213	658.2424100731845
563.0	1118.0
1122.0	1082.0
34.0	1006.0
480.0	1006.0
812.0	1140.0
619.8819993510141	470.3319923326977
1141.0	274.5
492.5	1005.0
646.0115544806084	531.486270295578
536.0	1132.0
54.5	1022.0
396.0	1006.0
163.0	978.0
559.5	269.0
775.0	1126.0
483.0	996.0
1009.0	1130.0
245.72900781448274	490.9020676474847
1113.0	269.5
341.0	984.0
187.0	1002.0
11.0	1014.0
88.5	930.0
2.5	982.0
412.5134022587018	608.7630397213995
947.3353604431642	738.2989194064096
180.0	942.0
480.6	440.4
126.0	926.0
628.221219073225	482.5628479252738
638.784230721359	1052.9654769245028
535.9338541474239	434.751321517931
445.0	952.0
113.6	420.6
302.9916499069979	798.8972493878092
361.0	944.0
481.0	952.0
311.0	948.0
445.8702811475456	450.3178649993914
885.6251344988032	715.5050521656997
265.5	951.0
503.68887122154155	964.0137998875861
1066.0	67.5
265.4	421.6
1022.5	304.5
158.0	910.0
144.0	910.0
258.5	929.0
484.0	934.0
532.0422182770587	559.8396173510953
954.0067362209329	289.0929503699797
444.75838518458414	788.8901857211561
302.9916499069979	1115.2316508503447
506.0	922.0
460.5	917.0
431.0	924.0
873.0	74.0
396.3909107957606	433.0834775734888
308.0	918.0
245.0	930.0
889.0	73.0
896.0	918.0
626.0	920.0
908.0	914.0
533.1541142400202	575.4061608325557
775.5474341656186	856.1598914803244
456.9892407771602	875.0621228506693
875.61807083215	697.1587687768356
581.0	921.0
968.0	910.0
943.0	939.0
569.0	925.0
1095.773471498519	637.6723347583975
279.6418346848073	545.3849698325963
961.2340599801825	742.1905552767747
198.0	4.0
740.6	908.6
521.5	226.0
667.5	942.5
388.5	70.0
811.1281049803853	581.5215886288437
739.5	229.5
569.0	957.0
26.5	1100.0
456.43329279567945	711.6134162953346
961.0	973.0
304.69073048169173	589.2919622503049
914.4	948.4
776.0	974.0
1104.0	950.0
703.0	971.0
1090.0	957.0
450.3178649993914	231.27436029598374
1027.5	488.0
1049.0	993.5
866.1669551469776	770.543902332292
448.6500210549492	985.6957711653346
994.0	984.0
612.0987276102838	706.609884462008
394.1671188698377	741.0786593138133
399.6	373.4
223.0	1124.0
574.0	988.0
585.5	240.0
514.0	992.0
432.5275295920081	289.0929503699797
961.0	1005.0
584.6	984.6
827.0	1007.0
366.0	1124.0
1073.53555223929	643.7877625546855
652.1269822768965	854.4920475358822
891.0	991.0
743.0	1003.0
33.0	1116.0
454.0	1124.0
444.0	1132.0
489.0	1120.0
1032.0	1028.0
516.0	1010.0
683.0	1015.0
561.0	59.0
380.0	1100.0
650.0	1008.0
235.0	1076.0
631.0	1019.0
971.0	1015.0
425.0	1104.0
150.0	1084.0
199.0	1108.0
639.0	1030.0
814.0	1048.0
505.3567151659837	579.8537446844016
718.0	1032.0
1078.5390840726166	846.1528278136713
852.2682556099593	385.82789914762674
580.0	1044.0
737.0	1050.0
371.0	1080.0
678.2565374064908	465.88440848085185
476.44742012898575	465.32846049937115
448.6500210549492	716.0610001471805
929.0	91.0
959.5662160357402	781.1069139804258
1093.0	394.5
294.09648220330627	479.7831080178701
977.0	94.0
244.61711185152126	677.1446414435293
385.82789914762674	575.9621088140365
473.11173224010133	739.4108153693711
993.0	97.0
1090.5	47.5
967.3494877764705	422.5204659253549
1041.0	23.5
309.6	891.4
601.0	97.0
400.83849464760647	550.9444496474035
589.5	410.0
94.0	5.0
1045.0	402.5
562.6193572584989	657.6864620917038
199.63579638598992	404.02482601926533
247.39685175892492	570.9585769807098
876.1740188136307	652.1269822768965
428.63589372164296	553.1682415733266
446.98217711050705	668.2494737398376
284.5	82.0
204.5888571849087	717.7288440916226
568.7347850547869	841.7052439618254
690.4873929990669	870.0585910173427
346.91154044397564	562.6193572584989
536.4898021289046	627.1093231102636
1073.5	893.5
252.4003835922515	523.1470505733671
721.0	106.0
400.83849464760647	540.3814379992697
184.5747298516024	716.6169481286612
625.5	440.0
680.4803293324137	784.9985498507909
396.94685877724135	511.47214296227173
814.4637928692697	644.3437105361662
498.68533938821497	686.5957571287017
411.957454277221	697.1587687768356
936.7723487950303	406.39797446241374
75.4	528.6
801.0	75.0
537.0	76.0
1033.0	329.5
525.37084249929	902.303573943225
281.8656266107302	465.32846049937115
746.0821911471398	807.792417091501
1025.4	338.6
475.891472147505	762.7606305915617
60.0	6.0
584.3013285362474	602.0916639436308
950.6	479.6
701.5	338.0
818.3554287396348	717.7288440916226
987.5	343.0
180.12714599975658	587.081068443651
1091.0	336.0
796.1175094804056	308.55112972180524
633.0	83.0
335.79258081436103	703.2741965731236
875.61807083215	664.9137858509532
432.5275295920081	509.2483510363488
560.395565332576	539.825490017789
593.7524442214198	621.5498432954563
827.2505964433265	599.8678720177078
602.6476119251115	479.7831080178701
512.0280909437524	741.0786593138133
556.5039294622109	806.1245731470588
311.4	678.6
656.5745661287423	257.4039154255781
634.3366468695131	610.9868316473224
541.0	89.5
781.0	90.5
1050.6	1134.4
981.4	454.4
828.5	373.5
1084.4	872.4
341.90800861064906	612.6546755917647
906.421052631579	706.1052631578947
760.5	1066.5
723.5	1068.5
530.0	1071.5
948.9860398272295	570.1947150442874
624.3295832028599	957.3424241098173
513.0	527.5
1034.0	1057.5
937.5	544.0
1035.0	516.0
1009.0	1113.5
570.4026289992291	866.1669551469776
524.8148945178093	143.99052720350912
877.2859147765922	467.55225242529406
452.5416569253143	526.4827384622514
759.0	1109.5
411.4015062957403	653.7948262213387
575.0	1125.5
444.2024372031034	566.510993128864
376.93273144393504	965.6816438320283
873.2177473353312	357.6034584325642
441.9786452771805	510.3602469993103
170.12008233310343	636.560438795436
767.7641624248884	608.7630397213995
921.0	128.0
692.5	555.0
46.0	1035.5
643.7877625546855	595.9762361473428
1064.5	1140.0
359.6983440180324	771.0998503137728
709.0	135.0
1015.0	132.5
587.0	135.5
757.7570987582352	300.2119099995943
680.4803293324137	703.2741965731236
631.0	136.5
459.7689806845638	470.3319923326977
573.0	587.5
853.0	579.5
748.5	587.0
747.0	597.5
805.5686251655779	589.8608083510547
1111.0	590.0
700.49445666572	429.19184170312366
620.9938953139756	947.3353604431642
8.0	1051.5
940.6639846653954	628.7771670547058
642.3333333333334	638.8333333333334
719.0	146.5
360.5	110.0
653.7948262213387	449.7619170179107
275.212205017829	489.58302447040387
425.3002058327586	641.5639706287626
844.0	618.5
526.5	625.0
708.2777284064503	528.1505824066936
756.6452027952737	439.75485335125757
674.0	628.5
677.7005894250101	974.5768115357199
884.0	634.5
745.4	388.4
57.0	590.5
451.0	640.5
490.0	642.5
704.9420405175658	786.1104458137524
817.0	108.0
246.0	614.5
387.5	633.5
789.0	110.5
1011.6	218.6
806.6805211285395	867.2788511099391
534.8219581844625	400.2825466661257
792.5	26.5
873.0	113.0
305.2154418329209	583.7453805547667
999.4	349.4
611.5427796288031	65.60186181472616
884.5132385358417	746.6381391286207
921.4	348.4
540.6	348.6
1138.0	115.0
965.0	111.5
1033.0	465.5
299.10001403663284	717.7288440916226
763.578947368421	779.8947368421053
207.36859709231234	321.337933295862
633.0	116.0
764.5	481.5
1017.0	117.0
113.6	956.6
398.6147027216835	351.9150722773022
676.5	485.5
689.3754970361053	647.6793984250506
1058.0	119.0
480.3390559993509	554.8360855177687
263.5193432218661	618.7701033880527
929.0	116.0
121.7526079442799	209.59238901823528
415.0	560.5
420.0	7.5
838.6	343.6
660.4662019991074	522.5911025918864
235.7219441478296	346.91154044397564
92.6	908.6
1124.5	1040.0
961.0	121.0
123.4204518887221	48.367474388823524
84.5	570.5
320.0	1067.5
252.0	542.5
41.69609861105476	873.9502268877078
718.2847920731034	768.8760583878498
842.4	71.4
154.0	1099.5
578.7418487214401	653.7948262213387
426.0	514.5
976.0	1035.5
671.5	779.0
797.0	187.0
1005.5	777.0
261.0	743.5
331.9009449439959	510.91619498079103
889.0	192.0
969.0	804.5
1079.0	783.0
470.4	942.4
769.0	190.0
702.1623006101622	485.89853581415815
186.4	436.4
518.5	812.0
37.0	749.5
633.5	821.0
547.5	823.0
849.0	196.0
601.0	198.0
75.0	773.5
306.0	713.5
643.0	199.5
598.2000280732657	880.0656546839958
659.2039839420459	629.0880658939321
215.15186883304256	602.0916639436308
540.0	833.5
1064.0	825.5
824.5	854.0
613.2106235732454	587.6370164251317
1088.0	861.5
41.69609861105476	579.2977967029208
923.0	846.5
638.5	852.0
544.8290218511155	534.8219581844625
296.5	708.5
493.5	694.5
552.5	862.0
722.5	864.0
34.46877485180527	530.3743743326165
316.5	164.0
637.0	209.0
841.0	208.0
171.7879262775456	821.1351686470384
429.0	671.5
410.28961033277886	385.271951166146
561.0	212.0
1045.0	896.0
111.0	9.5
384.7160031846653	431.4156336290466
769.0	212.0
1016.0	877.5
1021.0	211.0
761.5	885.0
732.0	897.5
742.7465032582555	179.01525003679512
790.5580296655983	496.461547462292
450.0	974.6666666666666
1037.0	884.0
751.0	218.5
624.5	902.0
436.9751134438539	517.0316227770791
981.0	215.0
936.5	894.0
593.5	645.0
11.0	813.5
428.0	901.5
164.4	1078.4
995.146886850507	806.1245731470588
1023.5	651.0
264.63123918482756	685.4838611657402
826.5	672.0
535.9338541474239	684.9279131842595
1045.7381531652534	574.850212851075
898.5	672.0
208.0	12.5
922.4	409.6
333.0	863.5
540.3814379992697	560.395565332576
806.3751022031513	437.110917470122
261.2955512959432	547.6087617585192
336.9044767773225	416.9609861105476
472.55578425862063	589.3048603695739
652.2390582179511	635.4978092903856
565.3990971659026	723.8442718879106
954.0	679.5
487.5	858.5
321.57894736842104	561.8947368421053
633.5	39.5
348.5793843884178	319.1141413699391
809.0	166.0
998.0	699.5
664.5	702.0
601.0	708.5
370.5	205.0
628.0	713.5
344.5	200.0
737.1870234434482	679.3684333694522
695.0	172.5
982.5	716.0
375.03010321082394	825.1612917287583
893.0	171.0
738.0	719.5
725.5121158323528	376.37678346245434
594.0	727.5
599.3119240362271	588.1929644066125
773.0	177.0
848.0	10.0
803.0	177.5
504.24481920302225	610.4308836658417
688.263601073144	1059.6368527022717
572.0704729436713	784.4426018693102
302.4357019255172	693.8230808879513
202.36506525898577	526.4827384622514
1139.0	725.0
793.3377695730019	771.6557982952535
728.1953334841347	905.9662569326114
296.0	11.0
975.838785667708	46.1063624986691
735.0	754.5
985.0	178.0
913.0	184.0
652.1269822768965	459.2130327030831
555.0	766.5
370.5	776.5
359.6983440180324	582.6334845918052
759.0	770.5
2.5	901.5
831.0	1077.0
865.0	1081.0
1049.0	1092.0
992.0	1083.0
463.10466857344824	265.18718716630826
128.9799317035294	578.1859007399594
737.1870234434482	603.2035599065922
659.9102540176267	454.76544885123724
438.0	1027.0
239.05763203671395	902.303573943225
1050.0	1121.0
393.0	1039.0
980.0	1123.0
940.0	1123.0
773.0	262.0
493.12585957340764	623.2176872398985
125.5	985.5
590.9727043140161	510.91619498079103
719.0	1093.0
983.0	1109.0
1074.0	254.0
947.6	447.4
575.5	1110.0
796.3987217167864	692.6661151066168
881.5	62.0
879.0	257.0
677.0	1121.0
719.3966880360648	853.3801515729208
83.0	1035.0
600.0	1131.0
765.0	1137.0
750.5297749989857	728.8478037212373
248.5940988330303	1047.6126077017186
434.5	243.0
841.7052439618254	550.9444496474035
888.0	1131.0
444.2024372031034	597.6440800917849
599.0	1141.0
715.0	271.0
950.0	264.5
751.0	1141.0
871.0	277.0
951.0	277.0
621.5498432954563	461.436824629006
572.626420925152	464.7725125178904
320.0	989.5
144.0	941.5
413.8436734894186	802.9102985660403
440.0	973.5
400.83849464760647	698.8266127212778
51.703162277707904	489.7901716845233
800.5650933322514	797.7853534248478
151.0	953.5
289.0	967.5
1058.0	296.0
404.0	965.5
45.5	13.0
520.0	16.0
503.5	954.5
430.3037376660851	612.6546755917647
661.5780979620689	588.1929644066125
805.6	482.4
419.4	752.4
613.0	294.0
403.0622865735294	815.5756888322311
705.0	300.0
643.2318145732048	159.00112270348882
945.0	300.0
507.5805070919066	475.3355241660243
423.0	931.5
793.0	300.0
267.0	939.5
169.5641343516227	47.25557842586206
33.0	957.5
724.0	309.5
472.55578425862063	780.5509659989451
525.9267904807707	847.2647237766328
797.7853534248478	709.9455723508925
423.6323618883164	662.6899939250303
845.0	306.0
750.0	312.5
887.0	309.0
219.0	929.5
363.5899798883975	549.2766057029614
821.0	221.0
362.5	306.0
884.5	922.0
509.2483510363488	446.98217711050705
873.0	222.0
607.0	914.5
697.5	53.5
921.5	53.0
163.33333333333334	307.1666666666667
454.20950086975654	1010.7134303319674
1107.5	111.0
626.5533751287829	791.113977647079
10.4	15.4
745.5262431656591	719.9526360175455
503.0	304.5
338.4	16.4
685.0	223.0
1115.0	913.0
520.9232586474442	467.55225242529406
278.5299387218458	21.126023296267746
557.6158254251724	428.63589372164296
1013.0	231.0
524.0	945.5
369.0	290.5
38.0	299.5
437.53106142533466	774.9914861841378
565.0	231.0
1063.0	943.0
753.0	232.0
528.0	965.5
580.845102818285	781.431545853732
357.4745520921095	564.2872012029411
817.0	232.0
917.0	233.0
611.0	966.5
77.0	303.5
332.0	275.5
783.0	986.5
809.0	988.5
822.5	988.0
1104.0	14.0
53.0	1083.0
431.9715816105273	583.7453805547667
494.79370351784985	499.7972353511764
86.0	15.0
763.0	974.5
446.0	273.5
202.0	1131.0
705.0	238.0
931.0	235.5
835.0	982.5
457.0	270.5
307.5	265.0
467.0	272.5
501.4650792956186	530.9303223140973
301.32380596255575	647.1234504435699
306.0	1139.0
390.8314309809533	816.1316368137119
747.5	991.0
905.0	996.5
84.0	1083.0
1000.6	238.4
923.5	991.0
254.06822753669368	605.9832998139958
405.5	1133.0
965.0	992.5
544.5	1006.0
530.0	1007.5
573.7383168881136	718.8407400545841
942.5	1020.0
533.1541142400202	676.0327454805679
757.0	245.0
248.0	1083.0
641.5	59.0
811.0	1022.5
406.5	1121.0
359.0	1111.0
260.5	264.0
1018.5	1008.0
402.0	1075.0
667.6935257583569	724.4002198693914
677.0	1025.0
1061.0	1016.0
762.0	1055.0
725.0	1057.0
380.2684193328194	800.5650933322514
224.5	1103.0
542.0	1047.0
238.5	1103.0
1026.8359217949087	430.3037376660851
935.0	248.5
142.5	1119.0
823.0	385.0
867.2788511099391	459.7689806845638
102.0	20.5
944.0	387.5
811.0	387.0
339.1282687032454	432.5275295920081
547.0528137770385	734.4072835360446
601.0	384.0
1110.0	395.0
171.23197829606488	910.0868456839553
422.5204659253549	586.5251204621703
585.1230127408419	767.1718461118755
1007.0	393.0
663.2459419065111	709.3896243694116
581.5215886288437	518.6994667215213
555.9479814807302	509.8042990178296
409.5	367.0
326.0	369.5
646.0115544806084	605.4273518325151
330.0	357.5
447.0	360.5
1102.0	405.0
1134.0	405.0
488.0	359.5
408.0	355.5
154.0	20.0
983.0	397.0
1056.0	399.5
1006.4	998.6
1107.0	96.0
425.8561538142393	702.7182485916429
693.0	410.0
440.866749314219	691.5992889620284
864.0	24.0
756.0	413.5
653.0	414.0
612.6546755917647	1030.171609683793
232.3862562589452	33.35687888884381
818.9113767211155	520.9232586474442
277.0	346.5
288.0	331.5
603.0	423.0
729.0	424.0
417.51693409202835	553.1682415733266
267.0	332.5
54.482902185111556	471.9998362771399
789.0	422.0
869.0	422.0
622.105791276937	527.0386864437322
63.0	323.5
1139.0	101.0
517.5875707585598	554.280137536288
378.0446274068965	443.09054124014193
641.0080226472819	410.84555831425956
784.9985498507909	628.221219073225
417.0	322.5
81.1684052961866	500.9091313141379
981.0	430.0
1037.5	908.0
300.0	315.5
1123.0	104.0
250.7325396478093	685.4838611657402
982.0	440.5
733.0	442.0
833.5	106.0
737.7429714249289	622.105791276937
459.2130327030831	374.1529915365314
18.6	1039.6
61.0	24.0
492.0	25.5
343.5758525550912	444.2024372031034
923.0	315.0
631.0	321.0
1050.0	330.0
368.0	25.0
1121.5	646.0
315.7784534810547	446.98217711050705
577.0740047769979	628.7771670547058
358.03050007359025	35.024722833286
921.7617532950505	722.1764279434685
199.58532535158213	493.12585957340764
471.0	432.5
917.0	326.0
721.0	328.0
1056.0	18.0
332.0	435.5
975.6887074986814	1004.0420545541987
509.5	427.0
943.0	333.0
533.0	338.0
558.7277213881338	604.8714038510344
243.0	413.5
768.0	343.5
700.49445666572	143.4345792220284
521.0	344.0
323.0	420.5
460.88087664752527	696.0468728138742
884.0	341.5
339.0	408.5
1052.5	731.5
818.0	354.5
1123.5	733.0
778.3271740730222	871.1704869803042
290.76079431442184	560.395565332576
801.0	348.0
480.0	407.5
711.0	353.0
791.113977647079	703.2741965731236
52.815058240669366	786.1104458137524
689.0	356.0
25.017659166632857	305.2154418329209
252.0	407.5
985.0	356.0
558.1717734066531	712.7253122582961
909.0	370.0
403.5	393.0
592.6405482584584	419.74072601795126
385.0	394.5
416.0	395.5
363.0	388.5
548.1647097399999	582.0775366103245
352.0	383.5
508.0	387.5
1132.0	364.5
904.0	379.5
114.0	23.0
30.0	24.0
528.0	375.5
1066.0	370.0
304.5	388.0
134.0	395.5
317.0	386.5
624.3295832028599	780.5509659989451
215.321466102032	462.4895949608767
211.0	501.5
876.0	1074.5
92.0	28.5
579.8537446844016	822.8030125914806
857.0	512.0
64.5	493.5
926.0	513.0
668.5	1075.5
1072.0	543.0
756.089254813793	584.3013285362474
1083.5	1058.0
238.0	1050.5
912.0	543.0
719.4	526.4
626.0	1102.5
356.0	495.5
493.6818075548884	756.089254813793
664.5579249283772	450.4002854751237
77.0	28.0
553.5	535.5
931.0	1100.5
730.0	541.0
41.0	491.5
1124.0	525.0
608.7630397213995	758.3130467397159
1105.0	526.5
1004.0	1090.5
743.0	1108.5
384.0	491.5
834.0	557.0
623.5	1125.5
576.0	31.0
926.0	561.0
328.0	487.5
709.9455723508925	544.2730738696348
503.68887122154155	36.13661879624746
423.0764139068356	387.4957430920689
571.0	558.0
257.5	495.0
649.0	568.0
492.56991159192694	668.2494737398376
997.3706787764299	291.3167422959026
568.0	567.0
816.6875847951926	374.1529915365314
355.5	481.0
307.0	484.5
739.4	737.6
1132.0	561.0
6.5	27.0
539.0	582.0
838.2857142857143	610.7142857142857
24.0	511.5
758.0	593.0
547.0	590.0
700.5	594.5
951.5	136.5
235.0	477.5
782.774757924868	772.7676942582149
956.0	603.0
311.3308696292089	775.5474341656186
905.6392618321095	655.4626701657809
346.0	469.5
446.98217711050705	630.4450109991479
540.0	611.0
710.0	617.0
1056.3011648133872	451.98570894383363
344.5	456.0
122.0	475.5
1020.0	619.0
918.5	640.5
604.3154558695537	393.6111708883569
775.4	614.4
1062.0	622.0
852.8242035914401	395.27901483279913
549.8325536844421	504.800767184503
230.5318124933455	469.1441215070763
661.5	108.5
1019.0	447.0
791.0	449.0
222.0	639.0
310.77492164772815	634.3366468695131
558.7277213881338	774.9914861841378
198.5	637.0
445.0	621.0
290.20484633294114	93.39926088876267
1043.0	109.0
278.0	627.0
207.0	635.0
258.5	596.0
148.0	32.0
713.2812602397768	318.5581933884584
544.0	27.0
549.2766057029614	409.1777143698174
308.5	600.0
108.40985638874238	365.25782383283973
451.4297609623529	223.49108855525353
349.0	605.0
77.0	615.0
64.0	615.0
837.0	478.0
796.0	477.5
204.0	607.0
215.0	611.0
736.0	471.5
918.0900911876909	277.2350822404843
324.0	591.0
173.5	609.0
110.0	615.0
819.0	471.0
254.06822753669368	349.69128035137925
883.957290554361	560.9515133140567
3.0	567.0
849.0	484.0
706.609884462008	500.9091313141379
902.8595219247057	535.3779061659432
21.681971277748477	72.82918557397565
1098.5	243.0
476.0	31.5
786.0	482.5
588.6	822.4
246.0	31.0
1047.5	1007.0
275.1942508329614	572.0704729436713
679.3684333694522	933.4366609061459
23.0	34.5
93.0	519.0
13.0	639.0
55.0	543.0
621.0	490.0
410.0	547.0
519.8113626844827	606.5392477954766
406.39797446241374	590.4167563325354
494.5	548.0
813.907844887789	906.1952098135902
850.6	82.4
624.0	29.0
644.6	782.4
280.75373064776875	653.238878239858
1075.5	1034.0
582.0775366103245	508.69240305486807
382.5	1120.5
1138.0	1048.5
253.0	515.0
17.0	607.0
412.5134022587018	277.9739907403651
285.0	517.0
597.0	506.0
392.0	527.0
565.9550451473833	682.1481732768559
714.0	1054.5
579.8537446844016	790.5580296655983
372.0	527.0
981.0	506.0
134.4	514.6
224.4	761.4
895.0	788.0
600.0	44.5
145.0	745.0
443.6464892216227	386.38384712910744
126.0	733.0
789.4461337026369	465.32846049937115
868.9466950543813	516.4756747955984
619.8819993510141	726.6240117953143
90.0	42.0
653.0	786.0
1046.0	808.0
361.3661879624746	378.0446274068965
300.5	774.0
641.0080226472819	399.72659868464496
988.4755110727382	568.1788370733062
776.0	46.0
1066.3082284800405	305.2154418329209
271.5	748.0
594.0	799.0
443.6464892216227	396.94685877724135
96.0	725.0
600.9797679806693	606.5392477954766
41.0	741.0
331.34499696251515	584.8572765177281
399.72659868464496	823.914908554442
796.6734574618863	741.0786593138133
545.0	806.0
835.6	313.6
467.0	747.0
791.6699256285598	558.1717734066531
489.7901716845233	62.26617392584178
247.5	723.0
438.08700940681535	629.8890630176672
1102.0	828.0
380.2684193328194	204.03290920342798
896.0	821.0
118.0	765.0
1049.0	201.0
153.4416428886815	431.9715816105273
1043.6	510.6
462.0	729.0
323.0057772403042	522.5911025918864
798.0	835.0
482.5628479252738	824.4708565359228
403.0	723.0
635.0	832.0
167.0	729.0
867.0	840.0
727.7359077582757	607.0951957769573
5.0	39.0
558.4	289.4
760.5	202.0
278.0	721.0
669.0	842.0
163.0	737.0
419.74072601795126	544.8290218511155
484.0	709.0
1097.997263424442	556.5039294622109
712.0	49.0
1012.0	857.0
940.4	861.4
300.767857981075	422.5204659253549
791.0	844.0
555.9479814807302	667.1375777768761
780.5509659989451	787.7782897581947
1132.0	843.0
978.4	275.4
962.0	871.0
594.0	863.0
718.8407400545841	797.229405443367
479.0	683.0
807.0	860.0
664.5	210.0
1021.0	866.0
221.2672966293306	677.1446414435293
160.0	709.0
576.4	849.4
785.0	862.0
1140.0	855.0
190.69015764789043	543.7171258881541
54.0	37.5
889.0	886.0
912.8665855913589	531.486270295578
596.5	211.0
927.4651905871275	283.2619318544079
811.0	888.0
797.0	890.0
1119.8947368421052	901.578947368421
510.5	666.0
162.0	653.0
283.0	675.0
179.01525003679512	426.41210179572005
788.0	881.0
516.0	889.0
650.0	887.0
920.6498573320891	683.2600692398173
746.0	895.0
348.0	645.0
436.0	645.0
361.0	655.0
854.0	899.0
819.0	896.0
599.0	908.0
612.5	904.5
668.8054217213183	258.51581138853953
735.0	652.0
1042.0	662.0
375.0	899.0
296.0	893.0
205.0	889.0
324.0	893.0
153.0	881.0
573.7383168881136	522.5911025918864
469.22009636973627	569.8466810177484
202.0	877.0
485.89853581415815	600.9797679806693
573.0	658.0
606.0	659.0
527.0	660.0
967.0	676.0
941.0	674.0
111.0	853.0
787.0	672.0
22.5	813.0
303.0	883.0
137.5	899.0
824.0	661.0
6.0	781.0
3.0	797.0
32.6	48.6
246.0	893.0
820.0	689.0
355.8067081476673	704.3860925360851
300.0	50.0
298.5440660551521	545.3849698325963
316.0	869.0
443.0	859.0
381.0	871.0
254.0	845.0
413.62529822166323	483.67474388823524
61.154277962880315	171.7879262775456
78.5	905.0
1140.0	679.0
49.5	901.0
548.0	697.0
664.3578378694725	615.990363480649
952.0	709.0
307.0	843.0
17.0	45.0
173.0	873.0
130.0	869.0
34.5	901.0
837.8136080914603	871.7264349617849
252.5	863.0
240.0	861.0
17.0	789.0
503.0	843.0
622.105791276937	497.5734434252535
3.0	853.0
132.0	813.0
728.8478037212373	450.8738129808722
79.0	797.0
127.5	801.0
900.6357299987828	250.7325396478093
152.0	47.0
944.0	717.0
889.6	736.6
647.1234504435699	679.924381350933
569.2907330362676	624.8855311843407
98.95874070356997	558.1717734066531
195.0	817.0
824.0	42.0
323.5	812.0
415.84909014758614	662.1340459435496
350.24722833286	434.19537353645023
637.0	738.0
418.07288207350905	669.3613697027992
710.0	739.0
499.24128736969567	835.0338681840567
964.0137998875861	927.3212331098579
316.5	822.0
147.5	779.0
1116.0	763.0
96.0	837.0
592.0846002769777	675.4767974990872
108.0	48.0
979.4	106.4
318.0	801.0
2.5	877.0
420.8526219809127	687.1517051101824
628.5	179.0
972.0	753.0
278.5299387218458	739.9667633508518
961.0	750.0
272.0	805.0
34.0	821.0
415.0	795.0
327.0	803.0
228.4	808.6
526.4827384622514	254.06822753669368
968.5	178.0
1126.0	744.0
492.0139636104462	493.12585957340764
534.0	763.0
472.0	45.0
484.7866398511967	465.32846049937115
433.0	791.0
505.0	783.0
83.0	821.0
608.5	1065.0
745.0	1068.0
47.0	57.0
32.0	981.0
104.0	1005.0
813.0	1060.0
929.0	1068.0
615.5	1079.0
250.0	1013.0
798.0	1062.0
260.0	1050.0
579.5	1087.0
925.0	1060.0
522.0351546104056	507.0245591104259
787.5	1071.0
1079.0	1119.0
475.0	1030.0
907.5	262.5
665.5	1099.0
917.8947368421053	786.578947368421
968.5	1113.0
625.6	61.6
443.6464892216227	439.1989053697768
897.0	1100.0
1089.0	254.0
56.5	997.0
689.0	1116.0
432.5275295920081	590.9727043140161
647.1234504435699	834.477920202576
503.0	1011.0
372.4851475920892	488.12232774008106
725.5	1139.0
1110.6	900.4
276.0	997.0
1078.6	1074.6
1134.4	1076.4
549.5	1139.0
461.0	991.0
925.0	1124.0
184.5747298516024	568.1788370733062
493.5	992.0
480.8950039808316	984.0279272208924
74.0	59.0
736.0	65.0
838.3695560729411	577.6299527584787
1097.0	266.0
120.0	1021.0
583.7453805547667	993.4790429060648
162.0	58.0
159.0	1001.0
19.0	917.0
62.0	1034.0
679.924381350933	457.5451887586409
529.2624783696551	731.0715956471602
266.2990831292697	695.4909248323934
226.27082846265716	858.3836834062473
16.0	60.0
158.5	943.0
534.2660102029816	876.1740188136307
307.9951817403245	768.8760583878498
156.7773307775659	632.668802925071
116.5	937.0
136.5	951.0
336.0	973.0
203.5	947.0
103.0	933.0
388.5	966.0
97.5	921.0
1082.1543306778326	311.3872300527179
395.0	955.0
158.0	965.0
208.6	955.4
1075.5	591.0
411.0	947.0
764.0	69.5
399.0	947.0
860.0	71.5
807.792417091501	473.11173224010133
240.5	919.0
396.0	925.0
175.0	921.0
604.5	302.0
56.0	949.0
149.0	921.0
377.0	935.0
545.0	4.0
338.0	913.0
1138.6	818.4
168.0	933.0
274.0	913.0
190.0	925.0
680.0	74.0
597.0060958590556	767.6471694366041
121.0	949.0
347.0	923.0
380.82436731430016	522.5911025918864
536.5	312.0
430.0	913.0
362.47808392543607	728.2918557397566
536.0	909.0
497.01749544377276	721.064531980507
160.0	71.0
781.0	922.0
856.6	927.6
302.4	66.6
304.6594938514401	502.57697525858003
836.0	913.0
202.0	74.0
554.8360855177687	455.321396832718
276.0	71.0
1009.0	934.0
292.0	72.0
762.0	935.0
625.4414791658214	635.4485428324746
31.0	63.0
811.3769153116305	823.2599984298441
956.5	231.0
464.0	70.0
304.6	192.4
70.0	73.0
707.0	952.0
813.0	946.0
481.45095196231233	923.4295972394928
985.0	942.0
1098.5532114059229	650.4591383324542
656.0	56.0
41.0	73.0
514.0	959.0
119.0	72.0
711.5	963.5
384.1600552031845	694.9349768509127
28.5	1066.0
1128.0	953.0
399.17065070316426	621.5498432954563
768.0	965.0
755.0	968.0
612.0	977.0
771.0	984.0
578.0	975.0
567.0669411103447	696.0468728138742
432.0	66.0
184.0	1130.0
344.0	64.0
84.0	1098.0
59.6	62.6
825.6783971075293	608.7118110062808
115.5	1106.0
217.0	1138.0
316.3344014625355	543.1611779066734
1133.021986257728	670.4732656657606
504.0	64.0
655.0	996.0
797.4	982.4
672.4	985.4
854.0	1003.0
1130.0	978.0
946.0	1007.0
595.0	992.0
805.0	1002.0
535.0	996.0
8.0	73.0
768.5	1004.5
1082.4	153.4
817.5	14.0
715.0	1000.0
696.0	1013.0
836.0	1017.0
583.2217194419277	269.5083251210864
756.0	1009.0
754.0	1023.0
103.0	64.0
457.0	1102.0
213.0	1058.0
497.0	1102.0
862.2753192766124	538.1576460733468
529.2624783696551	568.1788370733062
908.0	1009.0
601.5	14.5
599.0	1032.0
311.0	1062.0
659.0	1040.0
545.0	1036.0
564.8431491844218	766.0963184804461
296.5	1068.0
195.0	1122.0
104.0	1130.0
128.0	1114.0
334.0	1074.0
980.0	1026.0
560.9515133140567	991.2552509801419
31.0	82.0
270.7466669811156	542.6052299251926
292.9845862403448	579.2977967029208
656.5	388.0
1109.5	193.5
573.1823689066327	514.8078308511562
869.502643035862	966.237591813509
1025.724025831947	579.2977967029208
405.2860784994523	737.7429714249289
432.0	88.0
115.0	84.0
312.0	88.0
222.0	89.0
1095.2175235170384	313.5546615551318
59.0	85.0
190.0	83.0
352.0	85.0
610.9868316473224	534.8219581844625
73.0	90.0
1058.5	838.0
1008.0	95.0
563.7312532214604	1086.8783037948274
483.67474388823524	668.8054217213183
466.9963044438133	689.3754970361053
1043.6	37.6
204.0	86.0
155.4	476.6
667.1375777768761	625.4414791658214
469.22009636973627	813.907844887789
287.4251064255375	593.196496239939
268.0	81.0
753.8654628878701	904.527365869148
1006.5	417.0
172.0	80.0
256.0	82.0
14.0	87.0
481.45095196231233	515.3637788326369
741.0786593138133	798.8972493878092
903.5	424.5
663.5	428.5
670.4732656657606	500.3531833326571
1020.0	101.5
99.0	82.0
1060.5	895.0
733.2953875730831	349.13533236989855
624.0	104.0
455.87734481419875	581.5215886288437
314.66655751809327	490.9020676474847
920.0	104.0
654.9067221843001	903.4154699061864
893.9643542210141	415.29314216610544
553.4	222.4
603.2035599065922	433.0834775734888
849.4885157025557	966.237591813509
631.5	440.5
427.5239977586815	648.791294388012
424.0	76.0
82.0	80.0
534.6	225.6
812.7959489248275	781.1069139804258
299.65596201811354	462.5487205919675
976.5480548060233	524.9779975722585
363.5899798883975	805.5686251655779
254.06822753669368	562.6193572584989
864.9013878368994	647.2899809612693
94.0	103.0
769.4320063693306	519.255414703002
10.0	96.0
676.5	318.0
67.0	103.0
24.5	96.0
496.0	105.0
81.0	100.0
280.0	104.0
28.909295036997968	759.9808906841581
147.8821630738742	546.4968657955577
268.0	102.0
1010.5	335.0
901.4043419439253	503.6693064494369
1110.9270229988379	219.69049675023808
833.9219722210952	624.8855311843407
137.0	101.5
123.0	105.0
389.1635870365111	517.0316227770791
571.5145249621906	813.907844887789
661.5780979620689	911.1987416469167
911.1987416469167	819.4673247025962
752.4	492.4
249.0	102.5
1001.2623146467951	872.8383309247463
424.0	100.0
952.0	81.0
31.5	107.0
947.5	354.5
191.2461056293712	534.8219581844625
1089.0	360.0
438.4	651.6
672.1411096102028	758.3130467397159
316.0	99.0
785.5544978322717	835.5898161655374
137.8750994072211	37.80446274068965
880.0	86.0
418.6288300549898	626.5533751287829
684.0	85.5
212.0	99.0
89.0	91.0
1113.0	350.0
828.362492406288	698.2706647397971
647.6793984250506	660.4662019991074
38.0	94.0
992.0	85.0
1047.0	354.5
1141.0	355.0
487.0104317771196	620.4379473324949
766.5	365.0
256.8479674440973	703.2741965731236
492.0	94.0
649.5	367.5
340.0	94.0
376.0	94.0
1041.0	364.0
803.344833239655	683.8160172212981
850.6004116655172	610.4308836658417
613.766571554726	544.2730738696348
787.2223417767138	589.3048603695739
777.7712260915415	712.1693642768154
674.0	517.5
979.0	1087.5
333.56878888843806	758.3130467397159
624.3295832028599	662.1340459435496
602.6476119251115	734.9632315175253
243.0	121.5
640.0	124.0
514.5	518.0
1078.5	1104.0
796.5	516.0
452.0	122.0
821.0	1107.5
583.6	443.6
1097.0	516.0
297.6	119.4
772.0	127.5
474.22362820306284	490.346119666004
522.0	1101.5
918.0	1109.5
816.0	1097.5
660.4662019991074	719.3966880360648
649.4	170.4
903.4154699061864	767.7641624248884
601.53571596215	762.7606305915617
306.32733779588233	783.3307059063488
969.6	414.6
584.8572765177281	643.7877625546855
1040.0	136.0
49.0	123.0
569.2907330362676	759.9808906841581
528.0	134.0
700.5	564.0
174.56766618494927	619.8819993510141
746.0	135.5
616.0	136.0
153.4416428886815	231.83030827746447
230.0	118.0
160.0	119.0
1056.0	132.0
1017.0	590.5
390.0	115.5
268.0	115.0
730.0	589.5
172.0	113.0
474.0	113.5
108.0	109.0
460.0	112.0
218.0	114.0
255.0	114.5
836.4	410.4
8.0	123.0
690.4873929990669	663.2459419065111
153.0448811985919	657.1212756225256
24.0	118.0
202.0	108.0
148.0	109.0
1106.0	614.5
400.0	109.0
737.0	8.5
1096.0	147.0
481.45095196231233	839.4814520359025
664.0	152.0
1119.5	304.5
771.0998503137728	864.4991112025353
547.4	1100.4
1113.0	458.0
888.0	109.0
69.0	142.0
366.0	149.0
149.0	147.0
298.0	151.0
301.0	637.5
677.1446414435293	449.20596903642996
1133.0	449.0
791.6	12.6
104.51822051837726	643.2318145732048
214.0	152.0
190.0	152.0
544.0	111.0
1004.0	109.5
1045.0	471.0
446.0	143.0
877.8418627580729	350.8031763143407
611.5	466.5
798.5	469.0
1069.0	473.0
830.5	469.0
643.7877625546855	773.8795902211764
588.0	113.5
502.0	141.0
491.4580156289655	424.74425785127784
53.0	146.0
564.5	470.0
162.0	142.0
1030.4	111.4
331.0	136.5
241.0	143.0
673.808953554645	826.1387004803651
214.0399728700811	482.5628479252738
91.17546896283974	483.1187959067545
1076.5	951.0
276.30614679592287	768.8760583878498
402.0	137.0
122.0	146.0
894.5203022024948	578.7418487214401
628.221219073225	523.7029985548478
234.0	132.0
441.9786452771805	523.1470505733671
601.53571596215	647.1234504435699
187.0	129.0
83.39219722210952	520.9232586474442
85.0	126.0
646.5675024620891	392.49927492539547
6.0	144.0
144.5	1133.5
442.0	133.0
1089.0	492.0
221.0	547.5
344.0	136.0
174.56766618494927	206.81264911083161
616.0	118.0
356.0	130.0
468.6641483882555	720.5085839990263
1099.0	481.5
278.5	1139.5
870.5	489.0
793.161170021274	859.3591543492363
109.0	124.0
863.9431632210546	664.9137858509532
148.0	136.0
412.0	130.0
696.0	119.0
860.6074753321702	857.8277354247666
1068.5320204059633	760.5368386656388
1133.0	505.0
350.24722833286	736.0751274804867
326.0	531.5
60.0	130.0
865.0550591840162	574.2942648695943
21.0	144.0
662.4	317.4
976.0	120.0
424.4	943.6
467.55225242529406	657.6864620917038
97.29089675912778	539.825490017789
122.0	132.0
586.4	327.4
220.0	127.0
310.0	1073.5
73.0	130.0
380.0	124.0
570.9585769807098	414.181246203144
820.023272684077	955.6745801653751
134.0	127.0
45.0	136.0
1064.6403845355983	537.0457501103854
944.0	122.0
184.0	1113.5
403.0622865735294	630.4450109991479
672.6970575916835	610.4308836658417
210.0	180.0
160.0	178.0
374.5	761.5
576.5180567955172	549.8325536844421
446.0	185.0
642.5	791.0
812.0	187.0
84.0	176.0
1033.0	809.0
173.0	183.0
46.0	174.0
796.0	808.5
479.7831080178701	701.0504046472007
696.0	194.0
148.0	184.0
685.4838611657402	640.4520746658011
827.5	800.0
582.0775366103245	706.609884462008
712.7253122582961	588.7489123880932
293.0	173.5
228.0	172.0
96.5	760.5
830.5	811.0
716.0	824.5
1003.5	816.0
926.2093371468965	895.0762501839755
923.0	815.5
632.0	198.0
172.0	172.0
667.0	831.5
952.5	48.5
672.0	200.0
1080.0	195.0
484.0	172.0
107.0	756.5
73.0	748.5
420.0	170.0
187.0	177.0
195.13774149973628	654.3507742028194
776.0	200.0
335.0	722.5
704.9420405175658	822.8030125914806
1076.0	207.5
647.5	844.0
520.0	204.0
1122.0	12.0
376.0	168.0
100.0	158.0
934.5	843.0
472.0	166.0
381.9362632772616	480.3390559993509
389.0	163.5
16.0	178.0
442.0	165.0
208.0	708.5
828.0	872.5
608.0	208.0
964.0	209.0
632.0	868.5
110.5	153.0
63.0	158.0
214.5	165.5
340.0	692.5
905.6	206.4
576.0	210.0
137.0	153.0
111.0	166.0
233.49815222190665	622.105791276937
480.0	158.0
868.0	211.0
249.0646957033671	590.9727043140161
352.0	154.0
617.6582074250912	638.2282827398782
848.3766197395942	493.12585957340764
41.0	708.5
181.79498994419876	349.13533236989855
438.0	153.0
202.0	158.0
175.0	159.0
88.0	164.0
502.0	153.0
214.0399728700811	644.899658517647
996.0	656.5
744.4143472026976	635.4485428324746
337.5	895.5
219.0	888.5
928.0	154.0
166.0	214.0
745.5262431656591	678.2565374064908
725.5121158323528	470.8879403141784
474.0	215.0
632.0	156.0
845.0	649.5
667.0	655.5
209.0	217.0
538.5	663.0
406.39797446241374	463.66061655492894
613.5	666.0
183.0	215.0
714.3931562027383	663.8018898879918
499.0	212.5
318.0	213.0
744.0	160.0
716.0	159.0
274.0	209.0
1109.0	703.0
1006.6666666666666	1030.0
982.3600832764502	364.1459278698783
28.0	190.0
283.53347055517236	477.5593160919472
314.66655751809327	707.7217804249694
288.0	210.0
675.0	687.5
683.0	687.5
763.3165785730425	647.6793984250506
832.0297112780592	458.52732263863845
802.5	703.0
885.5	706.0
1009.0	709.5
639.8961266843204	657.1305141102231
846.7087757951521	689.3754970361053
1083.0	682.0
97.0	214.0
286.313210462576	485.34258783267745
187.35446975900607	728.8478037212373
764.0	169.0
13.0	190.0
273.0	854.5
205.0	207.0
468.1082004067748	627.1093231102636
60.6	1112.4
1109.0	727.0
[truncated: 8,194 more rows]
