# Supplementary material for: Intervisit Reproducibility of Foveal Cone Density Metrics
Source: Transl Vis Sci Technol. 2024 Jun 24;13(6):18. doi: 10.1167/tvst.13.6.18 (PMC11205225; doi:10.1167/tvst.13.6.18)
Supplement: Supplement 3 [file tvst-13-6-18_s003.zip › JC_11655_visit2_500um_coords.csv]

1663.0	192.5
196.6	764.4
591.5	1588.5
1591.0	806.5
1811.5	1641.0
1259.0	191.0
140.0	750.0
297.0	768.0
673.0	45.0
36.5	726.0
1836.0	796.0
991.5	1588.5
285.0	744.0
337.5	751.0
553.0	1625.5
647.0	795.0
806.5	795.5
1469.5	1607.0
1040.0	790.0
1535.5	385.0
985.6	791.6
1735.5	1597.0
1017.9380404861387	971.838797259205
1013.3489755495209	995.6184973853155
1305.3803806070196	917.6043934628124
849.0	47.0
631.0	811.0
506.0	1507.5
412.0	742.0
602.0	1663.5
1216.5193959252379	1107.007619028676
192.4	735.6
133.04545454545453	1721.090909090909
722.0	832.0
1391.5	397.0
1377.553856428373	1331.0374254799285
604.9221961905332	1174.5920299134114
1282.0	813.0
756.0	826.0
842.0	840.0
943.6	821.6
545.0	48.0
683.5	201.5
1798.0	815.0
324.5	725.0
956.0	834.0
917.9165751299521	531.8740486739722
297.0	720.0
282.0	1475.5
12.6	635.6
1545.0	1666.5
1477.0	863.5
1232.7897170641556	1321.4421078851822
755.5269636559004	1490.4031350970206
753.4	268.4
977.0	1737.5
1239.0	209.5
601.0	853.0
878.6	1497.6
1108.0	872.0
839.0	1733.5
1759.5	1765.0
1364.20384934003	1015.6435080178297
592.0	862.0
1118.4802813702204	1251.3545706713824
922.8192399816962	1296.82803231605
649.9784701136902	921.3590829564088
1327.9085175685982	1077.804478522926
686.0	1783.5
273.0	688.0
968.0	1755.5
946.5989401078068	1583.8531847154204
1781.5	1839.0
712.1394406187864	1431.1624786424995
639.0	883.0
1649.9774385748683	1380.2655766181927
1375.8851055423302	897.9965705518089
1047.160799150755	1002.8151023107896
1309.0	1846.5
670.0	884.0
1296.5	1836.0
418.0	666.0
23.0	718.0
624.0	894.0
816.4	1102.6
1476.0101587049012	1030.6622659922155
253.0	666.0
1427.0	214.0
1384.0	890.0
1049.6443073209527	1288.4842778858358
959.1145717531282	904.2543863744695
728.0	902.0
1832.0	1379.5
1084.6880759278527	1174.5920299134114
1589.0	1374.5
570.0	648.0
1232.5	1356.0
1124.0	1359.5
760.533216314029	1311.8467902904358
1826.0	669.0
150.0	886.0
657.0	37.0
609.0	37.0
737.0	653.0
800.0	670.0
474.5	889.0
34.0	862.0
1070.6	983.4
877.5	161.0
833.5410675784037	1070.7122872572438
744.0	662.0
930.0	672.0
1688.0	658.0
1063.0	155.5
919.0	667.0
50.0	862.0
185.0	906.0
1143.928732382374	1056.9450924473904
794.3254217563967	1216.3108020644825
626.1987699875796	1111.179496243783
1272.4225506076734	690.2370852394739
1810.0	645.0
772.0	666.0
722.0	672.0
1279.5	321.0
400.5	51.0
1460.0	696.0
748.0	1395.5
1062.577126687785	1129.5357559902543
546.0	688.0
123.5	898.0
1211.5	1441.0
556.1112327737799	1356.0686887705713
1284.0	704.0
861.0	705.0
985.0	709.0
131.5	1751.5
1600.0	686.0
1146.0	1393.5
547.3502906220549	1069.043536371201
402.5	857.0
55.0	894.0
1338.0	689.0
1170.5	85.0
1666.5	86.0
865.5	172.0
1205.2553274444485	1200.4576686470755
1239.0475328868163	917.1872057413016
1121.4	928.6
521.0	725.0
1636.0	720.0
871.5	1508.5
726.0	732.0
997.0	1505.5
37.0	798.0
731.0	743.0
875.6	562.4
1362.0	725.0
754.0	736.0
829.0	753.0
533.0	745.0
854.5	1542.5
146.4	807.6
1409.260123263187	878.8059353623161
634.0	744.0
493.5	807.0
1430.0	775.0
1609.92741730984	1035.2513309288333
1473.9242200973476	771.5886909340629
279.0	804.0
572.6	1845.6
1834.0	761.0
1830.0	1549.5
1469.3351551607298	891.3215670076374
750.9378987192827	882.5606248559125
644.0	762.0
746.0	760.0
781.4	1806.4
236.0	798.0
1593.0	1522.5
1157.2787394707168	1421.5671610477532
1435.0	181.0
1333.749145669748	1230.4951845958467
69.0	822.0
877.7629660585393	1038.1716449794083
881.0	765.0
663.0	1573.5
1227.0	1105.0
1510.3333333333333	847.0
1534.5	529.5
962.4520735252139	1064.8716591560938
996.2442789675816	855.4434229577162
1078.0130723836812	968.5012954871193
1545.0	1075.0
475.0	1020.0
1186.0	61.0
395.5	1019.0
933.5	262.0
1730.5	124.0
437.5	1015.0
379.5	1019.0
1771.6	1469.4
1677.0	1175.0
1111.0	275.0
1727.0	1189.0
50.0	1022.0
1437.5	577.0
444.4	1623.4
673.5	272.0
288.0	1006.0
547.0	1150.0
457.23774277574097	1001.0419377649548
256.5	1005.0
276.5954593616024	1021.066948397469
1289.1100594681018	912.5981408046838
800.0	1180.0
1688.0	1156.0
951.0	1174.0
1206.0	1134.0
1034.6255493465671	1166.6654632047077
735.5	1189.0
586.9831241655726	1056.9450924473904
1385.5	555.0
678.5	1175.0
1822.0	1126.0
434.2924180926518	1109.9279330792508
930.0	1216.0
1612.0	1240.0
1760.0	1244.0
1136.4193533951811	1141.634199914065
1601.0	295.5
879.4317169445821	1564.245361804417
1482.2679745275618	1092.4060487758009
941.6636706059509	774.8251023899595
296.0	974.0
1384.2288599725443	821.6512175153484
1490.0	67.0
182.4	951.6
38.0	926.0
1288.4	1312.4
1311.6381964296804	1250.1030075068502
3.0	1006.0
983.0	1238.0
764.0	1252.0
1481.4	780.6
1572.4	1330.6
885.5	1233.0
992.5	17.0
161.0	1859.5
993.0	72.0
1012.2960571499472	641.4760277939665
1294.0	1302.0
1385.0632354155657	1090.3201101682473
1234.5	150.0
1441.0	17.5
899.0395398555856	1253.8576970004467
436.0	1883.5
1834.6	837.4
1118.0630936487098	747.3918030864415
924.5	1315.0
1144.7631078253953	864.2043651094411
1040.4661774477172	1353.1483747199964
1482.5	1281.5
868.0	1300.0
1830.5	1261.5
1589.4852189558148	844.179354476927
322.0	1300.0
1804.0	940.0
334.0	1316.0
303.0	1320.0
152.5	1280.0
1832.7056605965604	1195.0342282674362
1558.5	1870.0
502.0	1284.0
1487.4	566.4
1119.0	914.5
99.29067771954959	1419.8984101617102
1366.7069756690944	1529.6187809190276
1691.0	912.5
836.0441939074681	1384.4374538332997
426.5	1266.0
1868.0	972.0
1337.0	961.5
1676.0	972.0
484.5	69.0
1295.7850630122732	852.5231089071411
376.5	1242.0
1314.5585104802553	1011.054443081212
480.0	1212.0
486.6	1332.6
837.0	985.0
496.4	1575.4
383.5	1158.0
1323.5	494.0
1064.6614471739445	818.6658940379573
1728.4	160.4
316.4	1527.4
852.1553876579555	856.4176868459552
353.0	1152.0
1442.4	1030.4
1796.6	1042.6
487.0	1128.0
1017.9380404861387	920.9418952348981
1233.5	507.5
1161.6	408.6
1189.5	1038.5
876.9285906155178	1334.7921149735248
1442.2179532625335	1019.8153852329369
515.22683606573	946.8075339685622
1477.5	510.5
1369.4	1717.6
1597.0	1031.0
1560.6992661715758	1363.1608800362533
859.406706312068	1057.362280168901
745.5	246.0
1821.0	1031.0
1778.0	1034.0
510.0	1092.0
1684.0	1016.0
765.5394689721576	1115.7685611804009
111.5	1156.0
1314.5	120.0
974.5	1031.0
627.0	1054.0
352.0	1564.0
1720.8993512316895	1146.2232648506829
1295.0	389.0
186.5	1552.0
1699.0	1625.0
401.5	1566.0
292.0	1580.0
447.6	1144.6
1845.0	1615.0
1327.0	1589.0
1418.0	1586.0
821.0	1650.0
928.2426803613355	1059.4482187764545
357.5	1550.0
1816.5	1587.5
1145.5974832684167	925.5309601715159
1659.0	1601.0
1034.0	1618.0
493.5	1518.0
43.0	1532.0
1170.0011271059388	614.075533013968
1273.0	1699.0
1734.5	1709.5
558.0	1672.0
1689.0	1699.0
1339.0	410.0
1544.0117573111472	961.8262919429478
1157.8231294259394	787.6119999539588
116.0	5.0
1563.0	402.0
525.0	1698.0
1439.5	1684.5
982.4770841577281	1045.681023966601
1161.0	1683.0
378.5	81.5
65.0	1356.0
282.0	1428.0
814.7676201104217	1211.7217371278648
559.4487345458656	1237.587375861529
1318.7303876953624	1074.884164472351
225.0	1396.0
1301.2085033919125	1169.5857772552827
460.4	1341.6
463.9127463199124	1266.7905163672788
1075.5	210.0
1039.0	413.0
304.6	1260.6
1166.0	1718.0
1552.0	1740.0
590.5	1767.0
922.5	1775.0
1798.4	763.4
598.2471926463619	1204.6295458621826
1482.0	1746.0
1074.0	101.0
1420.5	1735.5
1135.0	1749.0
550.0	1784.0
1787.0	442.0
1827.0	1849.0
1841.0	1835.0
1437.2117006044048	913.4325162477052
1641.0	1843.0
1083.01932504181	1258.8639496585752
1000.8333439041995	962.2434796644586
1325.0	1847.0
992.0	1788.0
1599.0	1829.0
129.7453813898316	1179.181094850029
764.7050935291362	902.168447766916
1101.0	1847.0
1439.0	433.0
1309.0	1799.0
854.0	1848.0
790.5	1847.0
924.5	1827.0
1487.0	1813.0
1568.0	1788.0
1639.0	1789.0
646.0	1848.0
301.6	835.4
395.0	1336.0
1637.0	326.5
1735.0	1373.0
1186.0	1370.0
904.0457925137142	1335.6264904165464
847.3082623882573	1657.6954114228165
1499.0	330.0
1227.5	1376.5
562.0	1344.0
1115.0	314.0
1765.0	318.5
616.0	1356.0
1866.0	1330.0
1780.1400076862105	757.4043084026987
1390.6	1218.4
1775.5	154.5
1113.8912164336025	779.9324453642772
657.5	328.0
1636.4	1202.6
1521.5	1338.5
68.5	1748.0
1111.0	339.0
817.270746439486	1032.748204599769
621.0	78.5
1719.0	1453.0
1357.0	340.5
1166.0	1430.0
930.0	1408.0
1127.0	343.0
903.0	1398.0
473.0	1760.0
1534.5	707.0
1033.373986182035	1207.5498599127575
1140.5912306102882	908.0090758680659
1146.0146709899275	892.9903178936803
1137.5	709.5
1040.0	1452.0
122.0	1820.0
1073.794945433944	684.7079195579643
1248.225662760052	1240.5076899121038
1207.0	331.0
1365.0	1391.0
1037.0	1399.0
859.5	1453.0
226.0	1772.0
1308.2214007739317	557.4478438019709
975.384892892046	1431.5796663640103
395.0	1720.0
80.0	1628.0
469.0	1712.0
334.0	1700.0
1219.0	1497.0
482.6	645.4
1436.0	1512.0
605.0	1474.0
964.5	1459.0
675.5	351.0
1839.0	357.0
801.0	1466.0
700.0	1476.0
1423.0	349.0
1198.0	1462.0
1778.0	1482.0
1087.6083899784278	843.7621667554162
1869.0	1463.0
892.3645363114142	1023.987262448044
1099.4	1565.4
658.5	1503.0
1582.3930276901328	963.9122305505015
1226.4	901.4
1645.0	1463.0
901.0	1490.0
464.3299340414231	960.157541056905
571.0	1518.0
187.5	1704.0
173.5	1592.0
1184.395941368913	651.4386271389777
926.6	451.6
1603.0	368.0
877.7629660585393	1416.9780961111353
1106.3818374464097	964.7466059935228
1778.0	1546.0
1525.0	1551.0
573.0	1570.0
1467.0	370.0
1117.0	1543.0
970.7958279554282	969.7528586516514
1575.0	367.0
1371.8947368421052	1787.578947368421
758.578947368421	1418.8947368421052
242.6	73.4
1016.0	1083.5
935.7520593485283	1083.2279189025653
1177.0	515.0
1387.56636174463	1168.7514018122613
955.7770699810425	957.6544147278407
1393.0	1082.5
1312.0	526.5
723.0	541.5
1463.5	1165.0
1404.5	1160.0
1224.5	1172.0
819.7738727685502	1290.5702164933894
871.6	1729.4
1442.635140984044	1172.9232790273684
618.2722032788761	1074.0497890293295
1415.5	1181.0
12.93281936683209	1085.7310452316294
852.0	570.5
1731.0	560.0
1333.0	549.0
845.6395115022144	1323.5280464927357
1179.8068764322952	1499.5812649702564
346.5	117.5
545.0	575.5
1566.122706551215	784.521510300895
799.0	136.5
292.5	115.0
1471.5	297.0
199.4	1485.4
1554.0	142.0
1222.0	143.5
352.0	6.5
1807.5	285.0
810.0	1247.5
1041.0	32.5
1092.670841837943	799.1810977499582
848.6666666666666	1595.0
1471.4210937682833	960.9919164999264
1388.5	1208.0
1663.0	1204.5
947.0161278293176	893.407505615191
743.0	146.5
958.6973840316175	1035.668518650344
745.0	615.5
763.0	145.5
1524.5	1296.0
1283.6866190884625	1025.656013334087
1459.5	1289.0
1648.6	238.4
881.5	624.0
1787.0	1296.5
1650.5	73.0
1697.0	623.0
734.6	1651.4
1345.0	1258.5
361.0	1856.0
1047.97555643491	1746.1392083830874
699.5	630.0
1664.0	8.0
718.5	641.0
1446.0	147.5
1774.0	617.5
1009.0	1882.0
1143.5115446608631	1343.9702448467606
866.9160852992608	1271.3795813038967
1496.5	930.0
95.0	598.5
1087.5	224.5
871.0312840619545	735.2466099299616
1763.0	456.0
1065.4	464.6
1568.5	926.0
33.5	1211.5
1795.0	456.0
925.0	1858.0
1793.9072024960642	944.7215953610087
949.9364418798925	1219.2311161150576
1870.0	1878.0
1355.0	446.0
675.6	1071.6
1774.0	1878.0
1702.0	1854.0
1816.0	1860.0
768.5	1883.0
883.8181816259538	833.2794912539565
1426.5	917.0
345.0	1231.5
1402.0	114.5
1503.5	962.5
1028.7849212454173	1376.5108871245961
1443.0	472.0
1113.0	473.5
1885.6885012284208	900.9168846023838
1662.4930702201896	1529.201593197517
1020.8583545367137	1304.7545990247536
1432.5	962.0
200.5	1199.5
1701.6	1873.6
1542.760194146615	806.215271819452
1778.6	456.4
1146.0146709899275	1041.509146751494
250.0	1243.5
1418.0	111.5
1225.2803380769628	1164.1623368756434
1858.5	55.0
1485.0	468.5
1433.6666666666667	1059.0
296.0	590.5
414.0	1203.5
764.5	481.5
66.0	1099.5
314.5595420190773	1329.7858623153963
894.5	480.5
1723.8196652822644	1121.6091892815507
1503.5	236.5
1140.5912306102882	986.4403675120799
868.1676484637928	1394.8671468710675
701.4	342.4
1288.6928717465912	991.8638078917191
1381.0	1038.5
1728.5	1052.0
1488.9429780717333	1322.2764833282035
987.9005245373673	1063.6200959915618
512.306522015155	1120.3576261170188
1058.3770409744466	1061.1811014303696
106.0	558.5
1483.5	247.0
915.5	1036.5
1498.5	1633.0
769.294158465754	923.862209285473
1355.0	809.0
795.0	1596.5
938.010271301951	634.7781290699669
50.0	717.5
1667.0	797.0
1411.0	781.0
1721.0	786.0
1223.0	783.0
459.0	1542.5
745.0	194.0
1027.5	92.0
1334.0	790.5
585.0	804.5
1170.5	1609.0
709.4	1341.4
1243.0	785.0
1432.5	1699.0
1021.5	1681.5
1578.2211504750258	1259.6983251015965
1279.0	1685.5
1229.0350275705594	1456.610929654653
343.0	739.5
821.0	195.0
717.0	197.0
851.0	195.5
327.0	1462.5
894.7783795379532	582.4127390459696
158.6	1723.4
647.5	827.0
1008.0	11.5
54.5	773.5
1619.0	1657.5
559.0	1716.5
1403.0	865.0
1617.0	870.0
1573.0	1775.5
1042.9693037767815	1097.8294891554401
903.9118777979528	790.0475994899588
677.5	857.0
723.0	1740.5
1711.0	1765.5
370.5	163.0
351.5	1396.5
1728.5	24.0
318.5	688.5
1601.0	846.0
42.0	9.0
755.0	1772.5
601.0	210.0
710.8878774542543	1183.770159786647
1722.0	217.0
284.5	1368.5
1633.0	894.0
1277.8459909873127	1192.1139142168613
224.44699417276337	1361.9093168717213
253.0	1378.5
1186.0	212.0
1849.0	882.0
79.0	693.5
968.0	1818.5
1130.0	664.5
545.5	653.0
1586.0	158.0
1119.5	1382.0
696.0	1338.5
213.0	905.5
1780.5	1327.0
1147.2662341544597	1065.7060345991154
1481.4335990845404	1402.793713579771
1064.0	1346.5
1544.0	649.5
984.0	661.5
833.9582552999144	1366.9155695298498
979.0	1356.5
1016.0	693.5
1390.5	341.0
1634.0	168.0
579.0	1388.5
1886.1056889499316	1026.0732010555976
1819.5	1442.0
1288.5	1427.0
745.5	693.0
470.5	864.5
1249.8944136460948	731.1214819475238
1421.0	684.0
1569.0	686.0
1131.0	681.0
123.0	885.5
1230.5	1397.0
973.6	1652.6
902.3770416276714	1346.473371175825
122.5	1794.5
739.0	702.5
884.0	1474.5
1322.578947368421	769.1052631578947
798.0	723.5
956.5	722.0
1649.0	742.0
486.5	832.5
1092.5	1503.0
1334.0	742.5
235.2938749320419	946.3903462470515
619.0	726.5
98.0	797.5
1567.6	911.4
1241.0	1459.5
237.0	841.5
1645.0	1479.5
617.0	1496.5
1114.5	1473.0
1716.0	711.5
196.0	829.5
585.7315610010405	1397.3702732001318
1019.0	758.5
1056.7457486819449	548.3143455419714
1422.0	762.5
963.0	179.5
1109.5	1584.0
883.6035941596892	1528.7844054760062
533.5	761.0
461.0	791.5
836.0441939074681	1439.0890453512031
1290.0	744.5
1767.0	751.0
607.4253225195976	1015.6435080178297
622.0	1063.0
1504.0	15.0
108.0	1005.5
303.4	579.6
1390.0	1109.0
1706.0	1105.0
471.0	1031.0
1137.6709165597133	1044.429460802069
1609.5102295883291	1789.5267314202017
1178.0	253.0
902.0	1111.0
1666.0	252.0
1558.0	1069.0
16.6	538.4
513.0	264.0
1489.4	1470.6
1334.1663333912588	1020.2325729544476
616.0	1131.0
632.0	1131.0
693.5	1138.0
1238.0	275.0
1280.0	279.5
1747.0	1162.0
809.0	268.0
1587.0	65.0
1122.5	576.0
1452.0	1175.0
742.0	276.5
1242.385034658902	759.9074347317629
1082.0	266.0
821.0	278.0
1496.0	1155.0
1404.0	272.5
1744.4	262.6
741.0	1201.0
644.5	1204.0
849.0	288.0
865.0	288.0
594.0	286.5
1303.294441999466	1329.7858623153963
1769.0	1236.0
1872.0	1227.0
1830.5	1228.5
1275.0	66.5
523.0	1229.0
899.0406787259531	807.0967962419578
83.0	1850.5
888.6098468178178	1626.4063323095131
374.5	944.5
1365.872600226073	806.6324595409628
229.0	969.5
1573.6	74.4
1385.4804231370765	987.2747429551014
547.0	1245.0
1238.213157443795	860.0324878943339
586.9831241655726	942.6356567534551
1571.6	1446.4
111.6	766.4
875.0	299.0
967.6	505.4
483.6	550.4
1711.0	1302.0
1302.4600665564446	1725.279822307552
478.5	928.5
1519.3976817420153	806.215271819452
643.0	303.0
445.0	919.5
713.5	73.0
1106.0	300.0
1348.4	818.6
1820.4	1235.4
513.0	1305.0
1190.0	303.0
1282.0	304.0
592.0	311.5
561.0	1305.0
1294.4	1415.6
1375.6	815.4
334.5	221.0
363.0	1303.0
1239.6	1754.4
172.0	17.0
143.0	305.5
318.0	1315.0
1277.4	1722.6
1836.5	1879.0
1198.997511621788	952.2309743482015
1027.1161703593743	1102.418554092058
365.0	1263.0
1052.5	1863.0
17.0	1147.0
280.0	303.5
723.4035090995757	1116.1857489019114
737.5	55.0
1093.0	960.0
156.0	1211.0
909.0	229.0
1402.167931997505	1124.9466910536364
1281.4	1838.6
1277.0116155442913	1044.429460802069
1839.0	955.0
510.0	1219.0
1294.533499847741	605.1307900512886
932.5	970.0
1219.5	112.0
1697.0	942.0
909.0520451718427	867.5418668815269
1678.6	1793.4
644.5	970.0
1680.5	491.5
1581.5586522471115	1016.0606957393405
415.0	1159.0
1138.5052920027347	1495.4093877551493
936.0	981.5
323.5	1173.0
720.0	14.0
159.0	273.5
1060.4911880802315	1740.7157680034481
1059.0	57.0
1223.0	975.0
1879.0	983.0
1118.8974690917312	1119.940438395508
1112.6	149.4
1374.0	978.5
1134.6	1601.4
1733.0	976.0
254.0	1163.0
5.5	1211.0
134.0	1067.0
417.0	1119.0
1564.6	1715.4
1230.0	1045.0
1675.8430773085324	1200.0404809255647
869.8363993498357	1043.1778976375367
282.5	262.0
504.0	15.0
280.0	1115.0
55.0	1179.0
1761.0	1022.0
672.0	14.5
103.0	1131.0
647.5	1046.0
1281.6	1672.4
889.0	1609.0
565.5	1586.0
1098.0	390.0
1759.0	1638.0
192.0	21.0
1250.0	392.0
87.0	355.5
722.5691336565542	1080.3076048519902
915.0	383.0
743.4	1021.6
1524.0	394.5
729.5	1610.0
283.4	1514.6
1589.4	708.4
1561.4	581.6
1619.0	1610.0
1248.0	22.0
1369.0	1604.0
860.0	1635.0
765.0	1665.0
1379.6397950359265	1143.7201385216185
688.0	399.5
1288.0	405.5
396.0	1515.0
357.5298773346807	1128.701380547233
1863.4	640.6
1167.2912447869737	1275.9686462405145
1245.0	1704.0
1040.0	1707.0
1330.8288316191731	928.0340865005801
1279.5	835.0
132.0	20.0
150.0	1483.0
499.5	1493.0
1268.0	1711.0
1387.6	1636.6
638.714401632901	1055.2763415613474
1304.1288174424876	1120.3576261170188
706.0	1695.0
1490.0	404.0
374.0	1475.0
1572.7977100953865	1345.2218080112928
827.0	1741.0
1676.0	428.5
923.3966740859518	771.1717030859597
1056.0	24.5
1304.5460051639982	1152.8982683948543
913.0	416.0
1110.1365269400062	926.3653356145373
1339.589773770898	1186.690473837222
382.5	1441.0
439.0	336.5
1059.5	845.0
1616.0	1739.0
1400.4	444.6
700.0	425.5
651.0	1773.0
566.0	1783.0
48.0	335.5
716.0	1795.0
1253.5	896.0
559.0	1797.0
1165.2053061794202	950.5622234621586
445.0	1359.0
1142.0	443.0
344.0	1371.0
1801.0	1812.0
1205.6725151659593	857.9465492867804
841.804089629956	799.7899976339583
871.0	1845.0
1480.0	429.5
606.0	440.5
4.4	1135.6
1488.9429780717333	1028.159139663151
616.5	1836.0
237.0	325.5
1164.0	1815.0
1192.0	1811.0
1692.6	1401.6
1314.0	1369.0
1636.0	1375.0
1692.530586168961	1761.1579663574732
669.0	314.0
139.0	1795.0
1560.0	329.5
1120.0	327.5
10.0	23.0
406.0	1827.0
774.0	1335.0
607.0	321.0
723.0	1341.0
636.0	1347.0
76.6	183.4
1291.0	1330.0
680.0159860624615	877.9715599192946
1116.8115304841776	858.7809247298019
1594.6	835.6
1473.5070323758368	983.1028657399942
1310.0	1349.0
1736.0	317.5
1808.0	1323.0
1349.0	1344.0
1222.7772117478985	842.0934158693733
1249.0600382030734	1383.1858906687676
1729.5	702.0
1682.4	1307.6
35.0	25.0
1330.0	340.0
1659.7142857142858	1231.4285714285713
487.0	424.5
77.0	443.5
1218.0	344.0
1145.0	1444.0
186.0	419.5
1579.5	697.0
1597.5	1431.5
987.0	331.0
1661.4	1274.6
1798.0	1405.0
851.0629518818537	1136.6279472559365
1410.6	799.6
1155.0	1402.0
923.2364277032069	1154.9842070024079
1485.6054762996475	999.7903746004228
1446.5	1388.5
1746.5	162.0
680.5	1452.0
1316.0	1407.0
1234.0	1417.0
1158.1131149137382	1601.3750690188704
757.0	350.0
241.0	1683.0
1246.5569118740093	913.849703969216
1485.6054762996475	841.2590404263519
113.0	395.5
21.0	1819.0
58.0	22.0
899.649578609953	728.5487112059619
1673.0	1492.0
789.0	1457.0
120.0	1627.0
1146.4318587114383	994.7841219422942
1040.883365169228	1313.5155411764786
790.1535445412896	918.021581184323
1586.0	1481.0
1153.5240499771203	1013.1403816887655
464.5	400.0
605.0	1505.0
1143.0943569393526	827.9090333380091
1699.0	1466.0
521.0	1513.0
142.5	1711.0
1179.5714285714287	1509.4285714285713
825.0	1545.0
1048.3927441564208	1142.8857630785972
603.0	371.0
994.4	1873.6
1729.0	1564.0
1529.0	1572.0
340.0	1643.0
1106.5	178.0
1191.905320356106	1430.3281031994782
1129.5	746.0
376.0	1595.0
1094.0	367.0
905.1296775659528	735.2466099299616
1803.0	1522.0
152.0	29.0
457.0	510.5
1692.0	545.0
1068.4177547889349	868.3762423245482
568.6	537.6
1632.0	543.0
892.0	515.0
1846.0	534.0
875.9024831339542	861.897785801955
989.0	516.0
647.5	521.5
689.4	751.6
1384.6	956.6
944.0	30.0
1399.0	517.5
853.0	540.0
1873.6	234.4
894.0	545.0
866.0	541.0
1068.0	521.0
35.5	491.5
550.0	537.0
1569.0	1067.5
785.1472918831611	1565.0797372474383
1425.5304444021049	1143.3029508001077
971.4	761.6
620.4	772.6
915.0	558.0
1419.5	1170.0
1565.0	1175.5
178.9735325280957	1258.4467619370646
1795.1587656605961	893.407505615191
1287.0	135.5
842.5	548.5
1199.5	1174.0
1019.4	713.6
348.0	491.5
1179.0	129.0
917.307675245952	676.7922210659647
1424.5	1131.0
776.8035374529468	980.1825516894193
1239.8819083298379	1267.6248918103001
1805.0	1127.5
571.5	581.5
1198.1631361787665	897.1621951087874
1170.5	1225.0
1361.2835352894551	1520.8578387673026
687.0	594.0
1046.0	1244.5
856.9035799830036	1182.1014089006042
243.6	1171.4
956.0	579.0
725.0	588.0
1734.0	590.0
1356.6944703528372	903.0028232099373
146.6	1505.6
131.5	472.5
1294.5	1205.0
1111.805277826049	891.3215670076374
1047.1411809918886	1615.1422638287238
385.0	462.5
1373.0	592.5
737.0	608.0
1115.5	1218.0
669.5	1265.5
867.0	622.0
1168.0	631.0
929.4856729259515	808.9234958939578
1240.2990960513484	981.0169271324406
844.0	627.0
1819.0	1297.5
838.5473202365323	1053.6075906753047
208.0	26.0
1027.0	152.0
1122.0	640.0
730.0	1278.5
783.0613532756075	1324.7796096572679
916.6	646.4
838.0	617.0
965.3723875757889	1143.3029508001077
1117.2287182056882	1077.3872908014152
640.5	1291.5
418.0	1875.0
323.5	453.0
1120.0	623.0
997.9130298536245	1857.5283300264477
1131.8302884585632	1278.054584848068
900.258478493953	772.3895028539597
1288.0	461.5
81.10526315789474	737.421052631579
1427.1991952881478	662.7026956197669
345.0	637.0
895.0	449.0
1498.0	450.0
685.0	458.0
1415.9351268073585	1161.6592105465793
1351.6882176947088	976.4278621958229
1186.0	448.0
158.9485218955815	1039.4232081439404
43.0	1258.5
734.2503898588542	976.010674474312
703.3784984670614	1251.7717583928932
1208.5928292165343	1368.5843204158925
41.0	623.0
1473.089844654326	1001.0419377649548
112.0	35.0
76.0	1258.5
742.6	1130.6
61.0	639.0
899.873915298607	938.4637795383479
333.0	581.0
392.0	33.0
908.7830768699525	704.8016157299631
279.0	593.0
877.6	1518.4
640.0	28.0
1527.5	999.0
1781.5	1000.0
762.6191549215825	1293.4905305439643
869.0	486.0
1012.9317878280101	911.7637653616623
359.0	577.0
143.0	563.0
753.6	1446.4
984.1304347826087	958.1739130434783
1758.0	481.0
258.0	555.0
1429.2851338957014	823.3199684013913
122.6	231.4
636.0	497.5
149.5	1062.5
511.05495885062294	1078.6388539659474
1268.8333333333333	1635.6666666666667
264.0	543.0
1243.5	1009.0
555.4	1375.6
560.5	1035.5
1210.0	498.0
1607.5	1023.0
1036.6520525099459	799.7899976339583
871.0	1028.5
766.7910321366898	1092.8232364973117
178.0	1114.5
997.4958421321138	1064.8716591560938
1021.5	1618.5
22.0	701.0
915.0	1615.5
445.0	775.0
1313.0	796.5
1157.6959271922274	1412.8062188960282
674.0	1613.5
991.5934610939482	820.4925936899572
670.0	787.0
939.089561120614	1559.2391091462882
1603.5	22.0
1261.9928575699055	1181.6842211790934
1191.0	783.5
673.0	1643.5
1211.5131432671094	1409.4687171239425
977.0	798.0
866.5	191.5
522.0	807.0
49.0	733.0
1257.4037926332878	1217.5623652290146
1574.5	1600.0
78.5	761.0
1475.5929709833904	872.1309318181446
142.0	1465.5
622.0	819.0
1220.2740854188344	908.4262635895767
741.759768846047	1075.7185399153725
1532.0	835.0
856.9035799830036	1102.418554092058
1712.0	821.0
1162.0	810.0
1850.0	818.0
1425.0	1656.5
770.5457216302862	963.4950428289907
522.5	838.5
580.0	841.0
248.6	592.6
1481.0	1760.5
1708.5	1782.0
572.0	849.0
1267.4162979495447	1046.0982116881119
1593.0	864.5
505.6315184709837	1241.3420653551252
559.5	1750.5
564.6	859.6
297.5	1391.5
1531.0	849.5
1716.5	1742.0
538.4	279.4
502.0	689.0
9.0	765.0
552.0	869.0
695.8691194798686	924.6965847284945
833.0	862.0
476.0	1401.5
1795.0	845.5
1466.8320288316654	1278.4717725695787
269.0	663.0
1312.0	893.0
1527.0	1822.5
1886.5	1832.0
939.4	900.4
928.2426803613355	1021.4841361189798
682.0	887.0
279.5	676.0
1593.5	434.0
742.0	1829.5
1553.6070749058936	628.4933024558885
848.0	1833.5
303.5	1335.5
194.0	661.0
1017.520852764628	1231.7467477603789
881.0	894.0
1201.5	1801.0
1557.7789521210009	982.6856780184835
183.0	673.0
1759.5	432.5
656.6	879.6
1661.5	433.0
1626.0	882.0
743.6	34.4
1324.0	667.0
1659.1555684481038	1129.952943711765
1698.0	670.0
962.0	655.0
1324.1538280750017	763.2449365038486
576.6	671.6
1800.0	665.0
1495.6179816159047	832.0809105531163
1545.5	318.0
520.0	661.0
1703.0	655.5
1164.5210281499392	689.579118629964
172.0	52.0
1465.0	153.0
932.0	1377.5
370.0	889.0
1019.0	664.0
199.0	897.0
870.0	667.0
1549.0	154.5
1319.0	655.5
383.5	884.0
569.0	678.0
610.0	1389.5
864.0	39.0
43.4	1570.4
283.0	875.0
1277.5	345.0
1578.2211504750258	936.7950286523051
1179.8068764322952	1324.7796096572679
818.2272727272727	1189.2272727272727
1284.9381822529947	1158.7388964960041
1612.0	1413.5
942.8442506142104	848.7684194135447
1314.0	1419.5
467.0	843.0
675.0	704.0
1065.2703470579443	704.8016157299631
1575.3008364244506	1037.7544572578975
1726.0	740.0
15.0	1801.5
1684.0	727.0
1264.5	1514.0
266.5	810.0
886.0	1509.5
862.0	739.0
699.5	1502.5
172.4	1389.6
1425.5304444021049	1361.4921291502105
346.5	810.0
988.0	737.0
1433.0	1456.5
1438.0460760474264	666.0401973918526
54.6	310.6
38.0	46.0
1521.0	724.5
764.5	736.5
787.0	752.0
1846.6	964.4
1132.0	763.0
532.4	773.4
1450.0	762.0
999.5817807396674	916.7700180197909
1459.0	773.5
572.5	181.0
1336.0	769.0
88.0	48.0
129.0	793.0
584.6	532.4
1178.0	1523.5
322.5	778.0
379.0	779.0
229.4	1349.6
888.0	773.0
494.5	786.0
730.0	775.0
780.1410392250325	1362.7436923147427
1249.5	368.0
325.5	792.0
314.5	1603.5
1268.0	759.0
350.5	786.0
1678.0	748.0
571.0	776.0
1538.5	1532.0
540.0	1058.0
1546.5	538.5
1502.0	1096.0
1375.5	545.0
290.5	1044.0
1537.3367537669758	1137.045134977447
862.3270203626429	1030.6622659922155
838.0	1110.0
1809.0	254.0
1113.0	253.0
1837.0	1077.0
1545.5	1088.5
748.0	1122.0
1370.5	1075.5
505.0	1007.0
1267.0	1163.0
1671.5	573.0
427.0	1003.0
380.0	997.0
1392.0	1162.0
1716.5	565.5
273.0	1007.0
1213.0	1125.0
912.0	66.0
1502.0	1128.0
931.5801821334212	961.4091042214371
942.2725704899508	697.4948171219636
1561.0	266.0
1474.0	1148.0
1739.0	1139.0
990.0	1222.0
308.0	965.0
1571.5	34.0
195.6	959.4
1068.0	1238.0
1752.0	68.5
1841.0	292.0
376.0	973.0
1695.8680879410467	1713.1813783837413
1825.0	288.0
507.0	955.0
95.5	913.0
196.4	944.6
613.5	1235.0
1615.4	782.6
1448.0585813636833	661.8683201767456
728.0	1226.0
739.0	1248.0
8.0	1050.0
680.5	300.0
29.5	1005.0
1734.0	1312.0
252.4	928.6
724.0	1266.0
1071.0	308.5
1786.0	1316.0
1690.0	1316.0
6.5	60.0
25.0	58.0
723.8206968210864	1411.9718434530068
385.5	928.0
888.0	71.0
494.0	929.0
1758.4	1434.6
1623.6	1435.4
1072.0	1258.0
523.0	1296.0
1166.956627685939	779.0874015779593
861.897785801955	590.9373374219691
854.0	1302.0
1412.0	1278.0
1191.905320356106	1133.2904454838508
102.0	1242.0
1856.0	941.0
479.0	1318.0
572.0	913.0
1034.6	557.6
437.0	1294.0
288.0	1306.0
1817.0	225.0
1355.5	461.5
1600.0	54.0
708.38475112519	990.1950570056763
1169.5	1865.0
1288.2756840250804	736.1277346056523
1215.6850204822165	958.0716024493514
1307.0491314930625	724.4464784033524
1783.0	1854.5
1762.0	910.0
444.0	71.0
1185.4	572.4
188.0	1306.0
1801.0	1856.5
667.5003544171401	1331.4546132014393
63.0	72.0
561.0	942.0
1659.1555684481038	1196.702979153479
1783.0	967.5
1884.019750342378	1673.131357118713
1201.0	234.0
908.2176697288213	1297.6624077590716
1679.6	439.6
1003.7536579547744	947.2247216900729
1704.0	953.0
779.0	968.0
1708.6	540.6
929.4942435258677	904.6715740959802
1554.6	1816.4
93.5	1282.0
630.0	971.0
1463.0773393380691	1155.4013947239184
1617.0	242.0
1664.0	1005.0
850.0	975.0
1282.0178682024198	1366.498381808339
1437.2117006044048	899.2481337163409
1609.5	486.0
733.0	994.0
372.0	1130.0
223.0	1186.0
459.5	1144.0
1679.4	1027.4
1126.8240358004348	921.3590829564088
1397.9960547823978	1658.9469745873487
305.5	1152.0
402.0	1138.0
1678.0	1048.0
733.0	1010.0
1359.1975966819016	1120.7748138385293
323.5	1112.0
912.8067346654391	1224.237368773186
1316.2272613662983	1039.4232081439404
870.5	250.5
1672.0	1017.0
585.0	1036.0
1697.0	244.0
963.2864489682354	962.2434796644586
698.3722458089329	1100.7498032060153
463.0	1062.0
1010.8458492204566	926.3653356145373
1727.15716705435	1300.9999095311573
780.5582269465432	1132.87325776234
145.0	1522.0
511.5	1576.0
1317.896012252341	968.0841077656086
309.57894736842104	923.8947368421053
931.0	1600.0
100.0	1498.0
282.4	82.6
1702.5	800.0
491.5	1560.0
751.0	1608.0
660.408163151458	1220.4826792795898
1654.5	1631.5
1252.81472769667	794.5340156171521
1269.919424278609	768.2511891619772
1665.0	384.0
169.0	1554.0
1616.0	91.0
559.5	1639.0
1859.4	1703.4
1617.0	380.0
1445.1382673131084	1119.940438395508
947.7526694459505	749.2513072619608
1234.4	585.6
253.0	1554.0
1654.9836912329968	1021.4841361189798
455.5	1512.0
592.0	1658.0
513.5	1659.0
1737.6	651.6
1848.5	833.0
1722.5	834.0
1833.0	406.0
1500.4	628.6
919.0	1656.0
1600.0	96.0
1099.6	668.6
1523.5	1658.5
1417.5	195.0
1745.0	404.0
1146.0146709899275	934.2919023232408
471.0	1478.0
1057.0	400.0
1780.0	1678.0
807.0	1688.0
896.1192258050106	1035.668518650344
696.5	412.0
1738.0	1652.0
934.0	1686.0
1305.0	402.0
1662.6	1786.6
694.0	1718.0
1718.5	872.0
1064.6614471739445	808.3145960099578
1562.3680170576185	898.4137582733196
220.5	1438.0
255.0	1442.0
777.2207251744576	1449.9359261104817
1157.8231294259394	580.5860393939697
1173.0	419.0
894.5	1765.0
827.0	1808.0
1559.0	1839.0
954.0	1806.0
413.0	1358.0
1659.4	420.6
1407.0	432.5
379.5	1336.0
72.5	1394.0
1557.0	435.0
1837.0	437.0
1708.0	1814.0
1149.0	433.0
1760.5	877.0
1430.5	888.0
1856.0	104.0
1512.0	1810.0
712.0	1834.0
192.0	1370.0
445.0	1838.0
1387.56636174463	1510.428145729535
256.6	577.6
677.9300474549079	1258.4467619370646
517.6	496.6
728.0	1354.0
1255.0	1375.0
1370.0	1380.0
87.0	103.0
393.40802138460197	1223.8201810516753
1292.4	47.4
486.6	718.4
675.0	1344.0
1617.8539840185433	1198.7889177610325
601.0	1356.0
1699.0	18.0
468.0	1802.0
915.0	1376.0
824.0	1386.0
302.0	1794.0
487.0	1798.0
1220.2740854188344	1368.167132694382
1075.4	1431.4
1305.0	322.0
1652.0	1326.0
268.0	105.0
1169.0	1353.0
182.0	1834.0
56.5	105.0
1172.0	1422.0
898.5	335.0
1328.3257052901088	1358.5718150996356
633.2909612532617	1064.0372837130724
251.0	1730.0
1203.0	1451.0
1244.4709732664555	1190.0279756093075
437.0	1742.0
1484.5	683.0
976.6364560565781	1467.4578104139316
1527.5	679.5
80.5	1810.0
1140.4	303.4
1281.6	1285.4
1876.0	1390.0
807.0	1432.0
1093.888641605943	718.8063130619624
1152.0	80.0
1859.4	1383.4
494.6	654.4
1513.0	358.0
1314.0	1500.0
1564.0	1510.0
1329.0	356.0
1793.5	176.0
563.0	1472.0
1144.0	1506.0
1047.1411809918886	1360.6577537071892
1325.4053912395339	1429.4937277564566
1546.0	1492.0
1191.0	1503.0
1103.8787111173456	801.6262068828343
1153.0	360.0
1457.5	740.5
1403.6	1525.6
1077.0	363.0
917.0	1460.0
962.4520735252139	924.6965847284945
1444.303891870087	774.509004984638
1420.0	1462.0
711.5	1495.0
1485.0	1461.0
437.0	1678.0
576.0	86.0
120.89473684210526	1060.578947368421
419.0	1654.0
1286.1897454175269	1532.121907248092
582.5	1525.0
872.3395256789	904.6715740959802
1536.0	90.0
428.0	1642.0
501.5	1648.0
1566.5	772.0
985.5	1547.0
87.5	1698.0
886.941095931775	1050.270088903219
1181.0	377.0
1169.392227221939	788.2208998379589
1770.5	762.0
922.7877742019518	823.537093109957
1700.0	1566.0
1311.4	1177.6
691.0	1568.0
272.0	1594.0
247.5	1638.0
1279.6	1497.6
1457.0	1545.0
1239.0	1551.0
1858.0	542.5
1207.0	533.0
1698.5	1116.0
1587.6	952.6
1381.5	1117.0
1193.5	262.0
1032.122423017503	905.088761817491
1619.0	535.0
1311.0	513.0
1784.5	1090.0
710.0535020112328	888.4012529570624
1234.0	518.5
1621.191485790629	955.9856638417979
1845.0	518.0
1502.0	1079.5
1749.0	518.0
1455.0	521.0
307.89473684210526	722.578947368421
1288.0	523.5
1295.7850630122732	918.8559566273444
256.0	118.0
1547.6	924.6
1042.5912191485104	1028.5709168688961
1017.3636363636364	1719.5
1873.0	568.0
417.1877215107126	899.2481337163409
1112.0	129.0
1640.0	131.0
276.0	117.0
651.2300332782223	1018.1466343468941
1542.5	1248.0
828.0	579.5
608.0	140.0
1281.5	1241.0
1028.7363540179463	730.9843107419618
797.5	595.0
1088.4427654214492	901.7512600454053
1341.0	594.0
988.3177122588781	1018.5638220684048
1658.5	1316.0
1630.0	640.5
1218.6053345327914	887.566877514041
1180.0	641.5
252.0	1850.0
1251.145976810627	1312.2639780119464
1218.0	8.0
729.0	630.5
1524.5	1262.0
1096.5	1266.0
1759.0	625.0
1358.7804089603908	1313.9327288979894
1561.5	298.0
1076.0	1277.5
808.0	150.0
1396.0	1277.5
106.0	144.0
1477.2617218694334	1121.6091892815507
1348.7679036441339	1187.1076615587326
1375.4679178208194	852.5231089071411
1011.0782573819472	547.0965457739715
910.5	1861.0
1199.4146993432987	1298.0795954805822
976.2192683350675	1119.940438395508
720.0	110.0
1047.1411809918886	1176.260780799454
742.1769565675577	1011.8888185242333
1673.0	454.0
195.0	149.0
556.1112327737799	1406.9655907948782
398.8314617642412	984.3544289045263
1355.442907188305	758.2386838457202
1675.8430773085324	1038.588832700919
847.725450109768	1335.2093026950356
916.1442364375248	918.8559566273444
465.0	1229.5
1694.5	964.0
356.0	138.0
124.5	1281.5
1139.0	467.5
1731.0	463.5
664.5	476.0
1291.6131857971661	1611.3875743351273
1152.421052631579	452.89473684210526
1750.5	1000.0
1140.7739326739404	793.7009987939585
1135.5	1003.5
440.5502339153125	1036.0857063718547
182.0	134.0
448.0	559.5
244.0	575.5
1563.6195802221507	1039.0060204224296
1407.1741846556336	1431.996854085521
1396.5	983.0
1279.0975541518449	1072.7982258647974
1861.0	511.0
1400.0819933899513	1107.007619028676
1472.0	122.0
744.4	1340.6
1012.5146001064994	1574.2578671206738
145.0	523.5
1793.0	504.0
889.86140998235	909.6778267541088
1508.5508009827367	1119.5232506739972
108.46880759278527	1204.6295458621826
1407.4	491.6
964.0	123.5
1055.0677477005922	1338.1296167456105
1197.0	501.0
1347.0	503.5
288.5	526.5
70.0	132.0
426.36585138394827	1131.2045068762973
1099.2896461807277	851.2715457426091
43.5	1496.5
1614.9336699679684	1522.1094019318348
1536.5023783239544	1546.723477500967
1232.0	186.0
472.0	180.0
721.7347582135328	1398.2046486431532
140.5	766.5
237.0	183.0
484.0	1528.5
999.1645930181567	1211.7217371278648
437.0	1532.5
1328.7428930116196	903.0028232099373
1016.6864773216066	1211.304549406354
637.0	817.5
1604.9211646517113	1565.9141126904597
224.0	172.0
1797.0	831.0
272.0	176.0
492.0	174.0
1099.0	842.0
1527.3242484507189	1198.371730039522
1406.3398092126122	1691.4876168651842
776.0	202.0
1873.0	821.0
343.0	1460.5
1416.0	824.5
205.5	730.5
754.2754004913684	1347.3077466188463
808.9269920092717	968.5012954871193
1377.0	47.0
1441.0	47.0
155.0	177.0
1004.5880333977959	910.9293899186409
1608.0	1664.5
1563.5	1668.0
867.3778847579547	601.2886354499686
643.5	848.0
536.6	1142.4
1058.5	1755.0
1123.5	1756.0
1590.736782120347	1071.1294749787546
499.5	699.5
477.0	1436.5
1465.0	1777.5
602.0	1756.5
1814.349400850089	1346.8905588973355
1590.0	855.5
936.0	868.5
807.6	1188.4
1578.2211504750258	1289.3186533288572
285.0	662.5
532.0	211.0
1341.0	899.0
1570.711771487833	1154.1498315593863
212.0	1352.5
1200.6662625078309	1663.1188518024558
1104.0	218.0
1433.4570111108085	938.0465918168372
52.0	168.0
1326.0	1798.5
571.0	1822.5
1822.0	883.5
1395.5	1804.0
937.8379979560818	1243.8451916841896
1525.5	1806.0
142.0	676.5
653.0	1330.5
620.0	153.0
911.4	395.6
256.5	1834.5
313.0	1836.5
131.0	1808.5
550.0	1348.5
692.0	155.0
1707.5	1364.0
490.0	888.5
659.5	1359.5
623.0	1366.5
535.5	668.0
1671.6712000934253	1235.918624975486
1283.0	654.0
1119.0	660.0
1080.5	322.0
1389.0	699.0
1850.5	345.5
1018.9939558739468	675.5744212979647
1344.0	700.5
8.0	780.5
1597.5	1446.0
1629.0	707.0
1012.0	163.0
51.0	876.5
1040.4661774477172	1341.884306239207
1195.6600098497022	1062.7857205485402
832.0	168.0
1568.0	164.0
1707.1321564218358	1235.0842495324646
1786.5	337.5
391.2413793103448	624.8965517241379
1710.052470472411	1154.9842070024079
762.0	1468.5
1204.838139722938	1048.601338017176
773.5	1475.5
945.0	1482.5
1560.0	177.0
976.0	716.5
1247.3912873170307	1097.4123014339295
979.5	1455.5
1355.0	1507.5
1154.0	1514.5
129.0	199.0
1136.0	1464.5
1223.61158719092	636.8370568861028
957.0	737.5
1030.0	719.5
960.5395670099498	589.7195376539692
1528.5	354.0
1535.0	724.0
237.5	1700.5
1452.7727272727273	828.2272727272727
1345.0	41.0
1676.0	714.5
798.1052631578947	1197.421052631579
647.0	1510.5
1873.0	773.0
1257.0	761.0
573.6	25.4
1249.5	1562.0
88.5	840.5
1739.0	762.0
1018.5	1533.5
1647.0	764.0
758.0	1540.5
901.5	746.0
683.4	445.6
567.0	763.5
1671.5	1536.0
1173.5490606096346	1285.563963835261
1696.702463384068	637.2542446076135
209.84542391988842	1060.6997819409867
1783.0	744.0
1249.578947368421	65.10526315789474
1553.0	1529.5
1248.6428504815628	860.4496756158447
410.0	187.0
1201.917825672363	908.4262635895767
43.0	236.0
355.5	1047.0
1822.4	870.6
16.0	972.5
78.0	1004.5
214.0	1012.5
562.0	255.5
667.0831666956294	944.304407639498
1076.3443214976385	1196.2857914319684
170.0	1033.0
1248.0	252.0
1520.4	1173.4
1705.0462178142823	866.2903037169947
1473.0	61.0
1656.0	1089.0
532.0	1105.0
1013.0	1107.0
1345.8475895935587	1608.8844480060632
230.0	1033.0
1281.0	1082.0
566.0	1109.0
984.0	260.0
1058.8224371941885	1146.6404525721935
1337.6	1076.6
1296.0	276.0
1640.5	572.0
1820.0	1189.0
1705.8805932573036	1676.8860466123092
1630.0	280.5
3.0	228.0
190.0	238.0
1855.0	1160.0
1862.0	1151.0
257.6	1585.6
608.5	64.0
1734.0	1151.0
1121.817783142306	1175.4264053564327
358.6	1589.6
1580.6	213.6
1317.0616368093197	1398.2046486431532
244.0	240.0
849.3942009958108	930.9544005511551
1157.0	1150.0
1223.584316897936	553.7944444979711
908.0	1217.0
1042.0	1227.0
360.0	232.0
1092.0	295.0
1127.6584112434562	1080.724792573501
670.0	289.0
107.5	221.0
785.0	1243.0
1793.0	68.0
[truncated: 18,838 more rows]
