# Supplementary material for: Intervisit Reproducibility of Foveal Cone Density Metrics
Source: Transl Vis Sci Technol. 2024 Jun 24;13(6):18. doi: 10.1167/tvst.13.6.18 (PMC11205225; doi:10.1167/tvst.13.6.18)
Supplement: Supplement 3 [file tvst-13-6-18_s003.zip › JC_11661_visit1_300um_coords.csv]

122.0	742.0
425.0	768.0
953.773976706229	886.3593900002635
284.5	43.5
966.0	788.0
128.5	752.0
216.48627843605794	736.3381970489602
590.6	798.6
836.1052631578947	495.57894736842104
822.5037272246361	394.15594318501616
766.4670991573687	487.2337321781043
1158.0	807.0
208.4	540.4
826.6	305.6
1114.5	91.5
668.5	793.5
468.7131517151939	356.6398955806592
453.7330372543457	563.956965328816
527.0	803.0
105.0	718.0
49.5	734.0
746.0	816.0
518.4	1210.6
1172.0	832.0
173.28397287096743	752.0049671989381
50.0	758.0
1071.5	409.0
861.5	195.0
4.5	702.0
169.0	722.0
1054.895856765177	482.8213709856818
317.13340788440064	920.5414339638515
1060.0	816.0
158.56670394220032	628.5698084415367
357.0	712.0
715.0	839.0
133.4	100.6
562.0	840.0
859.0700014719207	491.98259896346593
875.5	854.5
888.0	854.0
1074.0	861.0
883.6	865.6
589.0	849.0
112.0	670.0
505.0	704.0
494.0	706.0
741.0	857.0
170.43546920733507	742.0352043762249
271.0	708.0
122.0	662.0
14.5	774.0
825.0	869.0
988.0	874.0
612.9274570930899	652.4041407702719
630.5	859.5
1089.5	415.5
26.0	758.0
1078.0	847.0
894.9049009911605	637.5900700430391
921.0	869.0
551.1196403723516	591.4022807529813
403.5	683.0
836.0	866.0
850.0	864.0
245.5	660.0
1051.0978518803338	687.9136347672104
767.140832743201	733.9408544075172
937.5	884.5
504.0	670.0
1187.0	216.0
682.0	888.0
13.296826999012593	242.6670927319798
262.5	673.0
554.1927538517034	501.4803325341892
1080.0	906.0
971.3397492986284	698.8328988111343
912.0	878.0
667.5	213.5
394.85840900573305	737.4821854299902
670.0	892.0
352.84080215236986	328.6215815470255
194.6	91.4
677.0	905.0
959.0	899.0
882.0	896.0
591.0645102037108	886.3593900002635
585.0	645.0
127.70791425284996	724.4694317838255
1071.6	243.6
1133.5	324.5
874.0	648.0
556.0	658.0
901.6	675.6
129.0	890.0
601.0	37.0
39.0	862.0
259.76301315928174	205.62593180615903
355.5	883.0
156.0	894.0
326.0	882.0
214.0	902.0
296.5	51.0
569.5	158.0
303.5	883.0
228.5	896.0
386.5	881.0
446.0	882.0
241.4	891.6
913.8949254153762	634.7415663794067
885.5	165.0
467.0	868.0
753.0	693.0
560.0	686.0
1091.5	344.0
74.0	902.0
374.1034811570475	1023.0875658546158
636.5	697.5
292.5	845.0
152.0	862.0
661.421052631579	1117.1052631578948
824.5	9.5
766.6	597.4
206.5	872.0
262.5	849.0
950.5	699.5
207.5	860.0
393.0877434944966	537.3969826602689
14.0	798.0
137.5	868.0
527.2156559706592	565.7276308400525
1076.0	688.0
728.5	9.5
1216.0	686.0
406.5029968269564	434.99619753912623
971.6	689.6
1089.0	693.5
230.0	862.0
192.74874790578843	843.6318350457784
637.2979225955321	495.78169239175526
890.5	719.5
228.5	824.0
1155.5	356.0
755.0	711.0
768.0	726.0
112.0	798.0
629.5	720.5
270.133097434467	812.2982947458227
889.0	42.0
845.4738016799145	335.9288955337842
582.548953196799	544.0369783274057
709.6	100.6
736.6	712.6
1006.5	731.5
888.4	569.6
92.4	507.4
220.4	799.6
697.5	178.0
809.0	757.0
868.6	527.4
130.0	782.0
722.5	743.5
28.45454061721306	286.34632646435927
197.5	780.0
937.5	178.0
400.0	798.0
175.5	788.0
154.0	790.0
1013.6	544.4
240.5	808.0
702.954207960879	811.4074705241128
84.0	814.0
386.4	484.6
529.3469308250101	984.6327663955793
495.5	787.0
271.511015436085	571.6021377601791
29.0	854.0
616.5	10.5
1091.5	368.0
361.0	792.0
968.5	765.5
1035.0	181.0
706.0	768.0
1008.0	1084.0
938.5	1087.0
455.0610363877731	518.804994792286
785.0	1082.0
1079.0	259.0
663.0	1062.0
1021.0	1074.0
273.9311023193101	738.7119501019871
163.5	1020.0
61.0	982.0
714.0	1088.0
293.8706279647365	674.6206176702594
961.0	1066.0
519.0	1078.0
666.5	1087.0
179.0	1018.0
256.5	1050.0
560.0	1084.0
345.24769120714814	623.6179322963553
68.4	146.6
616.0	1084.0
316.095982181379	516.1567303974417
606.9101384810633	705.9607545536404
894.5	260.5
14.0	974.0
38.5	998.0
932.0	1108.0
521.4609930591407	681.2635554482322
368.29842633718596	553.3329722613972
223.5	1032.0
456.5	1013.0
2.5	934.0
391.0	1012.0
253.5894863383116	442.1194977171687
420.5	1013.0
1218.0	1082.0
585.5	1129.0
1112.0	1172.0
1034.5	571.5
328.0	1006.0
234.5	976.0
259.0	1004.0
675.9515589145228	544.9223110830239
179.0	986.0
742.0	1144.0
985.0	63.0
669.5	270.0
15.0	910.0
594.5	1151.0
371.3970909818498	796.799480056412
310.0	978.0
248.0	1006.0
739.0	1166.0
950.4507224319912	763.3989818534675
441.6	387.4
761.0	66.0
725.0	1186.0
335.0	988.0
1005.0	1170.0
964.0	1172.0
378.03708664898653	735.7115199187537
455.2858355705692	888.258392442685
635.5	1197.0
261.5	959.0
23.0	3.5
12.0	1022.0
1204.5	1231.5
215.53677721484715	729.2169378898793
765.297984295889	1156.0177368241252
955.0	1198.0
692.7728812712693	764.9275008541555
354.0	970.0
364.757095314713	568.8262954847163
3.0	982.0
1115.5	580.0
602.9465347081413	620.9285068327298
65.6	133.4
143.0	962.0
158.0	958.0
197.0	970.0
561.1552217355712	915.7939278577977
12.0	1052.0
621.5	1233.0
1098.0	67.5
1141.0	286.5
156.5	968.0
1073.8858811893926	165.2132124906758
1045.0	286.5
12.5	1036.0
1192.0	1220.0
528.3974296037993	1022.6128152440104
1173.4	305.6
432.0	971.1428571428571
417.0	936.0
497.4347826086956	930.6086956521739
217.20881234886804	468.7137529633468
922.5	302.5
509.0	928.0
291.0	940.0
371.35483870967744	999.0645161290323
740.5	301.5
681.0	73.0
494.0156776349754	719.7755303176255
34.57766961079055	486.60866296018787
340.0	910.0
457.5	919.0
399.5	923.0
575.5	309.0
1053.6	335.6
497.0	912.0
223.5	932.0
814.8947368421053	876.578947368421
598.5	312.5
621.0609280661922	619.2902625549557
1021.5	221.0
96.42105263157895	695.1052631578947
968.491245634996	938.1072065562511
1066.0	937.0
704.529906138399	916.7434290790085
984.5	909.5
169.91666666666666	622.9166666666666
703.0	931.0
637.5	223.0
463.4716975661463	652.0475745128305
791.4	919.4
1034.0	921.0
723.0	935.0
417.6	327.4
535.0	947.0
839.0	955.0
402.82640380629715	557.3169696616792
944.5	949.5
931.0	943.0
567.0	955.0
16.0	1116.0
543.0	955.0
447.0930415872089	694.1008804046967
207.4	117.6
889.5	234.0
353.5	1198.0
404.0	1212.0
369.6	315.4
611.3222677543916	852.1327772825516
680.0	958.0
340.5	68.0
343.0	1208.0
253.5	1224.0
547.578947368421	379.89473684210526
976.6	992.6
637.5	237.0
711.0	987.0
287.30644051437923	283.5073470860899
450.0	1172.0
552.8903058835881	561.7436334397704
312.38590177834675	832.7125710018544
597.5	239.0
198.0	1132.0
134.0	1148.0
1074.0	1005.0
324.7294176540869	843.157084435173
1177.6	149.4
1067.5	482.0
388.93218972111833	448.767911216675
1041.1280890576206	323.30516582227074
704.0	1006.0
174.5	1184.0
678.7219298883932	742.4386824901608
1095.0	237.5
641.0	1005.0
521.0	1005.0
714.4996689611122	885.4098887790527
548.0	1010.0
299.5	1094.0
371.3970909818498	564.8422980844342
1009.5	246.0
1124.0	1040.0
460.0	1100.0
1179.0	1041.0
1207.0	251.5
790.0	1012.0
1115.4	699.6
342.86818190311044	150.539077095964
436.0	1100.0
3.1052631578947367	448.42105263157896
399.0	1080.0
529.0	1034.0
611.5	1037.0
571.8947368421053	388.42105263157896
959.5	250.5
1041.4	595.4
1215.5	501.0
786.0	1024.0
485.0	1072.0
273.9311023193101	878.7633802305772
99.0	1132.0
400.5	1066.0
803.5082600831895	493.8821456776106
997.0	1026.0
819.0	1038.0
571.0	1054.0
288.0	1084.0
773.3687446761807	1059.643362871231
463.6	1176.6
981.0	91.5
225.03178942695496	907.2484168669007
740.580850074654	583.4342859524172
199.87000706486927	660.8528499627032
550.5	392.5
614.5	392.5
216.96102904666333	954.2487273168343
463.02903118833717	748.106178497409
173.75872348157282	603.4080260794509
384.67708231612335	617.0769306659101
333.6	875.4
1190.6	395.4
116.0	5.0
639.4890724854606	921.4909351850624
1126.583198966591	749.6312141459111
592.2876135085995	528.5436551040866
685.0651311035781	924.8141894593001
608.6302827961102	905.8241650350845
634.5	414.5
711.1764146868745	974.663003572866
194.34472683846087	566.4577185203374
644.0795797122663	513.9356646363857
980.5	413.5
1213.4	443.6
716.4	231.4
1103.0	417.0
572.4	233.4
716.3986714035339	917.2181796896139
1059.0	420.0
702.1896699101267	579.7815273266747
705.5	432.0
163.36101741644043	293.95485401388555
1178.5	897.0
561.0	104.0
860.2481064169671	893.9553997699497
672.4102278920499	638.767583178557
718.5	436.5
889.0	107.0
880.6623826729988	750.5807153671219
386.5577563284375	456.8409847517898
981.0	105.5
837.5	322.0
846.8207807488423	666.6555649805314
77.33333333333333	525.0
485.6	715.4
825.5	316.0
683.919553715087	562.6289661953887
432.0	6.0
770.5202410125482	958.0467322016774
849.0	77.0
1204.5	696.0
779.9781576996654	755.631506920164
314.8498678694767	371.83626929381643
779.5	331.0
1197.0	344.5
269.260746730005	210.84968527005682
41.77805373327434	540.7409454795394
678.5	340.5
674.6235597810954	621.0609280661922
67.6	551.4
425.8450554523713	548.0209757276878
1085.0	356.5
264.10526315789474	500.57894736842104
21.844787212663544	266.88631333732417
1222.4	891.4
1147.5	177.0
627.5	355.0
323.4	1043.4
204.6175131709232	980.8347615107361
657.0	86.0
155.718200278568	980.3600109001308
416.5	94.0
1000.2995365455572	598.1857693627917
602.4585248582401	880.6623826729988
628.5	365.5
1090.0	90.0
1066.5	769.0
304.5	94.0
466.5703622108101	725.0875268513348
75.6	623.4
271.6	580.6
30.384039078744973	706.4289085808206
334.2244298661947	845.0560868775946
825.8279339743892	528.0739865322143
937.5	528.0
1189.0	533.0
610.2293819189707	340.9686351889658
1228.5	1112.0
963.0	517.5
428.5	1033.5
724.5	1074.5
1189.0	1118.5
265.10526315789474	714.421052631579
962.0	1119.5
422.1666666666667	122.66666666666667
677.7222244257592	814.9488015465857
183.48428622101747	450.4224845550211
102.07138128015889	555.9329650189119
655.5	530.0
634.2668157688013	913.8949254153762
291.4968749117096	620.4990480612449
1077.0	525.0
552.0	542.5
1101.6	966.6
1091.0	528.0
253.0	1027.5
1096.199159887846	685.5398817141835
766.5	553.0
614.02847534726	425.0235772898668
409.70977695245176	977.0367566258931
1051.5	274.0
677.0	129.0
548.0	1139.5
1034.5	1170.0
788.0	1155.5
749.6312141459111	912.9454241941653
570.5	557.0
953.0	551.5
561.0	1145.5
356.5	119.0
1028.0	1183.5
1027.0	1128.5
876.0	1187.5
1181.0	553.0
1151.1668282667588	846.2512384379437
641.578947368421	657.8947368421053
573.2529592628075	856.1167746828337
553.0	136.0
9.6	1076.4
773.0	139.0
819.0	1213.5
1027.0	600.0
942.5	1206.5
1008.5	32.5
874.0	580.5
338.9719359722486	730.6411897216955
876.0	1203.5
524.4	165.4
759.0	395.3333333333333
905.3494144244792	904.3999132032683
412.10526315789474	444.57894736842104
987.5	606.0
192.05831828742015	533.8763966680073
1129.0	587.0
400.52467299165727	861.9204518606437
508.5	112.0
605.4805151336092	364.71296911577394
601.4	408.4
472.3250251223286	652.0475745128305
619.7329289327648	797.242146434221
1159.5	307.0
1084.3303946227113	444.84132213725064
1118.0	633.5
754.4	1036.4
152.04616864420763	496.7222577135956
543.4	149.6
699.0	147.5
640.4	158.4
1152.0	614.5
601.0	631.5
407.89473684210526	427.42105263157896
786.1754869889932	587.8609497305084
677.2795580479501	554.2183050170154
859.5448881504569	428.82267071815613
39.4	1140.4
487.09412648113033	917.6929303002192
380.10526315789474	860.421052631579
711.5	453.0
938.5	446.5
880.6	370.6
157.14245211038417	666.0751066793624
533.5	454.0
265.93653998025184	429.77244407522846
1024.5	910.0
732.4	215.4
994.6	1089.6
447.34325118106653	290.1557605855962
120.0	582.5
451.5	617.5
648.5062434903575	826.4581273696228
993.5	456.0
64.0	590.5
267.89473684210526	343.42105263157896
703.8395407164973	798.1274791898393
1167.0	453.0
561.5	464.0
290.5473736904988	657.05484507786
541.380980060551	817.1621334356314
292.5	142.0
650.5947495945447	372.3111559723526
659.5	463.0
375.52773298886365	958.9962334228882
383.5	144.5
671.4	349.4
1139.0	476.0
46.10355948105407	583.8583587405363
736.1541862965628	720.6608630732437
885.5	478.0
633.4988291672428	475.83645189323636
871.5	477.0
435.0	1191.5
674.5664895013215	707.8100125978958
1138.0	118.0
846.0055880988053	882.086634504815
194.5	548.5
466.5	563.5
223.0	1139.5
592.488762035527	968.491245634996
411.0	1143.5
339.0	552.5
260.0	1131.5
432.57894736842104	888.8947368421053
1060.5	1024.0
12.575247030723938	471.0001615143875
424.5170563189439	760.5008370760643
886.5	1046.5
489.0	524.5
817.5	1048.5
580.7864078497286	453.04189132350047
965.5	506.0
739.6955173190357	749.4341776308363
603.4080260794509	1082.4313921802895
912.4706735835599	688.8631359884212
304.5	125.0
462.5	1073.5
26.5	582.5
39.5	574.5
309.1512277270428	482.9597520712788
1089.5526513393704	200.81950828608007
36.0	717.5
207.46601683455552	794.7325221534232
601.5836074425911	561.3009670619613
326.5	181.0
618.5	808.0
82.5	721.5
1143.0	791.0
711.5	803.0
1001.6	344.4
333.5	734.5
108.0	962.6666666666666
800.6891619248687	991.5867129011083
1001.0	196.0
264.0369932661072	438.3204042888794
707.5	823.0
668.0	825.5
734.8261871631355	591.4022807529813
746.0	831.5
487.70861885664044	435.4710842176624
947.6022187683589	871.6421210714964
1019.6	1226.4
1113.0	818.0
851.0	830.5
539.1676481715054	701.1835424496425
893.9553997699497	957.571981591072
938.0	855.5
462.58636481052804	845.935447993224
627.0	203.5
242.6	405.6
303.5	706.5
1117.0	844.0
406.42105263157896	813.8947368421053
1007.420795704638	799.4800282594771
1045.0	848.0
672.0	861.5
350.5	165.0
1152.6944825498874	797.5810258170555
707.0	209.5
317.22430126215755	466.33871832251305
642.8123267596983	1055.8453579863879
554.6609713948245	600.6982746869728
986.5	888.0
55.6	9.4
523.0	211.5
138.6	389.6
349.41644940556716	896.3291528229767
1174.5	443.0
470.0	665.5
733.5	889.0
283.0	675.5
932.8849498395917	551.185458912858
1055.8453579863879	648.9840846975684
310.5758877626513	433.09665082498157
997.5	905.0
482.4848653927426	452.09211796642813
510.39433361391275	531.1996533709413
395.0	659.5
117.5	689.5
337.5	646.5
294.3453785753419	855.5006003109131
1217.5	6.0
385.0	647.5
152.4	384.4
755.0	217.5
1179.0	665.0
200.4	376.4
171.0	889.5
400.5	892.5
337.92	535.56
573.0239870007059	866.8946149654425
835.3256675451125	349.99148208115287
914.5	648.0
198.91754394054232	557.8836864539347
1016.0	9.0
905.5	38.0
820.0	431.82608695652175
1094.0	646.5
889.5	669.0
781.5	673.0
733.0	157.0
977.9862578471038	783.8132581094992
621.5	665.0
922.5	672.0
432.14687746790923	314.8498678694767
80.5	857.5
541.6	1038.4
893.4806491593444	497.53863991444894
381.2247403161283	899.1776564866091
889.6	412.4
522.7004222765346	1140.8257172847527
324.0	861.5
54.4	375.6
534.7409843934142	707.3808717389702
1000.0	709.5
1168.0	677.5
379.59781400427863	521.0079426205408
993.0	168.0
206.4	352.4
774.666161165956	744.1221810971269
387.77574696078716	853.460776415979
1174.5330106377353	908.1979180881115
808.4	398.6
802.0	695.5
685.0	169.0
870.5	700.0
390.5	201.0
123.0	805.5
338.5	199.0
570.8260869565217	434.0
511.0	835.5
553.5	717.0
453.5	199.5
943.3294632729103	579.6704955491814
567.9101862331454	644.7858333939736
733.9408544075172	683.4768873372778
700.5	730.0
499.0	819.5
892.5	730.0
859.2986051957563	1232.9273357421982
1226.0	173.0
349.706438469203	567.0556299734799
580.7864078497286	497.6812391058999
631.0	178.5
697.0	748.5
562.5	744.0
480.0	11.0
573.0	179.0
1130.0	183.0
922.0	751.5
517.9196620366678	722.8741949622893
315.79964122654906	141.0413435252407
913.0	180.0
530.314320615323	794.1434817895572
1143.0	767.0
797.0	744.5
559.972967928534	774.2234947881469
228.5	783.5
758.0	755.5
1105.0	774.0
301.46663773442276	723.0451799520092
680.0	765.5
338.5	187.0
900.1271577078198	736.8129476595656
667.9090909090909	911.0909090909091
561.0	764.5
717.5	761.0
888.258392442685	1001.7237883773734
801.0	254.0
389.4	98.4
628.0	1059.0
531.5	1070.0
649.0	1065.0
1051.0	1106.0
316.4	593.6
490.5	249.0
801.0	1065.0
88.4	626.4
590.5169479973631	509.0663344804854
1219.5	124.0
639.0	1093.0
378.376236652496	991.2792749440547
1066.7646220303118	561.6299723461766
652.0	1091.0
539.0	259.0
981.0	262.0
766.0	1095.0
605.0	1105.0
658.0	262.5
106.82608695652173	680.0
26.0	941.5
115.36439837710982	757.7019745262028
657.5	62.5
167.0	1043.0
422.5	245.0
633.5	1130.0
502.5	243.0
359.0	995.5
1137.0	1164.0
837.5247868148508	633.4555866448475
682.6913780505511	915.7939278577977
221.0	977.5
582.0	1143.0
368.29842633718596	707.3808717389702
462.5	992.5
55.5	1013.5
479.1606586429895	306.77679433436197
87.0	1013.5
370.5	237.0
564.3996317066251	792.3728162783208
476.0	989.5
4.5	949.5
1079.0	1134.0
487.81834834564773	584.7622850858445
451.5	236.5
58.5	1035.0
776.0	1163.0
265.8603419390185	917.6929303002192
113.17722327651545	449.2792802795007
1083.0	68.5
723.5	1198.0
569.295333028836	634.3972324262941
679.0502235591866	792.3728162783208
148.0	949.5
679.5	1190.0
783.0	281.0
1067.5	603.5
146.22318806646018	702.6309036959775
994.1277786076871	801.3790307018986
1040.6533384470154	197.9710046224477
628.0	285.5
476.0	965.5
804.5	1204.0
971.8144999092337	676.9943707232865
964.6932407501529	597.7110187521863
1177.6	790.4
745.833209261068	1016.9158079167458
664.0	1227.0
776.0	16.0
161.0	913.5
1132.0	308.5
308.0	13.0
1222.0	311.0
459.5	930.5
1024.5	36.0
1060.5	613.0
40.0	965.5
348.0919353670082	384.65820961429284
577.6062138029796	714.0431731785035
52.0	973.5
711.8551311257098	346.6672753313997
986.0	310.5
1017.0	308.0
16.0	989.5
646.1709801896642	698.8065584259069
214.33333333333334	480.0
302.0	309.5
191.79924668457764	594.3877644779485
289.4	1202.6
1079.0	935.0
109.0	1227.0
662.0	923.5
976.6	226.4
738.0	919.5
1016.4410573061405	697.8833975899236
575.0	222.5
95.5	293.5
576.221067007289	723.0466273504924
241.0	313.5
426.6	811.6
501.0983396799213	726.8581923625713
548.0	929.5
294.0	301.5
1103.6	711.4
868.0	929.5
374.9384220043227	557.3169696616792
620.0	945.5
1078.0	958.5
877.8138790093665	661.802351183914
255.5	1207.0
435.14104938636274	630.7995883779928
396.5	1225.0
444.0	1227.0
859.5448881504569	450.66745793081964
808.0	949.5
164.0	1211.0
277.6	785.6
364.3144289369039	808.308805879449
677.0	233.0
160.0	16.0
633.0	964.5
525.0	233.0
1203.5	118.0
253.5	272.5
531.5	975.0
325.5	1165.0
477.0	1183.0
808.7514722572581	829.5567920142867
60.0	1083.0
94.0	1099.0
1107.0	997.0
78.0	259.5
938.0	983.5
389.29550069641994	1084.3303946227113
348.82110571358476	830.4421247699049
716.8734220141392	1003.1480402091895
894.0	987.5
153.4	478.4
274.5	1185.0
421.0	1167.0
328.0	1179.0
162.83945943764883	856.9248521427293
607.0	994.5
1190.5	479.0
466.0	1155.0
841.9514505929419	643.194246956648
514.0	676.6666666666666
54.0	263.5
190.5	1183.0
367.456972608572	924.3394388486947
535.5	1003.0
209.89473684210526	1089.421052631579
1102.4	638.4
497.06388930384355	902.0261601502414
407.0	260.5
528.0	1013.5
22.5	16.0
511.5	1109.0
385.0	1119.0
713.0	244.0
529.0237598892867	481.0602053571342
337.6	1129.4
306.6	1133.4
252.5673248420676	994.1277786076871
812.773045356428	866.8946149654425
262.0623370541754	682.2166274399457
14.0	295.5
696.3333333333334	607.0
834.3758941880402	420.7495971830413
1191.4	140.6
37.6	15.4
505.0	844.6666666666666
255.5	260.5
274.6	843.6
286.57142857142856	1118.4285714285713
13.293017096950926	542.1651973113557
1021.0	1025.0
206.5	1103.0
50.0	347.5
540.0529809271236	827.3434601252411
889.0	380.0
432.0	375.5
657.0	384.0
560.1052631578947	517.421052631579
524.0	389.5
305.5	367.0
1189.5	784.0
41.79002771118243	219.87253216224394
685.6902192263234	668.8688968695769
681.0	396.0
785.0	392.0
560.9844522546924	702.2694254151335
247.3450681254083	704.529906138399
899.6524070972145	746.3079598716733
382.0	357.5
640.6221293452853	302.97770090607264
539.1052631578947	195.42105263157896
297.80471377305327	500.15187054015666
320.0	359.5
393.0	358.5
1220.6	1051.4
283.90086514202335	711.6511652974799
1126.6	626.4
721.1035294510529	820.7034644581043
845.935447993224	675.0662261589046
1007.0	409.0
864.6	994.4
345.61844452072404	918.1676809108246
257.3885797666009	333.8453350109233
902.4	998.6
1017.8653091379566	610.0545346279264
609.2796085618984	464.91405828690455
659.0	415.0
35.5	315.5
955.0	419.0
1204.4	433.6
669.2219805921756	1189.3277609878166
276.85893358658365	464.91405828690455
168.5364667649135	579.195744938576
608.0	24.0
1026.5	210.0
79.0	315.5
624.2970529460881	1069.613125693944
659.1302365577764	753.4181750311184
94.0	315.5
756.2777226943866	972.2892505198391
548.4636421054969	675.5088925367137
343.5	337.0
546.6929765942605	724.6448604735258
554.0	426.5
784.0	423.5
1064.6	519.4
122.01090692558527	946.1779669365427
241.21610213479556	581.3193741021021
646.0	432.5
829.5567920142867	753.4181750311184
360.5	324.0
1093.4	575.6
589.3799615663497	705.7322924043599
481.0	326.5
456.5	328.0
390.5	330.0
665.0	436.0
434.6983830085536	784.8474878555658
467.5	321.0
17.6	216.6
1174.0	431.0
761.3861698316825	587.8609497305084
420.0	315.5
91.0	19.0
486.04768283441126	731.7275225184717
931.0	439.0
153.0	433.5
1129.5	666.0
477.5	443.0
1206.6	825.6
664.0	18.0
1167.4117514786544	817.9953020730873
194.0	25.0
129.13216608466612	930.5111967865648
717.5	76.5
609.0	328.0
200.63235035382283	576.7465570000206
755.631506920164	593.6156126420269
829.4	123.6
149.5	444.5
479.85035354508364	613.0929332656281
495.5	429.0
574.1379943502224	461.1149648586153
488.51837831294654	864.9956125230209
444.14285714285717	968.1428571428571
181.28763733768824	732.8571088327195
1149.5	700.0
483.8343509453657	706.0528726055428
1158.0	343.0
693.0	338.0
1009.0	332.0
827.0	343.0
636.9969176673204	648.5062434903575
405.03973569534276	690.1168830044146
498.5	418.0
160.5	422.5
205.83333333333334	959.6666666666666
332.4206749753148	517.1515929258826
595.8289445310725	559.972967928534
480.57894736842104	350.10526315789474
963.2689889183367	691.7116396520535
767.0	349.0
1162.5	728.5
821.0	354.0
63.0	22.0
115.8391489877152	621.4485492824558
611.5423102973992	670.4110491142496
724.8947368421053	814.421052631579
507.5	405.0
666.0	358.5
526.330323215041	615.7489315324827
110.61689227105592	985.5822676167901
757.1052631578947	351.42105263157896
625.5	86.0
1142.0	351.0
134.89810451140224	516.1567303974417
478.07386487962793	1124.209445913564
788.5607642155531	1058.6938616500202
895.0	369.0
793.5	88.0
228.89537905443106	432.14687746790923
908.0	365.5
873.5	87.0
292.5	396.0
351.4771039804395	755.631506920164
111.65705811817783	545.6788485452885
25.5	415.5
1194.0	370.0
761.0	520.0
333.5	507.0
154.4	777.4
961.5	125.0
763.5995017207281	528.1009887262775
80.0	28.5
702.5115415830699	663.5569003358675
281.052361478391	687.438884156605
52.6	292.4
254.0	29.0
834.0	517.0
977.0	544.0
147.5	504.5
182.0	29.5
380.0	29.0
753.0	1096.5
1062.0	1068.5
733.4	512.4
50.0	487.5
691.6	512.6
401.0	498.5
484.2770173231748	620.6182616883831
197.4	298.4
1186.5	1161.0
11.5	26.0
267.0	488.5
1143.0	565.5
517.4769956588586	697.6422114271695
137.5	480.5
639.0	546.0
720.0	551.0
293.0	490.5
258.5	490.0
1227.0	1169.5
154.0	28.0
988.0	555.0
78.5	509.5
634.0	557.0
896.5	550.5
414.5	490.0
280.5776108677856	768.1464879595213
701.5	555.5
534.5	568.5
392.2024107388783	650.7195753794031
325.77226147580853	532.3479666390399
385.57894736842104	66.89473684210526
244.5	490.5
553.0	1176.5
571.7635609575415	408.87743021963723
753.4292190307542	1230.5535826891714
879.0	562.0
976.0	567.0
582.5	1175.5
867.3693655760479	1114.714433701456
320.5	484.0
789.0	1168.5
779.5555555555555	577.8888888888889
198.6	1195.4
203.6680119497124	651.3578377505953
635.6689185338931	813.6208024131585
308.0	27.5
690.0	581.0
640.0	906.6538461538462
665.0	592.0
698.5275441827878	758.7301715648279
357.23176689195805	652.4902408906396
1218.0	608.0
194.5	466.5
710.6	587.6
819.2949326704687	470.6305843009974
284.0	27.0
892.0	611.0
397.95707365039686	598.4849427979271
862.0	601.0
819.375465324677	801.2261438345031
486.61937587052495	973.7135023516553
607.7809367319187	783.0768223443293
845.1052631578947	923.578947368421
48.5	27.0
106.0	27.5
759.4	622.4
487.81834834564773	556.8743032838702
832.0	36.0
64.01943942914005	437.84723752429716
1023.6	620.6
30.5	28.0
765.6	614.6
866.0	629.0
207.491576006945	524.7307624638444
147.0	461.5
91.0	467.5
685.6902192263234	674.6235597810954
146.0	615.0
745.5	108.0
677.0	450.0
624.0	26.0
1212.4	467.6
500.53055917711686	349.5165954026167
359.4450987810036	610.4369349987734
21.0	551.0
135.6	662.6
224.0	36.0
834.426122170187	734.8261871631355
1105.2194214893484	838.8843289397245
879.0	457.0
272.0	35.0
316.5	624.0
587.4	905.6
868.0928483641078	556.5671872443843
29.5	1114.5
95.0	36.0
91.0	639.0
784.5	6.5
533.4	859.6
582.4	862.6
697.6	865.4
741.6	266.4
614.0	476.5
632.3678133263797	879.2381308411826
645.0	478.0
517.6	270.4
124.0	615.0
549.4438870663417	368.0371758655271
464.42105263157896	478.89473684210526
689.0	476.0
1170.5	240.0
444.8797096981633	639.6529159341751
532.4	292.6
36.0	519.0
422.30372442989835	558.6449687951066
279.5	578.0
1019.0	479.0
861.0	482.0
817.0	492.0
185.5	569.0
1206.0	479.0
569.2689618625254	769.7968310100557
919.0	493.0
68.0	519.0
317.5	1132.5
123.0	30.0
1130.0	486.0
1036.5	987.5
193.2015225629405	504.7246876422381
711.0	493.0
1083.8556440121058	725.4189330050363
315.0	529.0
45.0	551.0
777.1667495610237	949.5012212107804
618.4	305.6
656.0	29.0
168.0	30.0
1192.0	509.5
865.0	496.0
1054.5	1045.0
592.2876135085995	857.4447738162611
390.0	523.0
35.6	729.4
141.5	1094.5
1014.0	1046.5
272.98160109809936	689.3378865990265
752.9544684201488	947.6022187683589
488.703681101266	640.0955823119842
638.0	508.5
652.9329072684487	555.1036377726336
877.0	1024.5
49.5	567.0
903.0	505.0
653.7892875659625	702.9619988129788
268.5	528.0
697.5	781.5
424.5170563189439	693.6582140268875
90.10526315789474	599.421052631579
1094.0	800.0
590.0	787.0
116.0	733.0
1021.0	778.0
529.4289878597049	781.748823210902
15.5	709.0
266.0	745.0
851.0	808.0
303.36564017684435	749.1564635353058
114.0	41.0
56.0	42.0
984.0	46.0
601.5	11.0
476.6	230.4
248.89473684210526	343.57894736842104
908.5	800.5
804.5	191.0
552.5	194.0
344.0	43.0
436.9117148975992	679.0502235591866
331.47090161824246	526.6493264966059
1000.6	1205.4
608.4285714285714	820.5714285714286
357.6744332697671	522.346325814759
240.0	41.0
841.0	822.0
308.0	42.0
421.4183916742801	662.6715675802493
758.8689123007902	373.2609293294249
975.7727272727273	167.22727272727272
130.0	41.0
872.0	46.5
731.6	281.6
85.0	44.0
571.0	824.0
724.5	832.5
193.0	737.0
847.4	1226.6
1086.0	812.0
2.0	39.5
256.0	717.0
130.0	733.0
332.0	40.5
1123.5	23.0
16.0	653.0
590.4	815.4
557.244288078458	677.000990750355
40.0	44.0
444.8797096981633	561.7436334397704
848.5	206.0
950.0	851.0
253.04207545267298	756.752473304992
961.3699864759152	427.75030015545656
894.0	843.0
361.21576429224007	619.2902625549557
1065.815120809101	369.830725661599
69.0	38.0
378.0	705.0
211.0	705.0
734.0	867.0
716.2341992951525	656.4742382909217
16.5	749.0
184.5	695.0
581.069080792206	661.4075949422607
181.6	596.6
1132.0	851.0
537.6	1159.4
311.436400557136	678.893373165708
911.0	860.0
451.077038987491	529.4289878597049
410.6	247.4
410.0	673.0
416.99172789618893	679.9355563148049
1216.5	106.0
187.5	659.0
2.4	767.4
552.0	51.5
560.3662806726735	239.34288598222668
520.578947368421	470.89473684210526
218.0	669.0
237.0	673.0
1175.0	879.5
836.5	215.0
347.0	659.0
615.6977506844711	684.955090469001
699.5	903.5
1141.0	662.5
873.4463417309072	1046.6948738433057
1012.0	657.0
104.0	50.5
360.5	894.0
285.40689380023457	445.4437044669219
70.0	50.0
728.0	645.0
125.0	869.0
574.5	650.5
193.5	891.0
1062.0	672.0
412.5	894.0
667.6906700218466	94.50244902869665
306.3333333333333	270.0
1016.0	677.0
181.5	899.0
691.4	660.4
991.0	668.0
791.5	667.5
459.4877001658642	784.4048214777566
991.0	692.0
860.0	689.0
705.6	704.6
598.6	709.6
458.0	865.0
253.11459965977542	364.2380824372378
1139.0	709.5
978.9357590683146	403.53801901458166
229.0	873.0
308.67634104850663	549.4438870663417
1205.5	331.0
348.9416987949618	1134.6539593468826
1040.0	685.0
830.6	598.4
731.4	607.6
25.0	781.0
531.1996533709413	522.346325814759
518.804994792286	795.4714809229846
391.0	835.0
780.0	721.0
1204.0	727.0
175.5	811.0
156.5	815.0
441.0	839.0
871.4	547.6
787.0	712.0
587.9097080277711	460.6400781800791
1025.6666666666667	440.0
716.5	720.5
365.5	816.0
741.6	567.4
983.5	739.5
306.5	810.0
9.0	52.0
932.0	737.0
189.6	823.4
1022.6	717.6
288.5	814.0
504.0	47.0
82.0	789.0
128.0	837.0
1158.0	720.0
803.6	722.6
945.5	733.5
968.0	41.5
680.0	42.0
986.0	727.0
50.4	313.4
777.0	734.0
523.0	744.0
1213.0	182.5
572.6	512.4
371.25497749341514	1112.3406806484293
224.4	298.6
323.0	795.0
71.5	833.0
556.5	181.0
62.0	813.0
958.0467322016774	908.6726686987168
1097.5	378.0
410.0	801.0
856.4285714285714	535.4285714285714
4.0	877.0
425.8450554523713	655.5889055353034
1135.4	942.6
898.5	766.5
119.5	817.0
51.0	829.0
212.0	45.5
644.0	769.0
876.8643777881557	968.491245634996
879.0	764.0
812.0	1074.0
1067.5	531.0
391.0	1046.0
799.5	1079.0
1100.4	1154.4
656.5800944672546	963.2689889183367
595.0	1072.0
318.3823907324197	612.1858895411517
508.6036327122317	471.56247178641087
631.0	1080.0
1066.0	1108.0
1214.5	1111.5
1208.6	266.4
745.0	1084.0
206.0	1013.0
301.0	1054.0
786.0	1070.0
25.5	965.0
192.5	1015.0
550.6769739945424	814.9488015465857
880.0	1114.0
1078.0588235294117	553.4117647058823
306.5	1010.0
350.59177122482123	774.2234947881469
582.0	1094.0
400.0	1021.0
1109.0	1069.0
552.5	260.0
245.2173170991168	508.7259026065593
116.4	1036.4
1219.0	1067.0
1223.4323235300906	535.9934393734856
328.0	1021.0
649.6338471788907	665.5630353293326
676.2386302354976	429.2975573966923
756.5	262.0
312.5	1022.0
59.0	58.0
308.0	58.0
420.0	58.5
229.5	987.0
276.65543467592664	537.3060094945683
462.6	157.4
214.0	989.0
619.0	1136.0
883.0	1152.0
860.019774828993	545.1699069595163
1204.5	133.5
993.5	267.5
922.0	1134.0
1111.0	278.5
403.0	995.0
1045.0	1181.0
972.093001839837	588.909330678415
619.0	1152.0
1130.5	546.5
356.5	982.0
633.5	15.5
32.0	60.0
763.0	1168.0
847.5	1175.0
976.5	1177.0
108.74904938478156	141.0413435252407
787.5	1183.0
103.02088250136967	939.0567077774618
100.0	1013.0
958.5	1157.0
249.71882117843523	910.5716711411384
672.0	1178.0
475.4	183.6
667.0	1200.0
723.3168613400984	734.3835207853264
862.0	1206.0
942.0	1222.0
230.0	957.0
900.5	286.0
557.0	1204.0
114.5	937.0
650.5	1197.0
806.0	1190.0
39.0	917.0
204.0	949.0
566.5	1221.0
435.4	185.6
984.5	1193.0
207.10526315789474	504.42105263157896
414.77839600714333	726.8581923625713
374.0	945.0
709.480697733029	501.95521921272535
438.0	945.0
1180.0	1206.0
252.5673248420676	650.4083365293845
1202.0	4.0
247.0	921.0
1117.088186754483	746.7827104822787
359.0	931.0
528.0	71.0
592.5	300.0
429.0	927.0
62.0	949.0
216.54832541249078	407.45277018402874
350.5	938.0
846.5	301.0
474.0956906335651	684.362220092896
335.6486816980109	654.6810920248331
109.22393606331772	262.1374465519625
241.17331018753822	598.6605199733971
33.716954176067645	232.69447248272036
638.5526728133659	743.8238292858514
305.4	172.6
504.57894736842104	314.89473684210526
335.0	923.0
1070.0878763045496	553.0844613552796
998.4005341031356	580.6199967703922
136.0	941.0
689.6	936.6
26.5	1178.0
646.0	915.0
365.6424280703313	766.6981663653919
895.0	924.0
931.0	920.0
293.0	198.66666666666666
727.0	924.0
1222.0	936.0
397.9550366133054	2.37443339268082
842.5	225.5
257.3181818181818	461.3636363636364
714.0	927.0
747.0	928.0
505.9676698358216	761.8288362094917
49.5	1226.0
116.0	67.0
71.0	1210.0
142.0	74.0
10.5	1178.0
1154.0	958.0
1064.0	961.0
718.0	947.0
997.9257834925302	560.6804711249658
1187.5	27.5
1045.5	475.0
496.0	69.0
242.5	1198.0
158.0	68.0
764.0	953.0
581.2209540633716	810.9648041463037
477.19435527822895	625.4875918442834
490.6	187.4
754.7461741645458	613.5355996434372
776.5	234.0
340.01886183189345	406.02811014842024
317.0	1198.0
679.5	971.5
484.7203734281034	877.3391283987611
183.33368574887908	993.0274491348912
419.0	1190.0
828.0	961.0
967.0	964.0
1182.0	956.0
306.5	1220.0
651.0189939745813	711.9654529849677
810.5	237.5
194.0	1146.0
417.434394273998	807.4234731238307
1063.9161183666795	853.6015978684916
923.0	984.0
242.0	1146.0
205.20516745590427	532.7331923924869
373.1539799358367	867.3693655760479
256.0	65.0
909.0	986.0
795.0	976.0
900.5	976.5
707.4	996.4
857.4	1002.4
460.5	1164.0
1232.5	116.0
252.5673248420676	966.5922431925744
745.0	998.0
526.0	995.0
1222.6	660.4
471.5	1144.0
959.0	996.0
282.9430581912886	513.2987197086408
146.0	61.0
229.0	1074.0
279.4	1143.6
471.88235874451954	569.2689618625254
422.0	1122.0
841.7328326033568	1010.2692993682704
122.52076306233032	349.04170872408054
957.571981591072	637.5900700430391
46.0	63.0
815.3804270465936	344.29284193871894
197.0	1058.0
773.7808284103378	826.900793747432
325.5	1120.0
1023.0	1012.0
922.0	1015.0
94.0	1178.0
508.0	62.0
472.0	1098.0
296.71913162836887	786.6617617731315
676.6442096948574	725.8169209418736
580.1452461597868	939.5314583880672
1146.4	163.4
106.0	1146.0
881.1618639400833	543.9870885206834
899.0	1056.0
1221.0	245.5
121.0	1146.0
40.0	1162.0
20.0	1194.0
131.0	1106.0
1116.0	1019.0
831.0	1032.0
468.6	204.4
334.5	1076.0
247.4464481522199	930.7156070237791
195.0	1106.0
492.24501212373895	598.4849427979271
1035.0	389.5
1194.5	794.0
384.42105263157896	920.1052631578947
774.2234947881469	664.8848994692949
350.84070123738337	1024.0370670758266
1084.6	401.4
792.5	380.0
1177.0	394.0
138.0	88.0
1128.0	94.5
696.5	384.0
391.3170779832601	585.6476178414628
311.436400557136	864.0461113018101
1050.4	589.6
359.6	864.4
108.0	83.0
1056.0	580.6666666666666
770.5	391.0
707.8235381167793	723.7595277179075
433.57153750351773	324.8224881187362
801.9090909090909	607.0909090909091
1115.0	409.5
804.3248084791669	705.1675398499245
90.5	90.5
761.5	23.0
344.0	86.0
747.6635121195999	698.5275441827878
623.5	408.5
1179.5	817.5
286.27461819505027	981.3095121213415
166.16271371188657	593.9130138673431
236.0	86.0
432.0	83.0
1008.0	98.0
653.256840193017	953.773976706229
31.0	75.0
696.0	99.0
11.5	78.0
640.0	99.0
646.0	630.6666666666666
177.55672836641594	774.3182458973914
911.5	420.5
159.9909557740165	522.7004222765346
558.5	417.0
785.2901542333749	737.4821854299902
169.0	79.5
800.0	100.0
307.7265676914343	557.9918472799927
688.5	424.0
1015.5	428.5
87.5	74.5
279.4	805.6
872.0	102.0
375.823754759941	716.2341992951525
441.7810450534995	597.599610042309
315.5243800436188	583.0341805153826
757.7019745262028	980.3600109001308
1220.5	879.0
147.17268928767095	627.1455566097204
850.1666666666666	433.3333333333333
704.2569442691313	32.292294140459155
1217.5	212.0
850.3621117713152	580.7782876855625
472.0	75.0
1129.5	213.0
924.8141894593001	659.4285981308869
159.6	505.4
1228.4	548.6
812.0562202968405	296.3292874065663
665.7911233077019	455.4163247161813
129.13216608466612	900.1271577078198
1148.5	891.0
3.0	92.0
37.030547627220436	676.9943707232865
615.7515419551911	897.2786540441874
737.4990117666628	34.19184085460381
240.69855957693284	903.4504119820575
568.5	324.0
176.0	107.0
382.4	552.4
1057.0	320.0
577.5	18.5
212.0643931090264	583.6057826531428
888.0	80.0
912.0	79.0
952.0	79.0
275.4	757.6
1056.0	82.0
529.8716542375139	851.2474445269335
65.0	104.0
390.43174522764184	577.2369566630896
1019.5	342.5
1141.5	686.5
421.4183916742801	536.9543162824598
91.0	105.0
522.6	28.6
424.95972269675303	843.7221161041784
785.5	20.0
1052.4	879.4
268.70884560265085	605.7817791324779
528.9863214818957	608.2236031097278
275.35535415112633	750.1059647565165
534.7409843934142	560.4156343063431
591.8449471307904	806.9808067460217
1077.5862068965516	1094.4827586206898
1016.439412933864	1087.3956724476739
728.0	84.0
1138.5	742.0
631.1052631578947	274.57894736842104
745.8928466083634	716.2341992951525
775.5	360.5
525.5	357.5
791.4874835227025	649.8342426237848
596.5	358.0
230.0	98.0
433.09665082498157	364.2380824372378
121.0	91.0
294.82012918594734	706.4289085808206
28.0	103.0
1052.5	763.0
1100.578947368421	291.89473684210526
685.2475528485143	841.0661178373238
344.6	601.6
106.0	98.0
190.84974546336687	1211.0888076543504
582.5	373.0
1224.5	745.0
600.0	89.0
935.6	455.6
46.0	99.0
133.08333333333334	1070.9166666666667
101.4	668.4
78.0	97.0
479.4076871672745	667.5408977361495
740.5	1072.5
1182.6666666666667	972.0
678.0	1061.5
861.5	515.0
67.0	119.0
1115.0	539.0
234.3568764816734	476.14458075422914
522.5	526.0
787.8369996914961	124.89519645501113
1048.724098827307	658.0043462990708
956.5	540.0
713.5	543.0
735.0	544.5
541.5	539.0
1209.6	971.6
158.5	1053.5
473.46201850055553	253.11459965977542
733.0	1107.5
718.5	1108.5
978.9357590683146	816.0962996306657
528.0	130.0
664.0	1129.5
876.0	129.0
570.5969609959528	758.7301715648279
424.10526315789474	526.578947368421
934.5	1124.5
680.0	1145.5
820.0	135.0
1213.0	546.0
727.0515048388671	419.799823825969
1181.5	265.0
284.8503663632341	705.0046567490044
118.0	121.0
852.8964746509506	137.2422500969514
224.0	119.0
750.0	1157.5
405.0783367913479	463.4893982512961
292.0	117.0
292.08869239545146	599.6106425104279
479.4076871672745	552.0049731279698
748.0	135.0
976.0	1161.5
244.56663944612447	441.1697243600964
1056.0	132.0
488.0436277023411	1107.11842393177
1193.0	604.0
863.0	1191.5
1017.5	1194.5
851.5	1198.5
603.924002921101	647.5561269853548
510.0206267591607	1071.9077579345071
146.0	114.0
620.0	141.0
448.42104072063626	837.5247868148508
579.0	596.5
861.1976076381778	920.5414339638515
1039.0	585.0
394.0	111.5
647.0	608.5
856.4	9.4
53.0	113.0
806.0	625.5
567.9644675292521	418.3751637903605
533.0	618.5
390.6113963847488	678.7219298883932
209.83976988758246	712.6006665186907
674.4	150.6
211.73877233000402	623.8223023354827
735.8634464383548	970.3902480774176
945.0	8.5
380.0	108.0
618.0	629.5
252.0	111.0
812.3333333333334	993.0
386.0050814495507	773.3381620325287
232.21958580418422	440.6948376815602
182.6133176319876	558.6454746493349
22.0	116.0
798.0	152.5
719.7755303176255	673.2955606476681
367.0639008580086	669.0259023185591
1216.0	623.5
269.0	149.5
220.06682303766894	563.5997078315365
1199.4	467.6
772.8954956547196	752.9755086533092
1030.5	936.0
253.0	145.0
911.5	460.5
441.0	621.5
648.9412737810454	720.9689071569566
122.5	137.0
507.0	144.5
220.5	1213.5
131.0	579.5
100.2010891711306	356.6398955806592
348.0	142.0
154.0	138.0
1165.0	473.0
830.3388179488275	902.9756613714521
1027.5	965.5
988.5	466.0
347.05044020234834	821.5887972137225
515.2520462117379	461.1149648586153
151.0	587.5
541.370813531227	461.58985153715145
571.0396273737618	848.1487798822697
724.6	1123.6
220.0	144.0
753.5	471.5
962.4	355.4
368.0	417.17391304347825
438.5	578.5
215.0	131.0
151.44544478311948	686.9641335459996
308.0	567.5
459.42105263157896	854.1052631578947
273.6	124.4
59.0	519.5
1120.6	496.4
1049.0	494.0
850.0471545797336	441.1697243600964
454.0	133.0
32.5	126.0
1153.0	480.0
320.0	130.0
361.0	1133.5
25.0	148.0
811.4	67.4
248.0	134.0
440.0	128.0
862.4	345.4
1093.0	487.0
794.5	491.0
219.0	523.5
944.0	121.0
355.4	949.6
1063.0	506.5
155.2434496679626	574.9229894431276
1161.0	506.0
49.5	128.0
1163.0	1042.5
74.5	571.5
23.0	607.5
693.1358914838697	1232.452585131593
397.6	972.4
1226.5	1010.0
628.0	1025.5
126.5	555.5
629.4	191.4
842.0	1037.5
107.0	130.0
1214.5	1020.0
236.0	1097.5
222.5	1101.5
172.80922226036202	877.8138790093665
1200.0	190.0
637.5	778.0
985.1075170061847	591.0645102037108
535.9934393734856	878.7633802305772
96.5	177.0
182.0	178.0
1201.0	805.0
981.7842627319469	685.5398817141835
63.0	170.0
578.4347826086956	426.60869565217394
400.0	180.0
291.0	951.6666666666666
414.0	181.0
258.0	179.0
604.0	191.0
35.5	176.0
1216.5	384.0
140.5	774.5
453.831913641626	606.1897703641719
30.0	160.0
68.5	183.0
485.0	175.5
663.9995667136766	579.8929549299443
92.6	965.4
708.0	197.0
247.50372565015752	565.314514244817
404.5	733.5
299.5676352920012	1195.4220375043726
334.0	171.0
94.0	748.5
789.6	195.4
538.7249817936963	754.7461741645458
575.0877677072946	212.27434530566532
688.0	828.5
429.4	915.4
468.7836940998557	629.0289228667564
434.5	713.5
505.1346496841352	875.9148765669449
599.4	335.6
867.3693655760479	906.2989156456899
253.21974702775933	450.99408669278125
962.0307812425083	801.6186665934359
366.0	167.0
390.0	704.5
978.5	855.0
770.2394973878648	654.7035727796851
1033.5652173913043	339.60869565217394
843.0	855.5
64.6	1005.4
570.650233947679	1232.452585131593
654.0	204.5
318.0	169.0
541.8236464383601	674.1808934032863
930.6554089557751	721.1916559429368
302.0	680.5
233.0	169.0
1142.0	847.5
621.0	865.5
278.0	163.0
[truncated: 8,806 more rows]
