# Supplementary material for: Intervisit Reproducibility of Foveal Cone Density Metrics
Source: Transl Vis Sci Technol. 2024 Jun 24;13(6):18. doi: 10.1167/tvst.13.6.18 (PMC11205225; doi:10.1167/tvst.13.6.18)
Supplement: Supplement 3 [file tvst-13-6-18_s003.zip › JC_11661_visit2_500um_coords.csv]

137.0	2.5
296.0	3.0
375.1875	3.375
469.3636363636364	2.909090909090909
512.5	3.0
528.5	3.0
565.0	3.0
716.0	3.0
923.0	2.5
981.0	2.5
1129.0	3.0
1200.0	3.0
1249.0	3.0
1364.0	3.0
166.0	4.0
459.0	4.0
736.0	4.0
783.0	4.5
875.0	4.0
1305.0	4.0
5.0	5.5
31.5	5.0
97.0	5.5
109.0	5.0
413.5	5.0
616.0	5.5
664.6	5.4
683.0	5.0
840.6	5.6
1086.4	5.6
1350.0	5.0
592.0	6.0
750.0	6.0
800.5	6.0
853.0	6.0
1072.5	6.0
1151.0	6.0
1163.5	6.0
1270.0	6.5
156.0	7.0
255.5	7.0
446.0	7.0
760.0	7.0
771.0	7.0
812.0	7.5
1034.0	7.0
1098.0	7.0
1181.5	7.0
1228.5	7.0
213.0	8.0
287.0	8.5
605.0	8.5
648.0	8.0
699.0	8.0
825.0	8.0
887.0	8.0
934.0	8.0
1289.0	8.0
127.0	9.0
244.0	9.5
342.0	9.0
388.0	9.0
490.0	9.0
551.0	9.5
582.0	9.0
899.5	9.0
959.0	9.0
972.0	9.5
1058.0	9.0
476.5	10.0
727.5	10.0
867.0	11.0
1215.5	10.0
1255.0	10.0
1321.5	10.0
77.0	11.0
191.0	11.0
438.0	11.0
561.0	11.0
636.0	11.0
946.0	11.0
1081.0	11.0
1115.5	11.0
176.0	12.5
911.0	12.0
139.0	13.0
370.0	13.5
572.0	13.0
988.0	13.0
1003.5	13.5
1047.0	13.5
1130.0	13.0
1191.5	13.0
1332.6	13.6
1361.0	13.0
22.0	14.0
305.0	14.0
359.5	14.0
423.5	14.0
458.0	14.0
511.0	14.0
524.0	14.0
1173.0	14.0
1308.0	14.5
90.0	15.0
204.0	15.0
268.0	15.0
690.0	15.0
742.0	15.0
779.0	15.0
791.0	15.0
804.0	15.0
843.0	15.0
880.0	15.0
1069.0	15.0
1281.0	15.0
105.0	16.0
767.0	16.0
924.0	16.0
1296.0	16.0
167.0	17.5
221.0	17.0
337.0	17.0
500.0	17.0
589.0	17.0
668.0	17.0
832.0	17.0
1091.0	17.0
1157.5	17.0
45.0	18.0
282.0	18.0
411.0	18.0
488.0	18.0
816.5	18.0
858.0	18.0
1105.5	18.0
1205.0	18.0
119.0	19.0
555.0	19.0
607.0	19.0
722.0	19.0
753.0	19.0
892.0	19.0
934.0	19.0
1030.0	19.0
470.0	20.0
943.0	20.0
970.0	20.0
995.5	20.0
1232.6	20.6
33.5	21.0
158.0	21.0
352.0	21.0
533.0	21.0
646.0	21.0
701.5	21.0
734.0	21.0
1080.5	22.0
81.5	22.0
188.0	22.0
327.5	22.5
382.0	22.0
546.5	22.5
633.0	22.0
980.6	22.4
1120.0	22.0
1182.0	22.0
565.5	23.0
579.0	23.0
619.0	23.0
956.5	23.0
1019.0	23.0
1056.5	23.0
1256.0	23.0
1268.0	23.0
1288.6	23.6
10.0	24.0
99.0	24.0
146.0	24.0
209.0	24.0
519.5	24.0
1137.0	24.0
1166.0	24.0
1352.0	24.5
132.0	25.0
174.4	25.4
423.0	25.0
437.0	25.0
455.0	25.0
597.0	25.0
774.5	25.0
797.6	25.4
1043.0	25.0
1067.0	25.0
1147.5	25.0
394.0	26.0
497.0	26.0
508.0	26.0
690.0	26.0
786.0	26.0
839.0	26.0
849.0	26.0
874.0	26.0
906.0	26.0
1007.0	26.0
1320.0	26.0
1365.5	26.0
22.0	27.0
275.0	27.0
364.5	27.0
666.5	27.0
679.0	27.0
763.0	27.0
811.0	27.0
885.0	27.0
1200.5	27.0
1242.5	27.0
111.0	28.0
261.0	28.0
298.0	28.5
483.5	28.0
713.0	28.0
826.5	28.0
1092.5	28.0
223.5	29.5
861.0	29.0
936.0	29.0
1107.0	29.0
198.0	30.0
249.0	30.0
286.0	30.0
378.5	30.0
609.0	30.0
993.0	30.0
1030.0	30.5
76.0	31.0
123.0	31.5
464.0	31.0
475.0	31.0
557.5	31.0
627.5	31.0
741.0	31.0
1127.0	31.0
238.0	32.0
355.0	32.0
529.5	32.0
545.0	32.0
571.5	32.0
639.0	32.0
704.0	32.5
975.5	32.0
1174.5	32.5
1264.0	32.0
1334.0	32.0
4.0	33.0
650.0	33.0
727.0	33.0
897.0	33.0
961.0	33.0
1051.0	33.0
1157.5	33.0
1190.5	33.0
1229.0	33.0
1276.5	33.0
142.0	34.0
157.0	34.0
181.0	34.0
324.0	34.0
447.0	34.5
791.0	34.0
948.5	34.0
422.0	35.0
803.0	35.0
872.0	35.0
911.0	35.0
1063.0	35.0
105.0	36.0
437.0	36.0
491.0	36.5
503.0	36.0
599.0	36.5
660.6	36.6
816.0	36.0
1212.0	36.0
170.0	37.0
619.0	37.0
676.0	37.0
836.0	37.0
850.0	37.0
1040.0	37.5
1092.0	37.5
218.0	38.0
269.0	38.0
372.0	38.0
695.0	38.0
927.0	38.0
1004.0	38.0
1289.0	38.5
190.0	39.0
521.0	39.0
539.0	39.0
717.0	39.5
774.0	39.0
886.0	39.5
986.0	39.0
1255.0	39.0
232.0	40.0
257.0	40.0
383.0	40.0
562.0	40.0
827.5	40.5
861.0	40.0
937.0	40.0
1104.0	40.0
1117.0	40.0
1147.0	40.5
1354.0	40.0
609.6	41.6
631.0	41.0
741.0	41.0
763.0	41.0
1135.0	41.0
207.0	42.0
470.0	42.0
482.0	42.0
577.0	42.0
956.0	42.0
970.5	42.0
1221.0	42.0
45.0	43.0
133.0	43.0
295.0	43.0
364.0	43.0
456.0	43.0
588.0	43.0
644.0	43.0
796.0	43.0
905.0	43.0
1055.0	43.0
1198.0	43.0
286.0	44.0
351.0	44.5
529.0	44.0
729.5	44.5
753.0	44.0
810.0	44.5
1072.5	44.0
1172.0	44.0
7.0	45.0
30.6	45.6
147.0	45.0
329.0	45.0
419.0	45.0
551.0	45.0
706.0	45.0
978.0	45.0
1157.0	45.0
1187.5	45.0
1278.0	45.0
1330.0	45.0
183.0	46.0
433.0	46.0
444.0	46.0
654.0	46.0
684.0	46.0
784.0	46.0
840.6	46.6
872.0	46.0
997.0	46.0
1304.5	46.0
109.0	47.5
162.0	47.0
316.0	47.0
892.0	47.0
54.0	48.0
173.0	48.5
263.0	48.0
376.0	48.5
599.0	48.0
945.0	48.0
1043.0	48.0
1264.0	48.0
197.0	49.0
305.0	49.0
542.0	49.0
621.0	49.0
665.0	49.0
694.6	49.4
773.0	49.0
821.0	49.0
852.0	49.0
930.0	49.0
1126.0	49.0
1253.0	49.0
229.0	50.0
466.0	50.0
504.0	50.0
521.0	50.0
964.0	50.0
95.0	51.0
277.0	51.0
570.0	51.0
637.5	51.0
742.5	51.0
1063.0	51.0
1104.0	51.0
1211.5	51.5
1343.0	51.0
14.0	52.0
38.0	52.0
209.0	52.0
411.0	52.0
479.0	52.0
583.0	52.0
716.0	52.0
762.0	52.0
802.5	52.0
988.0	52.0
1090.0	52.0
83.5	53.0
140.4	53.6
385.0	53.0
558.0	53.0
1115.5	53.5
1149.0	53.0
1166.0	53.0
426.0	54.0
609.0	54.0
792.0	54.0
832.0	54.0
976.5	54.0
1197.0	54.0
1288.0	54.0
3.0	55.0
252.0	55.0
367.0	55.5
530.0	55.0
649.0	55.0
864.0	55.0
955.0	55.0
1034.0	55.0
1225.0	55.0
1334.0	55.0
74.0	56.0
330.0	56.0
441.0	56.0
726.5	56.5
751.6	56.6
781.0	56.0
814.0	56.0
886.0	56.0
922.5	56.0
1052.5	56.0
1184.0	56.0
154.0	57.5
181.0	57.0
222.0	57.0
354.0	57.0
401.0	57.0
512.0	57.5
704.5	57.0
875.5	57.0
939.0	57.0
1313.0	57.0
26.0	58.0
314.0	58.0
542.0	58.0
596.0	58.0
629.0	58.0
1138.0	58.0
169.0	59.5
262.0	59.0
856.0	59.0
912.0	59.0
201.0	60.0
233.0	60.0
474.0	60.0
772.5	60.0
1082.0	60.0
1277.0	60.0
1303.0	60.0
38.0	61.0
287.0	61.0
379.0	61.5
416.0	61.5
487.0	61.0
501.0	61.0
803.0	61.0
966.0	61.0
1209.0	61.0
1252.0	61.0
1265.0	61.5
453.0	62.0
520.0	62.0
570.0	62.0
617.5	62.0
695.5	62.0
825.0	62.0
1098.0	62.0
1128.0	62.0
1170.5	62.0
1338.5	62.5
92.0	63.0
554.0	63.0
740.0	63.0
761.0	63.0
792.0	63.0
901.0	63.0
1041.0	63.0
1067.0	63.0
80.0	64.0
146.0	64.0
437.0	64.0
640.0	64.0
651.0	64.0
683.0	64.0
717.0	64.0
989.0	64.0
1020.5	64.0
1110.0	64.0
1365.0	64.0
276.0	65.0
321.0	65.0
838.0	65.5
1239.0	65.0
1352.0	65.0
299.0	66.0
530.0	66.0
544.0	66.0
607.0	66.0
781.0	66.0
813.0	66.0
866.0	66.0
892.0	66.0
929.0	66.0
134.0	67.0
177.0	67.0
225.5	67.5
365.0	67.0
403.0	67.0
426.0	67.0
662.5	67.0
882.0	67.0
942.5	67.0
256.0	68.0
595.0	68.0
728.0	68.0
852.5	68.0
955.0	68.0
1007.0	68.0
1056.0	68.0
1137.0	68.0
1199.0	68.0
1224.5	68.0
1310.5	68.0
187.5	69.0
214.5	69.0
268.0	69.0
310.0	69.0
330.0	69.0
707.0	69.0
750.0	69.0
1030.0	69.0
1078.0	69.0
1122.0	69.0
1188.0	69.0
50.5	70.0
474.0	70.0
484.0	70.5
510.5	70.0
579.0	70.0
630.0	70.0
771.0	70.0
1091.0	70.0
31.0	71.0
109.0	71.0
167.5	71.5
385.0	71.0
500.0	71.0
566.0	71.0
803.0	71.0
1164.0	71.0
1176.6	71.4
1284.0	71.0
448.0	72.0
462.0	72.0
616.5	72.0
644.0	72.5
1323.5	72.0
85.0	73.0
206.0	73.0
417.0	73.0
522.0	73.0
740.0	73.0
873.0	73.0
901.0	73.5
1066.0	73.0
1213.0	73.0
1269.0	73.0
1334.0	73.0
292.0	74.0
374.0	74.0
557.0	74.0
694.0	74.0
792.0	74.0
822.0	74.0
923.0	74.5
43.0	75.0
144.5	75.0
157.0	75.0
534.0	75.0
603.0	75.0
657.0	75.0
672.0	75.5
681.5	75.0
760.0	75.0
810.0	75.0
889.0	75.0
935.0	75.0
987.0	75.0
1018.0	75.0
1103.0	75.0
1235.0	75.0
1246.5	75.0
123.0	76.0
197.0	76.0
589.0	76.0
844.0	76.0
1117.0	76.0
1142.0	76.0
100.0	77.0
250.0	77.0
281.0	77.0
400.5	77.0
436.0	77.0
546.0	77.5
719.0	77.0
782.0	77.0
833.5	77.0
949.0	77.0
1084.0	77.0
1130.0	77.0
1153.0	77.0
1303.0	77.0
184.0	78.0
219.0	78.0
231.5	78.0
302.6	78.6
480.5	78.0
856.5	78.0
976.0	78.5
1222.0	78.0
1258.4	78.4
1350.0	78.5
134.0	79.0
467.6	79.6
495.0	79.0
704.0	79.0
730.0	79.0
1006.0	79.0
1277.0	79.0
1315.0	79.0
1366.6	79.4
576.0	80.0
625.0	80.5
638.0	80.0
748.0	80.0
1029.0	80.0
1054.5	80.0
1204.0	80.0
270.0	81.5
365.0	81.0
770.5	81.0
803.0	81.0
868.0	81.0
1095.0	81.0
382.0	82.0
446.5	82.5
518.9411764705883	82.58823529411765
650.0	82.0
994.0	82.5
1170.0	82.0
1193.0	82.0
111.0	83.0
340.0	83.0
415.0	83.0
427.0	83.5
567.0	83.5
614.0	83.0
880.0	83.0
352.4	84.6
508.0	84.0
529.0	84.0
541.0	84.5
596.0	84.0
679.0	84.0
826.0	84.0
929.5	84.0
941.0	84.0
960.5	84.0
1085.0	84.0
176.0	85.0
242.0	85.0
259.0	85.0
311.0	85.0
665.0	85.0
740.5	85.0
760.0	85.5
793.0	85.0
891.0	85.0
901.0	85.0
918.0	85.5
1269.0	85.0
210.5	86.0
291.0	86.0
463.0	86.0
475.0	86.0
555.0	86.5
695.0	86.5
814.0	86.0
127.0	87.0
199.0	87.0
405.0	87.0
488.0	87.0
1147.5	87.0
1160.0	87.0
1228.0	87.5
1242.0	87.0
1338.0	87.0
585.0	88.0
631.0	88.0
714.0	88.0
724.0	88.0
782.5	88.0
847.0	88.0
952.0	88.0
982.0	88.0
1017.0	88.0
1259.0	88.0
48.0	89.0
229.0	89.0
372.0	89.0
437.0	89.5
644.0	89.0
835.0	89.0
860.0	89.0
971.0	89.0
1001.0	89.0
1095.0	89.0
1109.0	89.0
1134.5	89.0
1294.0	89.0
168.0	90.0
188.0	90.0
217.5	90.0
280.0	90.0
499.0	90.0
607.0	90.0
1121.0	90.0
1184.0	90.0
1215.0	90.0
22.0	91.0
271.0	91.0
302.0	91.0
362.0	91.0
574.0	91.0
686.0	91.0
750.0	91.0
804.5	91.0
1076.0	91.0
1199.0	91.5
1282.0	91.0
705.0	92.0
772.0	92.0
346.0	93.0
428.0	93.0
620.0	93.0
674.5	93.0
734.0	93.0
874.0	93.0
910.0	93.0
938.0	93.5
1026.0	93.0
3.0	94.0
416.0	94.0
471.0	94.0
515.5	94.0
526.5	94.0
535.0	94.0
549.5	94.5
822.0	94.0
886.5	94.0
38.5	95.0
563.0	95.0
899.0	95.0
961.0	95.0
1089.0	95.0
1319.0	95.5
260.0	96.5
382.0	96.0
762.5	96.5
852.0	96.5
1018.0	97.0
1220.0	96.0
1276.0	96.5
12.0	97.5
92.0	97.0
161.5	97.5
248.0	97.0
313.0	97.0
398.0	97.0
638.0	97.0
793.0	97.0
991.0	97.0
1101.0	97.0
1255.0	97.0
1331.0	97.0
180.6	98.4
293.0	98.0
506.5	98.0
698.0	98.0
833.0	98.0
978.0	98.0
1127.0	98.0
1266.0	98.0
80.0	99.0
221.5	99.0
237.0	99.0
444.6	99.6
714.0	99.5
812.0	99.5
866.0	99.0
1038.0	99.0
1148.6	99.4
1181.0	99.0
1212.5	99.0
1240.090909090909	100.31818181818181
31.0	100.0
373.0	100.0
493.4	100.4
608.0	100.0
628.0	100.0
650.0	100.0
784.0	100.0
1139.0	100.0
1161.5	100.0
1192.0	100.0
1228.0	100.0
19.0	101.0
193.0	101.0
743.0	101.0
754.0	101.0
1309.0	101.5
1359.5	101.5
151.0	102.0
284.0	102.0
409.0	102.5
532.4	102.4
673.0	102.0
802.0	102.0
969.0	102.0
303.0	103.0
325.0	103.0
349.0	103.5
433.0	103.5
545.0	103.0
574.0	103.5
824.5	103.0
1074.0	103.0
1204.0	103.0
269.0	104.0
361.0	104.0
522.0	104.0
661.0	104.0
889.0	104.0
938.0	104.0
1024.5	104.0
1170.6	104.4
1275.0	104.0
566.0	105.0
596.0	105.0
619.0	105.0
732.5	105.0
845.0	105.0
877.0	105.0
899.5	105.0
910.5	105.5
1012.5	105.0
1085.0	105.0
1218.0	105.0
5.0	106.0
422.0	106.0
775.0	106.0
1262.0	106.0
1354.5	106.5
77.0	107.5
201.0	107.5
246.0	107.0
257.0	107.0
377.5	107.0
455.5	107.0
639.5	107.0
764.0	107.0
948.0	107.0
958.0	107.0
294.0	108.0
339.0	108.0
487.5	108.0
501.0	108.0
511.0	108.0
586.0	108.0
699.0	108.0
722.5	108.0
793.0	108.0
856.5	108.0
866.5	108.0
1322.0	108.0
390.5	109.0
814.0	109.0
982.0	109.0
1052.0	109.0
1100.0	109.0
1235.0	109.0
1249.0	109.0
24.0	110.0
161.0	110.0
650.0	110.0
671.0	110.0
711.0	110.0
835.0	110.0
928.5	110.0
189.0	111.0
236.0	111.0
279.5	111.5
554.0	111.0
608.0	111.0
1037.0	111.0
1161.0	111.5
1332.0	111.0
148.5	112.0
317.5	112.0
353.0	112.0
530.6	112.4
741.0	112.0
752.0	112.0
803.0	112.0
1125.0	112.0
1150.0	112.0
1210.0	112.5
1304.0	112.0
1344.0	112.0
51.5	113.0
106.0	113.0
271.0	113.0
307.0	113.0
414.0	113.0
439.0	113.0
474.0	113.0
544.0	113.0
631.0	113.0
1181.5	113.0
1219.0	113.0
1284.0	113.0
223.0	114.0
364.0	114.0
660.0	114.0
783.0	114.0
895.0	114.0
1192.0	114.0
330.0	115.0
428.0	115.0
449.0	115.0
579.0	115.0
598.0	115.0
824.0	115.5
860.0	115.0
943.0	115.5
1096.0	116.0
1271.0	115.0
73.0	116.0
618.0	116.0
680.0	116.0
774.0	116.5
844.0	116.0
965.0	116.0
977.5	116.0
1006.0	116.0
1016.0	116.0
1083.5	116.0
1241.0	116.0
257.0	117.0
520.0	117.0
562.0	117.0
874.0	117.0
952.0	117.0
994.0	117.0
1047.0	117.5
1117.0	117.0
1135.0	117.5
375.0	118.0
385.0	118.0
397.0	118.0
463.0	118.0
485.0	118.0
640.0	118.0
728.0	118.0
762.0	118.0
1253.0	118.0
1316.0	118.0
31.0	119.0
154.0	119.0
246.0	119.0
292.0	119.0
408.0	119.0
495.0	119.0
508.0	119.0
589.0	119.0
651.6	119.6
700.0	119.0
740.0	119.0
793.0	119.0
885.5	119.0
1363.0	119.0
302.0	120.0
343.0	120.0
573.0	120.0
609.0	120.0
670.0	120.0
815.0	120.0
1106.0	120.0
1169.0	120.0
1348.0	120.0
19.0	121.0
83.0	121.0
235.0	121.0
277.0	121.0
713.0	121.0
43.0	122.0
442.5	122.0
835.0	122.0
852.5	122.0
1158.0	122.0
1202.0	122.0
1299.0	122.0
1336.0	122.0
108.0	123.0
191.0	123.0
316.0	123.0
354.5	123.0
473.0	123.0
552.0	123.0
630.5	123.5
802.5	123.0
1035.0	123.0
1189.5	123.0
1211.0	123.0
366.5	124.0
421.0	124.0
530.0	124.0
782.4	124.6
1090.0	124.5
1129.0	124.0
167.0	125.0
221.5	125.0
265.0	125.0
333.0	125.0
386.0	125.0
598.0	125.0
895.0	125.0
938.0	125.0
969.5	125.0
1277.0	125.0
147.0	126.0
179.5	126.0
454.0	126.0
564.0	126.0
680.0	126.0
863.5	126.5
1004.0	126.0
1023.0	126.0
1177.0	126.0
1261.0	126.5
483.6	127.6
502.5	127.0
619.0	127.5
722.5	127.0
734.0	127.0
768.0	127.0
826.0	127.0
843.0	127.0
959.0	127.0
980.0	127.0
1223.0	127.0
1236.0	127.0
1288.0	127.0
1306.0	127.0
31.0	128.0
286.5	128.0
405.0	128.0
431.0	128.0
467.0	128.0
586.0	128.0
795.0	128.5
878.0	128.0
1046.5	128.0
1249.0	128.5
255.0	129.0
309.0	129.0
747.5	129.0
991.4	129.6
1316.5	129.0
205.0	130.0
342.0	130.0
395.5	130.0
640.0	130.0
815.0	130.0
949.0	130.0
1099.5	130.0
1112.0	130.0
1330.5	130.5
23.0	131.0
276.0	131.0
298.0	131.0
608.5	131.0
651.0	131.0
670.0	131.0
690.5	131.0
887.0	131.0
914.0	131.0
930.5	131.0
1139.0	131.0
1203.0	131.0
139.0	132.0
325.0	132.0
493.0	132.0
547.0	132.0
573.0	132.0
758.0	132.0
805.0	132.0
1344.0	132.0
352.5	133.5
414.5	133.0
439.0	133.0
512.5	133.0
857.0	133.0
129.0	134.0
160.0	134.0
170.0	134.0
195.0	134.0
229.0	134.0
364.0	134.0
425.0	134.0
630.0	134.0
777.0	134.0
966.5	134.5
1035.0	134.0
1083.5	134.0
1153.5	134.0
1270.5	134.5
70.0	135.0
108.0	135.0
216.5	135.0
243.5	135.5
460.0	135.0
483.4	135.6
596.0	135.0
716.5	135.0
897.0	135.0
942.5	135.0
1070.0	135.0
1126.5	135.0
1213.0	135.0
4.5	136.0
57.0	136.0
390.0	136.0
560.0	136.0
680.0	136.0
727.0	136.0
868.0	136.0
1002.0	136.0
150.0	137.0
699.0	137.0
739.0	137.0
826.0	137.0
848.0	137.0
924.0	137.0
1231.0	137.0
1300.0	137.0
33.0	138.0
180.0	138.0
267.5	138.0
288.5	138.5
504.0	138.0
619.0	138.0
659.0	138.0
768.0	138.0
955.0	138.0
984.0	138.0
1023.0	138.0
1059.0	138.0
1243.0	138.0
204.5	139.0
315.0	139.0
344.0	139.0
402.0	139.0
447.0	139.0
584.0	139.0
1286.0	139.0
20.0	140.0
330.0	140.0
669.5	140.0
752.0	140.0
801.0	140.0
877.5	140.0
1047.0	140.0
1106.0	140.0
1162.0	140.0
1325.0	140.0
257.0	141.0
414.0	141.5
493.4	141.6
541.0	141.0
607.0	141.0
647.0	141.0
913.0	141.0
1118.0	141.0
1138.0	141.0
1336.0	141.0
44.0	142.5
237.0	142.0
303.0	142.0
357.0	142.0
382.0	142.0
575.0	142.0
708.0	142.0
788.0	142.0
815.0	142.0
859.0	142.0
995.0	142.0
128.0	143.0
933.0	143.0
1014.0	143.0
1033.0	143.0
1080.0	143.0
1203.0	143.0
1226.0	143.0
88.0	144.0
117.5	144.0
171.0	144.0
194.0	144.0
225.0	144.0
512.5	144.0
595.0	144.0
888.0	144.0
971.5	144.0
1067.0	144.0
1168.0	144.0
139.0	145.0
437.0	145.0
465.0	145.0
482.4	145.6
564.5	145.0
626.0	145.0
733.0	145.0
745.0	145.0
839.0	145.0
870.0	145.0
945.0	145.0
1154.0	145.0
1192.0	145.5
66.0	146.0
77.4	146.6
213.0	146.0
278.0	146.0
393.0	146.0
457.0	146.0
532.0	146.0
552.0	146.0
679.0	146.0
721.0	146.0
778.0	146.0
849.0	146.0
1272.0	146.0
1310.0	146.0
34.0	147.0
183.0	147.0
505.0	147.0
827.0	147.0
1004.0	147.0
1236.6	147.6
99.0	148.0
269.0	148.0
340.0	148.0
427.0	148.0
447.0	148.0
655.0	148.0
795.0	148.0
957.0	148.0
1180.0	148.0
1213.0	148.5
1282.0	148.0
23.0	149.0
159.5	149.0
324.0	149.0
351.0	149.0
405.0	149.0
666.5	149.0
700.0	149.0
766.0	149.0
807.0	149.0
983.0	149.0
1043.0	149.0
1054.0	149.0
1248.0	149.0
1295.0	149.0
1320.0	149.0
205.0	150.0
245.0	150.0
296.0	150.0
524.0	150.0
584.5	150.0
616.0	150.5
644.0	150.0
755.5	150.0
817.0	150.0
1106.0	150.0
1116.0	150.0
233.0	151.0
312.0	151.0
494.0	151.0
606.0	151.0
688.0	151.0
862.0	151.0
1023.0	151.0
1133.0	151.0
1144.5	151.5
1261.3333333333333	151.83333333333334
49.0	152.0
148.0	152.5
258.5	152.0
286.0	152.0
635.0	152.0
710.0	152.0
128.0	153.0
416.0	153.0
513.5	153.0
572.0	153.0
597.5	153.0
894.5	153.0
929.0	153.0
972.0	153.0
1013.0	153.0
1162.0	153.0
1200.5	153.0
1358.0	153.0
175.0	154.0
192.4	154.4
223.0	154.0
436.6	154.6
786.0	154.0
884.0	154.0
940.0	154.0
1094.0	154.5
61.0	155.0
72.5	155.0
168.0	155.0
332.94117647058823	155.58823529411765
362.0	155.0
456.6	155.6
482.0	155.0
625.0	155.0
743.0	155.0
994.5	155.0
1187.0	155.0
1226.0	155.0
17.0	156.0
343.0	156.0
560.0	156.0
675.0	156.0
730.0	156.0
775.0	156.0
824.0	156.0
852.0	156.0
871.0	156.0
1305.5	156.5
138.0	157.0
214.0	157.0
428.0	157.0
503.0	157.5
664.0	157.0
800.0	157.0
951.0	157.0
1004.0	157.5
1174.5	157.5
1272.0	157.5
371.0	158.0
548.0	158.0
651.0	158.0
695.0	158.0
763.5	158.0
963.0	158.0
1123.0	158.5
1216.0	158.0
408.0	159.0
606.0	159.0
842.5	159.0
1082.0	159.0
1320.0	159.0
155.0	160.0
187.0	160.0
202.5	160.0
250.0	160.0
309.5	160.0
581.0	160.0
904.0	160.0
1019.0	160.0
1151.5	160.5
1292.0	160.0
1349.0	160.0
238.0	161.5
446.0	161.0
524.0	161.0
593.0	161.0
640.0	161.0
750.0	161.5
891.0	161.0
1113.0	161.0
1141.5	161.5
1205.0	161.0
1248.0	161.0
299.0	162.0
321.0	162.0
684.0	162.0
833.0	162.0
861.0	162.0
880.0	162.0
928.0	162.5
985.0	162.0
51.0	163.0
129.0	163.0
289.0	163.5
383.5	163.0
617.0	163.0
630.0	163.0
704.5	163.0
796.0	163.0
1259.0	163.0
1364.0	163.0
362.0	164.0
416.0	164.0
567.0	164.0
738.0	164.0
851.0	164.0
1032.0	164.0
1102.0	164.0
1191.0	164.0
1336.5	164.0
83.0	165.0
259.5	165.0
396.0	165.0
435.0	165.0
456.0	165.5
513.0	165.0
727.0	165.0
783.0	165.0
807.0	165.0
942.0	165.0
955.4	165.6
974.0	165.0
996.0	165.0
1041.0	165.0
1054.4	165.6
1178.0	165.0
1237.0	165.0
66.0	166.0
178.0	166.0
332.0	166.0
672.0	166.0
770.0	166.0
821.0	166.0
870.0	166.0
918.0	166.5
1076.0	166.0
1131.0	166.0
1280.0	166.0
3.0	167.0
14.0	167.0
141.5	167.0
227.0	167.0
280.0	167.0
344.0	167.0
531.0	167.0
558.0	167.0
713.0	167.0
758.5	167.0
1167.0	167.0
1310.0	167.0
96.0	168.0
107.0	168.0
154.0	168.0
314.0	168.0
425.0	168.0
502.0	168.0
546.0	168.0
589.0	168.0
604.0	168.0
647.5	168.0
694.5	168.0
1091.0	168.0
1268.5	168.0
1326.0	168.0
120.0	169.0
213.5	169.0
248.0	169.0
1120.0	169.0
1144.0	169.0
1296.0	169.0
40.0	170.0
324.0	170.0
376.0	170.0
406.0	170.0
522.0	170.0
578.0	170.0
898.0	170.0
1007.0	170.0
1023.5	170.5
1215.0	170.0
189.0	171.0
202.0	171.0
269.6	171.4
305.0	171.0
683.0	171.0
294.0	172.0
355.0	172.0
446.5	172.0
722.0	172.0
748.0	172.5
794.0	172.0
847.0	172.0
876.0	172.0
888.0	172.0
908.5	172.0
965.0	172.0
984.0	172.0
1110.0	172.5
1201.0	172.0
1247.0	172.0
28.0	173.5
133.0	173.0
168.0	173.0
235.0	173.0
367.0	173.5
703.0	173.0
802.0	173.0
814.0	173.0
858.0	173.0
1035.0	173.0
1085.0	173.0
1156.0	173.0
1261.0	173.0
53.5	174.0
224.0	174.0
387.0	174.0
396.0	174.0
567.0	174.0
614.0	174.0
625.0	174.0
734.5	174.0
776.5	174.0
935.0	174.0
1049.4	174.6
1070.0	174.5
1318.5	174.0
511.0	175.5
539.0	175.0
658.0	175.0
1101.5	175.0
1181.0	175.0
1232.0	175.0
1333.0	175.0
10.0	176.5
64.0	176.0
90.0	176.0
178.0	176.0
343.0	176.0
588.0	176.0
670.0	176.0
767.0	176.0
784.0	176.0
840.5	176.0
869.0	176.0
995.0	176.0
1275.0	176.0
1364.0	176.0
100.0	177.0
145.0	177.0
437.0	177.0
500.0	177.0
827.0	177.0
952.0	177.0
1016.5	177.0
1059.0	177.0
20.5	178.0
112.0	178.0
211.0	178.0
263.0	178.0
280.0	178.0
427.0	178.0
458.0	178.0
467.0	178.0
645.0	178.0
693.0	178.0
712.5	178.0
755.5	178.0
918.5	178.0
1165.0	178.5
1305.0	178.0
128.0	179.0
158.0	179.0
199.5	179.0
322.0	179.0
379.0	179.0
478.0	179.0
529.0	179.5
547.0	179.0
895.0	179.0
974.0	179.0
1004.4	179.4
1127.4	179.4
1192.0	179.0
1288.0	179.0
44.0	180.0
190.0	180.0
313.0	180.0
882.0	180.0
1211.0	180.0
83.0	181.0
252.0	181.0
272.0	181.0
577.0	181.0
634.0	181.0
742.0	181.0
819.0	181.5
963.0	181.0
1032.0	181.0
1222.0	181.0
170.0	182.5
292.0	182.0
301.0	182.0
361.0	182.0
664.0	182.5
683.0	182.0
731.0	182.0
809.0	182.0
861.0	182.0
941.0	182.0
987.0	182.0
1042.0	182.0
1240.0	182.5
33.0	183.0
231.0	183.0
353.0	183.5
395.0	183.0
447.5	183.0
623.5	183.0
703.0	183.0
722.0	183.0
777.0	183.0
798.5	183.0
849.0	183.0
1078.0	183.0
1147.0	183.0
1347.0	183.0
242.0	184.5
340.0	184.0
521.5	184.0
761.5	184.5
838.0	184.0
874.0	184.0
907.0	184.0
1092.0	184.0
1174.0	184.5
1200.0	184.0
1323.0	184.0
485.5	185.0
1012.0	185.0
1054.0	185.0
92.5	186.0
140.6	186.4
219.0	186.0
371.0	186.0
423.5	186.5
437.0	186.0
457.0	186.0
497.0	186.0
508.0	186.0
540.0	186.0
565.0	186.5
588.0	186.0
654.5	186.0
788.5	186.0
1067.0	186.0
1137.5	186.0
1258.0	186.0
1354.6	186.4
125.0	187.0
152.0	187.5
209.0	187.0
262.0	187.0
411.4	187.6
470.6	187.6
673.0	187.0
693.5	187.0
1022.5	187.0
13.0	188.0
109.0	188.0
283.5	188.0
602.0	188.0
715.0	188.0
826.0	188.0
889.0	188.0
920.0	188.0
951.5	188.0
973.0	188.0
1105.0	188.0
1118.0	188.0
1187.0	188.0
1231.0	188.0
1269.5	188.0
1295.5	188.0
183.0	189.0
200.0	189.0
308.0	189.0
383.4	189.4
552.0	189.0
644.0	189.0
748.0	189.0
1153.5	189.0
25.0	190.0
164.0	190.0
319.0	190.0
402.5	190.0
769.0	190.5
780.5	190.0
803.5	190.0
817.0	190.0
901.0	190.0
993.0	190.0
1004.0	190.0
1130.0	190.0
1165.4	190.6
1338.0	190.0
253.0	191.0
529.0	191.0
579.0	191.0
684.5	191.5
856.0	191.5
1035.0	191.0
1085.0	191.0
82.0	192.0
232.0	192.0
273.0	192.0
448.0	192.0
665.0	192.0
704.0	192.0
962.0	192.0
1284.0	192.0
100.0	193.0
346.0	193.0
364.0	193.0
724.5	193.0
835.0	193.0
869.0	193.0
940.5	193.0
1049.0	193.0
209.4	194.6
294.0	194.0
433.0	194.0
478.5	194.5
502.6	194.6
517.0	194.0
623.0	194.0
759.0	194.0
794.0	194.0
880.0	194.0
1015.0	194.0
1095.5	194.0
1242.0	194.5
36.0	195.5
74.0	195.0
461.0	195.0
560.0	195.0
611.0	195.0
654.0	195.0
845.0	195.0
911.0	195.0
929.0	195.0
983.5	195.0
1254.0	195.5
1328.0	195.0
176.5	196.0
244.0	196.0
376.0	196.0
422.0	196.0
491.5	196.0
541.0	196.0
571.5	196.0
589.0	196.0
696.0	196.0
811.5	196.0
1061.0	196.0
1074.0	196.0
1303.0	196.0
3.5	197.0
147.0	197.0
264.0	197.0
287.0	197.0
356.0	197.0
599.5	197.0
675.0	197.0
742.0	197.0
892.0	197.0
315.0	198.0
642.0	198.0
777.0	198.0
920.5	198.0
1027.0	198.0
1188.0	198.0
90.0	199.0
124.0	199.0
188.0	199.0
327.5	199.0
551.0	199.0
715.0	199.0
824.0	199.0
950.0	199.5
972.0	199.0
1039.5	199.0
1110.0	199.5
1123.0	199.0
1134.0	199.0
1147.0	199.0
1159.0	199.0
1229.5	199.0
1290.5	199.0
20.0	200.0
111.6	200.4
167.0	200.0
255.0	200.0
303.0	200.0
387.5	200.0
454.0	200.0
474.0	200.0
787.6	200.4
802.5	200.0
864.0	200.0
1265.0	200.0
1274.0	200.0
80.0	201.0
398.0	201.0
444.0	201.0
524.0	201.0
534.0	201.0
583.0	201.0
629.0	201.5
685.0	201.0
705.0	201.0
767.0	201.0
903.0	201.0
1218.0	201.0
1318.5	201.0
1337.0	201.0
201.0	202.0
234.0	202.0
275.5	202.0
366.0	202.0
512.0	202.0
619.0	202.0
874.4	202.6
992.0	202.0
1008.0	202.0
407.0	203.0
417.0	203.0
484.0	203.0
838.0	203.0
1054.0	203.5
1087.0	203.0
1098.5	203.0
7.5	204.0
431.0	204.0
498.0	204.0
566.5	204.0
595.0	204.0
607.0	204.0
656.0	204.0
884.5	204.0
959.5	204.0
1021.0	204.0
1358.5	204.0
29.0	205.0
812.0	205.0
914.5	205.0
928.0	205.0
983.0	205.0
1064.0	205.0
1075.0	205.0
1200.0	205.5
1246.0	205.0
1309.0	205.5
140.0	206.0
180.0	206.0
290.0	206.0
357.0	206.0
379.0	206.0
464.0	206.0
676.0	206.0
750.0	206.0
1032.0	206.0
1179.0	206.0
40.0	207.0
103.0	207.0
129.0	207.0
266.5	207.0
321.0	207.0
544.0	207.0
555.0	207.0
647.0	207.0
714.0	207.5
777.0	207.5
796.0	207.0
830.0	207.5
897.0	207.0
940.0	207.0
1128.0	207.0
1154.0	207.0
1235.0	207.0
1299.0	207.0
336.0	208.0
504.5	208.5
575.0	208.0
739.5	208.0
846.0	208.0
907.5	208.0
1001.0	208.0
1044.0	208.0
1327.0	208.0
19.0	209.0
225.0	209.0
474.0	209.0
820.5	209.0
859.0	209.0
1281.0	209.0
54.0	210.0
120.0	210.0
172.0	210.0
191.0	210.0
453.5	210.0
519.0	210.0
636.0	210.0
663.4	210.4
686.0	210.0
705.5	210.0
952.0	210.0
974.0	210.5
1348.0	210.5
92.0	211.0
259.0	211.5
277.0	211.0
300.5	211.0
309.0	211.0
391.0	211.0
402.0	211.0
424.0	211.5
587.6	211.4
804.0	211.0
869.5	211.0
1010.0	211.0
1095.0	211.0
1107.0	211.0
1211.0	211.0
1224.0	211.0
235.0	212.0
413.0	212.0
532.0	212.0
601.0	212.0
613.0	212.0
765.5	212.0
787.0	212.0
889.0	212.5
964.0	212.0
991.0	212.0
1251.0	212.0
80.0	213.0
495.0	213.0
731.0	213.0
839.0	213.0
1022.0	213.0
1060.0	213.0
1082.0	213.0
1337.0	213.0
[truncated: 19,828 more rows]
