# Supplementary material for: Intervisit Reproducibility of Foveal Cone Density Metrics
Source: Transl Vis Sci Technol. 2024 Jun 24;13(6):18. doi: 10.1167/tvst.13.6.18 (PMC11205225; doi:10.1167/tvst.13.6.18)
Supplement: Supplement 3 [file tvst-13-6-18_s003.zip › JC_12044_visit1_300um_coords.csv]

476.0	2.5
473.61684930626615	498.8309837297652
26.0	702.0
367.0	764.0
243.0	754.0
684.0	778.0
676.0904668997036	620.7632725683873
70.0	734.0
479.0	772.0
748.0	778.0
271.1392645958419	320.7690626914469
607.3265904183359	378.0925836365332
424.0	774.0
2.0	654.0
121.0	734.0
58.0	718.0
195.0	746.0
289.0	768.0
285.0	776.0
277.0	744.0
263.79436060588125	470.35523074500327
172.0	766.0
474.5	753.0
489.0	752.0
8.0	702.0
327.0	756.0
174.0	774.0
41.0	742.0
507.0	748.0
113.0	718.0
468.0	750.0
371.0	756.0
379.0	756.0
149.0	770.0
28.0	678.0
243.0	762.0
694.6	307.6
70.0	726.0
32.0	742.0
158.0	2.5
435.0	748.0
254.0	726.0
386.0	738.0
483.0	740.0
412.63619966095615	583.8742767536872
337.0	728.0
395.0	740.0
39.0	750.0
136.0	718.0
697.9938923891089	354.4192151326054
244.0	718.0
145.0	722.0
368.0	742.0
82.0	774.0
483.0	732.0
282.0	738.0
195.5	716.0
109.0	766.0
729.0	47.0
237.0	714.0
353.0	736.0
138.5	728.0
211.0	738.0
418.0	722.0
61.0	2.5
282.0	714.0
162.0	734.0
482.0	722.0
77.0	750.0
169.0	730.0
172.0159281612576	506.8871729248892
110.5	746.0
414.0	714.0
490.4129291149354	317.2844454936686
74.0	758.0
350.0	722.0
301.0	696.0
175.0	682.0
354.0	698.0
316.0	694.0
230.0	686.0
141.0	682.0
453.0	704.0
61.0	654.0
368.0	694.0
431.0	708.0
35.0	654.0
192.0	678.0
302.5	705.0
21.0	774.0
14.0	750.0
266.0	706.0
7.0	734.0
443.0	700.0
190.0	686.0
300.0	678.0
265.0	680.0
486.0	690.0
220.0	702.0
295.0	684.0
214.0	710.0
360.0	678.0
465.0	688.0
146.5	704.0
309.80518053796607	498.7836254585834
490.0	682.0
174.0	710.0
104.0	646.0
228.0	694.0
181.0	706.0
321.0	688.0
477.0	680.0
165.0	706.0
721.0	51.0
196.0	654.0
142.5	648.0
216.0	654.0
494.0	674.0
503.5	675.0
265.0	664.0
420.0	670.0
54.0	686.0
250.5	656.0
135.0	650.0
224.0	654.0
47.0	678.0
63.0	686.0
743.5	214.5
33.5	686.0
417.73687571905197	474.97977549132014
414.0	666.0
89.0	702.0
314.0	674.0
577.9897505501365	598.6158717037893
503.0	660.0
169.0	666.0
277.0	648.0
343.0	652.0
362.0	650.0
108.0	686.0
55.0	702.0
776.6574921117019	727.2862349493898
414.0	658.0
383.944800411789	328.82634440175303
508.0	654.0
211.0	674.0
17.0	718.0
169.0	674.0
469.1878632511879	264.18969383298946
595.0	647.0
515.0	647.0
633.0	645.0
571.0	647.0
273.6119940455406	593.1958758507607
480.7152268384482	552.9562906119442
464.0	3.0
303.0536590065082	559.2179082318792
580.0	650.0
393.43357283042315	376.05624456186064
714.5	655.5
41.25954486495551	383.4558950886803
577.0	37.0
303.1528080345195	639.3768314909867
593.0	661.0
725.0	665.0
654.0	668.0
712.0	662.0
420.6	15.4
689.0	677.0
363.6	469.4
170.0	3.0
681.0	669.0
375.78472380766436	361.1226030810647
316.1892748095416	269.4082988799925
641.5	162.0
672.2523939282405	218.7232669240208
660.6420700713212	243.2959464851891
705.0	39.0
51.58894329729496	622.0540478636988
675.0	687.0
565.5	165.0
594.0	696.0
584.0	694.0
516.5408884951813	653.9439144744636
769.0	40.0
656.0	694.0
292.06601076437073	468.20346933565037
548.0	698.0
120.4	467.4
654.0	708.0
536.6072999747057	156.90484822869615
727.0	707.0
578.5	703.5
610.4	607.6
597.0	713.0
609.0	717.0
751.0	723.0
575.0	723.0
623.0	723.0
641.5665722083382	80.28196096914222
537.5	174.0
42.033161331173424	420.58948546714026
532.6	567.4
609.0	733.0
623.0	739.0
731.0	743.0
243.6891868586435	418.2686360684865
62.16136012420944	28.98063411196251
322.4665225544412	260.5171467824777
593.0	43.0
631.0	755.0
602.0	752.0
535.5	180.5
705.0	757.0
560.5	757.5
520.0	758.0
362.68852011261794	518.1670628254722
618.5	767.5
90.20675519429625	2.809206909164935
537.0	765.0
525.9808216684202	317.2844454936686
649.0	773.0
410.0	778.0
324.1492776786771	466.3479096526448
603.0	775.0
768.0	766.0
426.8230502860787	483.83879569417115
524.0212824596695	524.8086923506683
292.5	60.5
227.50168453130306	324.13750754101727
711.9975406051178	514.5189774561512
131.30209901066408	518.8468602378761
614.0019504163581	99.23263845112858
683.5	271.0
362.20854985942594	698.432573315893
490.63221336312733	624.084175397898
645.555289288985	1.6082593156178002
308.4829590864294	417.0689606848525
87.67653283803047	493.3094332916243
576.7258845181444	310.36654026277654
355.2694255707435	492.01635280449517
647.1944313151852	497.2347460104471
326.68557222086383	541.6579635528926
642.0171187946258	27.01875650237904
609.0	67.0
174.3060810509785	516.302245915964
374.08819221963984	567.321802405733
305.5150377075158	719.6926403728594
287.73692266772946	624.6880304297295
461.4	433.6
315.39297736996537	480.7398434402915
559.3369172804881	212.09057829966463
669.5	298.0
225.87168269740428	331.5889444959832
544.9879567042921	728.7896140957312
296.3898480965953	346.7919719975136
301.0987935088224	329.5906185955217
207.87621122367054	722.4485749913549
645.0	73.5
259.82659002993194	318.9444377614614
341.54598809637673	377.3494296071693
289.78141663687614	573.2218832379344
34.55486882440024	435.8039426360926
241.73483653661685	600.0063369410491
388.1053859739832	385.7326892911728
163.59651092410076	538.3466580409362
618.7806837842197	132.98141578550636
478.6354812495431	238.611093752848
194.0	4.0
204.07806861735	527.7530103645685
700.9514936280458	458.4281920352198
421.55484950953587	605.2790363902786
609.0	55.0
120.0	4.0
389.2523175650064	494.8056173885817
407.51492933114696	432.047600662119
153.2081395051002	197.28757629008715
588.4055146887578	444.6626149816868
352.1624181925872	473.5321953183285
729.3728221245123	396.0044066183477
309.4	365.6
591.5	242.5
492.06177181609036	378.2916254364007
505.0928697578995	557.118327207948
53.37953616903619	431.677988149597
528.5	14.5
542.2378072171384	524.8201937984983
3.0	4.0
331.4995641104746	636.620896872491
704.3849882841827	559.2986969910643
432.23233665989744	405.379755526803
381.3537618814027	324.5864631702118
761.0	60.5
42.54890564198537	398.41248010222665
538.9360143203517	270.1746540320994
511.54198360362824	695.6125889581605
372.1673525463967	296.3205882932703
456.0	5.0
568.5	22.5
404.2020107402638	393.6023076614107
368.0	5.0
563.5	395.0
316.5	85.0
609.0	95.0
545.0	96.0
745.0	96.0
708.5	405.5
286.2938941171763	506.324860360056
339.6	52.4
208.14945153240933	481.6954911379595
603.5	415.0
627.5	419.0
657.277674463465	543.6002613247903
425.8725148125856	265.6992238432503
344.3725755840709	350.0257505594592
663.5	425.0
623.5	425.0
497.24934616571187	643.3138809459804
762.5	430.5
606.6038398041283	431.838793020411
569.0	107.0
465.4	722.6
236.0	6.0
69.91803862810505	135.1540657409352
605.8254276225989	602.4075126571681
625.0	75.0
381.0120971326827	509.32410100743783
148.0	6.0
761.0	76.0
605.0	75.5
726.5840376988323	445.61191999982657
553.0	76.0
648.3031418472539	530.3521417484786
593.0	76.0
444.0	6.0
625.9345256384478	228.3728228177276
84.89046215779825	363.9878778369746
343.33894834008345	288.62191399391446
235.00477208167436	680.649272985719
311.9379682281974	463.9583704659898
525.5961022416669	512.2101340946882
665.0	80.0
569.391351850243	245.12780232196903
610.8811611675055	173.05087783230914
664.5	339.5
76.0	6.0
252.20207423215984	388.10649336045896
630.8454430676761	429.0200019432543
662.3288648792533	638.7433069355087
751.5	353.0
371.2156796763942	509.07142595744415
697.0	84.0
190.34920463361337	474.6812008215689
237.46857884137881	570.3684557218164
611.6169477857276	198.42647941761342
490.5	94.5
107.79373941592684	463.4859274130658
17.01956225679415	476.80561534564214
373.2146203406212	450.67425852452374
458.666261506773	604.7307962870416
632.3306120811608	421.55374138744054
523.8656069630946	95.74472177296309
641.0	90.0
514.0	516.5
443.06758869605835	377.11388064986147
618.5	517.0
209.57166435841634	324.60322235070265
728.8178396011059	134.1240656695848
340.0	7.0
78.68322850456059	731.961086220057
683.0	541.5
528.3520368601626	719.29893542736
537.1586114163453	753.9519671616247
601.0	130.0
646.0198576676951	406.70546206638215
676.6	135.4
414.57130761084295	742.1338222663238
51.0	7.0
178.96327585174453	432.451604615815
557.0	133.0
604.5	563.0
515.0	565.5
283.89519964152606	437.79486794293985
577.0	134.0
356.69668062243466	403.94127408235977
721.0	136.0
622.6076360169427	30.89274529855059
388.5	116.0
507.48567474869566	666.936177675943
605.0	137.0
657.5	592.0
396.5	114.0
513.0	142.0
405.89279523575107	515.0404376520876
369.873145708481	161.27342868981995
743.3374556785473	255.71323118323022
749.0	143.0
696.4469861755178	393.37318593222244
698.5	605.0
512.0	8.0
336.5385641170373	522.9991199116121
552.5	623.0
633.0	148.0
628.0	634.5
388.4202306006381	408.67744092911283
719.5	642.0
223.7199059826189	432.1165307335516
627.5	447.0
342.0838755325682	542.5637461006398
287.79831516004384	606.305616069039
353.8614325582655	557.1734683621199
382.31279017578504	593.684791587125
733.0	109.5
617.0	110.0
557.5	462.0
300.5	148.0
32.0	8.0
370.4763537149128	720.8737552093575
302.1153043536374	374.57754652567525
292.2689197273378	364.5436634343151
357.0	604.5
185.0	602.5
421.825654274214	480.6586345957118
393.95477184646427	510.4926192180735
483.0	592.5
671.4095884724095	11.063991483933894
230.63259115016433	276.24821439980127
517.7366081626456	343.19483079753167
328.4490122347508	424.7127062230576
333.6897609740551	502.9197622849272
111.0	8.0
170.0	606.5
143.0	554.5
459.0	568.5
657.0	117.0
126.0	526.5
271.8088382565983	420.33679038693305
36.12079034244602	51.66113037349838
545.0	119.0
615.489201920543	762.5026025474851
478.0	538.5
44.86975504063912	485.5732686294452
765.1857128858072	326.83811856931464
537.0	121.0
283.3071063514931	443.1296169720289
667.9249464599171	441.66845168124405
428.0	534.5
429.876847086819	392.1890139175636
193.3906884653192	435.6379719113506
214.57589176629213	264.9355398338913
73.23569213529603	360.76314541295477
529.0	186.0
415.5	184.5
331.0	763.5
701.9373607076915	418.99350884939446
334.00842146252563	327.1775017005981
329.6009824188931	498.37667500141384
776.0	11.0
473.5	181.5
665.0	190.0
581.0	191.0
379.2338212656321	349.08355473022783
737.0	190.0
42.0	10.0
673.0	194.0
430.5	179.0
585.5871063178988	343.44153187672487
480.0	10.0
380.5	732.5
617.0	196.0
469.5	175.5
478.6354812495431	320.34658193867057
361.2053188674796	568.1179953545297
87.0087929553621	639.3768314909867
737.0	198.0
434.82337519028374	349.79020160215134
276.0	10.0
593.0	198.0
86.0	10.5
342.17886585717616	569.9017253242456
379.0	715.5
147.79461932882364	229.53781619217304
507.8420817703263	602.0434667360468
689.0	202.0
360.8610025956201	316.57779862174505
580.0489415685381	174.3178439382802
561.0	204.0
366.5	169.0
178.7420452567167	720.4800502638581
394.0	697.5
63.5	645.5
1.974290938153148	232.47275796753317
372.09308445367753	576.1983203955368
342.4761541854622	582.9824117688293
506.5	163.0
770.4	349.6
507.7167999948264	767.6644420103744
392.5	162.0
260.5	164.0
350.5	688.5
486.0	673.5
429.0945939278353	428.1859764711327
521.0	212.0
562.4	373.6
49.0	693.5
332.0	9.0
22.0	10.0
541.0559549361224	304.32925284173706
513.0	214.0
684.6819116888208	520.788138191039
271.39266153300434	519.0067604316918
769.0	218.0
358.5	153.0
313.5	654.5
536.5805247472732	325.0575610848275
164.0	9.0
701.0	217.0
505.01696446802185	342.72373288291595
449.0	647.5
492.52488681971937	721.2674601548568
661.0	153.0
728.6	160.4
122.0	12.0
262.94550657431785	412.5478019388685
571.8199005573009	394.54556268446845
704.3849882841827	534.6698512468621
552.1304347826087	559.1304347826087
187.93636778850416	283.54671411974317
95.0	12.0
392.0	12.5
110.23738473982529	651.5816848014673
635.5840815321546	220.00987437651506
486.40859684070205	309.98242781712537
745.0	158.0
623.3050102711514	22.39625520598388
747.0	662.5
46.15852821336917	725.5034552124849
449.8985084579859	360.62545363831225
592.4	386.6
104.32918719839587	528.2619332289509
321.4805729684065	496.3399386708168
693.0	159.0
561.0	160.0
238.58519697262187	722.8422799368543
150.89562928938722	483.7311825954892
521.0	164.0
220.0	12.0
537.0	166.0
721.7867808492687	217.115007608403
304.53437721012307	442.24117014630514
411.14939915795765	449.31133233946974
172.0	12.0
591.740497985905	764.5415574287293
371.5	198.5
418.5	199.0
5.0	12.0
273.58642824078703	542.840039744729
362.06714482218604	263.0334618839513
60.0	11.0
476.5	196.0
644.0	737.5
217.81163373034346	536.4443730301908
240.21159198850174	464.13765231676604
199.0	777.5
321.133987677444	233.187066052144
342.4881839256081	427.05025959912484
725.0	752.5
13.0	12.0
716.5	762.0
299.876787485967	335.06317586962695
522.2120383514946	389.36242642986946
214.22987506087225	556.617546102393
565.0	185.0
463.3888888888889	192.16666666666666
522.0	775.5
454.5	251.0
82.19104259776066	340.46939627183826
652.5924209251303	178.8254838754713
190.22850107453576	538.0296105391453
246.57312779328197	397.97767994705157
715.0	259.0
450.13157339031017	379.9956563492808
575.0	261.0
685.0	262.0
667.0	267.0
577.1119125532972	255.93658730624483
615.0	265.0
356.03930758158896	42.59365949595696
434.14279322368753	172.96800174467552
105.0	14.5
158.13359551133792	642.6182634982486
699.0	275.0
641.5	65.0
717.0	274.0
523.0	279.0
507.0085408400892	502.4654535565759
308.6709036780069	291.9634122745965
500.5	234.0
375.6	518.4
84.95452330469256	310.0206111641392
458.1427219637605	245.2064645574677
737.0	288.0
641.0	288.0
573.0	286.0
519.3854508638004	326.9419527432903
547.0	291.0
420.91365469275183	5.940912557413576
608.0	16.0
515.0	291.0
701.0	290.0
757.0	290.0
314.56533792949625	2.189549915982573
621.0	294.0
705.0	296.0
611.0	299.0
323.78371385711625	320.32870471534824
547.0	299.0
752.0	299.5
537.0	300.0
103.66460647320072	376.23547473731304
462.5	225.0
611.0	307.0
661.0	306.0
747.0	307.0
243.7482819758016	96.13674475443106
344.83135782928736	310.61974280055495
282.75908502905133	357.25279016562877
521.0	312.0
377.6853690870384	365.73845590240165
156.5	298.5
191.60945843998073	499.25332995915295
594.0912557413575	216.54626271772483
391.3869694746746	449.31133233946974
681.019924241066	533.3152717980532
164.0	17.0
24.0	275.5
508.0	17.0
492.5	304.0
466.2011349550287	368.45366344436457
49.0	16.0
328.0	17.0
777.0	224.0
565.0	227.0
757.0	229.0
367.0	292.5
388.55584506979085	532.4433959602108
557.0	229.0
232.0	295.5
505.4266616430001	516.8999072477993
548.9318659871495	303.8040636651805
566.5307943536627	513.3612376020245
120.94596105794014	642.2283347006778
677.0	235.0
629.0	235.0
76.0	15.0
228.9904740005031	498.72474855514974
466.0	277.5
707.0	235.5
697.0	236.0
200.0	267.5
438.5921585072093	421.6326335810444
29.0	17.0
143.00732489145972	368.71461524506253
438.1210605925936	316.8133475790529
577.0	242.0
410.922244793782	497.2409031805355
296.0	15.0
693.0	245.0
459.0599664522724	715.7555909178656
401.63653151437444	567.8207070262437
490.5	262.0
289.5	259.0
557.0	247.0
430.11239604412685	297.96943099442524
179.622907771433	449.65317480981474
132.0	15.0
9.0	291.5
7.0	299.5
350.6814385100421	299.1461639643643
577.0	250.0
717.0	251.0
240.0	15.0
432.7645621340885	142.9914755458971
24.436867877666035	447.4662029154847
509.49239465687094	397.60663993564407
246.0	21.0
517.5	91.5
229.5299832261362	711.0311315718731
721.0	388.0
747.0	387.0
713.0	384.0
713.0	392.0
72.0	347.5
562.4332773585081	485.85995695380683
418.5704971360424	382.7670556252498
290.4	20.4
167.0	373.5
20.0	19.0
553.5	94.0
597.0	394.0
88.0	20.0
607.0	393.0
37.49852941097707	734.6542874742128
422.0	365.5
44.257882933995155	439.59210104379235
288.51322662971256	511.7146678905012
202.0	20.0
577.0	400.0
585.0	400.0
214.0	20.0
56.5	21.0
712.0	23.0
573.0	406.0
547.0	407.0
717.0	410.0
639.0	417.0
103.56580290182225	458.79396224075066
595.0	415.0
487.4067225282275	718.1178205908618
384.0	339.5
399.0	340.5
213.0	333.5
39.0	18.0
651.0	419.0
549.0	422.0
525.0	422.0
533.0	422.0
711.0	425.0
85.82919187980339	190.93694070491648
104.30928955870382	639.0594448912994
328.797412383383	90.86632151327676
459.41311610012144	156.39595441706263
116.4	17.6
350.278819177654	232.31135478793834
194.0	18.0
421.39708462373653	417.39275234950316
10.0	20.0
369.1052161013947	220.94492195475956
350.4341307282453	349.15205464021517
629.0	438.0
599.0	441.0
66.0	19.0
652.9369786975301	130.24283796710625
513.0	316.0
665.0	320.0
623.3235699236471	564.3892289853807
613.5	75.5
459.5	441.0
727.0	321.0
592.0	18.0
109.0	24.5
359.6832578090809	326.9419527432903
88.51576586799031	44.80092444238773
408.5	440.0
745.745401807037	348.0497307300548
671.0	325.0
575.0	325.0
178.63192539822904	473.0438024434584
74.0	24.0
693.0	330.0
140.97163343393004	381.18322542243175
464.53067473923943	449.99279543199674
47.0	25.0
433.5	423.0
148.0	24.0
605.0	338.0
688.1352215926526	444.13311938035815
349.9902521590169	402.1222369647044
717.0	342.0
597.5	81.5
629.0	342.0
565.0	342.0
385.9960895869398	517.8828241733463
771.0	339.0
601.0	344.0
328.0	419.5
698.0	346.5
369.0	418.5
391.3869694746746	443.63247323507807
524.8086923506683	601.5811567230465
711.1019462144196	550.7905502794308
97.0	22.0
428.0	23.0
126.0	22.0
599.0	361.0
627.0	363.0
409.5	399.0
548.9849446145564	147.80363893468825
308.5529785192599	359.8360220404665
583.0	365.0
369.5	391.0
147.5	380.5
737.5	87.0
179.0	381.5
78.0	407.5
508.07910091302386	403.0242659537245
426.3436127272013	370.5185098452418
174.0	22.0
303.5	381.0
176.0	395.5
256.0	22.0
478.96261040225426	33.12553201194729
75.04079722313783	373.91462533865933
349.175689896428	465.11505193824354
139.0	497.5
422.57482941027575	316.3422496644372
128.0	29.0
607.0	514.0
553.0	520.0
645.0	516.0
603.0	518.0
597.0	524.0
516.0	523.0
738.0	525.0
731.0	526.0
771.0	518.0
228.0	29.0
107.0	483.5
540.0	531.0
137.66102237751866	477.8765273854691
262.5	498.0
18.0	27.0
766.0	545.0
369.22600911151306	515.0404376520876
25.0	27.0
564.0	547.0
5.5	27.5
607.0	546.0
541.0	548.0
421.1615356664287	327.41305065790596
704.0	551.0
91.0	29.5
692.0	547.0
464.0	491.5
571.0	550.0
157.0	481.5
270.44151902763167	561.4911256716714
470.02875975092775	776.4792286634269
30.0	455.5
529.0	560.0
672.0	567.0
583.0	562.0
646.0	569.0
108.0	503.5
267.27104400972274	541.5171330588452
629.1541684213821	572.7783468782475
760.0	31.5
13.0	455.5
397.5	479.0
175.0	493.5
621.0	572.0
482.0396854424578	377.48192929471634
731.0	574.0
388.0	28.0
437.01384258040747	599.6305581528447
445.5	475.0
536.0	583.0
134.0	27.0
707.5	581.5
160.0	463.5
266.5	474.0
313.69152585820797	172.46614586747313
530.0	589.0
691.0	590.0
210.0	27.0
221.29915625004327	548.4921780982447
603.0	598.0
673.5	599.5
758.0	601.0
82.0	26.0
596.0	595.0
620.5	602.5
296.5006635823479	395.3342181097972
484.0	27.0
718.0	609.0
546.0725576404739	155.8127031134152
258.0	469.5
629.4285714285714	616.047619047619
364.3942369552378	322.9376204690569
164.0	26.0
230.5	450.5
37.0	27.0
60.0	467.5
576.0	623.0
214.25652590499837	483.9856440276804
143.0	453.5
559.0	626.0
552.5979008462762	629.7943479959305
198.0	459.5
116.6	26.4
588.0	635.0
324.0	447.5
714.0	629.0
524.4	668.6
420.0	447.5
522.0	637.0
102.0	463.5
40.0	475.5
396.0	26.0
14.0	559.0
490.5	644.0
525.1311063246177	378.8147233621553
44.0	583.0
173.0	619.0
112.0	34.0
214.0	35.0
283.0	633.0
535.0	449.0
246.0	623.0
702.0	452.5
118.0	599.0
82.0	34.0
15.0	551.0
126.0	599.0
330.4762967063033	748.4990187536661
188.0	623.0
415.0	633.0
215.0	619.0
364.0	639.0
377.3494296071693	355.44337657753965
114.0	591.0
393.0	621.0
121.0	591.0
169.0	635.0
468.0	35.0
388.0	623.0
435.04396477681047	672.4480469129342
754.0	454.5
216.0	631.0
44.0	34.0
323.0	625.0
164.0	36.0
345.95609663954116	454.9901914438614
288.0	35.0
12.5	567.0
74.0	33.0
246.0	631.0
464.0	615.0
138.0	36.0
108.0	583.0
383.0	601.0
302.0	595.0
281.0	597.0
32.0	615.0
268.0	599.0
482.4	247.4
33.0	34.5
144.0	583.0
220.0	591.0
197.0	579.0
324.0	607.0
771.0	463.0
223.83303089238365	492.02007251459446
165.5	593.0
328.0	34.0
225.0	579.0
138.0	591.0
333.0	605.0
122.0	35.0
692.0	473.5
197.46207138037855	411.7185972853769
386.5	588.0
215.0	603.0
119.5	627.0
666.0	474.5
439.0	593.0
200.0	607.0
215.0	611.0
486.0	587.0
461.0	589.0
320.93753146001393	406.19504827764877
649.5	114.0
222.0	607.0
36.85742358570664	343.0294868372697
302.5	588.0
155.0	603.0
710.0	476.5
761.0	476.0
105.5	619.0
8.0	543.0
461.0	581.0
168.0	551.0
716.5097676500019	668.3915880806418
587.0	479.0
691.0	483.0
98.5	539.0
404.3347682326876	499.73960118646784
144.0	31.0
75.0	535.0
83.5	531.0
66.0	535.0
432.0	575.0
411.0	577.0
22.0	36.0
91.0	543.0
332.09968042482546	381.6193318151209
135.0	555.0
495.0	569.0
543.0	485.0
343.0	577.0
6.0	599.0
252.0	31.0
158.0	559.0
231.4	574.6
252.52271838481875	369.46276918047306
375.8728110451935	572.4185938040209
569.0	488.0
260.0	31.0
133.0	563.0
304.0	31.0
751.0	489.0
719.8852440790051	613.9857266622383
469.0	557.0
539.0	491.0
464.0	551.0
243.5	569.0
133.0	571.0
329.4015547933877	576.7731504164376
343.0	561.0
351.0	561.0
395.2511503625656	357.32776823600244
601.0	492.0
397.0	549.0
501.5	550.0
265.0	557.0
565.0	494.0
75.0	527.0
494.5	548.0
637.0	494.0
154.0	575.0
278.792069279001	439.6749686028175
325.2644320607311	481.7269889093681
527.0	497.0
94.0	567.0
729.660553325468	353.41311295493864
749.0	498.0
163.5	513.0
212.0	527.0
470.1557187864607	348.6124568156121
455.5	538.0
723.0	503.0
461.0	533.0
383.0	545.0
615.0	501.0
95.0	575.0
53.5	31.0
207.0	515.0
673.0	500.0
291.0	545.0
267.51146531973507	437.5262821343859
435.45491612475405	499.73960118646784
132.0	527.0
293.0	541.0
441.0	533.0
75.0	575.0
256.85863346968966	731.7484325589996
295.0	513.0
394.0	523.0
509.0	525.0
304.5	520.0
25.0	591.0
320.0	30.0
555.0	507.0
338.0	515.0
315.88655010450367	459.0226431206069
100.0	31.0
356.0	527.0
444.0	30.0
477.0	517.0
238.5	533.0
690.95	699.1
390.0	515.0
332.0	527.0
93.0	559.0
2.497072808146609	201.32649515682033
348.0	527.0
714.9141457988296	494.4392933914428
382.0	523.0
340.0	765.0
390.0	769.0
398.0	769.0
52.0	41.0
96.0	42.0
160.5	751.0
294.0	761.0
500.0	44.0
227.0	753.0
281.0	767.0
210.0	757.0
146.0	43.0
143.0	753.0
466.9261276076821	309.35463826349184
453.0	767.0
380.0	44.0
332.0	44.0
196.70963633243952	185.75596748794175
340.0	44.0
121.0	725.0
286.0	745.0
94.0	717.0
258.0	745.0
573.6419948354354	61.62073197326291
469.0	759.0
418.0	753.0
453.0	759.0
383.0	747.0
425.0	759.0
163.0	761.0
99.0	725.0
32.0	733.0
39.0	42.0
290.0	753.0
35.032798655721166	327.7026374253917
284.0	43.0
516.5	193.0
484.0	749.0
142.0	773.0
277.0	759.0
644.3756402380284	468.4830770234485
100.0	717.0
468.0	741.0
117.0	773.0
129.0	713.0
228.0	725.0
287.0	731.0
49.0	757.0
456.4938792626056	360.62545363831225
365.0	727.0
202.0	725.0
275.51427905628594	506.324860360056
226.0	717.0
501.0	727.0
435.0	731.0
236.0	741.0
428.0	41.0
343.0	715.0
195.0	737.0
297.0	711.0
144.0	733.0
226.5	735.0
506.0	721.0
220.0	741.0
119.0	43.0
350.0	713.0
11.0	38.0
748.4	290.4
101.0	749.0
283.0	723.0
172.0	42.0
11.0	669.0
235.0	729.0
470.7049973126865	516.2960522159678
63.0	37.0
371.0	699.0
424.5	702.0
23.0	765.0
109.0	669.0
266.0	697.0
245.75601482686503	427.32002140933577
259.8452640295882	777.1735624157683
109.0	677.0
486.0	705.0
395.0	707.0
288.0	701.0
165.0	681.0
68.0	669.0
317.0	703.0
338.33042675976293	604.195087565418
282.0	705.0
86.0	669.0
424.65643243915036	330.64045610311956
311.5	708.0
318.0	681.0
308.4829590864294	434.83757912823086
54.0	669.0
251.0	705.0
126.0	653.0
434.0	681.0
244.0	701.0
53.0	661.0
499.0	683.0
266.0	689.0
463.4859274130658	469.7309047595804
88.0	653.0
307.0	691.0
257.7165203235636	330.3082585204837
154.0	40.0
396.0	685.0
138.0	709.0
395.72224827718134	242.6154260270814
238.0	37.0
224.0	37.0
181.0	649.0
58.0	693.0
114.0	709.0
127.0	40.0
632.0	51.0
232.0	653.0
319.0	667.0
4.0	765.0
392.0	661.0
305.5	672.0
452.472835651279	579.1176635011113
156.5	655.0
499.0	667.0
249.0	649.0
265.5	672.0
114.0	701.0
768.0637403425978	382.47498421114506
545.7202370463868	478.2678599207775
30.0	41.5
336.0	669.0
122.5	697.0
192.0	669.0
219.0	673.0
146.0	661.0
177.0	665.0
399.4	235.6
592.0	52.0
427.0	659.0
400.49226084535945	519.3040174339757
139.0	665.0
104.0	39.0
198.47991710914337	354.4647750423548
194.0	661.0
89.0	693.0
88.0	39.0
348.0	653.0
207.0	665.0
159.6	647.4
244.0	661.0
46.0	49.0
51.761604949050664	190.93694070491648
695.0	652.0
168.0	51.0
322.3029956535014	587.8451268350998
612.5	656.5
635.0	656.0
664.0	37.0
4.0	46.0
555.0	656.0
443.1781645067267	467.02937274517177
751.7004041197598	151.81967939432033
252.99804867954356	327.471378249096
762.0	655.0
708.5	155.0
219.660290144798	719.8015193743629
444.13537591209865	514.7864146363889
584.0	661.0
303.94021792551825	711.8185414628718
288.0	51.0
516.0	665.0
573.0	666.0
778.6	642.4
414.57130761084295	645.2824056734772
242.0	52.0
726.0911041590094	288.8590543361708
736.0	38.0
464.0	51.0
264.2056898618971	323.3235375934266
350.4991839230545	459.3061243631991
749.4	702.4
660.5	163.0
657.0	678.0
518.0	683.0
713.0	678.0
378.99827230832426	395.01560140525777
16.5	46.0
56.0	51.0
515.0	688.0
408.441891971805	336.8350089502198
705.0	686.0
128.0	49.5
92.0	51.0
564.7590154284105	333.14219433678625
705.1274341374159	629.3958844498692
324.0	49.0
769.0	710.0
492.0	49.0
118.0	51.0
426.814710641817	348.37690785830426
216.20768848620818	496.37518318521484
204.0	50.0
194.0	50.0
636.0	713.0
771.0	720.0
109.0	46.0
61.0	45.0
248.0	47.0
71.0	46.0
268.0	48.0
44.86975504063912	355.8635744602413
665.0	726.0
282.81686414774896	223.6990164162195
80.0	46.0
583.0	732.0
630.0	731.0
535.8738778753496	403.49536386834023
26.0	51.0
180.0	48.0
254.28028608821182	217.02310131338226
662.0	739.0
288.8302741315035	553.8819856286899
687.0	748.0
595.0	744.0
549.0	746.0
650.0	751.0
183.0	777.0
435.76557101951516	338.95494956599043
539.4071122349674	409.61963675834426
356.58241575950245	532.8398836254162
670.0	755.0
397.70157259705536	106.0537526925481
136.0	46.0
32.0	48.0
528.0	44.0
596.0	769.0
482.6398135237765	328.1196975298295
338.85790123696904	435.7908104850443
251.18375522860188	696.4640485883962
100.0	58.0
127.0	58.0
435.4403354660029	643.0766217461074
754.8276966656842	344.83135782928736
641.5	15.0
168.0	60.0
300.0709150760564	493.6064333537248
250.0	60.0
688.0	63.0
191.60945843998073	401.2856785655373
291.14701647248273	435.9147672830622
529.27850707073	240.25993645400294
116.0	60.0
152.0	58.0
512.0	64.0
4.0	55.0
180.0	58.0
757.7078883246244	630.9654502465023
383.6609548696007	457.14612662636165
337.50029746598756	430.9034369095111
332.0	57.5
160.0	55.0
606.5	281.0
33.20817372573568	257.2721151279523
475.57334480454114	331.6529318894472
274.76328215069174	364.4709422077113
668.5	282.0
315.4	185.6
368.0	55.0
653.5	289.5
66.0	53.0
536.0	69.0
690.5	291.0
84.0	53.5
487.9802559756107	151.40198872751645
342.393611150636	757.2078254629862
108.0	53.0
433.44638264097557	537.2000092127865
735.5	304.5
528.0	72.0
165.9849485106113	464.0288678801718
16.0	57.0
391.34271582637973	422.0517015753311
254.0	54.0
468.0	74.0
664.0	53.0
116.0	70.0
544.2523157816723	162.3655738051009
508.95761802561736	571.0908786373896
498.0	73.5
49.0	68.0
500.5415342791728	220.0027261255282
22.0	66.0
67.0	70.0
220.73856502751198	349.9325148859039
680.0	54.0
227.34826627619046	287.9258139517083
364.67819067749906	505.6605621319336
360.7211303109595	503.1469166491029
10.0	64.0
32.0	69.0
170.7694563931254	476.3837876250896
88.0	68.0
649.157859239274	271.80013066239513
380.0	69.0
347.53005576632404	603.7925947488486
292.0	69.0
696.5	228.0
320.82227744988654	476.79126156398524
286.7845277487402	466.88309858174273
471.09791461569205	336.1283620782963
58.0	71.0
468.39229893022576	472.9353862137391
640.0	56.0
42.5	73.0
486.8796947553177	350.7323974313827
690.0400556879674	502.8723281647606
584.0	56.0
265.7508382120788	748.4331013943138
504.0	67.0
695.7591914976033	131.03157187355393
125.70394750245747	520.1191673988321
308.0	68.0
107.0	71.0
77.0	72.0
140.0	70.0
142.0	63.0
484.0	66.0
703.2387533683892	509.1014141180424
316.0	64.0
571.1419872193551	428.44122958175956
16.0	73.0
114.34389039822268	349.07096118048963
446.8243574138452	528.5786476924928
38.68204851569212	335.00113714533364
59.0	61.0
300.0	66.0
407.73524509988147	312.8090153048195
134.0	64.0
3.5	70.0
146.37926566190322	347.28145046025844
712.0	58.0
344.8203248186628	461.80482236913144
90.0	61.0
80.0	61.5
234.0	64.0
208.0	65.0
124.0	66.0
537.158696256985	614.5370138593923
302.5600862719699	574.0250902680277
99.0	66.0
653.9182377301976	659.7079712664216
401.8465211671853	253.68622702055018
662.4159031318314	563.758215431346
600.0	60.0
71.0	63.0
570.5608314264647	338.32670091906033
108.0	63.5
39.0	64.0
372.0	61.0
210.0	88.0
164.0	87.0
96.0	85.0
617.0909090909091	650.0909090909091
680.0	92.0
20.0	82.0
138.0	89.0
97.97732365356018	312.1541686213157
364.0	87.0
293.7646137276618	217.4952916542689
712.0	93.0
218.0	89.0
395.35653173170306	46.234143213560124
103.0	90.0
77.0	89.0
412.0	86.0
268.8543943625048	384.6148778492576
522.5	399.0
345.37439933767996	64.35041874452055
429.72165044186244	352.9061222540684
224.0	84.0
542.5	401.0
56.5	87.0
400.0	84.0
39.0	89.0
234.0	86.0
326.6314569366731	296.5579724105344
272.0	84.0
66.0	88.0
200.0	85.0
25.0	75.0
576.0	99.0
209.93068155774782	411.9730587175681
239.95713055631052	526.9896260679948
87.0	88.0
115.0	78.0
586.437328624378	451.37068184367513
87.0	77.0
231.0	79.5
500.0	82.0
405.379755526803	343.6659287121473
52.0	76.0
416.9167028366806	452.16819640986336
620.0	100.5
256.0	82.0
716.7397746516505	70.24789243085448
140.0	80.0
460.0	80.0
451.29438947625096	84.4357244826534
285.2850405631299	309.47010455550594
680.4561660256346	606.0400815886969
444.0	80.0
497.87961677702526	52.99069605463076
247.84543495423802	508.92286438241894
239.0	81.5
123.0	75.0
98.0	75.0
35.0	78.0
104.0	82.0
760.0	104.0
770.5	435.0
408.67744092911283	252.74403119131878
268.0	77.0
613.2673525264738	22.76697408345462
422.05280863838965	490.6534266194412
222.0	75.0
608.0	105.0
308.7265381535427	217.4952916542689
72.0	79.0
28.0	84.0
81.0	80.0
182.0	78.0
45.0	82.0
258.7318150719407	288.2907389377054
120.0	103.0
92.0	102.0
188.0	104.0
712.0	75.0
83.2088883265255	420.6247474120692
320.0	107.0
238.0	104.0
136.0	105.0
16.0	99.0
368.0	104.0
417.628301306811	256.51281450824433
235.6800146423791	577.253123421311
198.0	107.0
222.0	107.0
348.0	105.0
566.0132482930713	500.61729530303523
298.8735635316212	54.008897927570125
536.0	78.0
257.35641109516	432.19373246040897
649.4151116464677	31.20023072298532
38.0	103.0
74.5	105.5
100.0	107.0
228.25190467551488	482.20441400234193
12.0	91.0
204.0	100.0
584.119783432385	628.5077405434363
83.0	104.0
7.0	97.0
279.0018015759858	517.4215229227373
744.7589705024013	604.6752231528981
144.0	102.0
65.0	104.0
22.0	91.0
530.5	343.0
376.0	101.0
261.8408137247545	475.8428781975617
676.0	82.5
432.0	100.0
48.0	106.0
280.0	101.0
216.99247138452475	501.0838805751141
537.4072506066483	505.1234450756994
186.10688355125416	520.9090454424371
296.0	98.0
121.0	94.0
762.1217920334577	520.2778165937054
94.0	93.0
49.0	91.0
212.0	95.0
477.5640988907431	674.0228666949317
164.0	96.0
10.0	106.0
220.0	99.0
709.1133322758614	381.6220604996048
180.0	99.0
244.7918977679435	406.62936864155273
758.5	361.0
464.0	95.0
544.9879567042921	639.4097557632359
508.0	95.0
25.0	104.0
130.0	91.0
498.1860447060943	352.85233804715335
548.9296920224945	579.7627594381227
321.2015222305647	294.46953598510805
180.0	91.0
43.0	97.0
716.4755125586091	485.4121597584577
328.5907954444452	408.67744092911283
388.0	92.0
202.0	94.0
333.36880721735344	217.41443948957834
144.0	93.0
111.0	96.0
54.0	99.0
528.0	90.0
154.0	94.0
707.6	437.6
91.0	118.0
117.0	119.0
148.53436151383983	436.06181479149853
49.0	116.0
159.80177941607954	381.18322542243175
730.6328783327035	591.3339138815168
360.88181431366434	474.9104431419403
12.0	115.0
624.0	126.0
126.0	117.0
507.7660850499518	366.27331910822994
737.5	543.0
514.0115196064793	556.821038879662
424.51008737757354	592.6837137426578
3.0	110.0
67.0	122.0
31.0	111.0
705.0	7.5
83.0	122.0
202.04237715982032	348.10323923757454
736.0	128.0
296.0	119.0
256.0	119.0
355.51556578593653	682.2906705504187
107.0	122.0
281.7220891897577	59.48277271752656
402.36645430036225	416.1461273928404
43.0	122.0
31.496407486769556	723.8743306873072
168.0	118.0
548.0	135.0
414.57130761084295	639.3768314909867
540.0	135.0
328.797412383383	158.74236890873652
182.9577697454796	485.76687405301885
234.0	118.0
57.0	109.0
428.0	115.0
120.0	111.0
560.0	583.5
444.0	114.0
236.14020907344238	482.20441400234193
223.8355362643704	571.6366457289799
313.41868643181226	566.1279265154152
473.6	109.4
497.71494679147867	320.34658193867057
45.25944464765728	204.13570206598527
264.0	112.0
670.0	142.5
404.0	112.0
176.0	115.0
246.32436554803942	243.04004067406558
766.0	617.5
153.0	107.5
246.0	109.0
100.0	115.0
372.0	110.0
256.0	110.0
683.5	613.0
498.7836254585834	455.06878403298083
128.0	108.0
39.0	113.0
6.0	121.0
169.0	109.5
144.0	110.0
133.56254487493692	269.6795646518535
336.6177284019665	653.5502095289642
66.0	113.0
528.0	152.0
382.0	108.5
83.0	113.0
576.0	152.0
680.0	108.0
31.0	136.0
671.5	448.5
446.0	151.0
246.0	148.0
652.0	107.5
239.0	619.5
624.0	108.0
71.0	142.0
410.0	149.0
223.0	145.0
421.5	628.5
474.0	635.5
276.0	639.5
677.0771718750939	387.9121469270134
252.17127930148857	430.5487432675264
187.0	147.0
254.0	152.0
400.0	148.0
78.0	138.0
96.0	140.0
32.0	142.0
354.0	145.0
135.0	151.0
712.0	111.0
310.0	147.0
19.0	132.0
105.0	138.0
284.0	148.0
169.0	151.0
382.0	147.0
86.5	139.0
50.0	142.0
473.0	613.5
118.0	152.0
442.0	143.0
326.4708548286746	385.8291920702518
230.0	140.0
136.4	402.6
138.0	138.0
246.0	138.0
26.0	126.0
386.0	141.0
700.5	470.0
191.0	139.0
343.2302442694332	488.83619170603583
147.0	141.0
282.68015086855195	581.8959094480778
127.0	148.0
310.0	579.5
139.4	412.6
18.0	519.5
548.6472400992927	7.671657394261648
81.0	148.0
260.0	140.0
472.746757316847	393.36675870410284
290.0	133.0
298.0	133.0
418.0	135.0
227.0	131.0
242.0	551.5
624.0	117.0
244.0	130.0
756.9411764705883	504.5882352941176
708.5	486.0
494.0	133.0
78.0	543.5
192.0	130.0
584.0	118.0
53.0	127.0
140.3614354815315	490.989805684416
173.0	133.0
237.0	135.0
4.0	138.0
125.0	125.0
130.0	134.0
198.0	136.0
434.0	129.0
253.0	133.0
752.0	119.0
732.0063066368833	294.7742568140446
303.0536590065082	388.44174208163184
91.0	134.0
292.0	126.0
420.0	127.0
13.0	140.0
302.0	126.5
181.17653972014114	420.6247474120692
63.0	130.0
147.0	523.5
776.467597580274	488.58918008468765
210.0	124.0
176.0	125.0
488.0	126.0
46.5	134.0
298.8036453302496	429.14791266328757
4.0	146.0
383.0	513.5
472.746757316847	317.5199944509764
218.61214557205685	383.5928068332119
528.0	123.0
616.0	123.0
83.0	132.0
106.0	551.5
456.0	124.0
442.0	124.5
373.39414032720526	554.4427322533741
315.8161816478961	544.9791662279661
44.0	170.0
234.0	180.0
270.0	183.0
134.0	180.0
101.0	174.0
119.5	175.0
211.0	179.0
27.0	164.0
571.0588235294117	192.41176470588235
368.8986874212835	485.88318497175214
281.0	750.5
142.0	184.0
218.0	182.0
344.0	180.0
702.0	192.5
441.1831970375956	351.67459326061413
242.0	182.0
177.0	171.0
772.0	197.0
632.0	196.0
269.6601517881667	414.42790259874613
248.0	172.0
380.0	174.0
761.4	342.6
167.0	712.5
545.6	200.4
288.0	176.0
99.0	182.0
67.0	184.0
128.0	172.0
508.0	732.5
576.0	198.0
224.0	170.0
61.889317297433266	435.28819832528063
536.0	198.0
225.0	177.0
241.0	177.0
73.0	178.0
648.0	200.0
46.0	764.5
25.0	156.0
700.0	199.0
649.5782666089443	335.73708161810606
169.0	177.0
218.0	174.0
330.0	173.0
38.5	184.0
142.0	176.0
186.0	176.0
108.5	179.0
710.0	200.5
406.0	171.0
752.5	49.0
136.0	162.0
542.7142857142857	209.03571428571428
192.0	164.0
231.0	165.0
248.0	164.0
151.0	163.0
201.0	165.0
40.0	156.0
466.0	167.0
452.0184490737565	284.0720425132623
125.0	158.0
95.0	160.0
512.0	206.0
224.0	162.0
552.0	206.0
420.0	164.0
736.0	208.0
180.66761685575872	400.52229426896366
240.0	168.0
624.0	208.0
567.9058690972396	528.0287015335109
271.22024634017873	275.44568347887673
169.0	169.0
99.0	154.0
145.5	168.5
404.0	684.5
282.0	157.0
246.0	156.0
317.0	662.5
229.85943879839738	539.6148480480998
198.0	644.5
433.0	157.5
441.0	157.5
352.0	676.5
209.0	153.0
50.0	162.0
103.0	166.0
580.0	213.0
162.0	660.5
302.0	161.0
536.0	214.0
67.5	169.0
312.0	160.0
588.0	215.0
511.8478842299494	244.26426872823632
423.0	156.5
271.98127237099334	348.05994995728514
207.0	161.0
197.0	157.0
306.0	155.0
169.0	159.0
59.0	166.0
170.75432307970667	207.1305573197444
640.0	154.0
15.5	198.0
246.0	214.0
130.0	212.0
665.5	646.0
439.77084904409173	486.56464806427914
449.0	217.5
683.5	648.0
362.0	215.0
82.0	210.0
398.0	215.0
425.20150107138903	197.6671090548986
356.0	218.0
495.10578559402967	193.30968540472776
322.0	217.0
268.0	218.0
253.98779025397843	239.02586582809752
616.5	37.0
32.0	206.0
253.0	211.0
382.0	217.0
203.0	217.0
98.5	205.0
153.0	215.0
522.0527577321726	643.7075858914798
512.9975439856869	727.9604442283462
40.0	210.0
555.5314630856078	395.60573886399345
182.0	218.0
5.0	188.0
209.8854461855711	539.9318955498907
349.0	213.5
370.0	213.0
364.0	208.0
223.0	205.0
334.5766652145178	232.31135478793834
751.5550331242306	338.8071354527013
60.0	214.0
104.0	218.0
126.90056718292041	646.3468888516746
112.0	216.0
356.0	210.0
609.5376283906328	243.87446048182727
146.0	206.0
533.5	690.0
12.0	192.0
422.0	205.0
121.0	214.0
21.0	186.0
540.3493080641988	318.46219028020784
47.0	218.0
482.0	203.0
327.0	204.5
322.70207151174907	267.81916445902095
636.0	169.0
272.0	206.0
258.0	199.0
320.9489494184642	513.5787045727259
184.0	198.0
356.0	202.0
720.5	725.0
68.0	192.0
251.0	195.0
222.0	196.0
661.9675987305533	251.15669763156757
45.0	188.0
235.0	195.0
124.0	190.0
640.0	732.5
521.6	172.4
210.185142989939	340.46939627183826
378.0	195.0
286.0	197.0
448.0	196.0
510.0	195.0
312.0	198.0
212.0	188.0
300.0	190.0
343.47375405830593	401.85071621050815
234.0	188.0
658.233717862454	297.7431022854465
352.0	194.0
278.0	193.0
506.0	191.0
114.0	200.0
557.0053517385454	429.72165044186244
292.0	194.0
176.98861820859128	232.0922910941527
599.7351226709004	222.48717527513838
606.0	182.5
158.0	190.0
654.0	762.5
306.0	187.0
714.3711042904371	507.20076883866835
478.0	187.0
204.0	190.0
176.0	194.0
243.0	191.0
220.0	190.0
718.5	771.0
168.0	192.0
6.0	212.0
434.0	187.0
453.66729177491146	211.75851261975356
100.0	242.0
229.0	247.0
2.0	220.0
656.0	252.0
226.47067465017642	412.99090444633293
269.12298017105877	391.0609372545524
508.0	250.0
52.0	236.0
553.2384051657532	614.6584103788525
215.0	245.0
180.0	246.0
134.0	248.0
584.0	256.0
164.0	248.0
380.0	244.0
278.3087730511965	500.68427073795743
84.0	236.0
[truncated: 8,214 more rows]
