# Supplementary material for: Intervisit Reproducibility of Foveal Cone Density Metrics
Source: Transl Vis Sci Technol. 2024 Jun 24;13(6):18. doi: 10.1167/tvst.13.6.18 (PMC11205225; doi:10.1167/tvst.13.6.18)
Supplement: Supplement 3 [file tvst-13-6-18_s003.zip › JC_12044_visit2_500um_coords.csv]

160.0	3.0
172.0	2.5
467.0	3.0
518.7894736842105	3.9473684210526314
1021.0	2.5
1066.0	2.5
1159.0	3.0
1265.0	2.5
1312.0	2.5
288.0	4.0
429.0	4.0
637.0	4.0
708.0	4.0
992.0	4.0
142.0	5.0
193.0	5.0
202.0	5.0
353.0	5.5
392.0	5.0
415.5	5.0
489.0	5.0
560.6	5.4
748.0	5.0
1091.0	5.0
1258.4	5.6
1277.0	5.0
1323.0	5.0
132.0	6.0
246.0	6.0
306.0	6.0
457.5	6.5
647.0	6.0
663.0	6.0
683.0	6.0
719.0	6.0
729.0	6.0
835.0	6.5
883.0	6.0
918.5	6.0
1010.0	6.0
1215.0	6.0
1225.0	6.0
1234.0	6.0
1289.0	6.0
381.0	7.5
899.0	7.5
910.0	7.0
1144.0	7.0
296.0	8.0
340.0	8.5
509.0	8.5
539.0	8.0
604.5	8.5
627.0	8.0
867.0	8.0
935.0	8.0
969.0	8.0
1054.0	8.5
1188.0	8.5
1242.0	8.0
221.0	9.5
275.0	9.0
982.0	9.0
1035.0	9.0
1334.0	9.0
120.0	10.0
263.0	10.5
364.0	10.0
441.5	11.0
478.0	10.0
550.0	10.0
738.0	10.5
759.0	10.0
797.6	10.4
847.0	10.0
1304.0	10.0
234.0	11.5
575.0	11.0
594.0	11.0
783.0	11.0
809.0	11.5
860.5	11.0
1001.0	11.0
1113.0	11.5
1176.0	11.0
1203.5882352941176	12.058823529411764
171.0	12.5
182.0	12.0
211.0	12.0
302.0	12.5
331.0	12.0
497.6	12.4
585.0	12.0
620.0	12.0
691.0	12.0
701.0	12.0
946.0	12.0
253.0	13.0
403.0	13.5
531.0	13.0
891.5	13.5
958.0	13.5
1022.0	13.0
1078.5	13.0
1137.0	13.0
162.0	14.0
198.0	14.0
283.5	14.5
320.0	14.0
384.0	14.0
467.0	14.0
640.0	14.5
658.5	14.0
712.0	14.0
749.0	14.0
879.0	14.0
1045.5	14.0
1066.0	14.5
1099.0	14.0
1154.0	14.0
1325.0	14.5
145.0	15.0
610.5	15.5
722.0	15.0
769.0	15.5
1214.0	15.0
1232.0	15.0
1272.5	15.5
1282.0	15.0
132.0	16.0
352.5	16.5
429.0	16.0
453.5	16.5
566.5	16.0
728.0	16.5
828.0	16.0
911.0	16.0
991.0	16.0
1088.0	16.0
1314.0	16.0
111.0	17.0
246.0	17.0
519.0	17.0
679.0	17.0
1223.0	17.5
1339.0	17.0
270.4	18.6
374.0	18.0
414.0	18.0
841.0	18.0
938.0	18.0
976.0	18.0
1010.5	18.0
1168.0	18.0
310.0	19.0
340.0	19.0
392.0	19.5
481.4	19.6
543.0	19.0
761.0	19.0
817.0	19.0
853.0	19.5
901.5	19.0
1058.0	19.0
1294.0	19.0
1305.5	19.0
222.0	20.0
295.0	20.0
442.0	20.0
505.5	20.0
804.5	20.0
1031.0	20.5
1071.0	20.0
163.0	21.0
578.0	21.0
601.0	21.0
630.0	21.0
740.5	21.0
792.0	21.5
177.0	22.0
260.0	22.0
557.0	22.0
590.0	22.0
648.5	22.0
780.0	22.0
1115.0	22.0
1182.0	22.0
1329.0	22.0
123.0	23.0
235.0	23.0
493.0	23.0
965.5	23.0
1001.0	23.0
152.0	24.0
384.5	24.0
530.0	24.0
619.0	24.0
699.0	24.0
752.0	24.0
834.0	24.0
883.0	24.0
1081.5	24.0
1104.0	24.0
1140.5	24.5
1205.0	24.0
282.0	25.0
302.5	25.5
330.0	25.0
688.0	25.0
723.0	25.0
770.0	25.0
865.5	25.0
984.0	25.0
1043.0	25.0
1270.0	25.0
140.0	26.0
319.6	26.4
351.0	26.0
402.0	26.0
426.0	26.0
514.0	26.0
566.5	26.5
660.0	26.0
674.0	26.0
955.0	26.0
1126.0	26.0
1172.0	26.0
1193.0	26.0
1320.0	26.0
452.0	27.0
611.0	27.0
1019.0	27.0
1092.0	27.0
1154.0	27.0
1216.0	27.0
131.0	28.0
1065.0	28.5
1228.0	28.0
113.0	29.0
222.0	29.0
374.0	29.0
473.0	29.0
504.0	29.0
639.0	29.0
715.0	29.0
800.0	29.0
812.0	29.0
911.0	29.0
945.0	29.5
1303.0	29.0
271.0	30.0
436.0	30.0
487.0	30.0
548.6	30.4
826.0	30.0
844.0	30.0
936.0	30.5
1030.0	30.0
1286.0	30.0
1294.0	30.0
160.0	31.0
170.0	31.0
184.0	31.0
229.0	31.0
361.0	31.0
600.0	31.0
744.0	31.0
1053.5	31.0
1336.0	31.0
393.0	32.0
524.0	32.0
586.5	32.0
626.0	32.0
790.0	32.0
876.0	32.0
123.0	33.5
258.0	33.0
295.0	33.0
464.0	33.0
653.0	33.0
680.0	33.0
997.0	33.0
1008.0	33.0
1116.0	33.5
1179.5	33.5
1314.0	33.0
239.5	34.0
407.0	34.0
495.0	34.0
540.0	34.0
560.0	34.0
669.5	34.5
693.0	34.0
778.5	34.0
857.0	34.0
1168.0	34.0
1253.5	34.0
150.0	35.5
707.0	35.0
728.0	35.0
763.0	35.0
887.0	35.0
964.5	35.0
985.0	35.0
1079.0	35.0
1146.0	35.0
317.0	36.0
350.0	36.0
382.0	36.0
448.0	36.5
513.5	36.0
718.6	36.6
753.0	36.0
919.0	36.0
954.0	36.0
1125.0	36.0
1276.5	36.0
1326.0	36.0
455.0	37.0
941.6	37.4
1024.0	37.0
1072.0	37.0
1092.0	37.0
1208.0	37.0
165.0	38.5
221.0	38.0
271.10526315789474	38.578947368421055
416.0	38.0
608.0	38.0
634.0	38.5
909.0	38.5
1104.0	38.0
1199.0	38.0
844.0	39.0
1190.0	39.0
190.0	40.0
373.0	40.0
471.0	40.0
484.0	40.0
531.0	40.0
646.5	40.0
770.0	40.0
868.0	40.0
929.0	40.0
1131.0	40.0
1217.0	40.0
1299.0	40.0
211.0	41.0
340.0	41.0
505.0	41.0
599.0	41.0
621.0	41.0
662.0	41.0
699.0	41.0
745.0	41.0
808.0	41.0
834.0	41.0
1061.0	41.0
1264.0	41.0
178.0	42.0
293.0	42.0
880.0	42.0
964.0	42.0
1153.0	42.5
1229.0	42.0
236.5	43.5
360.0	44.0
587.0	43.0
710.0	43.0
784.0	43.0
821.0	43.0
948.0	43.0
976.5	43.0
1005.0	43.0
1016.0	43.0
1121.0	43.0
1161.0	43.0
125.0	44.5
460.0	44.0
543.0	44.0
573.5	44.5
686.0	44.5
798.0	44.0
1035.0	44.0
1048.0	44.0
1173.0	44.0
390.0	45.0
439.0	45.5
494.0	45.5
675.0	45.0
753.5	45.0
1253.0	45.0
147.0	46.0
316.0	46.0
522.0	46.0
733.0	46.0
760.0	46.0
777.0	46.0
859.0	46.0
898.0	46.0
1071.0	46.0
1312.0	46.0
113.0	47.0
227.5	47.5
722.0	47.0
922.0	47.5
938.0	47.5
348.5	48.0
418.0	48.0
450.0	48.0
511.0	48.5
607.0	48.0
1105.0	48.0
1209.0	48.0
192.0	49.0
616.5	49.0
630.0	49.0
652.0	49.0
841.0	49.0
989.0	49.0
997.0	49.0
1025.0	49.0
1146.0	49.0
1277.0	49.0
1293.0	49.0
1326.0	49.0
204.0	50.0
215.0	50.0
482.5	50.5
642.0	50.0
664.4	50.6
1096.5	50.5
1183.0	50.0
1194.0	50.0
1302.0	50.5
137.5	51.0
338.0	51.0
552.0	51.0
577.0	51.0
816.5	51.5
879.0	51.0
910.0	51.0
1133.5	51.0
1164.5	51.0
1223.0	51.0
370.0	52.0
382.0	52.0
441.0	52.5
535.0	52.0
598.0	52.0
749.5	52.5
806.0	52.0
890.0	52.0
956.0	52.0
1112.0	52.0
249.0	53.0
403.0	53.5
701.0	53.0
792.0	53.0
1060.0	53.0
1264.0	53.0
503.0	54.0
677.0	54.0
690.0	54.5
713.0	54.0
866.5	54.5
968.0	54.0
1007.0	54.0
1047.5	54.0
1155.0	54.0
150.5	55.5
270.0	55.0
413.0	55.0
568.0	55.0
740.5	55.0
770.0	55.0
781.5	55.5
853.0	55.0
1253.5	55.0
492.4	56.6
728.5217391304348	58.130434782608695
1036.0	56.0
1124.0	56.0
1333.0588235294117	56.411764705882355
315.0	57.0
359.0	57.0
524.0	57.0
758.0	57.0
901.0	57.0
982.0	57.0
1172.0	57.0
1297.5	57.0
1314.0	57.0
392.0	58.0
624.0	58.0
659.0	58.0
921.0	58.0
932.0	58.0
1018.0	58.0
1086.5	58.0
1234.0	58.0
1289.0	58.0
223.5	59.0
435.0	59.0
578.5	59.0
611.0	59.0
635.0	59.0
644.0	59.0
944.0	59.0
996.0	59.0
347.0	60.0
535.0	60.0
1097.0	60.0
161.0	61.0
200.0	61.0
213.0	61.0
259.5	61.0
303.0	61.0
478.0	61.0
515.0	61.0
559.0	61.0
1111.0	61.0
1137.0	61.0
1278.0	61.0
1338.0	61.5
380.0	62.0
670.0	62.0
751.0	62.0
819.5	62.0
1189.0	62.0
140.0	63.0
323.0	63.0
468.0	63.0
706.0	63.5
791.0	63.0
962.0	63.0
974.0	63.0
1213.0	63.0
1247.0	63.0
1257.5	63.0
601.0	64.0
720.5	64.0
1008.0	64.0
1148.0	64.0
1325.5	64.0
152.95	66.1
249.0	65.0
366.5	65.0
417.0	65.0
502.0	65.0
551.0	65.0
568.0	65.0
741.0	65.5
901.0	65.0
912.0	65.0
1225.0	65.0
1298.0	65.0
271.0	66.0
525.0	66.0
858.0	66.0
952.0	66.0
987.0	66.0
1031.0	66.0
1121.0	66.0
1308.5	66.0
293.0	67.0
356.0	67.0
630.0	67.0
652.0	67.5
781.0	67.0
1022.0	67.0
1178.0	67.0
238.0	68.0
314.0	68.0
427.0	68.0
811.0	68.0
891.0	68.0
1170.0	68.0
1276.0	68.0
1287.0	68.0
173.0	69.0
641.0	69.0
698.0	69.5
761.0	69.0
828.4	69.6
940.0	69.0
205.0	70.0
579.0	70.0
665.0	70.0
732.0	70.0
1000.0	70.0
1157.0	70.0
1237.0	70.0
1265.0	70.5
1332.0	70.0
441.5	71.0
494.0	71.0
537.0	71.0
771.5	71.0
927.0	71.0
1186.0	72.0
1205.0	71.0
124.0	72.0
303.0	72.0
385.0	72.0
474.0	72.0
482.5	72.5
559.0	72.5
675.0	72.0
798.0	72.0
877.0	72.5
967.0	72.0
1255.0	72.0
1316.0	72.0
260.0	73.0
399.5	73.0
515.0	73.0
1303.0	73.0
142.0	74.0
325.0	74.0
409.0	74.0
711.5	74.0
751.5	74.0
789.0	74.0
851.0	74.0
868.0	74.0
979.0	74.0
1110.0	74.0
1165.0	74.0
163.0	75.0
525.0	75.0
549.0	75.0
607.0	75.0
722.0	75.0
819.0	75.5
911.0	75.0
1194.0	75.0
374.5	76.0
454.5	76.0
570.0	76.0
595.0	76.0
685.5	76.0
840.0	76.0
901.0	76.0
952.0	76.0
1016.0	76.0
1033.0	76.0
1080.0	76.0
1137.0	76.0
1295.0	76.0
351.0	77.5
421.5	78.5
624.5	77.0
635.0	77.0
649.0	77.0
890.0	77.0
1046.5	77.0
1219.0	77.0
1275.0	77.0
198.0	78.5
335.0	78.0
365.0	78.0
502.0	78.0
741.0	78.0
937.0	78.0
991.0	78.0
1120.0	78.0
1333.0	78.0
151.0	79.0
185.0	79.0
220.0	79.0
292.0	79.0
432.5	79.5
584.0	79.0
803.5	79.0
831.0	79.0
1228.0	79.0
234.0	80.0
271.0	80.0
314.5	80.0
392.6	80.4
466.0	80.0
536.0	80.0
732.5	80.0
1005.0	80.0
1069.0	80.0
1246.0	80.0
511.0	81.0
661.0	81.0
705.0	81.0
963.0	81.0
1285.0	81.0
446.0	82.5
671.0	82.0
696.0	82.0
774.5	82.0
927.0	82.0
944.0	82.5
1258.0	82.0
1322.0	82.0
131.0	83.0
175.0	83.0
209.0	83.0
282.0	83.0
404.0	83.0
477.0	83.0
544.0	83.0
715.0	83.0
794.0	83.0
859.0	83.0
873.0	83.0
974.0	83.0
1091.4	83.6
1104.5	83.5
1130.0	83.0
1160.0	83.0
1187.0	83.0
141.0	84.5
458.0	84.5
602.0	84.0
617.0	84.0
724.0	84.0
847.0	84.0
162.0	85.0
262.0	85.5
304.0	85.0
521.5	85.0
555.0	85.0
630.0	85.0
750.4	85.4
1142.0	85.0
1269.0	85.0
327.0	86.0
372.0	86.5
383.0	86.5
567.0	86.0
591.0	86.0
685.0	86.0
785.0	86.0
897.6	86.6
1040.0	86.0
1061.0	86.5
1172.0	86.5
346.0	87.0
357.0	87.5
426.0	87.0
499.4	87.4
642.0	87.0
741.0	87.0
825.0	87.0
912.0	87.0
999.0	87.5
1239.0	87.0
1293.0	87.0
1306.0	87.0
1331.0	87.0
415.5	88.0
935.0	88.0
1052.0	88.5
1214.5	88.0
1250.0	88.0
200.0	89.0
438.0	89.0
468.0	89.0
765.0	89.5
1082.0	89.0
1120.5	89.0
293.0	90.0
537.0	90.0
581.0	90.0
835.0	90.0
985.0	90.0
189.0	91.0
231.0	91.0
395.0	91.5
488.0	91.0
626.0	91.0
654.0	91.0
666.0	91.0
676.0	91.0
924.0	91.0
1153.6	91.4
1180.0	91.0
1231.0	91.0
154.0	92.5
336.0	92.0
446.0	92.0
512.0	92.0
612.0	92.0
710.0	92.0
733.0	92.0
868.0	92.0
961.0	92.5
1132.0	92.0
255.0	93.0
314.0	93.0
406.0	93.0
600.0	93.0
855.0	93.0
1098.0	93.0
1165.0	93.0
1192.0	93.0
1284.0	93.0
1335.0	93.0
278.0	94.0
348.0	94.0
523.0	94.0
548.0	94.0
636.0	94.5
720.0	94.0
773.0	94.0
794.0	94.0
974.5	94.0
1017.0	94.0
1034.0	94.0
1071.0	94.0
1110.0	94.0
176.0	95.0
326.0	95.5
365.0	95.0
416.0	95.0
559.0	95.5
697.0	95.0
755.0	95.0
904.0	95.0
952.0	95.0
1045.0	95.0
1173.0	95.0
1259.0	95.0
1273.0	95.0
1297.5	95.0
1318.0	95.0
143.0	96.0
267.0	96.0
303.0	96.0
376.5	96.0
457.0	96.0
572.0	96.0
687.0	96.0
844.0	96.5
879.0	96.0
891.6	96.6
1005.5	96.0
1024.0	96.0
1308.0	96.0
422.5	97.0
535.0	97.0
590.0	97.0
941.0	97.0
993.0	97.5
1142.0	97.0
1247.0	97.0
132.0	98.5
165.0	98.0
388.5	98.5
434.0	98.0
503.0	98.0
647.0	98.0
825.0	98.0
1212.0	98.0
1223.0	98.0
1237.0	98.0
581.0	99.0
660.0	99.0
784.0	99.0
1060.0	99.0
1086.0	99.0
1186.0	99.0
671.0	100.0
1105.0	100.0
399.0	101.0
765.0	101.0
968.0	101.0
1179.0	101.5
1201.0	101.0
1329.5	101.5
187.0	102.0
201.0	102.0
448.0	102.0
514.6	102.6
531.0	102.5
608.0	102.0
619.0	102.0
680.5	102.0
705.0	102.0
729.0	102.0
793.4	102.6
813.0	102.0
835.0	102.0
852.0	102.0
1075.5	102.0
1255.0	102.5
321.0	103.0
553.0	103.0
629.5	103.0
716.0	103.0
864.0	103.5
875.0	103.0
1121.0	103.0
156.0	104.0
332.0	104.0
343.0	104.0
541.0	104.0
885.0	104.5
927.0	104.0
1097.5	104.0
1134.0	104.0
1302.0	104.0
356.0	105.0
370.0	105.0
469.5	105.5
563.5	105.0
641.0	105.0
903.0	105.0
1149.0	105.0
1191.5	105.0
1208.0	105.5
267.0	106.0
279.0	106.5
391.0	106.0
427.0	106.0
600.0	106.0
846.0	107.0
980.5	106.0
1003.0	106.5
1014.0	106.0
1038.5	106.0
1279.0	106.0
1312.0	106.0
303.5	107.5
381.0	107.0
459.0	107.0
589.0	107.0
695.0	107.0
776.0	107.0
937.0	107.0
948.5	107.0
1051.0	107.0
1109.0	107.0
178.0	108.0
208.5	108.0
577.5	108.0
654.5	108.0
758.0	108.0
1027.0	108.0
1228.6	108.6
1260.5	108.0
143.0	109.0
168.0	109.0
440.0	109.0
479.0	109.5
501.0	109.0
894.0	109.0
961.0	109.0
992.4	109.4
1238.0	109.0
1248.0	109.0
406.0	110.5
667.0	110.0
705.0	110.0
973.0	110.0
1217.0	110.0
130.0	111.0
194.0	111.0
293.5	111.0
523.0	111.5
613.0	111.0
687.0	111.0
737.0	111.0
1087.5	111.0
314.0	112.0
452.0	112.0
536.0	112.0
558.0	112.0
623.5	112.5
634.0	112.5
750.0	112.0
803.0	112.0
829.0	112.0
852.0	112.0
1076.0	112.0
1119.0	112.0
1178.0	112.0
351.0	113.0
677.0	113.0
839.0	113.0
870.0	113.0
881.5	113.0
1302.0	113.0
187.0	114.0
246.5	114.0
363.0	114.0
419.0	114.0
490.0	114.5
548.6	114.4
782.0	114.5
1102.0	114.0
1158.0	114.0
1284.5	114.5
1335.0	114.0
281.0	115.0
328.0	115.0
338.0	115.0
569.0	115.0
648.0	115.0
716.0	115.0
767.0	115.0
792.0	115.0
930.0	115.0
943.0	115.5
1125.0	115.0
117.5	116.0
174.0	116.5
262.0	116.0
512.0	116.0
578.0	116.0
586.5	117.0
1020.0	116.5
1035.5	116.0
1061.0	116.5
1189.0	116.0
1274.0	116.0
153.0	117.0
384.5	117.0
431.0	117.0
597.0	117.0
903.0	117.0
954.0	117.0
1008.0	117.0
1238.0	117.0
701.0	118.0
756.5	118.0
825.5	118.0
893.0	118.0
987.0	118.0
998.0	118.0
1049.0	118.0
1246.0	118.5
1314.0	118.0
163.0	119.0
204.0	119.5
307.0	119.0
443.0	119.0
660.5	119.0
810.0	119.0
859.0	119.0
968.0	119.0
1108.0	119.0
1170.0	119.0
1255.0	119.0
502.0	120.0
608.0	120.0
670.0	120.5
690.0	120.0
142.5	121.0
458.0	121.0
480.0	121.0
618.0	121.0
746.0	121.0
845.5	121.0
977.0	121.0
1069.0	121.0
1083.0	121.0
1095.0	121.0
1217.0	121.0
1293.0	121.0
291.0	122.0
319.0	122.0
530.0	122.0
542.0	122.0
680.0	122.0
734.6	122.4
774.0	122.0
877.0	122.0
1265.0	122.0
1332.0	122.0
254.0	123.0
272.0	123.0
348.0	123.0
630.6	123.6
641.0	123.0
709.0	123.0
800.5	123.0
836.0	123.0
922.5	123.5
1228.0	123.5
1304.0	123.0
130.5	124.5
194.0	124.0
361.0	124.0
491.0	124.5
555.0	124.5
566.0	124.5
590.0	124.5
937.5	124.0
1029.0	124.0
183.0	125.0
242.0	125.0
334.5	125.0
375.0	125.0
424.0	125.5
791.0	125.0
866.5	125.0
1041.0	125.0
1119.0	125.0
1158.0	125.0
1194.0	125.0
415.0	126.0
472.0	126.0
515.5	126.0
653.0	126.0
782.0	126.0
819.0	126.0
1015.0	126.0
1207.0	126.0
1283.0	126.0
1320.0	126.0
157.5	127.5
264.0	127.5
282.0	127.0
699.6	127.6
948.0	127.0
993.0	127.0
1004.0	127.0
1146.5	127.0
232.4	128.6
312.0	128.0
450.0	128.0
603.0	128.0
767.0	128.0
887.0	128.0
908.0	128.0
1058.0	128.0
1133.5	128.5
1240.0	128.0
173.0	129.0
302.0	129.0
756.0	129.0
856.6	129.6
897.0	129.0
962.0	129.0
461.5	130.0
487.0	130.0
505.0	130.0
744.0	130.0
874.0	130.5
972.0	130.0
1089.5	130.0
1251.0	130.0
206.0	131.0
219.0	131.0
342.0	131.0
537.0	131.0
546.5	131.0
626.0	131.5
662.5	131.0
688.0	131.0
846.0	131.0
984.0	131.0
1068.0	131.0
1079.0	131.0
1169.0	131.0
1216.0	131.0
147.0	132.0
324.0	132.0
368.0	132.0
614.0	132.0
774.0	132.0
807.0	132.0
830.0	132.0
1273.0	132.0
1294.0	132.0
1309.0	132.0
637.0	133.0
681.0	133.0
733.0	133.5
787.0	133.0
798.0	133.0
918.0	133.0
1035.6	133.4
1262.0	133.0
124.5	134.0
189.0	134.0
359.5	134.0
497.5	134.0
722.0	134.5
1023.0	134.0
1331.0	134.0
274.0	135.0
292.0	135.0
379.0	135.0
559.6	135.4
586.0	135.0
596.0	135.0
648.0	135.0
670.5	135.0
711.0	135.5
135.0	136.0
241.0	136.0
431.0	136.0
604.0	136.0
941.0	136.0
954.5	136.5
1049.0	136.5
1127.0	136.5
1192.0	136.0
1232.5882352941176	136.94117647058823
443.0	137.5
471.5	137.0
515.0	137.0
765.0	137.0
999.0	137.0
1158.5	137.5
1208.0	137.0
1285.0	137.0
1319.0	137.0
168.0	138.5
201.0	138.0
228.0	138.5
392.0	138.0
455.0	138.0
755.0	138.5
818.0	138.0
851.0	138.0
883.4	138.4
1010.0	138.0
1059.0	138.0
1245.0	138.0
179.0	139.0
309.0	139.0
544.0	139.0
631.0	139.0
639.4	139.6
657.0	139.0
840.0	139.0
863.5	139.0
967.0	139.0
1086.0	139.5
1139.0	139.0
213.5	140.0
263.0	140.0
334.0	140.0
406.0	140.0
505.0	140.5
621.0	140.5
978.0	140.0
1176.0	140.0
1219.0	140.5
158.0	141.0
491.0	141.0
533.0	141.5
579.4	141.6
678.0	141.0
742.0	141.5
874.0	141.5
909.0	141.5
922.0	141.0
988.0	141.0
1113.5	141.0
1167.0	141.0
1256.0	141.0
145.0	142.0
417.0	142.0
568.0	142.0
689.0	142.0
772.4	142.6
782.0	142.0
810.0	142.0
828.0	142.0
900.0	142.0
1041.0	142.0
1077.0	142.0
1302.0	142.0
117.0	143.5
555.0	143.0
600.0	143.0
612.0	143.0
731.0	143.0
793.0	143.0
1201.5	143.0
1313.4	143.6
129.5	144.0
322.0	144.0
358.0	144.0
524.0	144.5
946.5	144.0
1031.0	144.0
1094.0	144.0
1148.0	144.5
1274.5	144.0
1326.5	144.0
189.4	145.4
219.0	145.5
347.0	145.0
429.0	145.5
652.0	145.0
668.0	145.0
1020.0	145.5
1066.0	145.0
275.0	147.0
384.0	146.0
464.0	146.0
709.0	146.0
720.0	146.0
802.5	146.0
846.5	146.0
857.0	146.0
892.0	146.0
1185.0	146.0
235.0	147.0
764.0	147.0
821.0	147.0
1291.0	147.0
395.0	148.0
476.0	148.5
512.5	148.5
752.0	148.0
838.0	148.0
959.5	148.0
998.0	148.0
1160.5	148.0
1211.0	148.0
1237.0	148.0
546.0	149.0
916.0	149.0
1050.0	149.0
1099.0	149.0
1136.5	149.0
1195.0	149.0
1252.4	149.6
179.0	150.0
262.0	150.0
973.0	150.0
986.0	150.5
1337.0	150.0
211.4	151.6
223.0	151.0
309.0	151.5
489.5	151.0
500.5	151.5
575.5	151.5
594.0	151.0
686.5	151.0
873.0	151.5
903.0	151.0
929.0	151.0
1010.0	151.0
1089.0	151.0
1172.0	151.0
1222.0	151.0
168.0	152.0
408.5	152.0
564.0	152.0
741.0	152.0
813.0	152.0
1110.0	152.0
1264.0	152.0
138.0	153.0
151.0	153.0
331.5	153.5
354.0	153.0
419.5	153.0
730.0	153.0
768.0	153.0
1041.0	153.0
1302.0	153.0
123.0	154.0
365.0	154.0
604.5	154.0
615.0	154.5
638.05	155.1
792.0	154.0
943.0	154.0
953.0	154.0
1060.0	154.0
1280.0	154.0
112.0	155.0
200.0	155.0
251.0	155.0
320.0	155.0
378.0	155.0
524.0	155.0
647.0	155.0
718.0	155.0
882.0	155.0
1022.0	155.0
1033.0	155.0
457.5	156.0
553.0	156.5
695.0	156.0
706.0	156.0
760.0	156.5
802.0	156.0
1185.0	156.0
1314.0	156.0
240.0	157.5
433.0	157.0
472.0	157.5
666.0	157.0
823.0	157.0
849.0	157.0
1154.0	157.0
1327.0	157.0
228.0	158.0
273.4117647058824	159.05882352941177
300.0	158.0
344.0	158.0
390.0	158.0
482.0	158.0
509.0	158.0
588.0	158.0
924.5	158.0
979.0	158.0
1004.0	158.0
1131.0	158.0
1203.0	158.0
1241.0	158.0
162.0	159.5
185.0	159.0
402.0	159.5
543.0	159.0
627.0	159.0
749.0	159.5
772.0	159.0
965.0	159.0
1050.5	159.0
1101.0	159.0
1165.0	159.0
1292.0	159.0
260.6	160.4
496.0	160.0
685.5	160.0
991.0	160.0
1143.0	160.0
1214.0	160.0
1231.0	160.0
1254.0	160.0
209.0	161.0
412.0	161.0
571.0	161.0
598.0	161.0
657.0	161.0
739.0	161.0
783.0	161.0
876.0	161.0
913.0	161.0
355.0	162.0
724.5	162.0
815.0	162.0
1071.0	162.0
1091.0	162.0
1322.4	162.4
1339.0	162.0
146.0	163.0
532.0	163.0
561.0	163.0
579.0	163.0
715.0	163.0
856.0	163.0
903.0	163.0
951.0	163.0
1015.0	163.0
1040.0	163.0
1111.0	163.0
1151.0	163.0
1264.0	163.0
196.0	164.0
369.5	164.0
423.0	164.0
522.0	164.0
794.0	164.0
1283.5	164.0
1305.0	164.0
132.0	165.0
250.0	165.0
290.0	165.0
337.0	165.0
384.0	165.0
452.0	165.0
765.0	165.0
807.0	165.0
884.0	165.0
1028.5	165.0
119.0	166.5
442.0	166.0
464.5	166.5
550.0	166.0
619.5	166.0
704.5	166.5
827.0	166.0
867.0	166.0
1060.0	166.0
1173.0	166.0
1195.4285714285713	166.57142857142858
63.0	167.0
269.0	167.0
505.0	167.0
675.0	167.0
775.0	167.5
975.0	167.0
985.0	167.0
1097.5	167.0
1208.0	167.0
179.0	168.0
281.0	168.0
490.0	168.0
513.5	168.0
665.0	168.0
735.0	168.0
752.0	168.5
846.0	168.0
894.0	168.0
933.0	168.0
998.0	168.0
1080.0	168.0
1158.0	168.0
1328.0	168.0
4.0	169.0
41.0	169.0
51.0	169.0
95.0	169.0
167.5	169.0
541.0	169.0
587.4	169.6
630.0	169.0
694.0	169.0
1050.0	169.0
1070.6	169.6
1125.0	169.0
1184.0	169.0
1236.0	169.0
1247.0	169.0
156.0	170.0
346.0	170.0
394.0	170.5
418.0	170.0
945.0	170.0
1136.0	170.0
1220.0	170.0
1319.0	170.0
407.4	171.6
572.0	171.0
598.0	171.0
607.0	171.0
685.0	171.0
788.0	171.0
819.0	171.0
1009.0	171.0
142.0	172.0
191.0	172.0
214.5	172.0
360.0	172.0
430.4	172.6
560.0	172.5
641.0	172.0
712.0	172.0
956.0	172.0
1148.0	172.0
1228.0	172.0
1296.0	172.0
74.0	173.0
204.0	173.0
322.0	173.0
723.0	173.0
761.0	173.0
796.0	173.0
858.0	173.0
1104.0	173.0
294.0	174.0
334.0	174.0
375.0	174.0
838.0	174.0
888.0	174.0
969.0	174.0
1023.0	174.0
1037.0	174.0
1307.0	174.0
247.0	175.0
385.0	175.0
448.0	175.0
533.0	175.5
623.0	175.0
673.0	175.5
743.0	175.0
777.0	175.0
1285.0	175.0
1336.0	175.0
128.0	176.0
312.0	176.0
551.0	176.0
828.0	176.0
1059.0	176.0
1117.0	176.0
1165.0	176.0
1177.0	176.0
1200.0	176.5
87.0	177.0
496.0	177.0
633.0	177.0
663.0	177.0
809.0	177.0
982.0	177.0
152.0	178.0
164.5	178.0
176.0	178.0
424.0	178.0
507.0	178.0
650.0	178.0
870.0	178.0
936.0	178.0
992.0	178.0
1189.0	178.5
1211.0	178.0
1325.0	178.0
61.0	179.0
222.4	179.6
486.0	179.0
733.0	179.0
752.0	179.5
1003.0	179.0
1129.0	179.0
274.0	180.0
286.0	180.0
344.0	180.0
414.0	180.0
524.5	180.5
571.0	180.0
592.0	180.0
616.0	180.0
724.0	180.5
770.0	180.0
784.0	180.0
882.0	180.0
948.0	180.5
1015.0	180.5
1087.0	180.0
1222.0	180.5
1251.5	180.0
1265.0	180.5
50.0	181.0
211.0	181.0
437.5	181.0
474.0	181.0
801.5	182.0
926.0	181.0
1142.0	181.0
1155.0	181.0
1312.0	181.0
130.0	182.0
257.0	182.0
358.0	182.0
543.0	182.0
562.0	182.0
818.0	182.0
959.0	182.0
1030.0	182.0
1300.0	182.0
69.0	183.0
139.0	183.5
200.0	183.0
641.0	183.0
861.0	183.5
1041.0	183.0
246.0	184.0
321.0	184.5
334.5	184.0
349.15	185.45
382.0	184.0
515.0	184.0
583.0	184.0
682.0	184.0
741.5	184.5
894.0	184.0
915.0	184.0
974.5	184.5
1243.0	184.0
1338.0	184.0
393.0	185.0
503.0	185.5
629.5	185.5
718.0	185.0
1052.0	185.0
1064.0	185.0
1109.0	185.5
1120.0	185.0
1276.0	185.5
81.6	186.4
118.0	186.0
189.0	186.0
446.5	186.0
621.0	186.0
671.0	186.0
761.5	186.0
1097.0	186.5
1167.0	186.0
1180.0	186.0
1204.0	186.0
309.5	187.0
404.0	187.0
555.0	187.0
660.0	187.5
791.5	187.5
830.0	187.5
874.0	187.0
905.0	187.0
986.5	187.0
42.0	188.0
93.5	188.0
166.0	188.0
421.0	188.5
479.4	188.4
493.5	188.0
600.0	188.0
611.0	188.0
734.0	188.0
809.0	188.0
998.0	188.0
1132.0	188.0
1286.0	188.0
151.0	189.5
178.0	189.0
268.0	189.0
281.0	189.0
468.0	189.5
848.0	189.0
1009.0	189.0
436.0	190.0
523.4	190.6
565.0	190.0
726.0	190.0
752.0	190.5
926.0	190.0
1021.0	190.0
1037.5	190.0
1089.0	190.0
1235.5	190.0
1258.0	190.0
1307.0	190.0
30.0	191.0
59.0	191.0
107.0	191.0
129.0	191.0
218.0	191.0
575.0	191.5
648.0	191.5
868.0	191.0
884.0	191.0
1213.0	191.0
1318.0	191.0
1330.0	191.0
6.0	192.5
255.0	192.0
341.0	192.0
770.0	192.0
820.0	192.0
1158.0	192.0
1193.0	192.0
1224.0	192.0
1247.0	192.0
1269.5	192.5
208.0	193.0
243.0	193.0
318.0	193.5
330.0	193.0
454.0	193.0
691.0	193.0
782.0	193.0
949.0	193.0
969.5	193.0
1077.0	193.0
1145.0	193.0
140.5	194.0
302.0	194.0
503.0	194.0
514.0	194.0
638.5	194.0
800.0	194.0
858.0	194.0
1032.0	194.0
1106.0	194.0
1118.0	194.0
1295.0	194.0
71.0	195.0
197.0	195.0
291.0	195.5
376.0	195.0
413.0	195.5
587.0	195.0
668.0	195.0
761.0	195.0
894.4	195.6
980.0	195.0
1045.0	195.0
1057.0	195.0
1066.5	195.0
387.0	196.0
487.0	196.5
543.0	196.0
557.0	196.0
628.0	196.0
876.0	196.0
1239.4117647058824	197.05882352941177
1281.0	196.0
19.0	197.0
37.0	197.0
162.0	197.0
173.0	197.0
187.0	197.0
275.5	198.0
398.0	197.0
424.0	197.0
534.0	197.5
596.5	197.0
607.0	197.5
618.0	197.5
676.0	197.5
712.0	197.0
790.0	197.0
829.0	197.0
1003.0	197.0
1174.0	197.0
1204.0	197.0
1339.0	197.0
83.0	198.0
352.0	198.0
656.0	198.0
702.0	198.0
732.0	198.0
810.0	198.0
940.0	198.5
263.0	199.0
435.0	199.0
568.0	199.0
1086.0	199.0
1095.0	199.0
1185.0	199.0
95.0	200.0
228.0	200.0
323.0	200.0
338.0	200.0
466.0	200.0
476.0	200.0
691.0	200.5
750.0	200.0
848.0	200.0
929.0	200.0
1019.0	200.0
1027.0	200.5
1113.5	200.5
1135.0	200.0
154.5	201.5
215.0	201.0
238.0	201.0
522.0	201.0
579.0	201.0
647.0	201.0
886.0	201.0
1010.0	201.0
1254.0	201.0
2.0	202.5
64.0	202.0
251.0	202.0
509.5	202.0
550.5	202.5
681.0	202.5
820.0	202.5
869.0	202.0
972.0	202.0
1124.0	202.0
1163.0	202.0
1231.0	202.0
1265.0	202.5
132.0	203.0
205.0	203.0
302.0	203.5
380.6666666666667	204.88888888888889
590.0	203.0
740.0	203.0
779.0	203.0
799.0	203.0
951.5	203.0
1151.0	203.0
1312.5	203.0
1324.0	203.0
29.0	204.5
314.5	204.0
458.0	204.0
636.0	204.0
665.0	204.0
759.5	204.5
839.0	204.0
1000.0	204.0
1062.0	204.0
1196.0	204.0
1218.0	204.0
408.0	205.5
486.0	205.0
602.0	205.5
718.0	205.0
727.0	205.0
915.0	205.0
982.0	205.0
1076.0	205.0
1243.0	205.0
1290.0	205.0
1301.0	205.0
1337.0	205.5
169.5	206.5
194.4	206.6
390.0	206.0
417.0	206.5
561.5	206.5
613.0	206.0
625.0	206.0
878.0	206.0
896.0	206.0
1042.0	206.0
1052.0	206.0
1278.0	206.0
181.5	207.5
270.0	207.0
281.0	207.0
292.0	207.0
327.0	207.5
657.0	207.5
859.0	207.0
1102.0	207.0
1207.0	207.0
38.0	208.0
89.0	208.5
258.0	208.0
357.0	208.0
427.0	208.0
442.0	208.0
528.0	208.0
709.0	208.0
809.5	208.0
829.5	208.5
1180.0	208.0
223.0	209.0
374.0	209.0
573.0	209.5
584.0	209.0
699.0	209.0
769.0	209.0
788.5	209.0
936.0	209.0
1013.0	209.0
77.0	210.0
466.0	210.5
476.5	210.5
507.0	210.0
647.0	210.5
689.0	210.0
750.0	210.0
906.0	210.0
993.0	210.0
1023.0	210.0
1086.0	210.0
1141.0	210.0
1169.0	210.0
53.0	211.0
234.0	211.0
246.0	211.0
400.0	211.0
420.0833333333333	213.0
535.0	211.0
676.0	211.0
868.0	211.0
1120.0	211.0
1158.0	211.0
1226.0	211.0
518.0	212.0
779.5	212.0
849.0	212.0
886.0	212.0
949.0	212.5
959.0	212.5
975.5	212.5
1034.0	212.0
1069.0	212.0
1329.0	212.0
67.0	213.0
99.0	213.0
130.0	213.5
337.0	213.0
554.0	213.0
802.0	213.0
1096.0	213.0
1236.5	213.5
1252.0	213.0
1264.0	213.0
1319.0	213.0
7.0	214.0
298.0	214.0
321.0	214.0
454.0	214.0
595.0	214.0
638.0	214.5
739.0	214.0
[truncated: 20,087 more rows]
