# Supplementary material for: Intervisit Reproducibility of Foveal Cone Density Metrics
Source: Transl Vis Sci Technol. 2024 Jun 24;13(6):18. doi: 10.1167/tvst.13.6.18 (PMC11205225; doi:10.1167/tvst.13.6.18)
Supplement: Supplement 3 [file tvst-13-6-18_s003.zip › JC_12058_visit1_300um_coords.csv]

485.0	776.0
677.5	776.5
1063.0	798.5
646.2259760307745	782.2060160081825
84.5	730.0
389.0	776.0
196.9367971235118	193.82185506598748
1038.8924008954586	731.122452898827
160.0	758.0
577.0	45.0
322.0	770.0
497.8191108214469	335.8893517096283
15.0	678.0
456.5	757.0
1117.0	779.5
721.9280862061657	510.78611810343443
1026.0	781.0
407.0	756.0
613.5	193.0
625.5	804.5
895.4891078548192	248.59819178312804
154.4	743.6
586.5258989093192	484.32115371196073
38.4	515.6
459.0	740.0
90.0	766.0
1019.8129602414434	399.38702264809297
958.0	820.0
169.0	722.0
1013.0428870328933	884.9886068426688
753.0	47.0
934.2634162136463	644.9574066902757
956.0	842.0
335.0	724.0
920.5	829.5
430.81335111815133	71.34439652668944
1121.4	62.6
306.8333333333333	693.6666666666666
401.0	704.0
609.0	49.0
275.0	700.0
780.0	858.0
513.9010742478258	602.4903599408312
577.5	206.0
195.0	682.0
1130.9777918365362	639.3353120144675
774.0	868.0
727.5	866.5
168.0	694.0
27.0	758.0
1096.7460747783434	850.5225883592483
128.0	702.0
1018.0	864.0
737.0	51.0
74.0	694.0
398.19372648205683	875.7566376060383
320.0	662.0
620.0	882.0
284.0	670.0
165.0	658.0
605.5	213.0
210.0	646.0
605.0	889.0
32.5	694.0
858.5612684732762	735.4307052092546
408.5	653.0
816.7096746005512	860.9854868274294
1053.5	432.5
361.0	648.0
653.0	905.0
1111.5	435.0
534.8625570401402	271.7409448431105
858.0	896.0
752.6	1095.4
156.0	878.0
964.4211448216603	247.98272716735266
1027.0	158.0
888.1035324655148	191.3599825160189
951.9719889794917	801.5674925793861
139.0	882.0
619.0	655.0
412.3494126448903	893.6051114635239
955.1891755850298	155.04757018527224
388.0	886.0
817.5	160.0
573.0	665.0
799.0	675.0
968.0	670.0
1031.0	654.5
32.0	870.0
617.0	669.0
699.5	670.5
593.0	677.0
556.3681421275709	777.897763697755
482.6	458.4
495.0	868.0
504.5	869.0
29.5	798.0
1149.0	707.5
239.5	844.0
580.0	690.0
689.3084615700712	451.7015149889992
840.9380813429432	901.9846122347508
1027.1985356307478	300.91268412403423
220.0	862.0
72.0	886.0
385.0	848.0
895.8650329132385	633.4861661922611
314.5	833.0
1075.5708202507328	674.8152148720434
921.0	41.0
1074.58934861043	769.2812590768998
443.0	828.0
1006.0	716.0
377.0	840.0
264.0	838.0
590.2186959952161	746.5090682932112
734.8528807024273	777.897763697755
947.0	711.0
898.0	712.0
856.0	718.0
957.0	713.0
444.96903728098476	1005.0042069188654
663.0	731.0
499.0	820.0
336.5	813.0
520.6711850213549	545.2521506737221
233.4	78.6
219.0	826.0
681.9229237457458	889.2968591530963
413.0	816.0
440.6607849705572	521.8644952742582
602.0	744.0
532.5	745.5
1131.0	183.0
363.5	795.0
1001.0	43.0
79.0	838.0
6.0	894.0
189.0	786.0
728.6	752.6
169.0	794.0
460.5	45.0
792.0	774.0
474.5113482294471	1132.405382384366
1147.0	752.5
516.0	770.0
421.0	784.0
400.5	60.5
1028.6	868.4
1155.0	260.0
119.5	1002.0
714.0	1088.0
670.2290960460139	809.901923718074
384.5	1034.0
1001.0	61.0
523.0	1086.0
1065.5	1058.5
720.2096060659607	937.4932038917595
332.0	1014.0
408.0	1022.0
413.0	1008.0
1056.6	842.4
457.0	1008.0
229.0	1028.0
957.5	258.0
151.0	978.0
493.5	1007.0
614.0	1128.0
833.0	1146.0
379.0	996.0
602.0	1136.0
670.5	1127.0
296.5	58.5
615.0	1142.0
542.0	1144.0
884.4107447708626	378.4612257117305
628.5	1155.0
419.0	996.0
784.7055145802321	939.7649576466764
393.8854741716293	714.5049082728921
415.0	988.0
485.0	984.0
1055.0	269.0
1025.6	1101.6
945.0	64.0
897.5	288.0
1143.578947368421	221.10526315789474
288.5	965.0
1008.9852194697833	798.265776444392
370.4978187721653	1099.7857577482719
39.0	918.0
720.0816923588396	601.2594166224134
160.5	952.0
108.5	930.0
536.5	16.0
679.5	293.0
413.0	952.0
709.003329274883	510.78611810343443
617.2991390893322	723.7368775095226
205.0	962.0
773.6271139312965	577.8717612229494
1035.0	306.0
1033.4	836.6
111.0	974.0
13.0	990.0
742.2384560917318	940.3804222624518
759.9871099730171	622.6730027429169
80.0	974.0
787.1673354783546	619.7233550956744
113.0	958.0
136.0	926.0
68.5	946.0
598.2197360002959	726.8142005883994
760.0	4.0
448.0	910.0
667.7672000179334	625.878001253428
579.1403329112595	880.6803545322413
473.0	912.0
180.0	934.0
561.2918590537739	811.7483175654002
1089.0	13.0
675.0	919.0
84.30677243661964	866.5246683694078
523.0	927.0
657.0	933.0
547.0	935.0
841.0	925.0
537.9041942630652	556.3305137576787
899.0	951.0
1081.0	969.5
521.0	56.0
514.0	968.0
856.0	966.0
932.0	962.0
957.0	961.0
1077.0	991.5
210.0	1148.0
193.0	1124.0
240.0	1132.0
781.4	1005.4
1059.8181978318214	810.5173883338493
1075.0	236.0
1034.0	977.0
429.0	1152.0
364.5	63.0
622.8383112400659	576.6408460782658
873.0	58.0
905.0	997.0
71.0	1084.0
769.318899185848	857.9081637485526
846.0	996.0
266.0	1092.0
177.0	1060.0
417.5	1118.0
424.635717072321	409.07274545875424
481.89692361875154	746.5090682932112
859.1767330890516	764.3575421506969
514.5	1023.5
1041.4	688.6
771.5	1053.0
261.0	1072.0
119.4	367.4
552.0	1052.0
1104.0	1022.0
662.8434830917305	588.3346596911307
476.9732066925486	921.9164837891908
472.6649449908763	981.0010869036261
583.4485758304423	247.36727663844442
1107.0	392.0
446.4	852.6
822.2488561425296	787.1297329343854
715.773477613391	761.28021907182
669.6136314302385	709.5811913466891
390.6	861.4
1110.2862963254015	633.879043606319
866.5	390.5
917.6458340227324	595.1047704646597
1157.0	406.5
553.9062836644695	1157.023967015381
625.0	95.0
42.5	5.0
1088.1295325925091	311.99104720799085
834.5581108930579	571.7171150651958
903.5	409.0
864.2851614776569	643.0322147291689
745.0	99.0
264.6	905.4
1143.0	403.0
1124.5	824.0
781.6281915013553	670.806920552841
1093.0	426.5
814.5	416.5
149.54602170880855	1044.393942328489
496.66806500611557	1052.3949823335686
111.6	828.6
521.0	103.0
941.0	101.5
425.88963419194835	81.80729499487067
375.4	814.6
865.9468062976016	329.8395210654765
450.50821882296304	664.036809779312
916.4	219.4
731.6	224.6
291.71834795291835	540.9438983632946
1003.1954531804874	1157.023967015381
741.007489295202	574.1789735282972
1087.0	437.0
864.5	319.5
749.5	314.0
1073.0	18.5
132.26748359891636	1095.2986267254746
716.3889046641874	584.6418719964785
1016.7356371625665	56.573231661213505
574.2166159850566	1072.7053146541557
430.5	103.5
1145.4	340.6
726.2738828277755	882.2073021480576
951.4963878903776	581.5645489176017
1118.4	309.4
491.6	42.4
84.89473684210526	81.57894736842105
487.0451486368124	589.6740991215903
1058.0	79.0
847.4828678243406	550.7913181288333
193.2440094288596	694.194575952305
334.4	1055.4
863.5	349.0
448.5	97.0
444.4	672.6
833.0	85.0
580.3712621428102	870.8329206798353
1127.0	355.0
761.9333237965435	774.2049760031027
897.0	88.0
1074.0	90.0
376.03700031414365	430.16026752372846
622.8383206313106	737.2770990565807
521.9021142529057	510.78613219030154
628.9929667890642	686.1935359472252
609.0	89.0
773.0	90.5
584.0640498374624	681.2698190210223
271.4080156323312	964.9990068934665
729.0	90.0
714.5	1070.5
1054.5	1094.0
1077.0	533.0
393.8854741716293	599.4130368619544
563.0	525.5
848.0	1067.5
604.0	1091.5
1095.0	518.0
753.9322462264848	501.5541488668039
921.954123898139	802.5163483287696
729.0	543.5
1148.0	520.5
855.0	529.5
730.5	1118.5
858.5	1102.5
862.0	536.5
620.9919267839845	796.361702171016
1089.0	527.0
688.5	551.0
158.3670873859935	855.536164817071
1103.5	273.0
539.5	1132.5
873.332419251885	731.122452898827
691.8557177643712	906.5007977192166
1104.0	7.5
340.5	116.0
1067.0	1136.5
915.5	566.0
920.0098182250057	762.9570656331992
880.5	567.0
793.9374838168626	977.3082992089738
362.97035010279905	711.8305927619236
826.0	588.5
841.9436862823623	419.6973549686801
879.9383684161868	631.3120227242299
1157.1666666666667	283.6666666666667
787.0	581.5
25.5	1035.5
193.6	1156.4
848.0	606.5
1127.0	582.0
742.0	600.5
749.1723770677429	755.2062308184857
719.0	144.5
1146.0	139.0
842.0	596.5
561.5	608.0
1076.4357424577563	868.9865268325093
444.5	112.0
677.0	143.0
813.1133668540937	794.2483404271092
652.9960492393246	514.4789057980865
753.9322837914638	769.2812590768998
635.1475753818389	499.7077550194778
592.5	631.0
626.0	628.5
1114.0	147.0
861.0	149.0
1107.0	624.0
219.6	1060.4
187.0	618.5
439.4298557390064	531.711929126664
419.11952341841936	714.5049082728921
398.5	151.0
228.6	1052.4
466.6666666666667	1001.0
767.4724677735429	560.6387519812391
563.4	1082.4
446.5	145.0
570.5238282904044	635.7254374536451
563.7537081256306	516.3253137322798
950.8809608395812	722.5059482779719
532.9804867281069	734.8152405934792
398.80919109783224	920.0700899418647
803.1694530534932	632.6481143747683
201.47154107189988	382.4195341550602
984.578947368421	792.8947368421053
25.0	1099.5
979.6	1151.6
839.4818278192608	508.32425964033297
841.0	114.0
338.5	587.5
1003.1954156155084	572.3325796809711
720.0817299238186	188.89811700948388
1122.0	118.0
698.5	482.5
626.5	482.5
510.6	909.4
405.6	915.4
1103.0	493.0
980.4232248318199	464.6262719202819
769.0	116.0
771.1652930331741	793.2843790921391
969.0	119.0
376.6	929.4
595.7578681459497	592.6429260884254
795.5	495.0
352.8075713555862	334.53410367723706
794.552948432638	752.6637144509649
499.0	1127.5
381.6	939.4
1116.440942483155	734.8152405934792
96.33797496026034	85.63375552023142
269.0	532.5
783.4745477837024	340.9178841494331
174.0	526.5
388.0	534.5
154.0	1083.5
790.2446585572314	549.5603888972826
898.3333333333334	797.1666666666666
415.5	1061.5
1020.0	1027.5
444.5	184.0
896.637101858544	654.4110653743941
1103.5161855518725	787.1297329343854
913.0	780.5
326.6	963.6
1143.0	807.0
764.5	786.0
673.0	796.5
486.8206311537097	198.13010737641505
1022.2748562695239	844.98340681727
519.4402557898042	302.75909205822745
960.819312297145	790.9507045982023
499.5	176.5
1072.5	407.5
291.0	731.5
590.5	820.0
1103.0	835.0
544.0588498120636	782.2060160081825
979.0	814.5
515.7474774863967	1096.708434669395
1110.0	201.5
541.5969819577174	230.74973201250953
565.0	199.0
96.6	950.4
105.0	669.5
588.5	850.0
849.3292992366456	1044.3939423284885
753.0	206.0
570.0	855.5
699.4	20.6
480.0	693.5
972.421052631579	796.8947368421053
925.6	354.4
950.0	867.5
849.0	210.0
874.0	871.5
1104.5	24.0
866.5	864.0
470.0	673.5
455.5	674.5
501.5917819323185	533.5583229739901
213.5	659.5
507.1309728655416	889.9123237688717
1098.0	896.5
302.66339415711104	344.92433859223644
1036.0	907.5
525.0	215.0
260.0	645.5
605.4	1107.6
493.5	654.5
1029.0	880.0
659.9240513987766	714.360739233851
1133.0	884.0
740.5	906.0
947.4	214.6
645.0	217.0
476.0	645.5
226.0	661.5
1147.0	889.0
429.60495985775543	234.69749862441714
831.6	1122.4
1121.0	662.0
592.4	394.6
969.421052631579	562.1052631578947
943.6	385.4
279.0	875.5
582.8331206059117	1103.478545442924
1146.4	987.6
766.8570407227464	734.8152405934792
969.3448993128422	859.7545575958787
700.5	682.0
967.0	164.5
1123.0	701.0
660.381624628629	498.47682578792705
922.5695509489353	378.4612257117305
595.7578681459497	571.7171291520629
739.161133012855	703.4265451889355
194.5	871.5
790.5	708.0
541.0	167.0
769.0	166.0
1151.0	691.0
753.3168191756885	832.6741145017626
836.4	428.6
517.593861942478	564.3315537627585
1130.0	736.5
559.445455815203	874.5257083744875
816.0941724197969	81.80728090800356
84.5	777.5
487.5	818.5
166.40195674954057	886.9905472351243
819.0	173.5
13.5	12.5
482.0	809.5
716.4	440.6
1125.0	768.0
986.5	744.0
652.3806221885283	790.2070560132622
531.5	759.0
408.5	788.5
242.0	805.5
263.0	779.5
1021.5	769.0
1046.5	371.0
839.0	1077.0
396.6	588.4
926.0	1079.0
881.0	252.0
789.0	253.0
1003.0	1117.0
690.0	1103.0
528.0	1099.0
649.5	62.0
843.0	263.0
1062.4	857.6
806.0	864.6666666666666
718.0	1111.0
1046.0	1085.0
216.0	1035.0
673.5	1114.0
937.0	272.0
738.0	1135.0
321.0	991.5
712.0	1131.0
1023.0	1141.0
581.0	270.0
637.1428571428571	1137.857142857143
567.0	1141.0
680.5	1148.0
119.0	14.5
260.0	1005.5
847.0	277.0
345.5	982.5
267.0	979.5
453.0	983.5
947.5483273206651	828.1094625323459
874.5633484834357	825.2885391124582
885.0	282.0
860.0	281.5
458.0	961.5
721.3126591553694	956.3825022726114
286.17916641094007	1157.023967015381
53.5	925.5
910.260296198407	1046.8558007915904
1107.0	68.0
499.0	939.5
641.6	504.4
1011.1964931855672	980.3856222878507
591.0	301.0
642.0	298.5
409.4	732.4
180.0	909.5
7.0	1035.0
781.6281539363763	553.8686412077101
932.0	297.5
909.0	298.0
1013.0	298.0
756.0	301.5
420.35045264997007	1108.4022623691271
667.0	311.0
660.9970892444044	522.4799458031665
936.1098100609724	852.9844468223497
827.4	226.6
46.709321192853494	167.86162303681726
328.64622489944037	579.1027045413673
1138.0	908.5
843.7403308060819	848.8066989921919
787.0	926.5
377.5	303.0
565.0	227.0
768.5	950.0
543.4433758050435	216.59404584967606
101.0	311.5
967.0	954.5
945.0	230.0
41.93371471903861	934.0095959625322
776.0	941.5
184.75681533907482	419.0112310296232
907.0	942.5
294.5	282.0
1032.737717172726	259.0610902513093
177.85739403447545	822.2112160335813
1066.5	466.0
536.0	965.5
853.0909090909091	1072.9545454545455
655.0	970.5
1041.6	537.6
90.5	301.5
155.6	483.6
625.0	236.0
448.0	279.5
65.0	15.0
591.5	979.0
882.5312962445541	687.0307408567456
48.0	1067.0
958.2665362288857	971.7691176669955
467.5	1157.0
513.0	240.0
882.0	999.5
689.0	240.0
929.5	997.0
436.0	1131.0
491.4	1114.6
945.9572439133783	912.6845145525604
353.5	271.0
777.5155756893738	256.414711131602
848.0	14.0
452.0	1131.0
310.0	1091.0
845.0210469262181	708.3502621151384
613.0	245.0
1142.5	1036.5
954.7267510061669	902.2630498312353
550.0	1019.5
292.3338125686937	986.5402684456044
719.0	1018.5
924.4159447962614	582.7954781491524
30.5	16.0
779.0	245.5
369.0	1071.0
543.0	1029.0
1001.0	1049.0
1027.0	1013.0
680.0	1051.0
501.5	1069.0
244.0	15.0
557.0	251.0
383.0	1079.0
646.0	1047.0
600.0	1051.0
523.0	383.0
753.0	380.0
1134.5	802.5
149.0	369.5
651.0	387.0
27.5	339.5
511.5	373.0
587.0	387.0
350.5	366.0
259.5	365.0
773.0	394.0
126.0	351.5
164.0	379.5
630.0	392.5
926.6	984.4
796.6	990.4
254.5	350.5
953.5	95.0
713.9789917346188	1059.9093334548616
367.5	349.0
732.8308236106099	901.398348341719
1123.5	47.0
267.0	352.5
786.5518708625792	609.2604566274931
643.7641081764283	803.7472775603203
486.8206311537097	572.3325937678383
492.5	344.0
537.0	416.0
759.0	413.0
975.0	413.0
910.4	966.6
607.0	425.0
719.0	429.0
629.0	426.0
1110.5	854.5
663.0	429.0
793.0	424.0
71.5	321.5
535.0	429.0
527.4	973.6
571.0	431.0
885.0	434.0
941.4	923.6
496.052609781585	1084.3991423538878
649.3032991096513	1038.2392961707349
609.5	104.0
488.5	328.0
445.5845018967601	1017.9289638501481
547.0	435.0
579.4	921.6
843.4	913.6
625.9156437101874	1005.0042069188654
840.4	936.6
1078.6	554.4
954.6	940.4
871.4860254045589	777.2822990819795
933.0	442.0
82.0	331.5
851.0	439.0
744.0848499390579	1049.3176592546918
659.7661975778326	780.9750867766318
1088.1295701574882	773.5895113873273
726.2363385165933	437.54582882616575
703.0	321.0
760.0	18.0
1054.0	329.0
773.0116868805002	1126.866200842388
364.0983417266786	958.4702435686678
576.6784650569133	308.91373821598114
156.3161324823376	804.9782067918711
720.697194539594	826.5194683440089
1075.5	653.0
680.0765298984197	952.6897145779592
801.0	324.0
204.0	439.5
401.0	430.5
363.0	424.5
639.4558652572455	985.3093392140536
796.3993422799641	932.9948468731475
832.0	19.0
880.102530025414	736.04616982503
992.1170900965309	857.2926991327773
719.4662653080433	929.3020591784953
752.0858523791587	574.7944381440726
825.9416438371817	839.4442252752916
821.0	334.0
838.0	344.5
914.0	346.5
1155.5	38.5
723.0	343.0
97.84699398367772	937.303099183575
48.0	22.0
782.2436185521517	360.61275185424483
1153.5	734.0
479.5	405.0
651.765148181508	805.5936714076464
577.0	356.0
705.0	356.0
795.0	363.0
259.0	400.5
556.3681327363262	509.5552029587508
1091.5	725.0
623.0	365.0
297.87299411067204	1023.4681453921264
840.0	367.5
304.0	395.5
715.0	375.0
1031.5067879411754	588.3346596911307
285.8333333333333	393.3333333333333
671.0	373.0
545.2897696523696	530.4809998951133
1145.9832440403727	619.1078928277101
372.2149032555513	277.8231500116599
777.0	372.0
887.0	1076.5
622.8383206313106	1035.1619730918583
737.0	1064.5
297.87299411067204	859.7545575958787
994.6	103.4
531.0	518.0
355.0	1030.5
492.97528670270816	1092.4001823589674
923.1850531296898	876.3721022218136
1118.4	227.6
50.0	479.5
691.0	1084.5
685.9316304995704	687.91235370762
653.7480550066387	955.4089197618342
872.0	30.0
863.0	514.0
1041.4	954.4
507.0	1030.5
361.5	499.0
1112.5	1059.0
436.8329493638419	245.0877335394165
557.5990713591217	690.5017882576528
164.0	29.5
768.0	543.0
1066.0	524.0
952.0	535.0
681.3074215649915	598.1820935435366
811.0	534.0
546.6	772.4
742.5	1111.5
418.5	498.0
595.142412921419	1111.479585448004
185.0	1042.5
788.0	1106.5
338.5	490.0
935.6	564.6
144.0	479.5
868.0	1154.5
205.0	485.5
755.0	558.0
503.0	488.5
774.0	553.0
584.0	559.0
1038.0	578.0
1102.5	1125.0
1098.0	548.0
531.0	566.0
404.0	479.5
930.2960468512412	724.5957797158027
794.552948432638	966.8454007407926
128.0	27.0
463.4329757542458	518.1717075796059
1020.0	587.0
440.04532035478184	603.1058128175507
897.3355017021453	576.0253673756233
46.0	451.5
645.0	588.0
805.5487880723301	1081.1429094172295
361.5	475.0
627.0	598.0
869.6396315572327	766.203935998023
882.0	605.0
280.0	463.5
964.0	627.0
968.7293971320879	456.6252319152021
66.4	252.6
897.0	616.0
579.0573111404065	1083.3547402466427
361.2658495355348	728.0451298199501
802.5539884377177	714.5049082728921
418.50405880264395	752.0482498351895
833.9426838422615	694.194575952305
1074.0	616.0
608.0	35.5
759.4714653334421	873.9102437587122
709.0	628.0
839.5	641.5
273.5	451.0
811.7859576743483	778.5132283135302
1119.0	625.5
596.5	642.5
888.4	51.6
798.8611631780866	414.77363804247716
145.0	619.0
60.5	583.0
819.0	447.0
66.0	607.0
424.5	632.0
17.5	31.0
420.0	623.0
455.0	625.0
859.0	459.0
101.0	591.0
623.453785247086	947.1505330359809
232.0	639.0
26.0	559.0
38.0	599.0
584.0	459.5
628.6	902.4
514.5338365542719	361.6390643250615
846.8674032085652	387.07773033258565
449.0	613.0
494.5	612.0
676.9991692545639	553.2531765919348
297.0	597.0
725.6	274.4
840.0	467.5
691.0	463.0
234.4	602.6
911.0	465.0
131.0	587.0
353.26480953045507	707.1193328835877
100.0	631.0
228.0	32.5
312.4	246.4
339.724587983397	757.5874313771678
1062.5	942.5
589.0	474.0
823.0	477.0
48.0	36.0
19.0	1066.5
470.0	579.0
729.6	1148.6
482.0	579.0
163.4	582.6
786.0	474.5
615.0	477.0
107.5	539.0
33.0	30.0
1116.0	488.5
400.0	575.0
849.0	480.0
205.0	547.0
376.0	575.0
216.0	551.0
174.5	557.0
779.0	483.0
785.5	119.0
947.0	495.0
478.0	555.0
287.0	553.0
655.0	489.0
792.0	28.5
558.578947368421	497.10526315789474
484.5	1128.5
1157.6770717401048	696.0409697996311
737.0	492.0
113.5	515.0
118.4	232.6
588.0	497.5
21.5	599.0
642.5331507711434	324.9158041392736
523.0	499.0
375.0	529.0
159.0	523.0
411.0	1094.5
482.0	531.0
913.5	120.0
60.0	31.0
1128.5	1009.5
64.5	547.0
773.4	803.6
96.0	1146.5
563.1382153361211	617.8769612483483
7.4	242.6
192.0	543.0
1126.0	499.0
997.6562716385091	744.662674445885
944.0	1034.5
1023.4	797.6
198.6	520.6
43.4	735.4
103.0	741.0
304.0	44.0
940.5	187.0
109.5	729.0
526.0	787.0
1155.8306403277995	584.0264073807031
334.0	769.0
957.0	778.0
828.4034647353042	488.6293919355212
136.0	765.0
951.6	307.6
150.5	767.0
292.0	749.0
873.0	806.0
158.0	44.0
851.0	800.0
1001.3490593331613	667.7295974739642
316.0	757.0
972.5	824.5
816.5	198.0
1006.0	819.0
1006.4	281.4
569.9083542833843	590.7965322410993
566.0	819.0
254.0	717.0
10.0	653.0
671.0	820.0
354.0	737.0
903.490185424878	986.5402684456044
62.0	44.0
515.5	831.5
408.6566249502381	926.2247360996184
797.6006045142173	891.642899859941
747.0	840.0
1142.2904563457205	635.7254374536451
945.6	294.6
1079.0	823.5
780.0	833.0
345.09566862754326	605.2356670291405
946.0	855.0
1138.0	862.0
1088.0	861.0
249.0	689.0
614.2218160104554	706.5038682678123
330.4926187467665	681.2698190210223
436.96799727590496	632.6481143747683
709.0	858.0
121.5	665.0
22.0	773.0
64.5	673.0
935.0	844.0
428.0	39.5
508.0	693.0
1110.6	107.4
228.0	709.0
383.0	691.0
718.1063132862279	906.9954585856341
1028.0	855.0
5.5	41.0
359.5	668.0
676.3837046387886	604.9522043170656
196.0	37.0
773.5	889.5
865.421052631579	470.10526315789474
61.5	685.0
188.4	664.6
685.0002468246226	880.0648899164659
509.0	663.0
1015.1052631578947	446.57894736842104
204.0	669.0
792.0910524045576	533.558308887123
737.0	894.0
852.5	904.5
710.4400624075574	1032.924997336019
158.5	671.0
144.0	669.0
498.0	649.0
1105.0	214.0
306.5	658.0
892.0	897.0
756.0	649.0
830.8653607633846	752.6637144509649
657.5	645.5
254.0	885.0
535.0	652.0
930.4	616.6
1017.4	617.6
847.6245950424711	893.5268854866507
896.0	645.0
456.0	893.0
675.7682775879922	737.2770990565807
1115.2051041901946	922.3334558653532
521.0	662.0
471.0	891.0
476.0	51.5
867.6	650.6
117.5	857.0
484.9742373063836	757.5874313771678
456.0474003649414	806.8246006391971
716.531380905425	800.2497024051344
417.27312957109325	484.93661832773614
819.1714954986737	512.6325119507604
139.5	899.0
861.6	631.4
4.0	789.0
194.0	52.0
768.4	586.6
645.0	682.0
1024.7367147326254	674.4997082474932
288.0	50.0
703.0	692.0
568.0	693.0
700.5	167.0
1014.0	707.0
210.0	50.5
971.1912555951893	521.864481187391
142.0	869.0
366.5	858.0
594.0	703.0
284.0	853.0
813.0	722.0
592.5	716.5
117.0	805.0
137.0	817.0
918.5	722.5
801.5	725.5
193.0	825.0
278.0	833.0
493.5	832.0
980.7257897618648	682.1286277910671
144.0	47.0
1155.5	92.2
1105.0	176.0
633.4	553.6
49.0	781.0
351.0	835.0
329.87715413099113	1078.2444961961342
745.4	553.6
731.6	569.4
123.0	789.0
556.0	729.0
730.6	562.4
109.0	789.0
308.5	814.0
762.5	177.5
99.5	777.0
1079.0	719.5
665.0	742.0
417.8885941868686	776.0513698504288
1116.0	723.0
236.0	829.0
958.4	564.6
412.0	46.0
419.7349880341947	682.500748252573
1154.5756929537515	1073.1803184313414
96.0	837.0
253.5	787.0
350.0	793.0
980.0	753.0
910.0	755.0
271.5	804.0
684.3847446438683	422.15921343178155
146.6	299.4
109.0	47.0
343.5	780.0
146.0	805.0
231.0	801.0
130.0	805.0
160.6	307.4
190.0	1013.0
691.0	1072.0
527.0	1064.0
1063.0	258.5
1125.0	259.0
1080.6	1140.6
1111.0	258.5
757.0	1060.0
703.0	1064.0
972.0	1074.0
172.0	59.0
423.0	1030.0
986.0	1070.0
886.0	1062.0
412.5	1036.0
592.0	1082.0
177.0	1017.0
39.0	58.0
756.0	1106.0
839.5	1111.0
305.0	1015.0
1136.5	519.5
889.0	1116.0
822.5	1093.0
651.0	1120.0
399.0	1011.0
1157.6770341751255	546.4830658184056
701.6177538855786	293.52710873472984
685.0	1124.0
818.5	1149.0
744.0	63.0
186.0	989.0
846.0	1126.0
433.0	999.0
65.0	1050.0
553.0	1148.0
766.8570407227464	755.7410375298417
455.0	995.0
194.4	1000.6
314.0	977.0
664.0	65.0
670.5	1157.0
12.0	925.0
1057.0	1145.0
384.0	57.0
973.6531140582908	624.031607406102
888.0	65.0
793.5	275.5
506.0	977.0
1033.3532193534802	696.0409697996311
480.0	973.0
550.2134584048382	587.1037304595799
928.0	68.0
1020.5	286.0
520.0	67.0
776.0	68.0
315.0	963.0
450.5	970.0
1072.7429547631039	896.6824345424008
625.9156343189427	504.0160214167725
354.0	969.0
658.5352683462819	708.3502621151384
792.0	67.0
174.0	965.0
633.9166837152671	672.0378497843918
192.0	973.0
316.0	55.0
239.0	969.0
21.5	1021.0
689.9013370737498	817.3863997929906
1016.0	69.0
1035.0	285.5
279.0	955.0
641.917723720347	972.3845822827709
439.0	947.0
163.5	915.0
304.02764026842567	838.2132960437409
173.0	921.0
223.4	940.6
126.0	56.0
680.0	72.0
195.6	935.4
14.0	1005.0
721.0	4.0
74.0	55.0
325.0	911.0
341.0	911.0
384.0	909.0
257.0	919.0
249.5	931.0
246.17396638554118	436.9303782972575
1125.5	455.0
336.0	74.0
620.5	920.5
666.5363083513616	763.7420775349215
818.0	935.0
494.20621593425886	1074.551708501482
324.7226650924115	932.8163936402817
932.5	223.0
692.0	937.0
294.1802064160198	954.5361084252853
667.7672375829123	952.0742499621838
651.0	944.0
45.0	72.0
532.0	953.0
972.5	235.0
805.6	948.6
744.5	232.0
844.0	961.0
805.0	962.0
620.3764621682091	750.2018559878634
705.9260437609852	758.8183606087185
1143.5	470.5
920.5	232.0
648.0723698781006	993.3103792191334
1000.0	989.0
842.0	983.0
510.6	215.4
520.0	981.0
1106.0	998.0
597.5	985.5
791.6	1006.6
560.5	988.5
1040.0	1005.0
970.0	1007.0
226.0	66.0
704.5	996.5
368.0	1130.0
479.0	1142.0
348.0	63.0
103.0	61.0
184.0	66.0
518.0	1003.0
357.0	1150.0
807.0	996.0
60.0	1098.0
136.0	66.0
880.7179946411894	899.1442930055023
936.5	240.0
662.5	1002.5
412.43848478079997	425.7874711915793
975.0	1020.0
1036.0	1030.0
759.4714277684631	595.1047704646597
957.0355694323559	528.0191273451447
10.0	69.0
584.0	1034.0
1011.5	1039.0
464.0	61.0
1120.0	1021.0
966.0	1030.0
26.0	67.0
999.5026654858352	944.6886745728794
820.5	386.0
755.7786776387899	952.6897145779592
561.421052631579	968.1052631578947
998.2717362542845	653.5739113111308
24.0	81.0
560.6763944379985	639.4182251482973
254.79047100639633	632.6481143747683
258.4	82.6
600.066129847622	876.3721022218136
222.0	90.0
975.5	392.5
785.3209791960076	892.3741822319732
644.3795446184695	609.2604566274931
461.6	86.4
901.6437915775518	766.203935998023
524.3639821072519	689.270859026102
672.0	96.0
891.1808555443916	466.47266576760796
7.0	81.0
1033.0	398.0
116.4	86.4
462.4	899.6
703.487808057888	746.0574271262653
47.994360105872985	410.4653998189167
442.0	82.5
1040.0	102.0
416.0	81.0
721.3126591553694	701.5801513416094
755.1631754580355	601.2594166224134
1085.0	417.0
754.5477484072392	933.6103114889228
888.0	102.0
13.6	461.4
618.5	431.0
918.5	437.0
1092.4	715.4
1053.8846153846155	296.34615384615387
1065.0	442.0
508.0	77.0
276.0	78.0
291.6	832.4
192.0	78.0
294.1802064160198	639.4182251482973
809.3240992112468	886.2195360742195
354.0	75.5
110.0	103.0
1113.0	326.0
507.74643748131695	1081.937283890786
364.0	107.0
465.2931580440576	423.07697512679687
404.0	105.0
571.7547575219551	674.4997082474932
1137.5	660.5
305.4	538.4
694.8476806770285	1006.8506007661915
864.0	82.0
797.6302339465359	546.4830658184056
54.201254885387186	61.67749982247123
392.0	100.0
570.5238282904044	1063.4733454175253
733.3919892579868	1017.8325439047827
818.5	355.0
1035.0	361.5
488.0	97.0
1137.5	170.0
1068.5	715.0
376.0	95.0
624.6666666666666	472.0
1031.0	374.5
33.0	96.0
183.0	92.5
1129.0	378.0
97.6	1037.4
225.86363406495408	852.9844468223497
724.1534135499201	1060.794065786627
301.4	586.4
632.0702523029621	524.3263396504924
565.5	377.5
711.4651877379845	565.562468907442
581.6021913743609	1157.6394316311564
1158.292498790901	195.0527702106711
1027.0	535.0
1010.5810285697919	670.1914559370657
1133.0	538.0
376.0	1049.5
217.33333333333334	783.1666666666666
952.5	544.0
1123.0	30.0
1010.0	541.5
545.0	1099.5
766.0	1093.5
432.0	120.0
627.7620375575135	931.1484530258214
601.912523694948	789.5915913974869
539.0	1119.5
859.0	556.5
1100.0	1157.5
617.6	418.6
955.0	556.5
577.0	1131.5
164.0	116.0
706.5	558.0
956.0	1137.5
1091.0	1130.5
872.788445286495	916.5826957088786
40.5	122.0
553.0	566.5
225.0	118.5
788.0	133.0
85.0	121.0
1140.0	1149.5
722.6767367509965	687.3979620586053
825.9416062722028	576.6408319913987
830.2498961476093	741.5853513670082
1062.895483345719	209.8239209892799
433.89067419702815	734.1997759777039
1017.5	34.0
189.0	114.5
155.6	1138.4
674.5373483564414	670.806920552841
543.4433476313092	612.9532443221453
727.0	608.5
1004.0	141.0
776.7044745751524	956.3825022726114
560.6763944379985	904.6834745474805
856.0	623.5
867.7932001449277	552.022247360384
745.0	8.0
390.1926864769771	574.7944522309397
60.4	353.4
983.0	616.5
763.1642530280943	1084.3991423538878
292.9492771844691	785.2833390870593
236.42569324587313	1000.232324847436
304.6431048842011	750.2018559878634
122.0	113.0
380.0	109.0
447.43089574408623	817.2874991073784
785.9364062468039	494.1685734774995
162.0	148.0
400.0	631.5
280.0	639.5
777.5	26.0
515.7474774863967	868.9865268325093
737.3147391655289	820.9802868020306
394.0	619.5
709.003329274883	600.643952006638
126.0	140.0
406.9768726120504	977.1868604348035
767.4724677735429	480.01288731466605
1006.2727762593643	858.523628364328
2.5	127.0
57.0	623.5
1086.283176310162	1154.5621085522796
644.5	470.0
34.5	148.0
239.0	579.5
596.0	113.5
779.7817976540292	933.6103114889228
1057.5	972.5
240.0	144.0
113.0	148.0
115.5	627.5
183.0	595.5
263.0	138.5
644.9950092342448	494.7840380932749
201.4	412.6
1049.0	470.0
643.1486529518977	638.8027605325219
648.0	115.0
123.5	539.5
91.0	543.5
369.2668895406146	773.5895113873273
416.0	567.5
822.3694291690966	727.8006067413297
59.0	126.0
231.0	133.0
95.0	134.0
484.0	543.5
705.0	7.0
856.0	121.0
123.0	575.5
1049.0	506.0
256.4	943.6
117.66940012478847	925.8723851924145
492.6666666666667	974.0
401.2710495609337	798.8235606341174
308.4	951.6
1031.5	1055.0
256.0	124.0
750.6687197746226	911.467162065482
150.0	126.0
319.0	513.5
628.0	1025.5
1077.0	499.0
416.5	1083.5
197.5	1093.5
212.0	126.0
418.4	963.6
488.0	1065.5
140.0	1113.5
902.2592561933272	675.7306374790439
598.0	186.5
813.0	785.5
1083.0	794.0
624.0	186.0
916.0	792.5
57.0	172.0
198.5	181.5
814.6	325.4
808.0	186.0
902.4	193.6
903.0	779.5
587.1413729163393	772.3585821557766
573.0	793.5
756.0	191.0
466.0	179.0
964.5	801.0
571.7547481307104	611.7223291774617
941.6489540379717	199.36102252109868
310.0	175.0
1139.0	830.0
38.0	180.0
211.0	171.0
147.0	173.0
363.0	176.5
19.0	160.0
811.5	816.0
524.5	825.0
880.0	836.5
652.0	832.5
987.0	839.5
166.0	174.0
1120.1337301778071	1097.9393639009459
745.3157791706086	633.2635789905437
127.4	954.6
246.0	174.0
1030.0	823.5
1101.6697541395672	526.1727334978185
768.0	200.0
261.5	695.5
1017.0	853.5
278.0	167.0
570.5238188991597	1033.9310438603077
934.2634162136463	892.3741822319732
747.0	855.5
178.55538061672297	978.1580818858014
244.0	162.0
904.0	844.5
195.0	163.0
673.0	853.5
370.0	163.0
405.0	163.5
817.0	12.0
1089.4	448.4
576.0630098323827	641.8800836113988
640.6867850975515	823.4421452651321
1040.4452221560243	704.6893022510828
1085.0	851.0
1000.0	208.0
96.0	154.0
293.5	663.5
19.0	174.0
988.5	889.0
823.5	876.0
352.0	160.0
876.0	211.0
977.9613663687184	555.7150350550362
438.0	157.0
306.0	161.0
955.1892131500089	683.1162128683484
953.5	878.0
34.5	166.0
903.0	907.5
738.460268368361	696.2255039226442
647.5	892.0
457.0	654.5
321.87611412591133	854.2153760539004
642.5331883361223	334.76323094824585
809.0	893.5
88.5	688.5
223.5	158.5
985.9624063737982	209.8239209892799
909.0	657.5
668.9981668144632	996.3877022980103
1044.0	662.5
901.421052631579	1134.1052631578948
257.0	894.5
343.0	898.5
116.0	868.5
336.0	218.0
988.4243024018787	774.2049760031027
521.286659028375	951.4587853464085
480.0	216.0
306.0	217.0
278.5	905.5
597.5	658.0
543.5	660.0
913.9530463280802	606.7985981643917
989.4	384.6
103.5	205.0
1141.0	647.0
152.0	892.5
763.5	664.0
55.4	205.6
998.4	155.6
227.0	215.0
207.0	896.5
1108.4398649130962	457.24069653097746
1107.2089732465247	888.681394537321
931.1860931347695	905.9144037790313
1088.6935240473704	657.3182764765265
488.5	12.0
250.26047023798384	309.2361404059343
274.0	209.0
189.5	858.5
881.9489238727401	849.2916591276975
159.0	205.0
334.0	872.5
316.0	868.5
312.5	12.0
702.2332185013539	538.4820258133259
85.0	212.0
996.0	169.0
546.0	694.5
872.1014524553552	541.5593488922028
270.0	848.5
661.6125914251587	857.2926991327773
140.1279635785605	560.0252988851497
556.0	167.0
969.4	402.6
652.0	169.0
22.0	188.0
487.0	842.5
705.3105791452098	715.7358375044429
399.4246557136076	814.2101760285016
732.0	171.0
473.0	838.5
850.0	171.5
151.0	816.5
680.0	170.0
769.3188616208689	425.23653651065837
156.3161324823376	594.4893199357515
743.5	732.0
431.0	196.5
571.1392929061798	870.8329206798353
47.5	796.5
284.0	196.0
225.0	201.0
1020.0	736.5
131.0	832.5
919.0	731.5
1048.0	720.5
719.5	740.0
909.0	729.5
593.9114836898683	961.3062191988143
460.0	194.0
1015.0	755.5
256.5	797.5
774.6666666666666	760.1666666666666
630.223896020615	729.276059051501
592.5	43.0
664.0	180.0
3.0	212.0
860.0	179.0
150.0	190.0
1083.0	746.0
21.0	204.0
407.42569571868734	803.131812944545
984.0	764.5
844.0	183.0
184.0	192.0
1020.5	1090.0
589.6032313794408	857.9081637485526
1136.5	1096.5
320.0	1049.0
694.8476431120496	611.7223150905946
254.0	244.0
873.0	1067.0
1072.5	512.0
174.0	248.0
195.0	251.0
350.5488246349342	343.5690905598452
944.0	260.0
1010.5	1102.0
896.0	260.0
869.4	448.6
296.0	240.0
963.0	1151.0
468.00365410884	298.3941561468045
730.4	27.6
406.0	243.0
724.0	266.0
69.0	1033.0
220.4	240.4
684.0	266.0
184.5	235.5
950.5	1126.0
925.0	265.5
873.8904807148888	927.4961215435554
811.5	1136.0
282.0	976.5
370.0	237.0
134.0	240.0
330.4926187467665	712.0430498097907
592.0	276.0
103.6	685.4
481.0	237.5
710.0	1157.0
463.0	986.5
239.0	241.0
986.0	275.0
635.7630775625933	776.6668344662041
253.0	231.0
642.0	283.0
592.6805544583176	1097.3238992851705
82.5	225.0
950.0	285.0
702.6	493.4
935.0	284.5
1129.5	143.0
55.0	220.0
360.0	948.5
15.5	1049.0
656.6888744989558	990.2330561402565
356.3421326093319	804.9782067918711
167.0	235.0
810.0	291.0
632.5	70.0
577.0	295.5
1070.5	593.0
753.3168191756885	801.2854190972189
161.5	220.5
179.5	222.5
828.4035023002832	684.3471420998991
33.58129846328499	973.3852725967993
501.59179132356326	1137.9445639263447
430.0	223.0
541.5969819577174	521.8644952742582
28.0	988.5
1143.521385577271	876.987566837589
613.60635139468	697.2718990311819
590.0	313.0
176.0	300.0
734.237416086652	809.2864591022986
978.0	221.5
509.0	311.0
604.9898373825802	356.3045136306844
750.2394960968115	718.8131605833197
328.5	17.5
8.0	1145.0
896.0	916.5
602.0	918.5
322.0	310.0
566.0	922.5
641.917686155368	254.13737332510635
1087.0	940.0
589.6032313794408	1138.56002854212
63.0	296.0
27.0	272.0
172.24062189864728	761.9458019584226
456.0	300.0
393.4650123273229	236.95624534506916
1013.6583140836897	501.5541488668039
734.0	946.5
795.5	952.0
484.0	296.0
319.41425566280986	824.0576098809074
297.0	295.0
768.5	55.0
543.5	956.0
671.4600252775646	831.4431852702119
841.5	974.0
970.0	966.5
15.5	260.0
314.40887710450164	275.8066889402842
704.0	234.0
131.5	1125.0
257.0	275.0
625.3001790944121	963.1526130461405
820.0	239.0
842.5591508981377	531.0964504240214
881.9489238727401	676.9615667105948
1019.197495625668	260.9074840986354
1058.6	148.4
728.0	238.0
640.6867944887962	883.1422129953427
1137.0	57.0
637.6	239.4
859.0	999.5
335.4	887.4
36.0	260.0
724.0	992.5
228.0	276.0
396.0	1129.0
397.0	267.0
327.0	269.0
314.0	1153.0
470.0	266.0
483.0	265.0
380.0	260.0
1012.0	247.0
116.0	280.0
921.3386592823637	1149.6383916260766
243.5	254.5
190.0	1065.0
717.6198714607171	712.0430498097907
786.5	1023.0
354.0	1121.0
311.0	261.0
326.0	1121.0
493.0	1101.0
1065.9728439895748	776.6668344662041
246.0	1065.0
340.23429528166827	935.2027982847827
943.4953854502768	744.662674445885
700.0	249.0
704.5	60.0
767.0	1031.0
158.5	259.0
827.0	1055.0
446.0	255.0
97.0	272.0
994.5	1038.0
226.0	1097.0
177.0770764888579	262.70595796050236
722.0	383.0
928.0	388.0
547.1361353259614	359.9972872384695
796.0	382.0
226.0	364.0
1085.6	141.6
376.0	376.0
1149.4	588.6
1100.0	381.0
730.5446283919998	700.964686725834
816.0	396.0
134.0	376.0
1157.0616071243292	643.1110128429495
249.0	374.0
1078.6	585.4
311.0	357.0
870.0	401.0
487.43609576948506	207.97754122882094
960.6	985.4
156.0	352.0
844.0	398.0
452.5	355.5
851.7911576997471	771.1276529242259
856.7148746259501	684.9626067156745
90.0	376.0
710.8497606871881	944.6886745728794
411.0	353.0
201.0	362.0
939.8025977556247	987.7711976771551
467.0	353.0
725.0	405.5
988.6	997.4
440.5	347.5
1062.6	537.4
1076.5	207.5
469.0	343.0
748.0	414.0
398.0	346.0
586.0	415.0
177.0	338.0
876.0	414.0
862.0	413.0
772.0	414.0
297.87299411067204	690.5017882576528
337.0	343.0
1116.0	413.0
1155.5	846.0
1048.5	203.0
815.6	968.4
620.0834272228487	979.4419361959423
160.0	340.0
53.5	324.0
255.0	342.0
779.1662954732749	619.7233550956744
399.0	333.0
31.0	364.0
543.6680178697934	854.6514324853058
635.147612946818	963.7680776619158
412.0	328.0
761.9333237965435	632.0326497589929
474.5	329.5
556.9835973521016	550.7913322157004
1153.5	52.0
371.6	331.6
606.0	437.0
444.9644375581893	448.82668774223004
468.9081358356232	1096.6257252231226
983.7118936742692	364.2445583516186
504.5	18.0
945.8947368421053	429.57894736842104
728.5	106.0
462.0	322.0
652.0	438.0
307.0	317.0
399.0	321.0
1075.8202402770016	443.7004749839194
52.5	340.0
736.0837723689991	82.42274552377893
586.0193202290997	874.530883670593
1136.0	436.0
145.5	329.0
232.0	436.0
1000.5	76.0
877.0252069465372	1052.3949823335686
296.0	440.0
216.0	436.0
968.1139700812915	752.0482498351895
946.3333333333334	328.1666666666667
648.5	76.0
548.0	318.0
63.5	416.0
187.5	437.0
47.0	420.0
94.0	428.0
109.0	424.0
606.0	321.0
885.0262469516169	1024.6990746236768
534.0	325.0
738.0	323.0
809.9395262620432	588.3346596911307
640.0712923080418	439.39222267349186
1065.4	306.4
584.0640498374624	638.1872959167466
954.0	335.0
271.6251594764106	604.6857550213891
571.0	334.5
425.0	423.0
1100.0	345.0
388.0	424.0
592.5	80.0
304.0	428.0
937.9562039082986	1158.2548962469318
121.0	436.0
542.0	341.0
876.0	346.0
198.0	428.0
19.6	409.6
477.0	419.0
584.0640498374624	790.8225206290376
853.0	345.5
1024.5	684.5
673.0	19.5
14.0	392.0
706.0	343.0
491.0	413.0
544.6743144278389	876.3721022218136
644.0	350.0
143.0	398.0
295.0	405.0
975.0	352.5
804.0	354.0
938.0	351.0
1080.0	358.0
516.0	350.0
1010.0	351.0
715.0	354.5
1041.0	86.0
479.4350651556501	726.8142005883994
684.5	84.5
759.4714653334421	741.5853513670082
1129.4	1060.6
1131.8275203125602	307.68279489756327
415.0	401.0
155.0	406.0
1080.4	1059.6
433.89067419702815	936.6876345677996
77.0	384.0
274.0	402.0
172.0	412.0
761.9333237965435	886.2195360742195
874.0	359.0
25.5	432.0
1159.5	760.0
1053.5	763.0
374.0	390.0
190.0	388.0
972.0	366.0
859.7921977048269	665.8832036266381
845.6365115419935	728.6605944357256
1079.0588235294117	319.4117647058824
468.0	388.0
328.0	380.0
227.0	394.0
213.0	390.0
407.0	381.0
63.25220578198911	86.12031094932364
101.0	400.0
574.5	513.5
979.0	1086.5
940.0	1088.5
1039.0	1095.5
224.0	500.0
167.5	497.0
442.0	510.0
586.0	1068.5
501.0	507.0
672.0	528.0
1072.0	1112.5
796.0	516.0
[truncated: 6,667 more rows]
