# Supplementary material for: Intervisit Reproducibility of Foveal Cone Density Metrics
Source: Transl Vis Sci Technol. 2024 Jun 24;13(6):18. doi: 10.1167/tvst.13.6.18 (PMC11205225; doi:10.1167/tvst.13.6.18)
Supplement: Supplement 3 [file tvst-13-6-18_s003.zip › JC_12058_visit2_500um_coords.csv]

3.0	3.0
149.0	3.0
276.5	3.0
340.0	3.5
395.0	2.5
418.0	2.5
451.6	3.6
949.0	2.5
1008.5	3.0
1031.5	3.0
1050.0	2.5
558.0	4.0
639.0	4.0
733.0	4.0
1093.0	4.0
1104.5	5.0
1143.0	4.0
48.22727272727273	6.2272727272727275
85.0	5.5
131.0	5.5
263.5	5.0
429.0	5.5
487.4	5.6
590.5	5.5
855.4	5.4
867.0	5.0
1192.6	5.4
703.0	6.0
756.0	6.0
826.0	6.0
1180.0	6.0
1302.578947368421	6.894736842105263
160.6206896551724	9.10344827586207
384.0	7.0
441.5	7.5
464.4	7.6
653.0	7.0
689.0	7.0
775.5	7.0
800.0	7.0
813.0	7.0
909.0	7.0
962.0	7.0
998.0	7.5
1060.5	7.0
1254.0	7.5
1276.0	7.0
323.0	8.5
547.0	8.0
1118.0	8.0
1290.0	8.0
73.5	9.5
308.0	9.0
476.0	9.0
500.0	9.0
514.5	9.0
579.5	9.0
597.0	9.0
609.0	9.0
720.0	9.5
743.0	9.0
923.0	9.0
938.5	9.0
1020.0	9.0
1040.5	9.0
1133.0	9.0
144.0	10.5
213.0	10.0
236.5	10.0
297.0	10.5
536.0	10.0
620.0	10.0
1086.0	10.0
1213.6	10.4
121.5	11.0
284.0	11.0
352.5	11.0
373.0	11.0
876.0	11.0
1074.0	11.0
9.5	12.0
107.4	12.6
270.5	12.0
567.0	12.0
631.0	12.0
835.0	12.0
886.0	12.0
898.0	12.0
986.0	12.0
331.0	13.0
711.0	13.0
766.0	13.0
1169.0	13.0
1266.5	13.0
93.0	15.0
226.0	14.0
258.5	14.0
360.0	14.0
394.5	14.0
435.0	14.0
555.0	14.0
665.0	14.0
698.0	14.0
1157.5	14.0
1242.0	14.0
644.0	15.0
731.0	15.0
809.0	15.5
849.0	15.5
866.0	15.5
953.0	15.0
973.0	15.0
1009.0	15.0
1052.0	15.0
1096.0	15.5
447.5	16.0
458.0	16.5
686.0	16.0
798.0	16.0
822.0	16.0
1032.0	16.0
1110.0	16.5
1226.0	16.0
22.0	17.0
84.0	17.0
470.5	17.5
483.0	17.0
493.0	17.0
546.0	17.5
588.5	17.0
1189.0	17.0
1281.0	17.5
1297.0	17.0
319.0	18.0
603.5	18.0
654.5	18.0
755.0	18.5
941.0	18.5
1064.5	18.5
1145.0	18.5
115.0	19.5
291.5	19.0
304.0	19.0
350.5	20.0
614.0	19.0
776.0	19.0
1021.0	19.0
1122.0	19.0
406.0	20.0
520.0	20.0
577.0	20.0
625.5	20.0
743.4	20.6
789.0	20.0
905.0	20.5
917.0	20.5
929.4	20.6
998.0	20.5
1178.0	20.0
131.0	21.0
168.0	21.0
251.0	21.0
266.0	21.0
279.4	21.6
370.5	21.0
416.42105263157896	22.105263157894736
564.4	21.6
637.0	21.5
676.0	21.0
830.0	21.0
893.0	21.5
961.0	21.0
1043.0	21.0
1214.0	21.0
73.0	22.5
102.5	22.0
338.0	22.5
394.0	22.5
429.0	22.0
722.0	22.5
766.0	22.5
880.5	22.0
1089.0	22.0
1134.0	22.0
1202.0	22.0
143.0	23.5
237.0	23.5
441.0	23.0
665.0	23.0
710.0	23.0
860.0	23.0
1167.0	23.0
179.0	24.0
215.0	24.0
327.0	24.0
691.0	24.0
1075.5	24.0
7.0	25.5
489.5	25.5
502.0	25.5
700.4	25.6
732.0	25.0
986.0	25.0
1102.0	25.0
61.0	26.0
464.0	26.0
596.0	26.5
950.0	26.0
973.0	26.5
1010.5	26.0
1033.0	26.0
1155.0	26.0
19.0	27.0
192.0	27.0
314.0	27.0
361.0	27.0
406.0	27.5
539.0	27.0
586.0	27.0
609.0	27.5
646.0	27.0
782.5	27.0
1053.0	27.0
1304.0	27.0
224.5	28.0
300.0	28.0
684.0	28.0
772.0	28.0
998.0	28.5
1115.0	28.0
1292.0	28.0
348.0	29.5
382.0	29.0
482.4347826086956	30.608695652173914
513.0	29.0
656.0	29.5
752.0	29.0
937.0	29.0
1021.0	29.0
1144.0	29.0
1189.5	29.0
1225.5	29.0
122.5	30.0
205.0	30.0
528.0	30.5
622.0	30.0
635.4	30.6
912.0	30.0
924.0	30.0
961.5	30.0
1043.0	30.0
1066.0	30.0
1128.0	30.0
259.0	31.0
272.0	31.0
370.6	31.4
471.0	31.5
560.0	31.0
854.0	31.5
890.5	31.5
1176.0	31.0
1213.0	31.0
1254.5	31.5
1278.0	31.0
93.0	32.0
247.5	32.0
334.6	32.4
425.0	32.0
438.0	32.0
718.0	32.0
741.0	32.0
138.0	33.0
286.0	33.0
397.42105263157896	33.89473684210526
694.0	33.5
705.4	33.6
762.0	33.0
792.0	33.0
866.0	33.5
1096.0	33.5
148.5	34.0
170.0	34.0
184.0	34.0
322.5	34.5
490.4	34.6
549.0	34.0
816.0	34.0
1164.0	34.0
71.0	35.0
230.6	35.4
458.5	35.0
602.5	35.5
672.0	35.0
728.5	35.0
879.0	35.5
1075.1052631578948	35.421052631578945
1106.5	35.0
14.894736842105264	36.421052631578945
217.5	36.0
613.0	36.0
804.0	36.0
981.0	36.0
992.0	36.0
1011.0	36.0
1058.0	36.0
1117.0	36.0
419.0	37.0
538.0	37.5
580.0	37.0
943.4	37.6
968.5	37.0
1035.5	37.5
1153.6	37.4
1201.0	37.0
1235.0	37.0
1301.0	37.0
197.0	38.0
311.0	38.0
355.0	38.0
593.0	38.0
684.0	38.0
752.0	38.5
783.0	38.0
847.5	38.0
904.0	38.0
931.0	38.0
1139.0	38.0
24.5	39.5
343.0	39.0
383.5	39.5
407.0	39.0
521.0	39.0
662.0	39.0
1089.0	39.5
1247.0	39.0
1287.0	39.0
122.45161290322581	41.70967741935484
448.4	40.6
771.6	40.4
827.0	40.0
918.0	40.0
1022.0	40.0
1188.0	40.0
1260.5	40.0
112.5	41.0
161.5	41.5
369.0	41.0
499.0	41.0
568.0	41.0
624.0	41.0
870.4	41.6
1174.5	41.0
1275.0	41.5
209.0	42.0
265.0	42.0
432.5	42.5
636.0	42.0
739.5	42.5
1067.0	42.0
1098.0	42.0
49.4	43.4
173.0	43.0
254.0	43.0
278.0	43.0
331.5	43.5
475.0	43.0
486.0	43.0
557.5	43.0
1127.0	43.0
1212.0	43.5
66.0	44.0
225.0	44.0
708.0	45.0
794.0	44.0
1001.0	44.0
1163.0	44.0
10.5	45.0
186.0	45.0
289.0	45.0
674.0	45.0
729.0	45.5
762.0	45.0
815.0	45.0
836.0	45.0
884.5	45.0
896.0	45.0
989.0	45.0
1012.5	45.0
1043.0	45.0
1056.0	45.0
530.5	46.0
587.4	46.6
613.0	46.0
952.0	46.0
1032.4	46.6
1150.6	46.4
1227.0	46.5
1299.0	46.0
318.5	47.5
509.0	47.0
600.0	47.0
643.4	47.6
655.0	47.0
931.0	47.0
1076.5	47.5
1114.0	47.0
37.4	48.6
152.0	48.5
304.6	48.4
361.0	48.5
782.0	48.0
1241.0	48.0
338.5	49.0
350.0	49.5
409.5	49.0
576.0	49.0
687.0	49.0
718.5	49.0
1137.0	49.5
1200.0	49.0
1267.5	49.0
1279.4	49.6
77.0	50.5
164.0	50.0
200.0	50.0
381.0	50.0
424.5	50.0
632.0	50.0
752.6	50.4
850.0	50.0
1186.0	50.0
1255.0	50.0
116.0	51.0
805.0	51.0
827.0	51.0
921.0	51.0
981.0	51.0
1020.6	51.4
1103.0	51.5
177.0	52.5
478.0	52.0
499.0	52.0
563.0	52.0
861.0	52.0
1006.5	52.0
1125.0	52.0
1172.0	52.0
103.33333333333333	54.0
222.0	53.0
244.0	53.5
259.0	53.5
552.0	53.0
622.0	53.0
665.0	53.0
699.0	53.0
772.0	53.0
1050.5	53.0
1293.5	53.5
271.5	54.0
294.0	54.0
435.0	54.0
741.0	54.0
875.0	54.0
1041.5	54.0
1219.0	54.5
282.0	55.0
330.0	55.5
447.57894736842104	55.89473684210526
527.0	55.5
678.0	55.0
794.0	55.0
890.0	55.5
900.0	55.0
1159.0	55.0
1208.5	55.0
47.6	56.4
62.5	56.5
189.5	56.5
468.0	56.0
489.0	56.0
593.6	56.4
761.0	56.5
956.0	56.0
11.0	57.0
232.0	57.0
510.0	57.5
584.0	57.0
612.0	57.0
652.0	57.0
709.0	57.0
815.0	57.0
839.0	57.0
1029.5	58.0
1147.0	57.0
209.5	58.0
346.0	58.0
358.0	58.0
402.0	58.0
415.0	58.0
542.5	58.0
641.6	58.4
729.6	58.4
1233.5	58.0
1247.0	58.0
32.0	59.0
783.0	59.0
1091.0	59.0
1260.0	59.0
458.5	60.0
572.5	60.0
672.5	61.0
689.0	60.0
987.0	60.5
1076.0	60.0
1135.0	60.0
1198.0	60.0
1271.5	60.5
119.0	61.0
478.0	61.5
603.0	61.0
750.5	61.0
852.0	61.0
866.0	61.0
251.4	62.6
499.4	62.6
520.0	62.0
561.0	62.5
631.0	62.0
804.0	62.5
975.5	62.0
1181.0	62.0
1212.6	62.4
1287.5	62.0
132.0	63.0
201.0	63.0
276.0	63.0
619.0	63.0
827.0	63.0
1005.0	63.5
1018.0	63.0
1167.0	63.0
76.5	64.5
179.0	64.0
428.5	64.5
550.0	64.0
661.0	64.0
739.0	64.0
1052.0	64.0
1125.0	64.0
1224.0	64.5
1302.5	64.0
223.0	65.0
237.5	65.0
338.0	65.5
394.0	65.0
439.0	65.0
591.0	65.0
700.0	65.0
772.0	65.0
793.0	65.0
963.4	65.4
368.56	67.04
450.0	66.5
874.0	66.0
886.0	66.0
951.0	66.0
1238.0	66.5
145.4	67.6
349.0	67.0
466.4	67.6
489.5	67.0
651.0	67.0
679.0	67.0
761.0	67.5
838.0	67.5
994.5	67.0
1042.0	67.0
1087.0	67.0
1153.0	67.5
511.0	68.0
539.0	68.0
816.0	68.0
1100.0	68.5
11.0	69.5
43.0	69.0
326.0	69.0
640.0	69.0
711.0	69.5
1028.0	69.0
1253.0	69.0
30.0	70.5
611.0	70.0
729.0	70.0
783.0	70.0
860.0	70.0
908.0	70.0
929.0	70.0
981.0	70.0
1190.0	70.0
1204.5	70.0
1265.0	70.0
67.5	71.0
159.0	71.5
360.0	71.0
383.0	71.0
404.0	71.0
670.0	71.0
1279.0	71.0
285.5	73.0
312.0	72.0
525.0	72.5
568.6	72.6
599.0	72.5
628.0	72.0
690.0	72.0
805.0	72.0
897.0	72.5
1076.0	72.5
1177.0	72.0
87.5	73.5
299.0	73.0
430.0	73.5
558.1052631578947	73.42105263157895
751.0	73.0
919.0	73.5
958.5	73.5
1115.0	73.5
1293.5	73.5
137.5	74.5
234.0	74.0
347.0	74.0
826.0	74.0
849.0	74.5
1051.0	74.0
1128.4	74.6
1305.0	74.5
248.0	75.0
395.0	75.0
459.0	75.0
503.0	75.0
618.5	75.5
719.0	75.0
1003.0	75.0
1164.0	75.5
1219.0	75.0
271.0	76.0
336.0	76.0
479.0	76.5
547.0	76.0
589.0	76.0
649.4	76.6
700.0	76.0
739.0	76.0
772.0	76.0
794.6	76.4
886.0	76.5
945.0	76.0
260.0	77.0
443.0	77.0
579.0	77.5
760.0	77.5
875.0	77.0
18.0	78.0
54.0	78.0
188.4	78.6
491.0	78.0
679.0	78.0
1141.0	78.0
1232.0	78.0
77.0	79.5
371.0	79.0
513.5	79.0
535.0	79.0
608.0	79.0
993.5	79.5
1092.0	79.0
1104.0	79.0
1153.0	79.0
1245.0	79.0
148.5	80.5
161.0	80.5
306.0	80.0
324.0	80.0
387.0	80.5
469.0	80.0
638.0	80.0
711.0	80.0
729.6	80.4
908.0	80.5
1025.0	80.5
1039.0	80.0
1059.0	80.5
42.0	81.0
356.0	81.0
409.0	81.0
749.0	81.0
816.0	81.0
862.0	81.0
930.0	81.5
1069.0	81.0
1199.0	81.5
401.0	82.0
422.5	82.5
669.0	82.0
980.5	82.0
1173.0	82.0
1186.0	82.0
1210.5	82.0
1259.0	82.0
1272.0	82.0
29.6	83.4
280.0	84.0
293.0	83.5
435.0	83.5
597.0	83.0
627.0	83.0
690.0	83.5
804.0	83.0
954.0	83.5
967.0	83.0
1012.6	83.6
1117.0	83.0
246.0	84.0
503.5	84.0
524.0	84.0
556.5	84.5
658.0	84.0
767.0	84.0
1285.0	84.0
66.0	85.5
135.0	85.0
234.0	85.0
346.0	85.0
484.0	85.0
569.0	85.0
851.6	85.4
1084.0	85.0
217.0	86.0
267.5	86.5
460.6	86.4
587.0	86.0
702.0	86.0
719.0	86.0
776.8947368421053	86.57894736842105
792.0	86.0
829.0	86.0
882.0	86.0
942.0	86.0
999.8947368421053	86.57894736842105
1224.0	86.0
1298.0	86.0
334.0	87.0
545.5	87.0
738.0	87.0
1048.0	87.0
1127.0	87.0
202.0	88.0
367.0	88.0
617.0	88.0
648.0	88.0
757.0	88.0
872.0	88.5
918.0	88.0
1033.0	88.0
1097.0	88.0
1138.0	88.0
1162.0	88.0
1238.0	88.0
21.4	89.6
88.5	89.5
315.0	89.0
381.0	89.5
578.0	89.5
677.5	89.0
841.0	89.0
987.4	89.6
102.4	90.6
495.0	90.0
515.0	90.0
606.0	90.0
906.0	90.0
1065.0	90.0
1150.0	90.0
1250.0	90.0
113.0	91.0
185.0	91.0
254.5	91.0
393.0	91.0
442.0	91.0
534.0	91.0
636.0	91.0
729.0	91.5
784.0	91.0
976.5	91.0
1008.421052631579	92.10526315789474
1021.0	91.5
1107.0	91.0
1178.0	91.0
1191.0	91.0
222.5	92.0
304.0	92.0
429.0	92.0
667.0	92.5
1076.0	92.0
1264.0	92.0
42.0	93.0
356.0	93.0
475.0	93.0
800.5	93.0
811.5	93.0
860.4	93.6
893.5	93.0
933.0	93.5
963.0	93.0
1055.0	93.0
1276.5	93.0
74.5	94.0
125.6	94.4
148.0	94.0
210.0	94.5
406.0	94.0
687.0	94.5
711.0	94.0
821.0	94.0
1119.0	94.0
1290.0	94.0
32.0	95.0
242.0	95.0
276.0	95.0
294.0	95.0
342.0	95.0
629.5	95.0
767.5	95.0
1204.0	95.0
1217.0	95.5
1304.0	95.0
321.0	96.5
486.0	96.0
525.0	96.0
656.0	96.0
701.0	96.0
954.0	96.0
1088.0	96.5
332.0	97.0
556.0	97.0
833.0	97.0
847.0	97.0
882.0	97.5
924.0	97.5
997.0	97.0
1131.0	97.0
1230.5	97.0
64.4	98.6
231.0	98.5
601.5	98.0
645.0	98.0
721.0	98.0
738.0	98.0
1044.0	98.0
1099.0	98.0
112.4	99.6
137.0	99.0
545.5	99.0
758.0	99.0
791.5	99.0
913.5	99.0
943.0	99.0
1157.5	99.0
251.0	101.0
386.0	100.0
423.0	100.0
433.0	100.5
497.6	100.4
515.5	100.0
578.0	100.0
676.0	100.0
1171.0	100.0
1244.0	100.0
180.10526315789474	101.42105263157895
264.6	101.4
365.0	101.0
634.5882352941177	101.94117647058823
869.5	101.0
902.0	101.0
968.4	101.4
1031.0	101.0
151.0	102.0
217.5	102.0
286.0	102.0
399.0	102.0
593.0	102.5
664.0	102.0
1019.0	102.0
1065.0	102.0
1185.0	102.0
1296.0	102.5
166.0	103.0
351.5	103.5
411.5	103.5
478.5	103.0
1050.0	103.0
1079.0	103.0
1111.0	103.0
1271.0	103.0
1283.0	103.0
99.0	104.0
205.4	104.6
300.0	104.0
314.0	104.0
444.0	104.0
623.0	104.0
686.0	104.0
697.0	104.0
729.0	104.5
748.0	104.0
768.0	104.0
782.5	104.5
814.5	104.0
933.0	104.5
1211.0	104.5
1257.6	104.4
126.0	105.5
536.0	105.0
654.0	105.0
709.0	105.5
859.0	105.5
892.0	105.0
1007.0	105.5
1198.0	105.0
73.0	106.5
240.0	106.5
505.0	106.0
525.5	106.5
554.0	106.5
803.0	106.0
827.0	106.5
958.5	106.0
1123.5	106.0
341.0	107.0
488.0	107.0
564.0	107.0
839.0	107.0
879.0	107.0
995.0	107.0
1091.0	107.0
1224.0	107.0
328.0	108.0
643.0	108.0
923.0	108.0
944.0	109.0
1041.0	108.0
1137.5	108.5
1150.0	108.5
1237.0	108.0
139.0	109.5
424.0	109.0
633.0	109.5
720.6	109.4
983.0	109.5
1162.0	109.0
228.0	110.0
514.0	110.0
545.0	110.0
603.0	110.0
669.0	110.0
738.0	110.0
1104.0	110.0
88.0	111.5
390.0	111.0
403.0	111.0
454.0	111.0
472.0	111.0
680.0	111.0
778.0	111.5
849.0	111.0
1028.0	111.0
63.0	112.0
115.0	112.5
277.0	112.0
347.6	112.4
899.5	112.0
970.0	112.0
1290.4	112.6
217.4	113.6
262.0	113.0
306.5	113.0
434.0	113.0
536.5	113.5
692.0	113.5
768.0	113.0
869.0	113.0
1073.5	113.5
27.5	115.0
162.0	114.0
291.5	114.0
319.0	114.0
626.6	114.6
648.0	114.0
703.0	114.0
711.5	114.5
796.0	114.0
1058.0	114.0
1189.0	114.0
1251.0	114.0
414.0	115.0
574.5	115.5
593.0	115.0
750.0	115.5
810.0	115.0
1085.0	115.0
1115.0	115.0
1264.5	115.0
1278.0	115.0
150.0	116.0
191.6	116.4
236.0	116.5
556.0	116.0
728.0	116.0
820.0	116.0
930.0	116.0
961.0	116.0
1019.0	116.5
1046.5	116.0
1127.5	116.0
1204.0	116.0
1217.0	116.5
52.4	117.4
128.33333333333334	118.0
337.0	117.0
382.0	117.0
831.0	117.0
840.0	117.0
891.0	117.0
445.0	118.0
520.0	118.0
660.0	118.0
787.0	118.0
858.0	118.0
920.5	118.0
1037.0	118.0
1141.0	118.5
370.5	119.0
638.0	119.0
992.0	119.0
1005.0	119.0
1154.0	119.0
1229.0	119.0
212.4	120.4
426.0	120.0
489.5	120.5
529.0	120.0
565.0	120.0
675.0	120.0
760.0	120.0
877.4	120.4
1241.0	120.0
1302.0	120.0
72.0	121.0
226.0	121.0
272.0	121.0
685.5	121.5
740.5	121.5
951.0	121.0
1025.6	121.4
1067.0	121.0
6.0	122.0
285.0	122.0
299.0	122.0
406.0	122.5
436.5	122.5
475.0	122.0
500.6	122.4
618.0	122.0
775.0	122.0
803.5	122.0
1106.5	122.0
1168.0	122.0
61.5	123.0
142.0	123.0
259.0	123.0
313.0	123.0
326.0	123.5
345.5	123.0
392.0	123.0
696.0	123.0
848.0	123.0
939.5	123.0
1182.0	123.0
1194.4	123.6
114.5	124.0
358.5	124.5
455.5	124.0
707.0	124.0
720.0	124.0
899.0	124.0
970.0	124.0
1056.0	124.0
1260.0	124.0
40.0	125.5
183.5	125.0
248.0	125.0
338.0	125.5
512.0	125.0
597.0	125.0
650.0	125.0
813.5	125.0
837.0	125.0
1012.5	125.0
1249.0	125.0
1288.0	125.0
204.10526315789474	126.42105263157895
537.0	126.0
557.0	126.0
629.0	126.0
794.5	126.0
1045.0	126.0
1077.6	126.4
1118.0	126.0
524.6	127.4
753.0	127.0
825.0	127.0
917.5	127.5
929.0	127.0
1001.0	127.0
1088.0	127.0
1208.0	127.0
1275.5	127.5
380.0	128.0
731.0	128.5
1147.5	128.5
52.0	129.5
129.6	129.6
234.0	129.0
367.0	129.5
428.0	129.0
608.0	129.0
764.6	129.4
784.0	129.0
889.0	129.5
960.0	129.0
1132.0	129.0
447.0	130.0
466.5	130.0
547.0	130.0
639.0	130.0
678.0	130.0
907.0	130.0
990.0	130.0
1034.0	130.0
1222.0	130.0
1235.0	130.0
220.5	131.5
266.0	131.5
305.0	131.0
484.0	131.5
567.0	131.0
587.0	131.0
659.0	131.0
689.0	131.0
743.0	131.0
856.0	131.0
948.0	131.0
1098.0	131.0
78.0	132.5
399.0	132.0
495.0	132.0
773.5	132.0
803.5	132.0
937.0	132.0
978.0	132.0
1022.0	132.5
1068.0	132.0
1161.0	132.0
1174.5	132.0
1300.0	132.0
143.0	133.0
193.4	133.4
280.5	133.0
318.5	133.0
355.5	133.0
385.6	133.4
435.5	133.5
619.5	133.0
700.0	133.0
845.0	133.0
877.5	133.0
1186.5	133.0
167.0	134.0
180.0	134.5
255.0	134.0
331.0	134.0
506.5	134.0
814.0	134.0
1078.0	134.5
1110.0	134.0
30.0	135.0
207.0	135.0
530.0	135.0
712.0	135.0
723.6	135.4
834.0	135.0
865.0	135.0
895.0	135.0
1055.0	135.0
1267.0	135.5
1286.0	135.0
114.6	136.6
344.0	136.5
375.6	136.4
411.5	136.5
455.0	136.0
518.5	136.0
651.0	136.0
957.6	136.4
969.0	136.0
1011.0	136.0
1255.0	136.0
42.0	137.5
241.0	137.0
539.6	137.4
558.0	137.0
631.0	137.0
754.0	137.0
794.0	137.0
1042.4	137.6
1202.0	137.0
1242.0	137.5
288.0	138.0
577.0	138.0
598.0	138.0
735.0	138.5
824.0	138.0
917.0	138.5
1090.5	138.5
1123.0	138.5
229.0	139.0
301.0	139.5
365.0	139.0
465.0	139.5
476.0	139.0
610.6	139.4
681.0	139.0
1000.0	139.0
1216.0	139.0
1229.0	139.0
57.0	140.5
215.5	140.0
312.0	140.0
444.0	140.0
885.0	140.0
1102.5	140.0
91.6	141.6
133.0	141.5
324.0	141.5
355.0	141.0
431.5	141.0
641.0	141.0
693.0	141.0
767.0	141.0
805.4	141.4
854.5	141.0
946.5	141.0
988.0	141.0
1136.4	141.6
1149.5	141.0
1169.5	141.0
1277.0	141.5
1297.0	141.5
488.5	142.0
501.0	142.5
876.0	142.5
1032.0	142.0
1078.0	142.5
1181.0	142.0
125.0	143.5
189.0	143.5
394.4	143.4
623.0	143.0
661.0	143.0
705.6	143.6
843.0	143.0
905.6	143.4
977.0	143.0
1065.0	143.0
204.4	144.6
263.0	144.0
337.0	144.5
404.0	144.0
512.0	144.0
524.0	144.0
549.0	144.0
567.5	144.0
587.0	144.0
831.0	145.0
967.0	145.0
1020.0	144.0
78.0	145.0
176.0	145.5
251.0	145.0
817.0	145.0
936.6	145.4
1287.0	145.0
28.0	146.0
148.0	146.5
236.0	146.0
282.0	146.0
457.0	146.0
536.0	146.0
718.0	146.0
757.0	146.0
893.0	146.0
1052.5	146.0
1161.0	146.0
1194.0	146.0
1249.5	146.0
1263.0	146.0
9.5	147.5
164.0	147.0
632.5	147.0
651.5	147.0
795.5	147.0
925.0	147.0
1008.0	147.0
114.0	148.5
305.0	148.0
347.0	148.0
386.5	148.0
415.0	148.0
436.0	148.0
559.0	148.0
685.0	148.5
776.5	148.0
997.4	148.6
1042.0	148.0
1128.0	148.0
1206.0	148.5
99.0	149.0
293.0	149.5
425.0	149.0
481.0	149.0
736.6	149.4
1093.5	149.5
1115.5	149.0
1237.0	149.0
42.4	150.4
363.6	150.4
470.6	150.4
495.0	150.5
507.0	150.5
548.0	150.5
615.0	150.0
884.0	150.0
986.0	150.5
1219.5	150.0
191.4	151.6
213.0	151.5
273.0	151.0
595.5	151.0
1085.0	151.0
225.0	152.0
328.0	152.0
396.0	152.0
448.6	152.6
517.0	152.0
579.0	152.0
661.0	152.0
767.0	152.0
807.0	152.0
861.0	152.5
901.0	152.0
945.0	152.0
1170.0	152.0
87.0	153.0
168.0	153.0
406.5	153.5
642.0	153.0
747.0	153.0
826.0	153.0
1029.0	153.0
1104.0	153.0
1182.5	153.5
1297.0	153.0
133.0	154.5
529.0	154.0
624.5	154.5
677.0	154.0
727.0	154.0
784.5	154.0
248.0	155.0
569.0	155.0
709.0	155.0
1015.5	155.0
1135.0	155.0
1258.4	155.6
1272.0	155.5
1283.0	155.0
122.5	156.0
157.6	156.4
460.0	156.5
606.0	156.5
933.0	156.0
974.5	156.0
1050.0	156.0
1196.5	156.0
259.5	157.0
284.0	157.0
342.5	157.0
355.0	157.0
388.0	157.0
586.0	157.0
690.0	157.0
757.0	157.0
796.0	157.0
921.0	157.5
1244.5	157.0
182.4	158.6
236.0	158.0
368.0	158.0
428.5	158.0
558.6	158.4
775.5	158.5
816.0	158.0
993.0	158.0
1005.0	158.0
7.5	159.5
205.5	159.5
634.0	159.0
653.0	159.0
738.0	159.0
952.0	159.0
1110.4	159.6
1160.0	159.0
1232.0	159.0
34.5	160.0
62.5	160.0
146.0	160.5
272.0	160.5
478.0	160.5
616.0	160.0
718.5	160.0
869.0	160.0
882.0	160.5
912.0	160.66666666666666
1038.0	160.0
1095.5	160.0
1124.0	160.0
1209.0	160.0
49.0	161.0
95.5	161.0
292.0	161.0
440.5	161.0
489.0	161.0
500.0	161.0
512.0	161.5
524.0	161.0
547.0	161.0
596.5	161.0
1174.6	161.6
163.4	162.6
323.0	162.0
468.0	162.5
701.0	162.0
940.5	162.0
1083.0	162.0
1147.0	162.0
313.0	163.5
399.0	163.0
535.0	163.0
644.0	163.0
806.5	163.0
833.0	163.0
858.4	163.6
984.0	163.0
1221.0	163.5
1293.4	163.6
217.0	164.0
249.4	164.6
378.0	164.0
409.0	164.5
452.0	164.0
568.0	164.0
579.0	164.0
661.0	164.0
748.0	164.0
766.0	164.0
786.0	164.0
931.0	164.5
1027.0	164.0
1070.0	164.0
134.0	165.0
335.0	165.0
626.0	165.0
728.0	165.0
971.5	165.5
1046.5	165.0
121.0	166.0
347.4	166.6
391.5	166.5
607.0	166.0
709.5	166.0
1135.5	166.0
1200.5	166.5
175.5	167.0
228.0	167.0
422.0	167.0
672.0	167.0
691.0	167.5
796.5	167.0
993.4	167.6
1017.0	167.0
1060.0	167.5
1280.0	167.0
155.0	168.0
262.0	168.0
283.0	168.0
432.5	168.0
443.0	168.5
757.0	168.0
816.0	168.5
921.0	168.5
962.0	168.0
1255.0	168.0
12.0	169.5
304.5	169.0
484.0	169.0
558.0	169.0
868.0	169.5
949.0	169.0
1241.0	169.0
1268.0	169.0
26.0	170.0
56.0	170.0
359.0	170.0
495.5	170.5
505.0	170.0
545.6	170.4
618.0	170.0
909.5	170.5
1103.0	170.5
1158.0	170.0
1180.0	170.5
1213.0	170.0
207.0	171.0
237.5	171.0
462.0	171.0
474.5	171.5
636.0	171.0
702.5	171.0
719.0	171.0
1090.0	171.0
1230.0	171.0
144.5	172.0
317.0	172.0
372.0	172.5
517.0	172.0
527.0	172.0
536.0	172.5
599.0	172.0
775.0	172.0
785.5	172.0
806.0	172.0
839.5	172.0
1036.5	172.0
1126.0	172.0
110.5	173.0
274.0	173.0
293.5	173.0
327.5	173.0
587.0	173.0
645.0	173.0
897.0	173.0
1068.0	173.0
1079.5	173.0
1192.0	173.0
1301.0	173.0
95.5	174.5
404.0	174.0
416.0	174.0
438.6	174.6
570.0	174.0
681.0	174.0
826.0	174.0
941.0	174.0
1147.0	174.0
166.5	175.0
340.0	175.0
381.0	175.0
929.0	175.0
970.0	175.0
1050.0	175.0
82.5	176.0
428.5	176.0
452.0	176.0
627.5	176.0
693.0	176.0
731.5	176.0
762.6	176.4
859.6	176.4
887.5	176.5
957.5	176.0
1026.0	176.0
1168.0	176.0
1262.5	176.5
2.5	177.0
132.0	177.0
491.0	177.0
670.0	177.0
1136.5	177.0
231.0	178.0
252.57894736842104	179.10526315789474
307.0	178.0
553.0	178.5
580.0	178.5
797.0	178.0
916.5	178.5
990.5	178.0
1203.0	178.0
1223.0	178.0
1289.0	178.0
16.5	179.0
34.0	179.0
155.0	179.0
176.5	179.5
285.5	179.0
352.0	179.0
394.0	179.0
481.0	179.0
654.0	179.0
741.0	179.0
877.0	179.5
1002.5	179.0
1111.4	179.4
1248.0	179.0
1275.0	179.5
120.0	180.0
363.0	180.5
500.0	180.0
511.0	180.0
817.0	180.0
847.5	180.0
1097.5	180.0
49.0	181.5
265.6	181.4
470.0	181.0
521.5	181.0
533.0	181.0
543.0	181.0
596.0	181.0
617.0	181.0
723.4	181.6
948.0	181.5
1039.5	181.5
1182.0	181.5
1214.0	181.5
1236.0	181.0
61.5	182.0
187.0	182.0
320.5	182.0
639.0	182.0
701.0	182.0
752.0	182.0
770.0	182.0
788.0	182.0
806.0	182.0
835.5	182.0
1084.0	182.0
1146.0	182.0
1157.0	182.0
106.0	183.5
208.0	183.0
297.0	183.0
332.0	183.0
867.0	183.0
894.6	183.4
1073.0	183.0
143.0	184.0
165.0	184.0
341.0	184.0
377.0	184.0
400.0	184.5
458.0	184.5
588.0	184.0
607.0	184.0
688.4	184.6
937.0	184.0
962.5	184.0
1124.5	184.0
24.0	185.0
243.5	185.0
275.0	185.0
386.4	185.6
422.0	185.0
435.0	185.0
445.5	185.0
572.0	185.0
826.0	185.0
1053.4	185.6
1194.0	185.0
412.0	186.0
491.0	186.0
628.0	186.5
664.0	186.0
678.0	186.0
856.0	186.0
1006.5	186.0
1170.0	186.5
1299.0	186.5
130.0	187.0
994.0	187.0
1020.6	187.4
1137.0	187.5
479.0	188.0
505.0	188.0
516.0	188.0
744.0	188.5
761.0	188.0
779.0	188.0
845.0	188.5
886.5	188.0
91.0	189.0
234.0	189.5
254.4	189.6
312.0	189.0
355.5	189.0
528.6	189.4
550.5	189.0
652.0	189.0
707.0	189.0
734.0	189.0
969.5	189.0
1205.0	189.0
1227.0	189.0
1266.0	189.0
1287.0	189.0
116.0	190.0
178.5	190.0
199.4	190.4
287.0	190.0
466.0	190.5
600.0	190.0
722.0	190.0
956.0	190.5
1032.5	190.0
102.6	191.6
367.5	191.0
563.0	191.5
816.0	191.5
913.5	191.0
1250.0	191.5
52.5	192.0
157.6	192.4
267.6	192.4
322.0	192.0
450.0	192.5
618.0	192.0
788.0	192.0
835.6	192.6
945.0	192.0
1092.0	192.0
1103.5	192.5
1127.0	192.0
1148.0	192.5
1184.0	192.0
221.0	193.0
302.0	193.0
335.0	193.0
636.5	193.0
684.5	193.0
698.0	194.0
806.0	193.5
895.0	193.5
978.0	193.0
1116.0	193.0
1161.0	193.5
379.0	194.0
393.0	194.0
404.0	194.0
418.0	194.5
430.5	194.0
589.5	194.0
609.0	194.0
672.5	194.0
753.0	194.0
770.0	194.0
865.0	194.0
1054.5	194.0
1217.0	194.0
137.5	195.0
242.85714285714286	196.14285714285714
575.0	195.0
934.5	195.0
1238.0	195.5
1275.0	195.0
210.0	196.0
280.0	196.0
346.5	196.0
500.0	196.0
544.5	196.0
825.6	196.4
1000.0	196.0
1013.5	196.0
1195.0	196.0
190.0	197.0
490.0	197.0
511.0	197.0
523.0	197.0
534.0	197.0
627.0	197.0
798.0	197.0
855.0	197.0
922.0	198.0
1024.0	197.5
1137.0	197.5
1295.0	197.0
127.0	198.5
478.0	198.0
555.0	198.0
715.0	198.0
728.0	198.0
742.0	198.0
761.0	198.0
780.0	198.0
885.5	198.5
961.5	198.0
1174.0	198.0
1263.0	198.0
149.0	199.0
259.0	199.5
312.0	199.0
458.0	199.0
703.0	199.0
843.5	199.0
911.0	199.0
1155.0	199.5
1206.5	199.0
114.0	200.5
358.0	200.0
412.5	200.5
582.5	200.0
834.5	200.5
874.0	200.0
90.0	201.0
176.0	201.0
371.0	201.0
469.0	201.0
600.0	201.0
681.0	201.0
693.0	201.0
953.0	201.0
972.0	201.0
1036.0	201.0
1048.0	201.5
1250.0	201.0
1284.6	201.4
232.5	202.0
424.4	202.4
564.0	202.0
618.0	202.0
752.4	202.6
940.6	202.4
1085.0	202.0
1226.0	202.0
270.0	203.0
292.0	203.0
327.0	203.0
337.5	203.0
436.0	203.0
448.0	203.0
608.0	203.0
669.0	203.0
772.0	203.5
817.0	203.0
982.6	203.6
1097.0	203.0
1109.5	203.0
1147.0	203.0
1166.0	203.5
1186.6	203.4
103.0	204.0
138.4	204.6
161.0	204.0
219.0	204.0
401.0	204.5
789.0	204.0
928.0	204.0
994.0	204.0
1058.0	204.0
1124.0	204.5
1306.5	204.0
496.0	205.0
507.0	205.0
517.5	205.0
550.0	205.0
659.0	205.0
734.0	205.0
865.0	205.0
916.0	205.0
1005.5	205.0
1272.5	205.0
303.5	206.0
486.0	206.0
528.0	206.0
539.0	206.0
575.5	206.0
630.0	206.0
648.0	206.0
74.0	207.5
251.0	207.0
282.0	207.0
349.0	207.0
380.4	207.6
710.0	207.0
763.0	207.0
826.0	207.0
853.0	207.0
1018.0	207.0
1199.5	207.0
186.0	208.0
240.0	208.0
361.0	208.0
463.4	208.6
699.5	208.0
723.0	208.0
744.0	208.0
782.0	208.5
799.0	208.0
905.0	208.0
1215.0	208.5
1237.0	208.0
408.6	209.4
689.0	209.0
1030.0	209.5
1136.0	209.0
1178.0	209.0
1261.0	209.0
261.0	210.0
316.0	210.0
475.0	210.0
586.5	210.5
611.6	210.4
843.0	210.0
962.0	210.5
1157.0	210.0
1296.0	210.0
12.5	211.0
94.5	211.0
125.0	211.0
420.0	211.5
453.0	211.0
621.0	211.0
639.0	211.0
678.0	211.5
809.0	211.0
834.0	211.5
870.5	211.5
949.5	211.5
975.0	211.0
1041.0	211.0
1067.0	211.0
1077.0	211.0
112.0	212.0
151.0	212.0
430.0	212.0
443.0	212.0
937.0	212.0
1089.0	212.0
1227.0	212.0
32.0	213.0
230.0	213.0
273.0	213.5
329.5	213.0
392.0	213.0
523.0	213.5
568.0	213.0
772.5	213.0
791.0	213.0
987.5	213.0
998.0	213.0
1052.5	213.0
1103.0	213.0
1115.0	213.0
1147.0	213.0
1190.0	213.0
1283.0	213.0
85.0	214.5
199.0	214.0
295.0	214.0
373.0	214.0
533.5	214.0
549.0	214.5
667.6	214.4
752.0	214.0
819.0	214.0
925.4	214.4
61.0	215.0
341.5	215.0
353.0	215.5
504.0	215.0
515.5	215.0
578.0	215.0
[truncated: 15,254 more rows]
