# Supplementary material for: Intervisit Reproducibility of Foveal Cone Density Metrics
Source: Transl Vis Sci Technol. 2024 Jun 24;13(6):18. doi: 10.1167/tvst.13.6.18 (PMC11205225; doi:10.1167/tvst.13.6.18)
Supplement: Supplement 3 [file tvst-13-6-18_s003.zip › JC_12143_visit1_300um_coords.csv]

110.38078577915816	432.03227116383357
320.0	2.5
120.21696424793844	246.7445302936689
362.03826986092446	272.8503248490574
200.35426327676154	99.27306131933975
435.9693265495079	248.42093220413417
215.61050161646023	419.9045437035849
267.8565324272073	13.127308308294687
397.91191142888187	353.00748623721285
167.87314633141384	296.60299849896
260.1715424445422	587.195967438346
110.0	2.5
109.94197744769572	363.8874947466495
557.5	197.0
276.5353956036932	232.67040273569683
179.32673126935435	366.75200293194735
202.59705187243517	265.27165844183156
350.2088184569298	459.71099977523664
147.6	563.6
350.14501291536976	59.414578582886065
303.9690600708212	559.8428709282535
537.0	48.0
378.78515632756535	488.17597734315297
393.63956278160003	324.05045651674703
545.0	49.0
180.6451575648929	285.826614020712
20.0	2.5
133.54836614143872	292.6117449884977
206.38041968605611	493.7451991468179
523.9335445061479	545.6778745212414
573.5	211.0
189.22635261238673	329.92996531131956
520.1485677685271	368.6727646105796
520.0	3.0
459.4583884466442	430.24129460662516
188.7824457081137	109.55912138036005
361.93157410411226	573.1937870819891
317.0787386361508	167.61556202224952
577.5	156.0
314.5951733528631	405.2637240898404
242.0	3.0
194.60410825760945	418.31315026730834
513.0	39.0
100.07533814278096	399.21642903198943
521.4381744743087	394.3451646234536
476.3912577147967	561.3082153841515
21.778800504162938	223.5266033801504
242.91305101258223	481.36553451239314
54.561505291460364	328.8768488616596
349.88318635561916	419.9838834153405
147.81714123107818	415.1303633947552
39.0	3.0
302.9708303781744	295.33077949890804
567.7780973305851	130.36732143263154
179.32675069554375	331.1047996724468
12.0	3.0
155.69982312450406	307.9780710037773
242.90871232810363	268.0655358991551
489.75809360587294	80.7118414550415
171.95213852819805	359.41600920813556
132.84940076959123	441.638418152497
473.62743805368046	300.31518625407017
430.87833521838934	75.09556480091734
156.69763650211962	257.8878394474764
100.07535756897038	319.96504561851077
116.56779570406002	429.5900304040039
485.2751170850239	37.74998313023816
275.4379168734692	401.42743757307363
414.7639533153825	356.5677767766144
431.8533479045098	300.55253895669694
447.28128806210907	348.2604321846774
159.55123307706245	437.5680168861142
444.64212783701083	565.7042487518448
402.07405159236504	333.26663701209026
462.70921373284904	368.6727646105796
396.0	3.5
83.67176945956247	33.05654967652153
586.8892515576022	223.04634599199863
506.856816421428	330.6963321902966
138.51513870494298	387.81314835030446
303.4554192989271	564.721346404753
408.00410075860896	258.3855528882476
526.6467072165036	383.23362810677077
321.21546899375016	278.6362336333813
265.7064560657717	346.3616105636633
467.6	145.6
547.2067758679786	334.4939754323249
529.0	65.0
250.44533854130023	190.92673921604336
411.91572088386124	369.3848227184599
114.61400309619627	440.98715394987573
166.87533295379828	305.78288157302313
482.17213534824407	296.2801903094151
573.5	278.0
165.79685085755796	363.40167567541334
159.89063931048938	245.51495356504356
294.1887803809839	312.8948794932889
531.5	283.0
332.5	55.0
548.5	297.5
585.0	71.0
211.79115736939644	380.1197077966706
191.13754690419296	447.66261202674355
204.47074756252422	375.02724880058554
420.05470336395916	241.95313095634776
492.5	53.5
92.11839038758751	347.65529140972313
242.70914965258052	316.5592660512711
247.92729105898047	267.70729481854727
543.5	313.0
272.0	4.0
243.93730478218325	583.8180676400721
397.91191142888187	292.4825470673868
173.26133857053784	240.52588667696577
342.3936480254748	442.61531445642885
256.44970066332775	364.40041596329775
484.5	73.0
230.05058301081257	422.9145723271361
48.53466636859337	346.49366737973776
163.6216343434452	507.4161026172431
228.5401996904396	256.6904633943377
78.43240683560897	317.41881612046825
197.40842230883428	344.49804062450664
288.4923155179415	328.7975105692824
488.4516924559053	168.62027667219934
472.6780272431733	239.3155416789906
75.0	4.0
147.5177534280565	305.1841935464538
240.7135228973494	291.8134942864053
123.0	4.0
483.8336042666314	210.5958646611516
34.0	4.0
193.60403636171696	73.55791116678898
299.4	10.6
53.0	4.0
72.44464597647044	443.7550268110161
503.29652588202646	373.6571713657417
134.25805324802573	224.02636382161754
350.6787236061549	378.64157812090383
384.5	62.0
192.0202300697103	313.5658259184244
220.70296061254527	378.528314360394
242.46282165156342	217.24131264416638
389.6045668369449	285.5993186912105
352.577545227169	297.94165922780246
209.9808708667903	359.06611593769384
544.2855508380618	522.2323632268764
444.0	5.0
89.44501485083114	276.44716827112575
312.0	5.0
189.82504063895607	317.9562047799329
529.0	95.0
198.10418763841335	158.4179066702065
142.5286865399787	244.91626553847422
553.0	96.0
62.20019378558791	280.81676708610706
374.90373689948336	51.04036552337098
105.0	5.0
221.35594337160762	363.2569321236791
147.31819075253335	230.94687825185642
545.0	99.0
418.29016081962925	214.02691887509752
240.11796053511947	404.9454454025851
513.0	101.0
428.53041006773503	339.95308759274053
586.4549079577876	567.9836734610192
549.5	422.0
535.6748306363085	394.6924001396
577.0	102.0
519.8571428571429	103.0
468.5	78.0
105.16781656505542	321.87471774204266
477.3845182048032	2.0005303914717643
586.7178466796875	382.8907958984375
47.87765285909875	337.1520947302978
478.37449210621577	356.80512947924115
313.0075398848564	309.2759525062023
414.4328882967467	55.55730606000345
149.1142548322414	284.2301126165271
248.0	6.0
138.0	6.0
521.5	320.0
226.1454475841623	249.30664439998264
244.81941823461605	353.2448389398396
412.0	6.0
529.0	77.0
185.63422445297073	330.9277786889351
279.0582043205584	569.4490179169169
170.41492802620553	396.3519208466916
260.0	6.0
243.15794931622867	341.3772038085012
182.44122164460094	253.29789791044487
140.17845273695062	420.54110107809555
261.1063055121627	190.56184436089495
208.1848067870823	362.65824409710973
245.99865479753916	191.2047231147087
273.77644795508184	337.3422078638461
40.55722362603711	537.0311006135407
561.0	81.0
118.0	6.0
305.27158847606364	524.1861558347402
94.0	6.0
400.52279115777634	347.0736686715436
290.7809599677409	424.7055488843445
294.4261330836107	364.163063260671
199.20448638854228	308.57675903034664
138.3378703539934	216.3788029386693
521.0	85.0
255.50028985282066	287.02343490697115
366.6532395731163	442.7781305070842
364.5	93.0
543.5	369.0
106.9616487153966	465.57237759882787
6.0	6.0
254.75878014886396	389.66806841433
541.5	374.0
370.14164522154994	316.92987543794396
331.82296843167734	278.31479425647444
521.5726839842877	359.41600920813556
563.5	379.0
545.0	124.0
246.24353445037667	357.5171875871215
188.0	7.0
547.7046879018234	537.0486238365099
336.5564027734799	385.5304454800109
278.7854712420414	136.56002904053835
105.21046621715693	370.84031379355736
194.28582957035414	377.25519961137275
285.2142587801791	204.70517694479787
581.0	129.0
45.0	7.0
533.0	131.0
545.0	132.0
344.68054350795273	246.81373531959974
67.0	7.0
497.60330251735877	28.41044871180265
561.5	576.0
281.60908714176526	370.33423352896693
121.08175092782115	356.24881596561664
150.31163088538005	248.90751904893642
308.1925898359633	345.8869051584097
105.52964708923061	71.62927490534767
584.5	33.0
392.5779294473537	395.6517043339132
246.0061817477499	374.369229473622
19.0	7.0
267.84263038941265	310.0466470617677
331.82296843167734	211.13396448293557
272.38274624369063	476.15542089142315
271.8776263340677	333.30721191919105
545.0	146.0
476.5	110.0
262.6208709316237	375.0812875815023
312.93964388849867	348.2604321846774
71.88349940479736	308.77632170586975
177.09879988475654	334.9241439195106
389.0391775211028	198.59782878356708
290.61814391708555	551.5392523448327
87.0	6.5
521.0	150.0
196.83205906839666	379.80142910941527
533.0	151.0
446.09452454897524	353.9568970477199
109.3054394993745	336.51553735578716
415.9507168285163	346.83631596891684
160.20249727968366	424.37991678303393
130.0	8.0
496.17594480322344	188.04735791160857
581.0	107.5
551.5	449.0
226.54457293520852	319.7522688596409
196.0	8.0
108.35058401141916	379.80142910941527
212.0	8.0
228.4	8.4
401.16697628630874	390.3046257888406
369.6573862480326	379.48315042215995
460.5	148.0
287.5	146.5
424.0	8.0
521.0	111.0
103.0	582.5
206.5883053828974	358.8665532621707
293.95142767835716	321.91428219310615
171.0	578.5
456.3648834841933	537.6998880391312
347.35578576938013	353.71954434509314
332.5	144.0
462.5	141.0
336.0	582.5
79.0	8.0
175.18910833503526	375.9820848623515
388.892523215924	353.4821916424664
445.0	580.5
215.36906310591428	316.5592660512711
227.54238631282408	267.06772252153957
504.2459366925336	359.41600920813556
115.35271513103608	362.29610131037293
473.5	133.5
45.0	526.5
296.14319759501313	265.7786585571059
284.2199668706597	297.94165922780246
438.7365907675454	352.29542812933255
362.5	135.0
433.0	556.5
273.77644795508184	372.70776055523464
579.5	491.0
206.0	574.5
86.7724584341379	456.2918627114751
26.0	8.0
133.1763216173337	395.39708478492565
462.64879483277934	198.59782878356708
284.0	534.5
355.6094823227868	248.42093220413417
292.5	127.0
47.5	558.5
464.8453880564899	296.51754301204187
197.0	538.5
203.51156675399668	431.38100696121234
92.0393296326316	333.32253079521246
555.1348345349215	1.8861709634458097
269.0813210753532	415.4486420820105
468.0876391313758	453.5239898503348
553.0	186.0
355.66313036131703	363.21365245016386
280.0712287496689	224.31297893611784
73.0	10.0
200.20229976615784	253.29789791044487
519.9112150659003	284.1752024754499
194.5566839679545	443.59221076036073
424.2580614204532	346.12425786103654
78.95728800268293	482.01679871501443
38.5	10.0
220.85793623192862	302.69475090667885
170.41494745239496	343.1993897881487
517.0	195.0
396.0	10.0
525.0	197.0
13.0	9.0
577.0	200.0
541.6859049723743	1.5125895867083894
265.58025551554465	422.45077320162744
468.0	9.5
111.0	9.0
151.63648547814196	397.9433142829682
511.5882352941176	71.05882352941177
78.11412814835366	289.7285703292559
59.0	9.0
427.3436465546012	375.79334568938265
537.0	210.0
303.2148638869646	242.31358404290336
256.5	158.0
1.7272432070781074	400.8078321813607
441.92124127679654	422.8184769474536
410.5	161.0
436.0128771522793	477.4579492966657
27.419878500857667	61.66465422123425
340.0	9.0
478.8491975114693	394.0695037916438
387.593034466039	447.58314766149175
240.0	9.0
31.008882434567067	365.4788978960208
378.5	153.0
216.86248290773227	462.31605658572164
175.05740265024585	290.6161182332666
13.883323955142496	309.3772531367549
231.9327651743325	300.195126658376
208.58393213812852	264.273845064216
440.160706983306	311.94546868278184
133.4	378.4
553.5	37.0
374.4684100045713	562.2851116880834
434.0406902880666	259.34987101896826
50.42388235714127	291.6382424527878
93.0	12.0
448.6587502020982	29.78446993507172
545.0	158.0
90.35441154855476	468.5030665106235
319.76221698438644	449.29077253329666
48.51421023360938	329.1951275489149
573.0	163.0
275.89251684987937	254.84971974227187
263.09557633687723	278.7160903150342
417.6472820658155	6.377081393250112
190.1606506002611	457.26875901540694
255.07705883611928	412.902412583968
517.0	167.0
373.9315268064792	112.13063639561513
6.0	12.0
272.1149790366945	350.8713119135719
79.3023457773271	120.43036343937011
513.0	170.0
317.97124042717803	561.7966635361174
123.0	11.0
426.5695462142712	419.9838834153405
213.4658043636996	187.17099907695035
398.72471449765635	336.0871314076344
324.8072790198371	359.8907146133891
584.0	10.0
338.5	197.0
58.27805868391859	15.055944569735995
533.6776718182529	307.1984146302465
21.460521816907622	231.16529187427795
308.52790948916993	428.61313410007205
310.0914114569774	355.14366056085373
44.74297553365426	299.7960013073298
405.5	189.5
541.0	185.0
363.73312225062716	324.2878092193738
478.137139403589	327.61074705614857
363.6454667454589	255.17115911917875
87.0	14.0
38.34881731569174	158.4179066702065
351.62813441666196	310.758705169648
275.4379168734692	353.2448389398396
126.17394269272343	429.9156625053145
571.0	259.0
187.60197713799252	381.71110123294716
542.0	260.5
583.0	261.0
394.5	243.0
199.06000987918387	375.66380617509617
511.1291650687098	223.4129106029971
24.0	13.0
428.0	14.0
373.4645830583247	333.5445646218178
227.7711583016382	475.99260484076785
265.46910336314494	333.30721191919105
178.0	14.0
218.56206591428406	343.10110189584486
307.5	236.5
224.0	14.0
191.22197936761785	250.70358312864442
246.0	14.0
204.19355327662007	227.35475009244044
202.0	14.0
556.4	468.6
513.5026920949775	312.42017408803537
115.81199435128511	357.00915194176395
163.68233014542847	297.9999372276218
65.0	13.0
315.7509995863331	144.91745284011736
559.0	285.0
106.0	13.0
584.0	16.0
207.31769121958658	224.83702681875772
33.0	13.0
573.0	294.0
312.93964388849867	315.74311192481014
443.176783381113	532.9782225701272
178.0536165203331	391.25946185060656
172.6626505439685	222.56524587988577
578.0	298.5
280.0	13.0
370.2835254175624	419.14745532831597
488.0	13.0
517.7750407422594	300.31518625407017
392.0	13.0
44.5	13.5
446.2553866105282	90.59419814285387
136.0	13.0
551.0	309.0
517.0	310.0
165.24979484999835	442.9409465577395
561.0	312.0
303.6828884860547	286.07402409646403
361.83430062961304	367.9607065026993
172.70301168430882	69.34126521748522
499.0	312.5
537.9357248625047	479.0861098032188
184.2822944314173	203.74085881407723
164.0	17.0
411.0	308.5
253.3641155291797	367.01129569219216
517.0	227.0
511.5444903194232	124.90261354126471
462.21107084120234	517.9646461347212
18.0	15.0
306.0	289.5
486.0	293.5
181.0	281.5
144.0	283.5
372.0404668425641	383.625984876066
508.93769589304026	393.9979291073073
38.0	17.0
128.0	16.0
210.3498408815198	431.38100696121234
52.0	17.5
111.0	17.0
172.0	16.0
99.0	17.0
533.2029664129993	245.4867119472866
328.36756955923863	291.295783554253
287.54290470743445	290.5837254463727
465.4	90.4
113.56563151190272	178.34714803843335
365.8692965742681	300.31518625407017
80.0	15.0
11.0	17.0
376.5	280.0
273.5	279.0
332.2048163730462	196.12698868944062
491.5	273.0
235.3253306582254	226.95562474139422
343.39478600032515	264.8143404263853
434.0	269.5
521.0	240.0
569.0	240.0
303.5	265.0
3.0	295.5
141.53087316236315	230.5477529008102
87.74935473806978	444.4062910136373
389.4645293910152	250.53683455429217
42.5	267.5
372.0	15.0
245.84372998687473	496.01897907137123
91.8397669571085	290.2169928822204
340.0	15.0
581.0	245.0
144.31607567126974	386.80356022903214
153.8526713041265	523.2092595308084
85.0	267.5
565.0	249.0
186.5	262.5
372.9898776530712	370.33423352896693
238.0	15.0
289.6	202.6
241.51177359944185	284.6292379675733
242.0	21.0
228.0	21.0
570.1969232508554	357.75925760137227
148.0	21.0
434.2268749307775	289.87166733849233
255.3203967278388	190.24040498398807
474.5	370.0
496.0	21.0
24.0	19.0
357.69835678707415	429.4272143533486
565.0	394.0
112.16994768467234	340.33488160285094
268.0	21.0
13.0	339.5
503.7178466796875	368.4907958984375
56.78943667605816	502.65700238996675
419.8973577041637	51.70003353712083
206.0	20.0
58.0	21.0
96.4	204.6
65.0	375.5
364.0481827626313	464.595481294896
216.0	347.5
562.2328806929324	14.96151914925552
45.0	21.0
537.0	404.0
338.1604307084367	466.54927390275975
442.0	357.5
363.4957695480004	372.4704078526079
493.56506507432897	345.649552455783
106.0	21.0
256.0	347.5
531.0	407.0
404.0	20.0
547.0	407.0
428.0	20.0
245.67721542063228	137.20290779435211
408.11807764183294	382.43922136293213
409.0	354.5
289.804063663809	582.1486698680313
154.0	359.5
214.6756250010164	239.07818897636383
232.49282377064225	586.3818871850694
279.7102655207511	378.1668727156503
55.0	319.5
93.39148571041936	380.4379864839259
124.90109517488493	354.02086515482944
394.5036469285198	59.736017959792946
239.8350114794539	383.38863217343925
568.0	415.5
198.0	19.0
220.0	19.0
505.0	342.5
532.0	417.5
260.463426758349	114.05927265705644
134.0	19.0
32.0	18.0
156.0	19.0
567.0	421.0
575.0	421.0
476.0	19.0
454.5	338.0
74.9313412758005	331.4230783597021
257.89191174309383	278.9576730102882
181.92095203852233	302.92606598296464
416.0	19.0
543.0	425.0
165.00419034286517	368.3433963682239
92.0	18.0
84.45594796275337	227.35475009244044
72.0	18.0
215.07150635052386	573.682235233955
543.0	429.0
49.78730555644123	554.2181497253279
487.78838126066853	425.3568130869658
537.0	432.0
196.0114835801725	369.04424971384935
390.84811986504013	443.5621598156668
531.0	435.0
336.43756144854876	351.5833700214522
102.07716719573725	426.17089334024234
302.250545756244	273.81464297977806
481.04789466760184	106.74568086994911
118.0	19.0
105.0	335.5
138.5	322.5
375.9844784335815	353.89150227950705
208.23323222300073	509.8583433770728
413.2186300605356	443.42939470970543
360.0	18.0
380.0	18.0
337.9303165929081	240.38494778146207
381.2972222450081	311.4707632775283
345.0	318.5
312.0	18.0
333.0	318.5
242.5095869770574	348.8884194860151
519.0	445.0
256.6684522723958	397.9433142829682
578.0	314.5
261.4341074184899	287.4981403122247
515.0	319.0
555.0	319.0
493.5	439.0
361.5	443.0
248.24873043588735	206.63381320623918
210.0	25.0
527.0	321.0
303.44553578342794	385.52480649708014
549.0	322.0
493.09035966907544	231.9576078975608
312.0	25.0
330.0	429.5
266.89321957890553	319.3034024642117
70.0	24.0
531.0	327.0
356.3751884691973	337.81691326909964
382.95869116339543	348.02307948205066
446.5	430.0
559.0	329.0
449.6	174.6
400.8400852943145	282.14517609285224
68.8840267917601	510.93224825860494
180.2815673311203	396.0336421594363
140.0	24.0
452.0	24.5
91.0	25.0
356.558644432487	469.31714676390004
329.894332170236	269.31449170308167
399.5	413.0
17.0	22.0
561.0	344.0
540.8664137743003	505.46231000937934
360.74558300488377	407.1733962133723
332.0	24.0
581.0	346.0
360.0	24.0
101.5	433.5
571.0	347.0
111.5	389.5
537.0	356.0
167.4740209803676	301.19294003599157
555.5141204599156	346.83631596891684
313.6403372910972	415.4486420820105
484.0	23.0
29.5	25.0
360.5172857282091	197.28259968352893
320.0	23.0
304.94595637475305	425.3568130869658
52.0	23.0
557.0	366.0
36.0	399.5
515.0	367.0
8.0	24.0
370.56082478884383	433.00916746776545
128.0	22.0
36.0	23.0
291.64304631831675	250.99244721938925
447.14194970658923	407.18179359153646
100.0	23.0
508.0	22.0
112.0	23.0
372.2778195451909	313.13223219591566
282.3145253336647	521.5810990242552
79.0	23.0
541.0	378.0
421.89333612827375	413.9738335094882
290.61814391708555	468.6658825612788
41.0	28.0
333.5	507.0
184.13645672601456	467.0377220547257
568.0	519.0
57.0	28.0
527.0	522.0
487.5	505.0
301.92910637933704	222.7057820515834
91.0	491.5
466.0	505.5
536.0	527.0
508.5	504.0
300.0	29.0
268.0	29.0
47.5	28.5
523.0	534.0
365.1572384663878	351.34601731882543
525.370327226316	301.501949767204
284.6946722759132	359.1786565055088
532.0	539.0
506.0	497.5
536.0	31.0
220.9568180205614	246.7123296181822
492.0	491.5
234.0	28.0
370.5	494.0
523.0	558.0
139.0	485.5
569.0	560.0
260.7848661352558	241.02782653527584
535.0	562.0
527.5	132.5
388.5	484.0
200.60142511720406	280.03929643054175
580.0	563.0
559.0	570.0
547.0	574.0
520.0	575.0
536.0	575.0
567.0	578.0
444.0	28.0
364.5	484.0
487.46274915935794	577.4270043990273
180.0	27.0
64.0	26.5
256.98673095965114	417.3583142055424
13.0	29.0
277.5	475.0
84.65584977561885	470.78249121979786
217.51044284300858	183.41526334616344
383.90810197390255	353.2448389398396
281.6	26.6
302.0	465.5
426.0	469.5
295.6128965967446	339.24102948486023
432.0907006071365	405.4624335177287
404.0	27.0
186.0	475.5
188.0	26.0
231.13451447224006	308.1776336793004
284.0	455.5
379.8731205161067	203.23793087972177
154.0	26.0
134.0	26.0
161.5	452.5
283.0	460.5
352.577545227169	399.5286159520595
196.0	26.0
416.14931897233123	424.8683649349999
204.0	26.0
85.0	27.0
340.23520469057706	373.6571713657417
22.0	28.0
269.5	447.0
547.7046879018234	524.6746039867062
204.6669367181955	300.84435096225224
6.0	29.0
327.9656959087947	228.81313021281423
310.0	453.5
41.0	583.0
539.0	447.0
563.0	447.0
306.05641551232236	390.03450784698873
55.0	33.0
513.0	448.0
103.0	34.0
77.0	34.0
288.0	36.0
300.0	36.0
160.03968122902833	574.659131537887
126.96279784917606	323.54395969458005
308.42994253859007	370.33423352896693
403.66057968985865	329.38845721821707
436.0	35.0
519.0	457.0
406.0754644971677	280.5648698948226
424.4019354128961	73.24516485649072
92.0	32.0
47.0	34.0
25.0	551.0
268.0	35.0
404.0830816971779	324.52516192200056
140.0	36.0
523.0	463.0
464.0	34.0
253.1673867125874	422.76905188888276
429.9531408159438	8.481173860273788
549.0	466.0
320.4134811870077	499.4381161351328
207.0	579.0
40.0	35.0
521.0	468.0
69.52060359246016	343.1993897881487
68.0	36.0
320.0	583.0
186.3288623889713	423.0873305761381
563.0	471.0
260.0	583.0
217.76121013516442	320.4901659773455
98.0	35.0
533.0	474.0
372.0	32.0
374.0	579.0
506.0	587.0
384.0	32.0
499.0	585.0
340.0	33.0
172.0	34.0
492.0	583.0
451.0	585.0
166.0	34.0
355.6094823227868	263.2071435418509
136.0	34.0
32.0	36.0
409.3110448448081	501.71754084430717
414.0	571.0
47.0	519.0
262.0	563.0
484.220950862589	344.01977189510245
33.0	30.0
345.64996903858105	563.0991919413599
369.0	565.0
420.5	576.0
586.617724008443	581.6602217160654
109.0	543.0
158.0	551.0
403.0	577.0
91.0	543.0
141.0	555.0
433.0	565.0
164.0	559.0
242.0	551.0
228.0	31.0
38.5	527.0
506.0	563.0
271.0	577.0
126.0	527.0
287.0947664096567	273.41688033569045
312.0	31.0
158.09457523078137	297.9999372276218
68.0	30.0
352.0	551.0
331.0	553.0
293.5716825797581	255.49259849608563
565.0	490.0
419.0	561.0
128.0	567.0
407.0	561.0
271.0	553.0
207.0	563.0
177.5	577.0
460.0	551.0
355.0	561.0
98.0	30.0
184.0	575.0
492.0	551.0
261.0	557.0
39.0	543.0
485.0	549.0
192.0	567.0
113.0	30.0
48.0	535.0
391.0	553.0
358.0	555.0
192.8184807718027	272.6554774361867
321.24698848043556	287.02343490697115
553.0	496.0
314.0	531.0
466.98156238013087	301.73930246983076
128.0	30.0
303.0	529.0
377.5	534.0
567.0	497.0
174.0	519.0
122.0	575.0
293.7140749757304	395.7309727100312
227.0	523.0
261.67146012111664	332.35780110868393
412.0	543.0
513.0	500.0
209.0	515.0
244.0	519.0
438.0	531.0
461.5	534.0
543.0	501.0
229.9371384191014	283.63142458995776
344.0	543.0
328.5	544.0
587.0	503.0
152.0	527.0
397.5	534.0
285.0	541.0
304.0	543.0
66.0	575.0
453.0	525.0
7.0	35.0
324.0	519.0
286.0	515.0
373.0	517.0
281.0	517.0
515.0	507.0
54.5	575.0
348.0	30.0
571.0	507.0
466.0	523.0
267.0	521.0
147.0	539.0
84.0	559.0
26.5	32.0
295.0	521.0
20.0	33.0
278.7854712420414	256.1354772498994
428.0	519.0
272.99956245771745	217.88419139798015
354.0016614429297	375.0812875815023
413.0	517.0
370.0	523.0
256.0	527.0
192.0	535.0
72.0	559.0
37.0	40.5
141.13174781131693	279.64017107949553
428.51618655059167	200.35083862207125
412.0	44.0
384.6164845490324	391.25946185060656
45.96796130937746	495.6548712703498
192.2197927452334	326.3378371519035
156.0	43.0
201.00055046825028	347.89060610839954
188.0	43.0
101.0	41.0
115.17282839643715	134.30995340219016
24.0	39.0
488.0	43.0
248.0	44.0
500.68564615313204	284.8872605833302
75.0	41.0
260.0	43.0
130.0	44.0
175.65609067681515	230.34819022528708
424.0	42.0
224.0	41.0
316.6	226.4
304.0	42.0
312.0	42.0
272.0	42.0
66.0	44.0
570.5	197.5
271.16556822618736	301.9766551724575
300.1225979466532	346.12425786103654
532.5	199.0
114.07961980820423	380.1197175097653
327.0013777780741	247.7780534503204
143.04296092224848	402.3992159045426
512.5	200.0
380.0	41.0
584.5	202.0
502.8218204767729	353.9568970477199
392.0077029503392	386.513895557179
108.0	38.0
134.7677150536103	418.949707641819
176.0	39.0
16.0	44.0
435.41365293077064	319.0660497615849
284.0	40.0
310.8073341983443	557.5634462190793
52.01527579341784	333.6510291704893
114.0	37.0
30.0	43.0
315.52899966734833	512.4634001875578
122.35486567684241	345.4273405989359
439.4486488754257	321.91428219310615
148.0	40.0
82.0	39.5
152.10769496508806	257.48871409643016
226.0	37.0
328.0	37.5
59.0	39.0
248.0	37.0
123.0	40.0
53.0	39.0
212.0	37.0
184.0	37.0
44.0	39.0
11.0	41.0
154.0	37.0
512.0479728083101	430.8925588092464
380.68175372152376	257.09979538062004
429.71717358086886	291.295783554253
562.483223012915	414.3263926796031
320.9948738483663	324.81791767977484
284.2199668706597	380.30304703929124
198.0	38.0
169.9714603190024	472.410651726351
276.0	37.0
308.0	37.0
316.0	37.0
27.18146008762048	342.70197654479864
449.41746238574996	322.3889875983597
528.7178466796875	277.2907958984375
420.54023645797747	152.63199788588258
218.96119126533029	327.9343385560884
395.0636789973606	309.0972362512606
266.6787275409024	242.26930866409933
238.0	51.0
109.0	50.0
257.87381687908834	350.8713119135719
401.1926470937575	107.80336626827818
187.06714563781017	489.9947851971247
473.62743805368046	343.75073083476883
100.711914943481	311.37152106261726
130.0	52.0
117.0	49.0
315.55052361739314	271.83286193885795
520.0	38.0
283.92850127255156	256.4569166268063
305.34435740444206	357.99189299237497
186.0	49.0
45.0	51.0
68.0	52.0
440.2460944693174	448.1510601787095
9.0	45.0
586.1178466796875	376.6907958984375
560.0	39.0
55.0	51.0
200.0	49.0
400.0	50.0
25.0	45.0
84.0	51.0
102.30330837975758	330.7865209851915
151.3094442629956	322.5461463169645
488.0	49.0
452.0	49.0
144.0	50.5
176.48410234521486	566.0298808531555
548.5	169.0
2.347607102120674	178.02570866152647
468.0	48.0
254.0	47.0
304.0	48.0
80.0	46.0
377.02487359772624	317.6419335458243
50.0	46.0
300.9647882486164	166.45389109287862
224.74850885550052	253.8965859370142
113.0	45.0
61.0	46.0
260.7848661352558	172.23979987720253
12.0	52.0
98.0	48.0
145.06060456873965	443.7550268110161
19.0	50.0
564.5	179.0
576.0	43.0
164.0	45.0
3.0	51.0
103.0	47.0
222.5533194247463	343.6997899224142
228.0	46.0
242.0	46.0
124.0	47.0
584.0	44.0
280.0	45.0
284.0404193763529	409.0830683369042
37.0	48.0
249.85592732042178	259.992749772782
150.20972047928757	52.66435166784149
152.0	59.0
383.6707492712758	335.44338624283193
7.774538264929088	332.05963573421275
160.0	59.0
166.0	59.0
190.64909875222702	475.17852458749127
172.0	59.0
54.0	57.0
218.0	59.0
127.0	58.0
269.26674660517324	307.91047273812677
338.9745109617133	586.5447032357248
288.0	59.0
317.77796022541634	396.3519208466916
347.4638288803215	470.5721235812531
89.0	57.0
210.0	60.0
318.78532068045456	460.8507121298238
146.0	57.0
430.3143153793434	498.1355877298903
32.0	59.0
319.3693536616929	416.08519945652114
487.9511973113239	500.08938033775405
109.94199687388513	369.6165208303399
551.5	268.5
103.0	60.0
244.0	57.0
236.0	57.0
224.0	57.0
39.0	60.0
66.0	59.0
134.0	58.0
376.0	57.0
356.0	57.0
551.2866410162403	533.1410386207824
536.0	65.0
27.0	53.0
209.86139272955387	570.9143623728148
571.0928532832352	404.0677590755512
333.43016531621174	251.635325973203
192.0	55.0
400.0	56.0
428.0	56.0
104.0	54.0
348.7799019851407	332.83250651393746
399.64667695902995	172.88267863101632
132.19813656697	431.8694551131783
315.4295602094262	248.42093220413417
368.0	55.0
367.8241786452484	161.63230043927535
276.0	55.0
206.78305081489924	1.5554907396468438
323.46554463209833	155.84639165495142
123.0	53.0
389.44748666486004	558.2147104217005
472.0	54.5
172.00634088867153	348.9284061587444
470.6	24.4
116.0	56.0
97.0	56.0
212.0	53.0
162.0	54.0
341.1846155010842	379.11628352615736
17.0	57.0
176.0	54.0
138.0	54.0
23.0	57.0
501.33911628473294	23.55389081421619
156.0	54.0
10.0	58.0
530.5	311.0
225.81736569377443	480.38863820846126
204.0	54.0
170.41492802620553	402.3992159045426
312.0	53.5
118.06578278859911	73.2364717898821
95.0	69.0
59.0	68.0
83.0	69.0
364.0	73.0
214.0	72.0
544.5	220.0
444.0	74.0
115.0	69.0
546.2393434459257	447.3369799254329
445.61250785671444	280.8863092717295
412.0	73.0
272.0	74.0
284.0	74.0
8.0	64.0
47.0	69.0
560.0	54.0
349.2875502636924	408.4465109623936
392.0	72.0
209.58174551574407	259.48434085166133
109.06548023520634	214.3483582520044
344.0	72.0
14.0	64.0
277.81144389973696	369.1474700158331
226.0	68.0
88.0	73.0
101.0	74.0
283.0332033575258	374.84393487887553
568.0	55.0
54.0	72.0
450.4340985103177	245.8494171888791
204.0	68.0
356.0	70.0
277.81144389973696	344.70014164527595
333.6493477488809	394.603172515797
232.0	67.0
464.0	69.0
336.0	70.0
308.0	70.0
38.0	72.0
178.4963856470934	206.95525258314606
2.0	64.0
448.0	68.0
550.2923610021267	381.48981055242507
520.0	56.0
77.0	71.0
549.8212965603425	429.4272143533486
480.0359610246031	201.10175655608086
160.0	70.0
166.0	70.0
63.0	73.0
424.0	67.0
220.0	69.0
468.880384001145	344.70014164527595
71.0	72.0
203.674382804652	440.01025764594385
508.0	66.0
292.0	64.0
83.0	62.0
46.0	61.0
4.0	69.0
118.38722216550599	209.52676759840114
460.0	65.0
312.0	66.0
86.6096423834826	465.08392944686193
60.0	61.0
170.0	65.0
241.70935397139604	389.03151103981935
550.5297137047535	342.0892619163815
521.5	14.0
156.0	65.0
192.0	66.0
198.0	66.0
184.0	66.0
212.4975261948155	111.65865418561373
122.0	61.0
51.5	63.5
336.6950862525389	435.1257761262845
332.2990528848455	474.52726038487003
336.0	62.0
208.884496425622	439.3589934433226
72.0	65.0
19.0	69.0
568.5837640974686	176.7222552765585
127.0	65.0
394.8250863054267	170.31116361576122
108.0	64.0
298.10768224722995	462.15324053506635
359.14531546876253	184.45449619966416
292.05260605734304	377.92952001302353
469.82979481165216	339.478382187487
236.0	62.5
434.2268749307775	400.9527321678201
12.5	70.0
404.0	61.0
97.0	63.0
42.0	66.0
114.0	63.0
27.0	67.0
248.0	62.0
350.116804414639	391.4252422820542
492.0	61.0
222.0	88.0
17.0	81.0
23.0	81.0
240.0	88.0
101.02949581253424	68.09344175937194
42.0	83.0
168.0	87.0
278.5235020076172	394.0695037916438
26.455560370137015	1.5554907396468438
358.9860681980918	305.2995930092323
35.0	84.0
88.0	86.0
246.0	87.0
176.0	88.0
452.0	89.0
218.96119126533029	260.4821542292769
118.0	85.0
138.0	89.0
389.39066485786213	378.2100356731387
105.0	84.0
412.0	88.0
233.78395847507755	8.627157031598303
352.0	87.0
364.0	87.0
188.0	89.0
182.0	89.0
286.38492660004744	583.614014323929
292.0	88.0
75.0	84.0
30.0	79.0
152.0	90.0
288.4923155179415	306.2490038197394
94.0	84.0
4.0	76.0
346.8810803641266	329.03486327190916
316.0	85.0
584.0	95.0
520.018185121604	27.663285958327812
134.0	83.0
480.0	86.0
80.0	89.0
174.0595892726303	246.7123296181822
53.0	87.0
11.5	76.0
194.0	83.0
61.0	87.0
112.0	89.0
369.42958711366964	290.5837254463727
572.1288096437894	368.6727646105796
54.561505291460364	294.1844719508303
133.3488034659156	215.78011491209998
216.96556451009917	305.78288157302313
46.0	89.0
560.0	98.0
526.5	409.0
288.0	84.0
39.0	90.0
206.0	85.0
100.0	87.0
230.0	80.0
436.0	82.0
296.0	81.0
171.36976408797148	371.8444619280324
51.0	76.0
416.66277493639654	301.02724436195047
247.0	79.5
304.0	82.0
336.43756144854876	302.4513605777111
106.0	77.0
14.0	87.0
78.0	78.0
158.0	80.0
84.0	75.0
469.0645354353077	437.5680168861142
393.86076817470604	211.77684323674933
37.0	77.0
172.0	81.0
456.0	79.0
113.0	75.0
287.0361908026687	509.69552732641745
162.0	75.0
496.0	78.0
260.0	77.0
212.77474832411383	331.9255920665507
218.0	76.0
119.97810420586715	281.2366724836804
82.0	81.0
112.0	82.0
56.0	79.0
252.0	75.0
25.91642343848203	367.07029133229736
176.0	76.0
28.0	85.0
21.0	86.0
320.64870643216335	299.2652699118198
476.0	76.0
153.10267487144952	189.9189656070812
126.0	80.0
48.0	82.0
7.137980890418459	353.3843077803188
71.0	79.0
100.0	80.0
379.7174355908031	246.17085656578598
212.0	78.0
121.0	79.0
190.0	78.0
63.0	81.0
7.0	87.0
300.0	76.0
152.0	78.0
185.37404575339474	339.0617668538297
4.0	93.0
23.0	98.0
178.0	104.0
222.7528821002694	235.7363824644111
107.0	103.0
198.0	105.0
288.0	106.0
420.0	107.0
421.40982898893196	363.45100515279063
520.8606258764073	364.163063260671
124.0	102.0
94.0	103.0
29.0	98.0
82.0	103.0
184.0	105.0
352.0	107.0
279.2563412180181	423.3208583848385
140.0	105.0
422.8339452046926	385.0501010918266
132.0	105.0
316.0	107.0
189.1933705742691	415.4486420820105
227.74194898834716	408.7572221429485
48.0	100.0
42.0	102.0
472.5	6.0
544.0	77.0
111.0	101.0
223.55113280236185	288.8200541535587
8.0	98.0
75.31434565998346	188.95464747636052
31.287917828774606	572.9891817299468
160.0	107.0
14.0	98.0
476.0	104.0
372.0028905450379	67.77200238246506
154.0	107.0
140.3389390997356	579.2179809562358
99.0	100.0
35.0	103.0
212.0	106.0
188.0	100.0
314.0	101.5
113.0	107.0
232.53145320090184	319.35314350859466
412.153073586488	351.10866461619867
348.0	102.0
464.0	103.0
88.0	106.0
144.0	100.0
432.0	103.0
54.0	105.0
284.0	102.0
400.0	103.0
61.0	104.0
25.0	93.0
424.0	102.0
101.0	106.0
204.78902624977954	383.30249466922373
214.0	100.0
11.0	92.0
240.0	103.0
562.5	339.0
452.0	101.0
45.5	106.0
158.0	102.0
307.480531728083	361.7895362344033
260.0	100.0
68.0	104.0
176.48410234521486	507.90455076920904
360.0	101.0
246.0	102.0
132.94967811486939	277.4449816487413
18.0	92.0
170.0	103.0
119.0	104.0
143.52649991759426	313.5658259184244
384.0	100.0
248.0	97.0
352.07364917681105	271.8860067183368
32.0	91.0
100.0	94.0
206.0	96.0
242.0	97.0
148.0	95.0
211.48955323610699	435.2885921769398
87.0	93.0
469.077582370917	201.49078317572904
4.0	102.0
471.66959224579267	427.47342174548487
124.0	94.0
186.0	95.0
198.0	95.0
212.0	95.0
528.0	84.0
154.0	96.0
57.42601347675819	341.92627503912746
308.0	99.0
117.0	93.0
366.0	98.5
175.90844705583044	190.63783205921519
272.0	99.0
526.3757852659776	540.3049448496162
254.0	95.0
368.78849677596907	72.27215365916145
584.0	85.0
183.83816037326272	271.65766405857113
51.0	94.0
106.0	92.0
312.0	95.0
370.51977054221464	340.6704348003937
59.0	94.0
428.0	97.0
94.0	91.0
396.0	97.0
196.0	99.0
372.6457692988517	228.81313021281423
67.0	92.0
464.1333299486096	326.186630840388
336.0	97.0
236.0	98.0
174.0	99.0
28.0	104.0
75.0	92.0
226.0	98.0
452.0	95.0
393.5282877921812	414.17552733298925
384.0	94.0
408.0	94.0
158.0	91.0
79.0	98.0
464.8313181182695	565.8670648025002
45.0	95.0
71.0	98.0
244.0	92.0
64.0	98.0
268.0	94.0
118.0	98.0
86.0	99.0
244.8921408439492	385.5304454800109
432.0	93.0
164.0	92.0
105.0	98.0
19.0	103.0
250.0	91.0
193.61673147389516	268.0655358991551
222.0	94.0
57.0	99.0
112.0	96.0
94.0	97.0
11.0	103.0
388.0	91.0
336.0	92.0
155.69982312450406	319.951831535164
178.0	94.0
376.0965705111244	522.8836274294978
568.0	124.0
25.0	115.0
50.5	117.0
296.0	122.0
176.0	120.0
198.78990128499262	483.97059132287814
125.0	119.0
360.0	122.0
17.0	115.0
576.0	125.0
90.0	119.0
162.0	121.0
332.0	123.0
115.0	118.0
552.5	528.0
304.4575082227871	455.9662306101645
234.0	120.0
189.1933705742691	389.03151103981935
390.9678137825441	132.05987776384197
396.0	121.0
218.0	123.0
556.5	532.0
94.0	116.0
10.0	114.0
83.0	116.0
246.0	123.0
109.0	116.0
37.0	119.0
7.0	108.0
259.35746219126565	509.2070791744515
547.5	541.0
43.0	119.0
273.6852746489331	459.385367673926
300.0	118.0
148.0	116.0
440.0	119.0
293.2393695704769	400.47802676256657
110.0	123.0
516.0	129.0
29.09921031103518	359.1133241509145
2.0	112.0
246.0	117.0
356.0	118.0
57.0	121.0
464.6537709935013	95.63998418749395
370.61222230979854	375.66380617509617
210.0	116.0
158.0	117.0
66.0	123.0
196.0	116.0
142.0	117.0
400.0	118.0
272.0	119.0
496.0	118.0
576.0	132.0
367.53076549265546	369.8595281237134
320.0	119.0
28.0	109.0
110.99778380732715	276.0480429200795
504.0	117.0
409.06748845234	327.84809975877533
464.0	117.0
120.0	121.0
104.0	120.0
50.5	122.0
312.0	117.0
498.5494718294911	344.4627889426491
22.0	109.0
96.0	120.0
184.0	119.0
476.0	116.0
581.6	424.6
40.0	108.0
280.0	114.0
95.0	110.0
184.0	112.0
254.35607859711817	0.26973323201930555
368.0	114.0
33.0	108.0
159.49151395944315	281.83536051024976
410.0	115.5
156.0	112.0
13.0	120.0
119.0	110.0
106.5	109.5
547.5418718511681	452.3842774957476
452.0	114.0
324.0	115.0
289.132878372438	406.855117526117
380.0	112.0
21.0	120.0
81.0	109.0
58.0	110.0
229.0	114.5
207.98524411155918	333.12296811968935
65.0	109.0
190.0	115.0
107.61291291801786	419.33261921271924
582.0	144.5
73.0	109.0
236.0	114.0
28.0	120.0
153.54617702786325	345.74561928619124
224.0	109.0
77.0	114.0
428.8976602575565	260.6356285265958
238.0	109.0
45.0	112.0
568.0	146.0
120.0	115.0
416.0	111.0
576.0	146.0
328.0	111.0
178.0	109.0
244.0	108.0
64.0	115.0
256.0	111.0
408.0	110.0
282.0	107.5
39.0	114.0
102.0	113.0
32.5	114.0
276.0	108.0
125.0	113.0
208.0	111.0
113.0	113.0
57.0	115.0
452.0	108.0
70.0	113.0
171.6880427752268	415.4486420820105
194.0	110.0
396.0	108.0
88.0	113.0
221.95463139817696	402.77034187725513
245.35528183490882	447.49979597608825
370.0	108.5
326.03705964735343	269.95737045689543
139.0	145.0
170.0	146.0
282.0	149.0
414.0	151.0
127.76104855126849	293.40999569059016
197.0	147.0
450.34068960994676	570.2630981701936
18.0	134.0
300.0	150.0
61.0	138.0
10.5	132.0
115.0	142.0
388.0	150.0
436.0	150.0
101.0	142.0
208.0	146.0
230.53903116277849	432.5207193157995
224.67765333918726	564.4017203466024
157.0	149.0
221.0	151.0
381.75197636373457	456.8248714252014
43.0	142.0
58.0	144.0
37.0	142.0
264.0	146.0
510.0	147.0
245.0	151.0
210.0	152.0
203.0	149.0
238.0	150.0
137.0	151.0
30.0	130.0
328.0	148.0
376.0	148.0
85.0	140.0
512.5	460.0
268.49941118102106	142.02449844795538
485.0203677797653	327.61074705614857
474.0	145.0
231.0	149.0
192.0	150.0
586.5156701808648	26.91612320485297
312.0	148.0
74.29478390128988	324.7392259273405
500.0	144.0
436.0	144.0
156.0	583.5
149.0	139.0
236.0	583.5
567.089438590519	80.7118414550415
568.0	113.0
18.0	127.0
47.0	148.0
528.0	113.0
390.31662494482526	336.8675024585926
180.2815673311203	387.12183891628746
382.0	143.0
267.8238968253419	583.7768303745845
273.53909525245507	344.4627889426491
334.2271356127007	191.5045447130875
200.0	138.0
488.0	140.0
376.0	138.0
113.0	148.0
135.40427242812092	413.5389699584786
135.0	141.0
536.0	114.0
27.0	125.0
201.0	143.0
10.0	126.0
400.0	140.0
173.0	141.0
88.5	145.0
107.0	148.0
95.03276976547826	264.0742823886929
431.3786424992563	385.99951190233367
314.0	139.0
190.0	144.0
83.0	148.0
456.0	138.0
211.16392113479637	576.2872920444402
476.0	138.0
296.0	140.0
165.5	142.5
483.0	136.5
392.0	138.0
442.0	135.0
142.0	128.0
294.0	133.0
105.0	127.0
146.0	128.0
533.6	336.6
470.20424778989485	510.99805573166
373.65432975129477	451.0817490905051
98.0	126.0
221.0	129.0
318.0	135.0
34.0	125.0
164.0	132.0
236.0	551.5
40.0	125.0
81.0	127.0
171.0	131.0
91.48181358688747	407.80995358788294
192.0	130.0
259.0	577.5
426.0	131.0
151.0	133.0
264.2823398500111	307.43576733287324
55.0	127.0
228.0	136.0
436.0	132.0
116.0	125.0
144.0	134.0
280.0	130.0
334.0	129.0
194.0	136.0
18.0	146.0
74.0	125.0
174.0	136.0
25.0	146.0
102.30330837975758	343.83594716265935
233.0	133.0
138.0	136.0
92.0	125.0
47.0	127.0
256.0	126.0
124.0	136.0
218.76162858980717	366.4499349320489
65.5	133.0
224.0	125.0
8.0	138.0
44.0	132.0
238.0	124.0
344.0	127.0
71.0	136.0
191.4213213850563	393.8056913486491
188.0	125.0
380.0	127.0
62.0	128.0
276.0	124.0
78.52873942905231	159.38222480092716
155.89938580002718	341.70416316718314
214.0	127.0
470.2947597845897	255.17419843546108
168.0	126.0
488.0	125.0
180.0	126.0
12.0	144.0
560.0	123.0
322.0	125.5
22.0	140.0
119.0	130.0
162.970370140824	535.0948312286462
113.0	130.0
40.0	136.0
160.0	127.0
232.0	126.0
523.6	325.6
385.0	517.5
33.5	136.0
532.7178466796875	273.4907958984375
73.0	174.0
65.0	174.0
156.5	179.5
234.0	180.0
244.0	180.0
196.0	178.0
346.0	185.0
97.0	174.0
103.0	174.0
144.0	180.0
516.0	189.0
125.19704638879156	511.16087178231527
87.0	176.0
276.0	178.0
400.0	180.0
138.0	182.0
130.0	182.0
235.0	185.0
122.0	172.0
46.0	174.0
270.0	179.0
268.3173357946662	256.1675835654912
29.0	164.0
422.0	181.0
52.0	174.0
192.0	182.0
229.0	183.0
233.63253612522942	467.0377220547257
416.0	178.0
288.0	180.0
187.0	185.0
176.46222308405652	383.93905204373436
252.10600295876998	271.56456734142984
266.0	181.0
160.0	184.0
41.0	176.0
250.0	182.0
58.0	174.0
536.0	194.0
103.0	184.0
154.0	170.0
216.0	172.0
440.0	176.0
48.0	180.0
167.0	171.0
110.0	184.0
279.7102655207511	402.37684838358075
206.0	172.0
272.0	174.0
116.0	184.0
56.0	180.0
135.0	171.0
19.0	158.0
141.0	171.0
267.6052776867858	325.2372200298809
200.0	170.0
72.0	184.0
488.0	174.0
422.0	175.0
25.0	158.0
95.0	184.0
468.0	174.0
475.0	172.5
249.0	177.0
284.0	170.0
147.0	175.0
390.0	173.0
94.0	178.0
282.1517092830093	499.7637482364434
396.7110746647343	372.79929798979833
384.0	170.0
4.0	164.0
140.0	176.0
332.787286562398	239.09919027383452
119.0	178.0
190.0	176.0
223.0	175.0
82.0	180.0
560.0	202.0
506.0	169.0
171.0	163.0
380.0	166.0
453.452458330405	398.3418524389256
182.0	162.0
364.0	166.0
72.0	158.0
332.0	166.0
466.1178466796875	291.2907958984375
424.0	166.0
412.0	166.0
272.0	168.0
396.0	166.0
458.0	167.0
342.0	169.0
188.0	164.0
244.0	162.0
211.0	163.0
151.0	165.0
108.0	158.0
390.0	167.0
30.0	182.0
313.9586159783525	398.8981503447341
183.0	167.0
61.0	160.0
511.0	164.5
4.0	170.0
326.3584990242603	238.13487214311388
233.0	169.0
542.6	349.4
211.0	169.0
245.2104195312045	411.6292978349467
307.7178844307098	316.45517003269043
464.0	164.0
406.0	165.0
216.0	166.0
338.0	165.0
161.0	169.0
110.5	153.0
92.0	156.0
83.5	155.0
238.0	166.0
172.0	168.0
195.0	167.0
240.79644235406317	452.70990959705824
111.0	168.0
268.0	158.0
458.0	159.0
156.0	154.0
394.0	161.0
226.0	154.0
398.0	157.0
77.0	168.0
556.0	213.0
127.44730524673804	367.388560306458
286.0	159.0
362.0	161.0
524.0	213.0
212.42771474390707	403.67233065356385
577.1920363636629	349.30391844661796
182.0	156.0
68.0	168.0
310.0	159.0
11.0	172.0
142.0	156.0
44.0	164.0
216.0	154.0
333.114623611774	293.9066632831474
298.5961303991959	453.1983577490242
410.0	155.0
532.0	215.0
93.0	162.0
331.21580199075987	303.1634186855914
512.0	216.0
205.0	161.0
216.0	160.0
73.0	164.0
87.5	165.0
34.0	168.0
260.7220493106096	361.3148308291497
330.0	155.0
62.6	164.4
23.0	172.0
245.0	157.0
210.0	158.0
146.0	160.0
119.0	162.0
108.74404085829946	141.38161969414162
30.0	202.0
113.0	210.0
129.0	211.0
514.0	153.5
178.0	212.0
500.0	218.0
36.0	204.0
[truncated: 8,866 more rows]
