# Supplementary material for: Intervisit Reproducibility of Foveal Cone Density Metrics
Source: Transl Vis Sci Technol. 2024 Jun 24;13(6):18. doi: 10.1167/tvst.13.6.18 (PMC11205225; doi:10.1167/tvst.13.6.18)
Supplement: Supplement 3 [file tvst-13-6-18_s003.zip › JC_12143_visit2_500um_coords.csv]

120.0	3.0
139.0	2.5
333.0	2.5
581.0	3.0
602.0	2.5
697.0	3.0
771.0	2.5
820.5	3.0
987.5	2.5
1116.0	3.0
1330.0	3.0
74.0	4.5
149.0	4.0
171.0	4.0
182.6	4.4
406.5	4.0
501.0	4.0
655.5	4.0
744.0	4.0
785.0	4.0
807.0	4.0
1172.0	4.0
1278.4	4.6
1306.6	4.6
24.0	5.0
37.0	5.0
214.0	5.0
225.5	5.0
313.0	5.5
344.0	5.0
427.0	5.0
571.0	5.5
877.0	5.0
956.0	5.0
1018.0	5.0
1128.0	5.0
1294.0	5.0
12.0	6.0
160.0	6.0
274.0	6.0
444.0	6.0
490.0	6.0
592.0	6.0
632.0	6.0
675.0	6.0
754.0	6.0
897.0	6.0
930.0	6.0
939.5	6.5
972.0	6.5
1034.0	6.0
1218.0	6.0
88.0	7.0
264.0	7.0
471.0	7.0
510.5	7.0
546.0	7.0
559.5	7.5
1078.0	7.5
1090.0	7.0
1104.0	7.0
62.0	8.0
323.4	8.6
384.0	8.0
416.5	8.5
538.0	8.0
615.5	8.0
831.0	8.0
845.0	8.5
857.0	8.0
909.0	8.0
998.0	8.0
1189.0	8.0
1350.0	8.0
130.0	9.0
246.0	9.0
688.0	9.0
764.0	9.5
797.0	9.0
948.0	9.0
1053.0	9.0
1207.0	9.0
1259.0	9.0
51.0	10.0
112.0	10.0
286.0	10.0
396.0	10.0
460.0	10.0
664.0	10.0
885.0	10.0
921.0	10.0
982.0	10.0
1043.0	10.5
1139.5	10.0
1242.0	10.0
1338.0	10.0
101.5	11.0
235.0	11.0
304.0	11.0
373.0	11.0
645.0	11.0
705.0	11.0
728.0	11.0
739.0	11.0
778.0	11.0
817.0	11.0
1068.0	11.0
1163.0	11.5
190.0	12.0
256.0	12.5
363.0	12.5
717.0	12.0
871.0	12.0
1011.0	12.5
409.0	13.0
451.0	13.5
605.0	13.0
899.0	13.0
1025.0	13.5
1152.0	13.0
1178.0	13.0
1316.0	13.5
79.0	14.0
167.0	14.0
178.0	14.0
337.0	14.0
350.0	14.0
438.0	14.0
500.0	14.0
518.0	14.0
570.0	14.0
678.0	14.0
696.0	14.0
750.0	14.0
788.0	14.0
807.0	14.0
964.5	14.0
1286.0	14.0
20.0	15.0
31.0	15.0
121.5	15.0
144.0	15.0
480.0	15.0
581.0	15.0
624.0	15.0
655.0	15.0
1116.0	15.0
1273.6	15.4
1330.0	15.0
9.0	16.5
43.5	17.0
225.0	16.0
314.0	16.0
510.0	16.0
535.6	16.4
826.0	16.0
838.5	16.0
890.0	16.0
1000.0	16.0
1034.5	16.0
1098.0	16.0
1125.0	16.0
68.0	17.0
156.0	17.0
268.0	17.5
278.0	17.0
546.0	17.0
636.0	17.0
851.0	17.0
860.0	17.0
930.0	17.0
942.0	17.0
1086.0	17.0
1135.0	17.0
245.0	18.0
391.0	18.5
428.5	18.0
470.0	18.5
490.0	18.0
559.0	18.5
796.0	18.0
955.0	18.0
1202.0	18.0
58.0	19.0
87.0	19.0
595.0	19.0
614.0	19.0
908.0	19.0
975.0	19.0
991.0	19.0
1048.0	19.0
1252.0	19.5
1342.0	19.0
200.0	20.0
287.0	20.0
298.0	20.0
327.0	20.0
400.0	20.0
418.0	20.0
688.0	20.0
712.0	20.0
733.5	20.0
766.0	20.0
777.0	20.0
1060.0	20.0
1077.0	20.0
1191.0	20.0
100.5	21.0
111.0	21.0
133.0	21.0
381.0	21.0
668.0	21.0
723.0	21.0
745.0	21.0
1221.0	21.0
214.0	22.0
369.0	22.0
526.0	22.0
645.5	22.0
700.0	22.0
874.0	22.0
920.0	22.0
173.5	23.0
446.0	23.0
461.0	23.0
788.0	23.0
806.5	23.0
818.0	23.0
1027.0	23.0
1110.0	23.0
1173.0	23.0
1310.0	23.0
236.0	24.0
258.0	24.0
358.5	24.0
504.0	24.0
573.0	24.0
604.5	24.0
626.0	24.5
677.0	24.0
757.0	24.0
831.0	24.0
885.0	24.0
900.0	24.0
966.0	24.0
1146.0	24.0
1322.0	24.0
34.0	25.0
435.0	25.0
515.0	25.0
550.0	25.0
639.5	25.5
1015.0	25.0
1093.0	25.0
1160.0	25.5
1265.0	25.0
1278.0	25.0
15.0	26.0
77.5	26.0
123.0	26.0
225.5	26.5
335.5	26.5
348.0	26.0
539.0	26.0
586.0	26.0
659.0	26.0
842.0	26.0
1290.4	26.6
2.0	27.0
52.0	27.0
143.5	27.5
155.0	27.0
318.5	27.0
561.0	27.5
864.0	27.0
911.6	27.6
929.0	27.5
985.0	27.5
1005.0	27.0
1212.0	27.0
1300.5	27.5
1351.0	27.0
65.5	28.0
281.0	28.0
307.0	28.0
492.0	28.0
797.0	28.0
853.0	28.0
943.0	28.0
1200.0	28.0
93.0	29.0
246.0	29.0
426.0	29.0
471.0	29.0
778.0	29.0
824.0	29.5
955.0	29.0
1067.0	29.0
1082.0	29.0
1101.0	29.0
1182.0	29.0
297.0	30.0
392.5	30.5
615.0	30.0
669.0	30.0
694.0	30.0
720.0	30.0
767.0	30.0
974.0	30.0
1043.6	30.4
1055.0	30.0
1125.0	30.0
1175.0	30.0
25.0	31.0
200.0	31.0
269.0	31.0
376.0	31.0
596.5	31.0
647.0	31.0
683.0	31.0
743.0	31.0
879.0	31.0
995.5	31.0
1138.0	31.0
1253.0	31.0
1339.0	31.0
108.0	32.0
454.0	32.5
730.5	32.0
891.0	32.0
1033.0	32.0
1307.5	32.0
134.0	33.0
177.0	33.0
189.0	33.0
211.0	33.0
509.0	33.0
529.0	33.0
810.0	33.0
901.5	33.0
1113.5	33.0
1151.0	33.0
1223.0	33.0
1321.0	33.0
364.0	34.5
543.0	34.0
578.0	34.0
755.0	34.0
870.0	34.0
916.5	34.5
936.0	34.0
1020.0	34.0
1091.0	34.0
1241.0	34.0
11.0	35.0
236.5	35.0
258.0	35.0
412.5	35.0
464.0	35.0
497.5	35.5
555.0	35.0
567.0	35.0
606.5	35.0
790.0	35.5
833.0	35.0
965.0	35.0
1189.4	35.4
85.5	36.5
330.5	36.5
342.0	36.0
442.0	36.0
702.0	36.5
845.4	36.6
1072.0	36.0
1169.0	36.0
74.0	37.5
121.5	37.0
155.0	37.0
225.0	37.0
428.0	37.0
628.0	37.0
659.5	37.0
989.5	37.0
1203.0	37.0
1298.0	37.5
64.0	38.5
166.5	38.0
279.0	38.0
292.0	38.0
354.0	38.0
387.0	38.0
472.0	38.0
518.0	38.0
712.5	38.0
819.5	38.0
945.5	38.0
1009.5	38.0
1180.0	38.0
1274.0	38.0
1348.0	38.0
204.65384615384616	40.34615384615385
248.5	39.0
304.0	39.0
320.0	39.0
637.5	39.0
801.0	39.0
909.0	39.0
928.0	39.0
1049.0	39.0
1100.0	39.0
1215.0	39.5
1287.0	39.0
98.5	40.0
449.0	40.0
535.0	40.5
587.0	40.0
616.0	40.0
676.0	40.0
999.0	40.0
1040.0	40.0
1062.0	40.0
1081.0	40.5
1133.0	40.0
23.0	41.0
687.0	41.0
736.0	41.0
766.0	41.5
887.0	41.0
956.0	41.0
974.5	41.0
1028.5	41.0
1121.0	41.0
1331.0	41.0
54.0	42.0
266.0	42.0
407.0	42.0
649.0	42.0
724.0	42.0
746.0	42.0
783.0	42.0
877.0	42.0
1148.0	42.0
1159.0	42.0
1252.0	42.0
144.0	43.0
599.0	43.0
669.0	43.5
1091.0	43.5
1109.0	43.0
1228.5	43.0
1310.0	43.0
179.0	44.0
191.0	44.0
218.0	44.0
373.0	44.0
465.0	44.0
509.5	44.5
526.0	44.0
551.0	44.0
562.0	44.0
810.0	44.0
830.0	44.0
864.6	44.4
1263.0	44.0
109.0	45.0
156.0	45.0
396.0	45.0
418.4	45.6
659.0	45.0
756.0	45.0
774.0	45.0
840.5	45.0
901.5	45.5
919.0	45.0
938.0	45.0
1071.0	45.5
1320.0	45.0
83.0	46.0
131.0	46.0
242.0	46.0
359.0	46.0
443.0	46.0
574.5	46.0
607.0	46.0
793.0	46.0
11.0	47.0
70.0	47.0
119.5	47.5
298.5	47.0
496.0	47.0
694.0	47.0
705.0	47.0
821.0	47.0
947.0	47.0
1173.0	47.0
1195.0	47.0
1339.5	47.0
46.0	48.0
169.0	48.0
229.5	48.0
313.5	48.0
326.0	48.0
337.0	48.0
349.5	48.0
431.0	48.0
625.0	48.0
1138.0	48.0
1207.0	48.0
1293.5	48.0
276.0	49.0
455.0	49.5
475.0	49.0
517.0	49.0
643.0	49.0
682.0	49.5
718.0	49.0
738.0	49.0
1022.0	49.0
1055.0	49.0
202.0	50.0
384.0	50.0
908.5	50.0
992.0	50.0
1044.5	50.0
1275.0	50.0
75.45	52.15
535.0	51.5
596.0	51.0
766.5	51.5
803.0	51.0
884.0	51.5
930.0	51.0
1034.0	51.0
1062.5	51.0
1080.0	51.0
1302.0	51.0
101.0	52.0
214.0	52.0
408.0	52.0
585.0	52.0
616.0	52.0
786.0	52.0
895.0	52.0
961.0	52.0
972.5	52.0
1101.0	52.0
1247.0	52.0
1352.0	52.0
24.0	53.0
37.0	53.0
265.0	53.0
366.0	53.0
486.0	53.5
555.5	53.5
634.0	53.0
652.5	53.0
745.5	53.0
855.0	53.0
916.5	53.5
1157.0	53.0
1185.0	53.0
1265.0	53.0
139.0	54.0
189.0	54.0
506.0	54.0
544.0	54.0
567.0	54.0
814.0	54.0
834.0	54.0
845.5	54.0
1121.0	54.0
1146.0	54.0
57.0	55.0
165.6	55.4
178.0	55.0
241.0	55.0
331.6	55.4
438.0	55.0
466.0	55.0
662.0	55.0
673.0	55.0
777.0	55.0
1314.0	55.0
90.0	56.0
125.0	56.0
155.0	56.0
309.0	56.0
376.0	56.0
419.0	56.0
578.0	56.0
711.0	56.0
728.0	56.0
949.0	56.0
1072.0	56.0
1092.0	56.0
1111.0	56.0
1132.0	56.0
1225.0	56.0
356.0	57.0
389.0	57.0
526.0	57.0
689.0	57.0
756.0	57.0
795.0	57.5
1015.5	57.0
1166.0	57.0
1214.0	57.0
15.0	58.0
67.0	58.0
114.0	58.0
343.0	58.0
448.0	58.0
643.0	58.0
701.0	58.0
1050.0	58.0
1196.0	58.0
1333.0	58.0
5.0	59.0
48.4	59.6
232.0	59.0
399.5	59.0
430.0	59.0
478.0	59.0
496.0	59.0
605.0	59.0
625.0	59.0
738.0	59.0
910.0	59.0
1028.0	59.0
1343.0	59.0
97.5	60.5
199.0	60.5
258.0	60.0
277.0	60.0
457.0	60.5
979.0	60.0
992.0	60.0
1176.0	60.0
1282.0	60.0
221.0	61.0
288.0	61.0
322.0	61.0
516.0	61.0
807.0	61.0
818.5	61.0
926.0	61.0
968.5	61.5
1005.5	61.0
1041.0	61.0
1062.5	61.5
1082.5	61.5
1299.0	61.0
147.0	62.0
210.0	62.0
550.0	62.0
562.5	62.5
656.0	62.0
680.0	62.0
720.0	62.0
765.5	62.0
853.0	62.0
1323.5	62.0
29.0	63.0
80.0	63.0
370.0	63.0
489.0	63.0
537.0	63.0
775.0	63.0
785.0	63.0
840.6	63.4
879.0	63.0
958.8695652173913	64.8695652173913
1103.0	63.0
1268.0	63.0
40.0	64.0
172.5	64.0
249.0	64.0
302.0	64.0
506.0	64.0
669.0	64.0
709.0	64.0
748.0	64.0
829.0	64.0
1126.0	64.0
1157.0	64.0
1205.4	64.6
1253.0	64.0
59.0	65.5
161.0	65.0
189.0	65.0
268.0	65.0
314.5	65.0
333.5	65.0
351.0	65.0
409.0	65.0
439.0	65.0
574.0	65.0
584.0	65.0
730.0	65.0
866.0	65.0
946.5	65.0
1114.0	65.0
1144.0	65.0
1310.0	65.0
133.0	66.0
240.0	66.0
379.5	66.0
422.0	66.0
471.0	66.0
637.5	66.0
1185.5	66.0
1225.0	66.0
1287.5	66.0
90.0	67.0
110.0	67.0
122.0	67.0
525.0	67.0
919.0	67.0
1054.5	67.0
1093.0	67.0
70.0	68.0
390.0	68.0
690.5	68.0
739.0	68.0
759.0	68.0
1023.0	68.0
1073.0	68.0
1336.0	68.0
282.0	69.5
361.0	69.0
450.0	69.0
460.5	69.5
700.0	69.0
887.0	69.0
23.0	70.0
205.0	70.0
229.0	70.0
259.0	70.0
344.0	70.0
399.0	70.0
556.5	70.0
626.5	70.0
802.0	70.0
1169.0	70.0
1300.0	70.0
216.0	71.0
324.0	71.0
431.0	71.0
481.0	71.0
500.0	71.0
544.0	71.0
608.0	71.0
820.0	71.0
896.0	71.0
909.0	71.0
964.5	71.0
1035.0	71.0
1045.5	71.5
1135.5	71.0
1213.0	71.0
36.0	72.0
101.0	72.0
294.5	72.0
648.0	72.0
716.0	72.0
726.0	72.0
929.0	72.0
1197.0	72.0
50.5	73.0
82.5	73.5
144.0	73.0
156.0	73.0
515.5	73.0
565.0	73.0
681.0	73.0
770.5	73.5
782.5	73.0
838.0	73.0
849.0	73.0
1083.0	73.0
1270.0	73.0
181.0	74.0
307.0	74.0
335.0	74.0
354.0	74.0
535.5	74.5
581.0	74.0
594.0	74.0
662.0	74.0
812.0	74.5
860.0	74.0
879.0	74.0
1243.0	74.0
116.0	75.0
128.0	75.0
168.5	75.0
249.0	75.0
263.0	75.0
373.5	75.0
707.5	75.0
744.0	75.0
754.0	75.0
975.0	75.0
993.0	75.0
1054.0	75.0
1105.5	75.0
1127.0	75.0
1324.0	75.0
60.0	76.0
195.0	76.0
384.0	76.0
408.0	76.0
420.0	76.0
492.0	76.5
637.0	76.0
672.0	76.0
793.0	76.0
828.0	76.0
871.0	76.0
1117.0	76.0
1155.0	76.0
1314.0	76.0
17.0	77.0
443.0	77.0
471.0	77.0
525.0	77.5
615.0	77.0
693.0	77.0
1017.0	77.0
1145.0	77.0
1179.5	77.0
1228.0	77.0
136.5	78.0
237.0	78.0
274.0	78.0
316.0	78.0
604.0	78.0
734.0	78.0
1028.0	78.0
1094.0	78.0
1260.0	78.0
1341.0	78.0
73.0	79.0
225.0	79.0
289.0	79.0
345.0	79.0
454.5	79.5
554.0	79.0
626.5	79.0
762.0	79.5
903.0	79.0
915.0	79.0
1072.5	79.0
29.0	80.0
206.5	80.0
653.5	80.0
775.5	80.5
962.4	80.6
984.5	80.5
1195.0	80.0
99.0	81.0
149.0	81.0
299.0	81.0
366.0	81.0
682.0	81.5
804.0	81.5
942.5	81.0
1065.0	81.0
1135.0	81.5
1207.0	81.0
42.0	82.0
161.0	82.5
258.0	82.0
326.5	82.0
427.5	82.0
483.0	82.0
719.0	82.0
845.0	82.0
856.0	82.0
1038.0	82.0
1047.0	82.0
1166.5	82.0
89.0	83.0
176.0	83.0
355.0	83.0
400.0	83.0
500.0	83.0
644.0	83.0
701.0	83.5
892.0	83.0
928.0	83.0
952.0	83.0
1251.0	83.0
1304.5	83.5
282.5	84.0
309.0	84.0
511.0	84.0
752.5	84.0
787.0	84.0
825.0	84.0
834.0	84.0
866.0	84.0
1237.0	84.0
54.0	85.0
65.0	85.0
109.5	85.0
120.0	85.0
185.0	85.0
248.0	85.0
376.5	85.5
534.0	85.0
545.0	85.5
566.0	85.0
815.0	85.0
975.0	85.0
1000.5	85.0
1112.5	85.0
1124.0	85.0
1185.0	85.0
197.0	86.0
337.0	86.0
418.0	86.0
437.0	86.5
635.0	86.0
673.0	86.0
879.0	86.0
1022.0	86.0
1081.5	86.0
1101.0	86.0
1276.0	86.0
1325.0	86.0
1350.0	86.0
79.0	87.0
130.0	87.0
216.0	87.0
271.0	87.0
449.0	87.0
525.0	87.0
593.0	87.0
692.0	87.0
743.0	87.0
769.0	87.0
911.0	87.0
934.6	87.4
1011.0	87.0
1058.0	87.0
1175.5	87.0
2.0	88.0
22.0	88.0
237.0	88.0
388.5	88.0
408.6	88.4
475.0	88.0
491.0	88.0
623.5	88.5
899.5	88.0
992.0	88.0
1070.0	88.0
142.0	89.0
320.0	89.0
654.0	89.5
733.0	89.0
797.0	89.5
888.0	89.0
945.4	89.4
964.0	89.0
1032.0	89.0
1157.0	89.0
1264.4	89.6
1285.0	89.0
1339.0	89.0
36.0	90.0
227.0	90.0
291.0	90.0
349.0	90.0
556.0	90.0
606.0	90.0
721.6	90.4
761.0	90.0
778.0	90.0
851.5	90.0
922.0	90.0
1198.0	90.0
209.0	91.0
259.0	91.0
302.0	91.0
360.0	91.5
464.5	91.0
1135.0	91.0
1168.0	91.5
1210.0	91.0
1315.0	91.0
155.0	92.0
166.0	92.0
178.0	92.0
330.0	92.0
516.6	92.4
574.0	92.0
614.0	92.0
665.0	92.0
685.6	92.4
808.0	92.0
842.0	92.0
905.7142857142857	94.0
954.0	92.0
1225.0	92.0
1297.0	92.0
103.0	93.0
484.0	93.0
500.0	93.0
642.5	93.5
703.0	93.0
984.0	93.0
1041.0	93.0
1091.5	93.0
1249.5	93.0
13.5	94.0
89.0	94.0
114.5	94.0
189.5	94.0
281.0	94.0
398.0	94.0
584.0	94.0
596.0	94.5
751.0	94.0
789.0	94.0
818.6	94.6
830.0	94.0
1107.0	94.0
311.0	95.0
371.0	95.0
427.0	95.5
509.0	95.0
712.0	95.0
972.0	95.5
1001.0	95.0
1024.0	95.0
1080.0	95.0
1119.0	95.0
1328.0	95.5
61.0	96.0
74.0	96.0
125.0	96.0
270.0	96.0
342.0	96.0
380.5	96.0
542.0	96.0
632.0	96.5
675.0	96.0
1049.6	96.4
1174.0	96.5
1238.0	96.5
200.5	97.5
248.0	97.0
731.0	97.0
770.0	97.0
879.0	97.5
931.0	97.0
1069.0	97.0
1191.0	97.0
1276.6	97.4
136.0	98.0
234.0	98.0
322.0	98.0
439.0	98.0
461.5	98.0
530.0	98.0
693.0	98.0
898.0	98.0
939.0	98.0
989.0	98.5
1012.0	98.0
1058.0	98.0
1163.0	98.0
146.0	99.0
300.0	99.0
391.0	99.0
418.0	99.0
451.0	99.0
474.0	99.0
620.0	99.0
651.0	99.0
720.5	99.0
803.0	99.0
849.0	99.0
858.5	99.0
869.0	99.0
961.0	99.0
1099.0	99.0
1129.0	99.0
1139.0	99.0
1152.6	99.4
1263.0	99.0
213.0	100.0
495.0	100.0
638.0	100.5
759.0	100.0
781.0	100.0
917.0	100.0
950.0	100.0
1342.5	100.5
37.0	101.0
159.0	101.0
224.0	101.0
353.0	101.0
408.0	101.0
553.0	101.0
575.0	101.0
593.0	101.0
840.0	101.0
889.0	101.0
1032.0	101.0
1210.5	101.0
1319.0	101.0
22.0	102.0
259.5	102.0
664.0	102.0
684.0	102.0
705.0	102.0
1022.5	102.5
1110.0	102.0
1183.5	102.0
1294.0	102.0
1304.0	102.5
171.0	103.0
181.0	103.0
288.0	103.5
335.0	103.0
401.5	103.0
751.0	103.0
796.0	103.0
814.0	103.0
980.0	103.0
1004.5	103.5
1042.0	103.0
1089.5	103.5
1225.0	103.0
70.0	104.0
108.0	104.0
119.0	104.0
314.0	104.0
364.5	104.0
485.0	104.0
507.0	104.0
524.0	104.0
563.0	104.0
583.0	104.0
831.0	104.0
909.0	104.0
1077.0	104.0
1122.0	104.0
1145.0	104.5
87.0	105.0
242.0	105.0
278.0	105.0
628.0	105.0
646.0	105.0
657.0	105.0
694.0	105.0
739.0	105.0
775.0	105.0
1198.0	105.0
9.5	106.0
194.0	106.0
268.0	106.0
384.0	106.0
466.0	106.0
676.0	106.5
766.0	106.0
852.0	106.0
925.0	106.0
937.0	106.0
1054.0	106.0
1170.0	106.5
1252.0	106.0
58.0	107.0
128.0	107.0
206.0	107.0
345.0	107.5
605.0	107.0
717.0	107.0
898.0	107.0
961.0	107.5
997.0	107.5
47.0	108.0
141.0	108.0
232.0	108.0
251.0	108.0
297.0	108.0
325.0	108.0
374.0	108.0
415.0	108.5
432.0	108.0
537.0	108.0
616.0	108.0
728.0	108.0
786.0	108.0
864.0	108.0
874.0	108.0
969.0	108.0
1015.0	108.0
1135.0	108.0
1158.0	108.0
30.5	109.0
79.0	109.0
217.5	109.0
475.0	109.0
497.0	109.0
554.0	109.0
805.0	109.0
824.5	110.5
1067.0	109.0
1098.5	109.0
1209.0	109.0
1240.5	109.0
1274.0	109.0
1333.0	109.0
153.0	110.0
394.0	110.0
454.0	110.0
516.0	110.0
576.0	110.0
637.0	110.0
757.0	110.0
885.0	110.0
987.0	110.0
1037.0	110.5
1283.0	110.0
165.0	111.0
355.4	111.6
707.0	111.0
836.0	111.0
915.0	111.0
1026.0	111.0
1219.0	111.0
1299.0	111.0
1310.0	111.0
1323.0	111.0
1345.0	111.0
19.5	112.0
99.0	112.0
307.0	112.0
336.0	112.0
667.0	112.0
686.0	112.0
747.0	112.0
794.0	112.0
815.0	112.5
845.0	112.0
1264.5	112.0
176.0	113.0
262.0	113.0
528.5	113.0
544.0	113.0
594.5	113.0
1005.0	113.0
1086.5	113.0
1180.5	113.0
1231.0	113.0
68.5	114.0
120.0	114.0
187.0	114.0
274.5	114.0
287.0	114.0
405.5	114.0
422.0	114.0
505.0	114.0
565.0	114.0
585.0	114.0
906.0	114.0
944.0	114.0
955.0	114.0
1047.0	114.0
1076.0	114.5
241.0	115.0
319.0	115.0
464.0	115.0
484.0	115.0
605.0	115.0
626.0	115.0
737.0	115.0
776.0	115.0
856.0	115.0
897.0	115.0
975.5	115.0
1058.0	115.0
1120.0	115.0
1142.0	115.0
1201.0	115.0
40.0	116.0
134.0	116.0
199.5	116.0
366.0	116.0
615.0	116.0
715.0	116.0
933.5	116.0
1107.0	116.0
1131.0	116.0
1170.0	116.0
7.0	117.0
58.0	117.0
89.0	117.0
110.0	117.0
210.5	117.0
231.0	117.0
251.0	117.0
347.0	117.0
387.0	117.0
442.0	117.0
658.5	117.0
678.0	117.0
697.0	117.0
725.0	117.0
765.0	117.0
829.0	117.5
869.0	117.5
880.0	117.0
923.0	117.0
995.0	117.0
1016.0	117.0
145.0	118.0
221.0	118.0
496.0	118.5
638.0	118.0
788.0	118.5
966.0	118.0
1033.0	118.0
1254.5	118.0
298.5	119.0
432.0	119.0
755.5	119.0
822.0	119.0
1096.0	119.0
1212.5	119.0
1244.0	119.0
29.0	120.0
158.0	120.0
377.0	120.0
397.0	120.0
453.0	120.0
476.0	120.0
524.0	120.5
536.0	120.0
556.0	120.0
577.5	120.0
800.0	120.0
811.0	120.0
848.0	120.0
891.0	120.0
986.0	120.0
1280.0	120.0
1295.0	120.0
48.0	121.0
79.5	121.0
170.0	121.0
181.0	121.5
338.0	121.0
687.5	121.5
706.0	121.0
1025.0	121.0
1066.5	121.0
1152.0	121.0
1162.0	121.0
1192.5	121.5
271.0	122.0
410.5	122.0
514.0	122.0
608.0	122.0
651.0	122.0
669.0	122.0
744.5	122.5
781.0	122.0
1043.0	122.0
1311.0	122.0
17.0	123.5
100.0	123.0
192.5	123.0
282.0	123.0
310.0	123.0
329.0	123.0
359.0	123.0
548.0	123.0
619.0	123.5
902.4	123.4
915.0	123.0
938.5	123.0
1006.0	123.0
1054.0	123.0
1086.5	123.5
1115.0	123.0
1179.0	123.0
1237.0	123.0
1263.5	123.0
1324.5	123.5
68.0	124.0
117.0	124.0
505.0	124.0
589.0	124.0
598.0	124.0
772.0	124.0
949.5	124.5
976.4	124.6
1124.0	124.0
205.0	125.0
248.0	125.5
261.0	125.0
291.0	125.0
423.0	125.0
485.0	125.0
566.0	125.0
631.0	125.0
678.6	125.4
717.0	125.0
875.0	125.5
1135.5	125.0
128.0	126.0
140.0	126.0
216.0	126.0
319.0	126.0
443.5	126.0
465.0	126.0
735.0	126.0
790.5	126.0
960.0	126.0
996.0	126.0
39.0	127.0
227.0	127.0
239.0	127.0
367.0	127.0
642.0	127.0
661.0	127.0
698.0	127.0
827.0	127.0
866.0	127.0
885.0	127.0
929.0	127.0
1016.5	127.0
1076.0	127.0
1205.0	127.0
1303.0	127.0
1335.0	127.0
57.0	128.0
349.0	128.0
388.0	128.0
402.0	128.0
576.5714285714286	128.95238095238096
762.0	128.0
807.0	128.0
816.6	128.4
1036.0	128.0
1106.0	128.0
1183.6	128.4
1273.0	128.0
6.0	129.0
93.0	129.0
164.0	129.5
302.0	129.5
495.0	129.0
799.0	129.0
985.0	129.0
1094.0	129.0
1170.0	129.0
1215.0	129.0
1255.0	129.0
1348.0	129.0
176.0	130.5
276.0	130.0
377.0	130.0
432.0	130.0
454.0	130.5
474.0	130.0
524.5	130.0
555.0	130.0
708.0	130.0
848.5	130.0
1150.0	130.0
1285.0	130.0
79.0	131.0
339.0	131.0
414.0	131.0
544.5	131.5
689.0	131.0
753.0	131.0
909.0	131.5
1026.6	131.4
1194.0	131.0
29.0	132.0
614.0	132.0
671.0	132.0
780.0	132.5
920.4	132.6
1057.0	132.0
188.0	133.0
268.0	133.0
395.0	133.0
533.0	133.0
624.0	133.0
742.5	133.5
837.0	133.0
975.0	133.0
1006.0	133.0
1046.0	133.0
1084.0	133.0
1116.0	133.0
1225.0	133.0
18.0	134.0
49.0	134.0
199.0	134.0
209.0	134.0
285.0	134.0
327.0	134.0
358.0	134.0
484.0	134.0
504.5	134.0
593.0	134.5
634.5	134.5
858.0	134.0
952.0	134.0
964.0	134.0
1072.0	134.5
1242.0	134.0
68.0	135.0
135.0	135.0
259.0	135.0
314.0	135.0
425.0	135.5
443.0	135.0
565.0	135.0
585.0	135.0
734.0	135.0
771.0	135.0
893.0	135.0
1128.0	135.0
1140.0	135.0
1200.0	135.0
1264.0	135.0
1312.0	135.0
103.0	136.0
124.0	136.0
223.0	136.0
234.0	136.0
245.0	136.0
295.0	136.5
465.0	136.0
515.0	136.0
603.0	136.0
723.0	136.0
790.0	136.0
828.0	136.0
881.0	136.0
994.0	136.0
1016.0	136.0
1101.0	136.0
89.0	137.0
113.0	137.0
146.0	137.0
158.0	137.5
371.0	137.0
661.0	137.0
680.0	137.0
700.0	137.0
810.0	137.0
1035.0	137.5
1179.0	137.0
1234.0	137.0
1275.0	137.0
38.0	138.0
170.0	138.0
403.0	138.0
762.0	138.0
800.0	138.0
847.0	138.0
931.0	138.0
1190.0	138.0
1253.0	138.0
1300.0	138.0
1337.5	138.0
183.0	139.5
387.0	139.0
496.0	139.0
525.0	139.0
555.5	139.0
902.5	139.0
1065.0	139.0
1154.0	139.0
1209.0	139.0
306.0	140.5
349.0	140.0
434.0	140.5
454.6	140.6
475.0	140.0
942.5	140.0
972.0	140.0
983.0	140.0
1091.5	140.0
1217.6	140.4
4.5	141.5
77.0	141.0
276.0	141.0
338.0	141.0
416.0	141.0
619.0	141.0
651.0	141.0
710.5	141.0
751.0	141.0
914.5	141.0
1002.0	141.0
1119.0	141.0
1166.0	141.0
59.0	142.0
204.0	142.0
326.0	142.0
507.0	142.0
609.0	142.0
782.5	142.0
821.0	142.0
959.0	142.0
1024.5	142.0
1046.0	142.0
1290.0	142.0
1326.0	142.0
17.0	143.0
29.0	143.0
267.0	143.0
396.0	143.0
630.0	143.0
641.0	143.0
731.0	143.0
741.5	143.0
793.0	143.0
839.0	143.0
859.0	143.0
1057.0	143.0
1108.0	143.0
1136.0	143.0
1198.0	143.0
140.0	144.0
216.0	144.0
257.0	144.5
285.0	144.0
489.0	144.0
535.0	144.0
586.6	144.4
887.0	144.0
1080.5	144.0
1311.0	144.0
151.0	145.0
227.0	145.0
247.0	145.0
316.0	145.5
446.0	145.0
545.0	145.0
564.5	145.0
701.5	145.5
771.0	145.5
867.5	145.0
877.0	145.0
896.5	145.5
925.0	145.0
993.0	145.0
49.0	146.0
109.0	146.0
237.0	146.0
356.0	146.0
365.0	146.0
423.6	146.4
465.0	146.0
517.0	146.0
721.0	146.0
813.0	146.0
950.0	146.0
1014.0	146.0
1034.0	146.0
1177.0	146.0
1243.0	146.0
1347.5	146.0
95.0	147.0
118.0	147.0
129.0	147.0
164.0	147.0
297.0	147.0
406.0	147.0
657.0	147.0
685.0	147.0
760.0	147.0
803.0	147.0
1097.5	147.5
1126.5	147.0
1231.6	147.4
1259.0	147.0
1270.0	147.0
38.0	148.0
68.0	148.0
85.5	148.0
388.5	148.5
499.0	148.0
666.0	148.5
832.0	148.0
910.0	148.0
967.0	148.0
177.0	149.0
190.0	149.0
377.0	149.0
557.0	149.0
576.0	149.0
599.5	149.0
747.0	149.0
850.0	149.0
977.0	149.0
1147.0	149.5
1189.0	149.0
1211.0	149.0
210.0	150.0
307.0	150.0
335.0	150.0
346.0	150.0
482.0	150.0
526.5	150.0
615.0	150.0
674.0	150.0
691.5	150.5
713.0	150.0
987.0	150.0
1005.0	150.0
1054.0	150.0
1066.0	150.0
1302.0	150.0
1318.6	150.4
200.4	151.6
324.0	151.0
416.0	151.0
435.0	151.5
625.0	151.0
636.0	151.0
779.0	151.0
792.0	151.0
822.0	151.0
941.0	151.0
1087.5	151.0
1105.0	151.5
1116.0	151.0
1157.0	151.0
1284.0	151.0
29.0	152.0
265.5	152.5
277.5	152.0
397.0	152.0
454.4	152.4
648.5	152.0
739.5	152.0
883.0	152.0
1023.0	152.0
1168.0	152.0
1220.0	152.0
12.0	153.0
102.0	153.0
137.5	153.5
222.0	153.5
255.0	153.0
473.0	153.0
491.0	153.0
510.0	153.0
730.5	153.5
844.0	153.0
862.0	153.0
1045.0	153.0
1136.0	153.0
58.0	154.0
79.0	154.0
288.0	154.0
359.0	154.0
809.0	154.0
873.0	154.0
892.0	154.0
921.0	154.0
930.5	154.0
1077.0	154.0
1252.0	154.0
1340.0	154.0
147.0	155.0
158.0	155.0
233.0	155.0
245.0	155.0
371.0	155.0
537.0	155.0
547.5	155.5
566.0	155.0
588.5	155.0
718.0	155.0
768.0	155.0
903.0	155.0
997.0	155.0
1202.0	155.0
1239.0	155.0
48.0	156.0
299.6	156.4
316.0	156.5
386.0	156.0
426.0	156.0
445.0	156.0
609.0	156.5
659.0	156.0
685.0	156.0
701.0	156.0
971.0	156.0
982.0	156.0
1127.0	156.0
1263.0	156.0
1350.5	156.0
112.5	157.0
123.0	157.0
406.0	157.0
668.6	157.4
756.0	157.0
801.0	157.0
950.5	157.0
1015.0	157.0
1036.0	157.0
1179.0	157.0
1311.0	157.5
172.0	158.0
183.0	158.0
463.0	158.0
500.0	158.0
520.5	158.0
774.45	159.15
828.0	158.0
836.0	158.0
912.0	158.0
1096.0	158.0
1213.0	158.5
1298.0	158.0
23.0	159.0
91.0	159.0
194.0	159.0
329.0	159.0
341.0	159.0
351.0	159.0
481.0	159.0
575.0	159.0
621.0	159.0
643.0	159.0
710.0	159.0
746.0	159.0
853.0	159.0
866.0	159.0
1005.0	159.0
1109.0	159.0
1119.0	159.5
1229.0	159.0
1276.5	159.0
37.0	160.0
72.0	160.0
205.0	160.0
216.0	160.0
556.0	160.0
632.0	160.0
678.0	160.0
784.0	160.0
795.0	160.0
819.0	160.0
884.0	160.0
987.0	160.0
1052.5	160.0
1149.0	160.0
1161.0	160.0
282.0	161.0
415.0	161.0
436.0	161.0
692.0	161.0
941.0	161.0
1025.5	161.5
1064.0	161.0
262.0	162.0
376.5	162.0
396.0	162.0
510.0	162.5
528.0	162.0
604.0	162.5
762.0	162.0
844.6	162.4
923.0	162.0
1043.5	162.0
1087.0	162.0
13.0	163.5
140.0	163.0
226.0	163.0
251.0	163.0
366.0	163.0
455.0	163.0
471.0	163.0
652.0	163.0
728.0	163.0
739.0	163.0
808.0	163.0
895.0	163.0
1287.5	163.0
1332.0	163.0
104.0	164.0
153.0	164.0
240.5	164.0
294.0	164.0
309.0	164.0
491.5	164.0
538.0	164.0
662.0	164.5
876.0	164.0
958.0	164.0
995.5	164.0
1137.0	164.0
1171.0	164.5
1204.0	164.0
1247.0	164.0
82.0	165.0
321.5	165.0
584.0	165.0
717.0	165.0
754.5	165.5
1011.0	165.5
1076.0	165.0
1256.0	165.0
1345.0	165.0
47.0	166.0
115.5	166.5
128.0	166.0
164.5	166.0
177.0	166.0
408.0	166.0
549.0	166.0
565.5	166.0
706.0	166.0
931.0	166.0
949.0	166.5
970.0	166.0
1237.5	166.0
4.5	167.5
188.0	167.0
335.0	167.0
346.0	167.5
386.0	167.0
426.0	167.0
446.0	167.0
464.0	167.5
501.0	167.5
519.0	167.0
616.0	167.0
641.0	167.0
673.0	167.0
684.0	167.0
791.0	167.0
861.0	167.0
980.0	167.0
1116.0	167.5
1154.6	167.4
1268.0	167.0
197.0	168.0
482.0	168.0
574.5	168.0
826.0	168.0
1037.0	168.0
1192.0	168.0
1310.0	168.5
32.0	169.0
72.0	169.5
210.0	169.0
220.0	169.0
356.5	169.0
629.0	169.0
817.0	169.0
852.0	169.0
888.5	169.0
916.0	169.0
1019.0	169.0
1095.0	169.0
1105.0	169.0
1181.0	169.0
1215.0	169.0
1227.0	169.0
1300.5	169.0
92.0	170.0
236.0	170.0
731.6	170.6
746.0	170.0
780.0	170.0
869.0	170.0
1047.0	170.0
1070.0	170.0
1146.0	170.0
1281.6	170.4
256.0	171.5
268.0	171.0
277.0	171.0
417.0	171.0
529.0	171.0
599.0	171.0
609.0	171.0
658.0	171.5
940.0	171.0
1058.0	171.0
1083.0	171.0
[truncated: 22,278 more rows]
