# Supplementary material for: Intervisit Reproducibility of Foveal Cone Density Metrics
Source: Transl Vis Sci Technol. 2024 Jun 24;13(6):18. doi: 10.1167/tvst.13.6.18 (PMC11205225; doi:10.1167/tvst.13.6.18)
Supplement: Supplement 3 [file tvst-13-6-18_s003.zip › JC_12150_visit1_300um_coords.csv]

657.0	781.0
405.0	768.0
675.0	783.0
605.6	76.6
735.0	779.0
110.0	742.0
429.0	776.0
710.0	780.0
510.6833008190843	634.8217316506009
648.6148906318805	417.4953730675123
386.0	762.0
376.0	2.5
207.0	746.0
107.0	734.0
594.6	794.6
371.41063357197834	493.9902647280533
795.6297802616169	698.741248880921
132.0	758.0
471.5	763.0
554.0	792.0
90.1601611459253	280.2366202781932
336.5	44.0
622.5	795.5
578.4402871143815	205.89988735663286
399.5	755.0
177.0	762.0
415.0	756.0
222.0	2.5
571.0	799.0
797.0	809.0
463.0	748.0
327.0	756.0
168.0	774.0
142.5	768.0
367.0	756.0
640.8772648618943	778.1360176512135
229.0	762.0
795.0	799.0
113.0	2.5
176.0	718.0
125.0	774.0
13.0	654.0
473.0	736.0
560.0	814.0
525.3412763831785	524.4939517438509
751.0	811.0
514.0	816.0
813.0	825.0
182.5	712.0
291.0	732.0
759.5770221465388	156.45192875759489
625.0	47.0
286.0	738.0
752.0	822.0
29.5	662.0
218.0	718.0
185.0	722.0
606.6844417586384	472.2422656519755
14.0	646.0
466.0	730.0
96.0	766.0
79.0	774.0
357.0	736.0
614.5928050590303	528.7305749404893
172.0	734.0
785.0	837.0
556.9747295847462	407.5631515166272
278.5	713.0
825.0	837.0
116.40080506153042	834.9907461350246
374.5540599252458	469.3557862727847
571.0	831.0
697.0	47.5
181.0	730.0
385.87203296409075	18.16659963388047
443.0	724.0
592.0	830.0
642.674279840678	118.64755935520208
233.0	738.0
508.0	718.0
12.0	662.0
155.0	738.0
576.0	838.0
164.0	742.0
308.0	726.0
485.0	712.0
229.0	730.0
206.0	686.0
74.0	662.0
406.1509437844144	351.357283774556
372.0	694.0
341.0	696.0
256.0	702.0
493.9902647280533	365.761802643127
204.0	678.0
592.7694176832849	78.72193174681537
320.0	710.0
330.0	706.0
284.0	678.0
187.4	600.4
428.0	686.0
410.5	689.0
72.0	646.0
166.0	694.0
131.0	698.0
82.0	646.0
125.0	654.0
16.0	750.0
70.0	654.0
491.0	684.0
334.0	690.0
77.0	654.0
14.0	766.0
519.6924454543272	497.37956328536416
254.0	694.0
563.1884436064828	357.5709977962925
397.31026236320065	574.266399537666
239.0	658.0
396.0	670.0
470.0	674.0
36.0	678.0
329.32684315203556	320.8535967587585
150.0	646.0
373.0	664.0
56.0	686.0
444.5	38.0
470.0	666.0
439.0	668.0
228.0	646.0
792.6020136559702	81.07686132898506
48.0	702.0
161.0	666.0
357.0	648.0
147.6	656.4
232.0	662.0
449.0	648.0
766.0	652.0
817.0	653.0
436.93707234665436	388.6395679049751
432.0	3.0
680.0	646.0
548.0	650.0
504.0	3.0
489.18875843852965	483.82236905612086
362.9955741658709	620.3557356458442
486.7975864856489	776.7903436042594
681.0	653.0
420.1867211614205	555.4269628803085
662.0	668.0
292.5	51.0
607.0	667.0
587.5	159.5
573.9212223713004	502.46351112133044
548.0	674.0
580.0	674.0
615.0	675.0
338.0825310917552	358.1358808891776
100.0	3.0
654.0	684.0
830.0	692.0
508.3947835966244	431.5706829642456
461.9026166169979	530.8684115233959
784.0	678.0
809.5	162.0
681.0	693.0
653.5	165.0
473.6772645278463	552.0627777629231
825.0	685.0
371.20852423431717	378.8302962147937
5.0	838.0
555.0	695.0
786.0	704.0
560.0815865956146	422.2501119316408
656.0	710.0
336.3878818130998	422.53255347808334
319.15894748010305	387.5098017192048
715.0	703.0
547.6541585521414	423.0974365709685
365.0	832.0
555.0	711.0
211.0	818.0
767.0	715.0
322.0	826.0
281.5	831.0
832.2993980411163	561.1460775798635
323.08195696968016	126.49923607723751
824.0	726.0
107.0	806.0
382.0	826.0
301.4309865177204	404.3750511097097
554.0	720.0
419.0	828.0
401.0669959484481	509.24210823595206
571.0	719.0
494.0	834.0
288.0	838.0
276.0	838.0
813.0	713.0
20.0	3.0
64.0	806.0
334.4000006680961	535.9146891994739
255.00523189780364	537.5967817581665
611.272435828904	734.0651926134664
12.0	3.0
67.5	778.0
214.0	838.0
294.0	810.0
400.0	822.0
446.8225264721443	348.53286831013025
234.0	838.0
409.0	824.0
451.624032761668	401.0669959484481
423.0	812.0
431.0	812.0
205.0	826.0
148.0	838.0
516.0	738.0
664.0	742.0
302.0	818.0
61.0	798.0
396.5	813.0
504.0	814.0
519.7666006360246	636.840242721032
459.0	812.0
451.0591496687828	327.34975232693756
730.0	736.0
405.0	816.0
374.5	801.0
287.0	796.0
548.0	746.0
298.0	794.0
500.0	806.0
469.0	808.0
311.5330257261537	453.88356513320855
765.0	745.0
654.0	756.0
435.0	796.0
79.0	838.0
485.0	800.0
478.0	794.0
301.0	808.0
709.0	753.0
570.9022144202808	728.3460779139115
699.3808339442671	303.8889694269269
435.0	788.0
324.0	782.0
133.0	794.0
696.0	766.0
92.0	814.0
353.57585583719214	590.0780695893767
626.4553500096182	338.64741418464035
661.0	761.0
260.0	782.0
350.50995913522826	428.4638259533773
158.0	798.0
589.7379489720843	488.05899225275937
362.0	778.0
466.61247578133725	603.5348100589179
672.0	774.0
228.0	798.0
168.0	806.0
602.0	768.0
791.0	763.0
138.0	806.0
356.5	45.0
522.2344193723103	441.4561370897355
576.1807547428409	241.205080661954
391.94117647058823	524.5882352941177
420.5554626529854	446.8225264721443
184.0	3.5
416.6	396.4
187.72152955009818	396.9738438514621
751.8953737356084	16.82092558692636
596.4700213124088	15.475251539972252
358.62213351327	24.894969868651014
520.5397700936549	480.7155120452526
489.4	389.6
690.6567486975612	370.4828201434496
633.0	66.0
547.6893371103223	758.2873254586403
350.7924006816708	290.6323512894036
737.0	67.0
396.2654896589244	339.21229727752547
794.2841062146628	359.2949705367471
569.0	69.0
665.0	70.0
514.5	294.5
747.5	295.0
221.3633807239509	585.0317919132989
567.5	297.0
407.739236227095	714.8893374443703
832.9722350645934	357.27645946631594
622.5011683594223	204.77012117086258
431.5706829642456	488.9063168920871
769.0	71.0
21.86720326300427	657.3617719370822
667.5	303.0
637.5	306.0
388.3571263585325	530.4252242191448
229.44344198836873	456.5604612442825
625.0	74.0
538.8984706124219	396.8303727518096
323.11312913029906	480.15062895236747
693.022134181366	607.9082507115187
577.0	74.0
22.4	384.6
280.0	4.0
657.0	53.0
301.3651300542212	297.9758314969104
488.8160975560801	719.2627780969713
328.0	4.0
715.8985929795859	693.6949712048431
514.3260560719183	457.2728636905194
488.0	4.0
689.0	54.0
362.6549456322587	429.311150592705
745.0	54.0
756.2688143882092	693.3585526931046
172.0	4.0
473.93691493063096	324.5253368625119
393.44107419449875	519.6924454543272
338.9298557310829	259.8462227271636
330.36297852723374	561.8189146033404
775.5	228.5
454.1660066796511	318.59406438721794
376.5	65.0
545.0	57.0
360.6406445837012	594.4515102419776
579.0051702072666	378.47167223304257
737.0	58.0
517.7153546292292	515.4558222576886
293.6933607477343	424.56016181402134
303.05977933287664	416.883722549232
547.3529185985838	171.90985949838742
121.44708273760833	509.3376267721302
649.0	60.0
516.7388340303778	676.8740456179167
197.47766639051548	683.6024158526873
194.0	5.0
293.35694223599575	535.9146891994739
140.0	5.0
579.985514237221	568.2108663263725
369.4335427468804	427.334059767607
721.5	396.0
462.07436998004306	246.28902849792024
315.76964892279227	363.50227027158644
761.0	97.0
426.91509139619103	558.1183109742167
69.0	5.0
591.7150397971823	222.28149705030188
817.4467876163554	439.69389643398415
471.4	790.6
561.0	100.0
605.0	100.5
657.0	101.0
665.0	101.0
699.5	419.0
343.16647892772147	344.01380356704914
622.7106652280139	810.0957762663736
450.4942665758977	314.0749996441368
593.0	103.0
817.0	102.0
697.0	105.0
164.3863532356298	271.4482345737066
296.38470884164246	374.77022207671934
364.9144780037993	380.7312046045831
588.5849513111006	355.6518752240494
825.0	106.0
625.0	107.0
721.0	75.0
530.1427826727022	488.05899225275937
427.05161822116446	408.6929177023975
509.5245497823947	250.24321014811622
676.2012085944398	458.5384314996126
280.4	555.4
462.2390351287364	577.2941661433127
769.0	80.0
608.3790910372938	422.53255347808334
648.0	4.5
748.8676071299616	481.0784717860939
361.6499001189168	563.8374256737716
471.95982410553296	376.212139861502
586.7138844719915	668.8000013361922
645.0	85.5
757.5	362.0
429.60643949009926	540.2881298520747
537.0	87.0
592.2799228900674	527.8832503011616
451.6	580.6
504.15816039998583	464.89878544446873
279.5637832547161	332.3814895976649
101.4	667.4
588.608182786314	387.79224326564736
328.00804894506405	533.5597596173042
467.1583178160093	517.4329130827866
795.2933617498784	616.9915505284589
172.15528220166576	69.79268197364829
251.30462826867983	578.9762587020053
393.1586326480562	457.55530523696194
133.89456767193383	572.5843069789734
825.5	512.0
555.844963398976	390.6166587300731
625.5	528.0
582.1120272181349	223.41126323607216
352.0	7.0
472.0	7.0
256.5	121.0
413.7768655383637	407.5631515166272
837.2213808422225	33.151523937482935
573.0	129.0
630.5	553.0
566.0	552.5
513.0	130.0
614.5	561.0
448.5	118.0
759.5	554.0
415.47686199708113	593.7786732185006
242.2213284517396	561.4824960916019
196.13199234356136	210.26156983657953
621.0	571.5
356.4412316105222	450.77670812234027
301.4309865177204	461.56619810525933
725.9911483317418	484.4426569034792
681.0	138.0
605.0	579.5
779.5	590.0
406.7299806918794	578.3034216785283
561.0	140.0
791.0	142.5
553.5	600.0
738.5	597.0
633.0	599.5
605.0	143.0
427.8989428604922	434.1126568822287
761.0	615.5
382.70829542968113	428.4638259533773
516.4024155186393	616.9915505284589
46.08933610817823	614.6366209462892
757.0	149.0
564.6	388.6
458.20201298787407	623.383502251491
761.9879290877642	517.0752525421163
276.0	630.5
622.2187268129798	509.8069913288372
458.40262987628967	447.9522926579146
499.6390956569047	352.4870499603262
713.0	109.0
708.4973857213383	446.0909465652871
542.6	363.6
300.08531247076627	346.84748560242156
496.0	630.5
738.5	450.5
388.0746848120899	509.5245497823947
407.84559306306977	232.1669511757918
136.09572984861416	536.2404398308643
217.52052548453713	549.3265677009233
72.0	630.5
348.5	142.0
686.9666009700726	432.9706246074845
322.20954844500955	549.3265677009233
681.0	113.0
539.6152928285977	582.0040253076521
615.5	473.0
294.0	586.5
434.5	135.0
430.0	570.5
729.0	116.0
435.6	53.4
422.5	133.0
401.01086599232445	714.5529189326319
613.5	494.0
620.6921541575828	761.3150920642871
412.64709935259344	161.83900611159208
555.5625218525335	484.387252149006
612.898155780375	377.3419060472723
165.0	514.5
398.80746357690754	431.5706829642456
697.0	120.0
272.8354130199456	520.1030191477631
260.0	542.5
53.0	550.5
684.2752528761644	306.14084568205976
665.5	781.0
746.0	783.5
283.2643868838399	441.71750591268625
521.0	780.5
768.5	790.0
598.0	787.5
598.7760784582465	529.0130164869319
438.06683853242464	406.1509437844144
545.5	46.0
413.0	743.5
648.2784721201419	291.3384311655646
44.5	10.0
531.541248546873	172.919115033603
693.0	193.0
556.7726369272625	540.9609668755518
696.0	11.0
502.5	177.0
665.3524651104834	292.4502137693936
611.5	815.0
793.0	198.0
651.0	197.5
314.55130847552294	537.5967817581665
549.0	197.0
461.5094868871579	268.88435221332577
233.0	713.5
228.0	10.0
650.5	832.0
717.0	199.0
176.0	741.5
414.5	712.5
593.4096890758377	321.4184798516436
486.92922606698914	342.0367127419512
751.0	200.5
815.47847245419	25.231388380389543
105.63541268589755	503.9549305843138
516.7388340303778	630.4482909980001
700.7597599513522	345.50181155546744
359.2656470749479	445.12787719348887
589.0	205.0
723.0	205.5
312.0	709.5
811.0	203.5
769.0	204.0
447.0	699.5
292.01126818904163	598.8249508945785
435.9983912131313	618.3372245754131
825.0	210.0
553.5	50.0
525.0	209.0
571.0	209.5
480.0	9.0
31.0	10.0
693.0	211.0
837.0	211.0
683.0	213.5
668.4635828244536	766.6977882521036
829.0	217.0
388.6395679049751	301.3651300542212
729.0189149373884	387.55412552278335
272.5	154.0
595.0	217.5
322.2889342455091	678.8925566883479
103.0	12.0
573.0	153.0
93.5737703033585	260.489144357998
749.5	649.0
115.0	12.0
295.3754533064269	630.4482909980001
568.547284838111	568.2108663263725
798.5	652.0
520.2573285472123	474.2193564770735
809.5	38.0
278.5	213.0
343.448920474164	464.89878544446873
837.0	157.0
713.5	38.0
568.0	9.0
765.0	163.0
432.0	12.0
469.7002917339924	402.479203680661
691.0	161.5
296.048290329904	354.9215298841462
439.6989948422551	629.775453974523
412.64709935259344	524.4939517438509
339.77718037041063	492.2956154493979
533.0	163.0
443.4332279148335	463.76901925869845
681.5839047822561	370.06036291237996
218.0	12.0
541.0	167.0
606.0	699.5
367.3690148184717	558.7911479976938
571.9441315462025	339.21229727752547
767.5	707.0
304.5	206.0
830.5	700.0
531.5	711.0
539.6152928285977	608.2446692232572
573.5	713.0
697.0	170.0
347.52032262589864	550.7171037159691
519.9748870007697	416.31883945634684
721.617707679141	514.7203229599467
813.0	171.0
309.84144931118357	579.985514237221
589.0	175.0
805.0	177.0
312.0	813.5
656.0	10.0
705.8060376274301	338.7734413206969
198.94963776209553	18.54615267273772
713.0	176.0
276.0	797.5
605.0	179.0
409.0849102740491	707.8245486978612
799.4	185.6
400.5	190.0
757.0	181.0
673.0	180.0
690.0	751.5
765.5	753.0
531.0	766.5
435.9983912131313	544.9979890164141
128.0	11.0
440.7082503774707	534.2325966407813
520.1030191477631	656.6889349136052
585.0	252.0
370.5	249.0
419.14325492077256	487.2116676134317
448.1094576357183	595.7971842889317
468.5705255482221	216.63266612145048
529.0	256.0
778.0	262.5
515.0	259.0
523.0	259.0
837.6	450.4
688.0	15.0
806.0	256.5
589.4555074256417	521.3870947329825
751.0	261.0
575.3334301035133	441.1736955432929
516.0	265.5
368.3037765611101	461.5094868871579
747.0	271.0
396.0	14.0
703.0	269.0
10.0	13.0
741.0	278.0
767.0	277.0
553.0	280.0
89.0	13.0
713.0	284.0
823.0	285.0
459.5476870348282	602.1891360119637
477.3778681569701	640.2044278384174
589.0	286.0
605.0	286.0
338.5	235.0
497.6	538.4
561.0	292.0
699.0	291.0
641.2136833736329	534.2325966407813
817.0	292.0
502.9456750490982	625.0655948101836
324.5	230.0
401.6	729.6
755.0	299.0
4.037022140862327	503.9549305843138
31.286921591683033	642.8957759323255
509.67404528386874	584.0225363780833
354.5	227.0
629.1026169510459	162.82655968144718
512.0	303.5
787.0	311.0
796.0	313.5
242.0	13.0
587.0	311.0
751.0	313.0
562.155333115079	76.03058365290715
552.1732232952226	501.8986280284453
67.0	16.0
662.4080496131601	589.0688140541612
208.0	17.0
486.0819014276614	386.6624770798771
573.0	221.0
531.2048300351345	581.331188284175
744.0	13.0
831.1145211695283	279.75233357770685
521.0	224.0
503.5	301.0
625.8077150303795	269.86503696477337
800.0	13.0
444.0	299.5
419.14325492077256	464.3339023515836
513.0	228.0
673.0	228.0
286.6285720012252	575.6120735846201
585.0	230.0
87.0	299.5
521.0	232.0
406.7158268772995	523.9290686509656
600.7531692833445	242.0524053012817
448.4458761474568	532.5505040820887
386.6624770798771	344.5786866599343
366.5	286.0
715.0	233.5
757.0	237.0
513.0	236.0
537.0	236.0
777.0	238.0
682.2567418057332	453.4921538235347
140.28651939496586	415.1404434853426
673.0	236.0
557.822054224074	345.99089439214714
448.0	15.5
268.0	279.5
341.5	267.0
628.4297799275688	779.8181102099061
561.0	240.0
821.0	243.0
665.0	240.0
32.63259563863714	669.8092568714077
617.0	242.0
475.63156420928635	456.7079805976342
56.0	15.0
245.0	273.5
300.0	15.0
655.0	244.5
42.725150990792955	672.5006049653159
575.8983131963984	228.4952110720384
784.864387885984	67.9565393711825
42.0	279.5
350.50995913522826	497.66200483180677
617.0	250.0
815.0	385.0
747.0	383.0
450.4942665758977	493.4253816351682
78.0	359.5
653.0	386.0
444.0	21.0
207.0	377.5
789.0	394.0
603.0	391.0
501.0	366.5
697.0	396.0
376.0	21.0
519.4100039078845	300.8002469613361
50.0	21.0
813.0	402.0
336.10544026665724	427.334059767607
290.6655941420875	624.056339274968
780.0	397.5
821.0	398.0
512.3489652468203	288.9377020107482
719.0	405.0
831.0	405.0
504.0	347.5
567.0	413.0
657.0	416.0
615.0	413.0
810.0	418.5
697.7319933457055	755.2595588529936
14.0	21.0
494.5551478209385	480.43307049881
164.0	19.0
40.0	18.0
512.631406793263	478.455979673712
482.410161323908	412.3646578061509
337.4277672737428	559.8004035329093
821.0	426.0
703.0	425.0
577.0	424.0
604.7073509335404	440.3263709039652
597.0	426.0
277.8816906960235	411.1034213444803
518.0	428.5
549.6312493772394	361.807620992931
295.0	324.5
36.33319926776094	628.7661984393073
145.0	321.5
755.0	435.0
815.0	433.0
641.0	440.0
426.89857140548196	642.3834769991211
424.0	18.0
25.0	20.0
109.0	19.0
773.0	438.0
801.0	440.0
755.0	443.0
530.4252242191448	431.288241417803
425.90583586097546	783.1822953272914
613.0	326.0
81.0	419.5
156.0	443.5
77.0	24.0
495.20804927911206	585.3682104250373
831.0	325.0
4.0	387.5
348.5	424.0
761.0	332.0
721.0	332.0
63.0	25.0
438.0	421.5
172.919115033603	211.94366239527216
753.0	336.0
643.0	335.0
559.4639850211707	798.6575468672636
607.0	337.0
117.0	439.5
87.0	25.0
335.2581156273295	306.1666363437449
746.1762590360534	473.6772645278463
643.0	343.0
326.0	417.5
601.0	348.0
606.1195586657533	497.9444463782493
696.0	20.0
563.0	351.0
634.8217316506009	73.67565407073747
787.3684816516832	621.2961145367136
432.0	23.0
595.0	359.0
80.06760579376947	393.9460772458154
779.0	363.0
777.5	85.0
292.0	23.0
635.0	363.0
655.0	361.0
721.617707679141	410.76700283274175
553.867872573878	478.455979673712
216.0	22.0
808.0	21.0
837.0	370.0
593.9745721687228	432.1355660571307
508.67722514306695	460.9446037942728
269.5	395.0
444.8454356470463	507.8299005037392
819.0	367.0
209.0	393.5
97.0	23.0
590.8677151578545	381.2960876974683
795.2933617498784	368.71468886542584
116.0	23.0
545.5	90.0
316.0	22.0
337.4277672737428	618.6736430871516
133.0	393.5
23.0	419.5
641.0	376.0
667.0	518.0
702.6	539.6
33.0	28.0
673.0	512.0
168.0	29.0
402.1967621342184	293.73920830027186
561.6	753.4
204.0	495.5
808.0	30.0
218.0	495.5
614.0	521.0
646.0	521.0
568.0	30.5
674.0	533.0
791.0	538.0
687.0	530.0
819.0	542.0
634.0	533.0
552.0	535.0
621.0	540.0
666.7814902657609	790.9199210972776
356.5	500.0
718.0	537.0
660.0	539.0
597.6463122724762	523.6466271045231
439.0	492.5
623.34849299875	443.71566946127604
640.0	31.0
317.0	490.5
730.6	575.6
812.0	547.0
300.4217309825048	538.6060372933821
736.0	559.0
531.8374319513576	385.25026934766424
514.3260560719183	496.2497970995939
830.0	553.0
533.8961781290427	531.8776670586116
599.0	562.0
431.6249505605304	564.1738441855101
413.5	479.0
648.0	575.0
739.0	574.0
709.0	572.0
526.0	577.0
199.49617746094665	476.36861262175455
788.0	587.0
484.95213524189114	318.3116228407754
387.2177070110448	618.0008060636745
435.80730616088414	442.02102018262065
714.5529189326319	523.1307857534098
738.0	581.0
154.0	27.0
10.116083276038756	499.06010828457863
641.88652039711	368.3782703536873
271.0	476.5
589.0	588.0
269.5	463.0
330.0	465.5
381.57852924391085	213.24336756413967
368.0	27.0
17.0	29.0
786.0	605.0
295.71187181816543	484.77907541521773
282.0	465.5
526.0	601.0
812.0	611.0
545.1121846341583	268.6019106668832
224.0	27.5
573.0	604.0
564.0	603.0
636.0	611.0
548.6985926455379	541.2973853872903
777.0	600.0
621.0	612.0
696.7227378104899	359.63138904848563
449.0	458.5
680.9110677587792	355.9307854193618
775.0	626.0
532.0	619.0
204.0	26.0
780.0	619.0
832.0	639.0
301.09456800598184	380.15291826453574
645.0	628.0
391.5	453.0
765.0	628.0
683.0	630.0
672.0	36.0
301.5	451.0
827.0	630.0
807.4044281724654	67.62012085944397
481.0	446.5
641.0	448.0
312.0	631.0
500.0	36.0
121.0	607.0
426.5	636.0
441.0	637.0
186.0	615.0
369.4335427468804	512.9138483397055
104.0	607.0
193.0	627.0
50.0	32.0
146.0	623.0
490.0	635.0
162.0	35.0
795.0	447.0
627.0	451.0
44.5	591.0
503.0	633.0
699.0	451.0
761.0	452.0
68.0	607.0
13.0	551.0
448.0	631.0
121.0	33.0
379.0	617.0
745.5	110.0
95.0	583.0
47.0	599.0
495.0	625.0
235.0	643.0
71.0	583.0
100.0	591.0
379.03655532592774	415.18907327057656
195.0	643.0
202.0	36.0
707.0	455.0
10.0	575.0
643.9050314675411	386.5448699875678
72.0	33.0
799.0	457.0
256.0	35.0
72.0	591.0
583.0	461.0
197.0	635.0
9.0	30.0
456.0	607.0
205.0	587.0
48.0	623.0
253.0	587.0
530.1427826727022	466.31099317668156
77.0	639.0
68.62937639465956	274.51750557863824
41.0	35.0
132.0	591.0
19.0	543.0
470.0	595.0
505.0	597.0
829.0	466.0
69.0	615.0
312.0	32.0
159.0	595.0
227.0	611.0
251.9774652921569	371.74245547107256
432.0	33.0
380.15291826453574	549.371429669015
192.0	34.0
251.0	603.0
819.0	471.0
180.0	607.0
338.7734413206969	636.5038242092935
368.0	591.0
163.0	603.0
27.0	519.0
374.5	588.0
288.0	591.0
132.0	34.0
829.0	474.0
222.0	599.0
656.0	28.0
121.0	543.0
309.0	565.0
691.0	483.0
82.0	535.0
733.0	482.0
16.0	631.0
511.01971933082285	762.3243475995027
323.9604537696267	410.95245007393805
603.0	483.0
198.0	559.0
568.0	483.5
452.0	567.0
153.0	555.0
273.0	573.0
667.7907458009765	278.5545277195005
245.0	547.0
122.0	527.0
359.0	553.0
81.0	519.0
443.4332279148335	515.1733807112461
132.0	567.0
376.0	31.0
647.0	489.0
309.0	557.0
266.0	555.0
467.0	553.0
463.5	546.0
233.0	563.0
665.0	492.0
727.0	493.0
371.5	554.0
155.0	515.0
223.0	523.0
667.0	499.0
601.0	496.0
250.5	525.0
649.0	496.0
708.0	497.5
467.0	537.0
551.6083402023374	379.03655532592774
140.0	519.0
200.0	527.0
542.5702107161752	428.18138440693474
209.0	515.0
474.78423956995863	396.2654896589244
193.0	515.0
166.0	527.0
126.0	567.0
443.0	529.0
479.39637922740127	732.0466815430352
595.0	503.0
296.0	543.0
97.0	567.0
387.6	227.6
225.0	515.0
544.4	792.6
136.0	527.0
449.0	525.0
493.52595672041946	713.5436633974163
630.0	504.5
127.0	559.0
143.0	531.0
170.0	535.0
207.0	539.0
218.0	543.0
99.0	559.0
640.6	794.4
97.0	31.0
424.2272027567388	436.37218925376925
232.0	535.0
389.0	517.0
269.0	525.0
271.1533204612529	814.4692169189744
601.1798804767482	553.7448703216158
597.0	510.0
540.0	777.0
781.0	786.0
331.30393397713357	515.4558222576886
727.0	780.0
513.0	782.0
273.0	767.0
486.0	769.0
234.0	43.0
471.0	771.0
595.4	804.4
664.0901421718528	339.7826968559125
236.0	749.0
46.0	725.0
302.0	769.0
704.0	789.0
140.0	43.0
59.0	717.0
687.6394379935497	644.5778684910182
49.0	717.0
534.0	795.0
391.0	755.0
492.0	43.0
254.0	44.0
367.0	747.0
357.5	744.0
540.0	801.0
680.9110677587792	512.365393377777
377.0	759.0
431.0	747.0
681.0	806.0
622.0	803.0
28.0	685.0
387.0	747.0
480.0	749.0
837.0	794.0
54.0	733.0
196.0	765.0
409.0	751.0
351.0	755.0
119.5	713.0
358.0	753.0
59.0	757.0
254.0	725.0
116.0	773.0
227.4189139352444	602.8619730354408
86.5	761.0
712.0	813.0
357.0	727.0
206.0	725.0
424.0	741.0
701.7690154865678	808.7501022194194
278.0	737.0
541.0	818.0
252.0	717.0
673.0	822.0
638.0	819.0
324.80777840895445	471.11249946620524
20.0	677.0
42.6	760.6
95.0	773.0
691.0	824.0
624.5	198.0
533.2496396835704	242.61728839416685
473.34084601610783	533.2233411055656
24.0	37.5
440.0	733.0
341.0	735.0
701.0	818.0
410.10512543461033	319.15894748010305
485.0	727.0
804.0	817.0
493.4253816351682	525.3412763831785
261.0	743.0
48.0	44.0
162.0	733.0
191.5	731.0
599.9058446440167	398.80746357690754
340.34206346329574	350.7924006816708
395.0	723.0
626.4112688571377	415.47686199708113
449.9668346992408	428.51295801345515
31.0	653.0
261.0	719.0
248.0	733.0
80.0	757.0
576.0	48.0
62.0	765.0
69.0	43.0
552.0	837.0
521.0	838.0
186.0	42.0
210.0	733.0
334.0	721.0
767.0	836.0
681.5	837.5
776.5	200.0
104.0	749.0
372.82284130419123	418.5783718278874
493.14294008872565	353.8992576925391
162.0	685.0
608.0	49.0
177.0	681.0
271.0	699.0
506.0	705.0
269.1348093908218	532.5505040820887
746.1762590360534	777.1267621159978
136.09572984861416	250.96285226357693
73.0	669.0
660.3895385427289	375.44305910019636
80.0	669.0
8.5	757.0
275.0	707.0
304.0	709.0
675.8647900827012	247.60402463955603
182.5	687.0
59.5	38.0
328.0	685.0
487.0	691.0
404.0	39.0
318.0	689.0
50.0	661.0
819.1790760833138	479.0599607156628
425.0	679.0
208.5	695.0
639.1951723032017	400.6744474805859
88.0	653.0
336.10544026665724	403.0440867735461
473.08959029130324	221.71661395741674
82.0	39.5
388.0	669.0
532.5	211.0
351.5	668.0
416.5	670.0
98.0	40.0
332.0	661.0
432.0	677.0
440.0	677.0
384.0	38.0
53.0	693.0
19.0	733.0
617.4172205234561	479.5857458594823
450.21182502945516	374.23504903640406
455.8606559583065	353.05193305321137
724.3090557730491	464.93038322264465
31.0	733.0
436.0	661.0
363.0	675.0
132.54889362497974	552.3991962746617
423.0	667.0
275.0	675.0
316.0	677.0
11.0	41.0
784.4779382868194	487.5111188993656
814.5	212.5
345.0	671.0
458.0	657.0
364.9144780037993	358.70076398206277
202.0	669.0
2.5	765.0
510.0	657.0
427.0	659.0
55.0	709.0
318.0	649.0
338.5	658.0
447.10020210050266	625.0655948101836
2.0	44.0
592.2799228900674	449.64694193657
239.5	667.0
427.0	651.0
27.0	717.0
325.0	655.0
35.0	709.0
809.0	654.0
150.7154932588602	675.8647900827012
784.0	37.0
264.0	52.0
782.0	659.0
353.3343745996539	336.9527649059849
710.0	659.0
526.1886010225062	345.99089439214714
60.0	49.0
121.0	50.0
700.0	657.0
16.0	837.0
337.5176479988701	390.6166587300731
639.0	660.0
297.7303828885966	393.60965873407685
548.0	657.0
602.0	663.0
579.0	664.0
456.0	51.5
716.0	665.0
803.0	672.0
81.0	49.0
304.0	51.0
564.0	665.0
477.3778681569701	711.5251523269851
824.0	661.0
192.0	52.0
809.4229392428965	336.7549302502658
182.0	49.0
565.5195182324643	698.741248880921
40.0	51.0
771.0	688.0
690.0	679.0
575.0509885570707	516.0207053505737
798.0	691.0
70.0	52.0
397.3952558446947	279.89957252458595
696.0	39.0
484.0	50.0
292.68410521251866	491.8438641617268
708.0	689.0
762.0	687.0
630.0	691.0
691.0	688.0
491.7307323565128	519.6924454543272
833.6450720880705	434.9891356779157
539.0	696.0
731.0	696.0
777.0	710.0
320.0062721194308	455.0133313189788
505.63702314300645	578.3034216785283
21.0	45.0
657.0	702.0
698.0	703.0
749.0	706.0
805.0	698.0
582.0	707.0
676.5376271061782	438.353320795301
630.0	707.0
7.0	813.0
687.0	716.0
705.0	718.0
795.0	720.0
792.0	41.0
130.0	813.0
159.0	817.0
500.0	837.0
631.0	716.0
477.0	831.0
296.0	837.0
32.0	45.0
166.4	832.6
740.0	721.0
838.0	715.0
512.0	725.0
349.0	815.0
404.0	47.0
658.0	727.0
577.0	734.0
693.4	565.6
676.0	729.0
560.0	733.0
455.0133313189788	247.98367777657566
312.0	821.0
740.5	177.0
130.0	837.0
160.0	48.0
699.0	736.0
585.0	742.0
277.0	823.0
69.0	789.0
92.0	45.0
747.0	736.0
311.0	795.0
449.0	807.0
43.39798801427001	710.1794782800309
100.0	837.0
200.0	789.0
504.0	46.0
591.0	748.0
131.0	785.0
378.0	809.0
505.0	799.0
620.3557356458442	579.985514237221
537.0	758.0
181.0	785.0
249.0	777.0
50.6	290.6
774.5	184.5
658.7074459840363	593.7786732185006
800.0	44.0
519.0	764.0
603.8600262942127	378.1892306866
297.5	784.0
397.0	791.0
36.0	837.0
811.0	760.0
435.0	779.0
472.0	781.0
682.0	775.0
363.0	787.0
461.5094868871579	427.334059767607
555.0	776.0
257.0	791.0
778.0	767.0
519.0937636125475	182.6752518740203
59.0	57.5
539.7457952517495	475.9140057557289
792.0	61.0
202.0	59.0
601.0356108297871	249.11344396234594
630.5	257.0
750.5496996886542	496.5537233260662
617.3744326252304	837.8029865253362
344.0	59.0
428.0	59.0
127.0	57.0
147.0148896297364	803.7038245433415
241.21207291652402	428.5971839548837
502.745952667773	281.31178025679884
423.55090627880577	545.6708260398912
419.4256964672151	437.219513893097
734.4016111252049	361.6499001189168
29.0	54.0
552.1732232952226	412.929540899036
15.0	53.0
224.0	57.0
116.0	60.0
39.0	60.0
351.63972532099854	276.7927155137177
244.0	58.5
404.0	57.0
384.0	57.0
101.0	59.0
509.67404528386874	123.12917529630097
476.0	57.0
804.7130800785571	506.9826971899605
166.0	55.0
399.9372297626778	484.387252149006
450.80080572962646	656.3525164018666
560.0	67.0
281.5822943251473	377.125151658889
628.0933614158304	310.1778678229221
506.13525122508383	363.2198287251438
51.0	53.0
108.6631792915443	240.20281738130845
817.5	16.5
376.0	54.0
90.0	56.0
636.5	298.0
712.5	300.0
544.6615705046755	598.1521138711014
372.0788739828111	572.5843069789734
79.0	56.0
431.5706829642456	464.3339023515836
524.4908273972329	389.2749467065577
477.32621348794174	486.64678452054653
254.0	54.0
3.0	60.0
800.0	73.0
591.6753359658775	404.80077851863945
58.0	68.0
141.0	70.5
454.44844822609366	336.9527649059849
152.0	71.0
476.032194110016	661.3987940779446
611.272435828904	688.3122750170266
107.0	68.0
440.0	72.0
524.7763932902934	244.02949612637968
94.0	68.0
44.0	70.0
82.75895388767769	553.4084518098773
29.0	63.0
392.0	71.0
17.0	62.0
82.0	73.0
210.0	68.0
592.0	55.0
614.6366209462892	711.1887338152466
198.0	68.0
35.0	71.0
449.36450039012743	499.6390956569047
408.6	192.4
720.9448706556639	506.646278678222
110.0088533384984	52.14486931947172
613.4630388732601	333.2810248022315
68.0	71.0
800.0	56.0
393.44107419449875	410.10512543461033
7.5	70.0
280.0	64.0
468.0	66.0
170.0	63.0
271.1533204612529	379.4800812410587
628.0933614158304	817.1605650128827
608.5	240.0
520.0	58.0
158.0	64.0
360.9602963536033	406.99826842374205
69.0	61.5
50.0	62.0
180.0	66.0
386.3800355334345	378.1892306866
214.29859197744184	620.0193171341057
321.9833629445288	423.94476121029624
124.0	66.0
148.0	61.0
379.88387996525546	257.8691319020656
343.81971899677484	571.5750514437577
84.0	64.0
282.25513134862433	451.137224241365
24.0	70.0
608.5	246.0
312.19637889335326	662.7444681248986
524.1400412886254	569.8929588850651
547.3717170056989	203.35791343864975
362.37250408581616	510.0894328752798
636.167405697555	117.410060596746
576.0	91.0
360.39541326071816	325.3726615018396
486.0819014276614	251.65541788032905
454.4	84.6
79.0	83.0
591.7150397971823	495.9673555531513
716.2350114913245	575.9484920963586
528.7305749404893	460.3797207013876
792.0	93.0
754.5	395.0
35.0	86.0
648.0	94.0
229.7738435174141	587.3867214954686
215.4	460.6
427.3838066089401	399.43730934719304
27.0	79.0
288.0	85.0
55.0	88.0
375.92969831505945	496.81468019247905
6.0	82.0
276.0	85.0
172.0	83.0
232.0	84.0
89.0	89.0
537.5	403.5
336.0	86.0
121.0	89.0
424.0	84.0
155.42535242319957	39.697384385146215
15.0	78.0
400.0	84.0
608.5	408.0
71.0	88.0
22.5	89.0
194.0	79.0
298.0	82.5
677.8833011531324	346.84748560242156
58.0	78.0
310.0	78.5
638.5	425.0
525.4857153355795	183.0116703857588
102.0	75.0
392.0	79.0
229.7738435174141	430.9521135370534
389.57263659321455	591.4237436363309
586.9135335076586	318.3116228407754
228.0	76.0
480.0	78.0
616.0	104.0
411.51733316682316	517.150471536344
432.0	78.0
44.0	80.0
694.5	437.0
92.0	79.0
126.0	80.0
404.0	76.0
491.74760507266353	306.21539215938185
576.0	106.0
68.0	80.0
261.73360213257416	506.646278678222
46.0	100.0
180.0	104.0
332.99858325578896	386.09759398699197
448.0	107.0
509.3376267721302	603.8712285706564
492.0	107.0
320.11442318001195	440.369047760863
192.0	105.0
832.0	76.0
300.0	106.0
203.0	103.5
480.0	106.0
743.6	499.6
776.0	75.0
71.0	103.0
31.0	97.0
538.9424558051206	588.3959770306841
712.8708263739392	362.9955741658709
88.0	100.0
653.997586819697	379.14366272932017
119.0	101.0
784.0	78.0
218.0	101.0
79.0	106.0
132.0	100.0
280.0	102.0
787.2193174681537	568.547284838111
12.0	91.0
428.0	102.0
502.60925653735967	582.6768623311292
38.0	105.0
592.8448059829525	345.42601129926203
62.0	106.0
238.18430631087728	405.3843066449253
120.68317924610015	252.4168664713613
96.0	104.0
64.0	93.0
196.0	96.0
28.0	107.0
224.0	97.0
281.24587581340876	623.383502251491
560.0	84.0
823.8889352476532	114.71871250283779
44.0	92.0
624.1958176380776	430.72335832491785
111.0	92.0
256.0	96.0
360.0	97.0
172.0	99.0
810.432194778112	192.43138871443756
688.3122750170266	767.7070437873191
460.8933610817823	558.4547294859552
9.0	100.0
664.0	87.0
428.0	93.0
577.0	5.0
342.4740449498207	630.7847095097385
178.0	92.0
656.6889349136052	343.81971899677484
245.0	94.5
19.0	100.0
97.0	95.0
768.0	89.0
216.0	93.0
534.9054336642583	633.8124761153853
54.5	98.0
343.16647892772147	486.364342974104
2.0185110704311633	710.5158967917695
79.0	118.0
122.5	118.5
194.0	120.0
49.0	116.0
656.0	125.0
818.5	518.0
563.5	525.0
300.08531247076627	57.86398401902668
182.0	121.0
525.822133847318	124.47484934325507
170.0	123.0
250.4	326.6
154.0	116.0
711.8615708387237	535.2418521759968
136.0	116.0
796.5	556.0
232.66991534889138	292.523408065454
164.0	116.0
234.0	117.0
407.5631515166272	487.49410915987426
824.0	128.0
732.0	131.0
797.6482913320481	264.08853171474385
358.95855202500854	718.5899410734942
146.0	118.0
102.0	121.0
780.0	571.5
501.05130338911755	475.63156420928635
284.0	116.0
556.0	133.0
88.0	120.0
282.9279683721014	751.5589552238698
528.0	134.0
523.6466271045231	464.3339023515836
431.5706829642456	483.5399275096783
748.0	135.0
112.0	120.0
573.9212223713004	452.1889158545531
702.1054339983064	390.5818921284301
580.0	137.0
404.0	115.0
508.0	115.0
579.985514237221	607.5718321997801
344.0	114.0
464.0	115.0
692.0	137.0
116.0	110.0
87.0	111.0
651.9790757492658	332.3814895976649
648.0	140.0
268.0	115.0
188.0	113.0
552.5	592.0
441.1736955432929	377.3419060472723
620.5240775343243	394.00595728738386
127.0	109.0
372.0	112.0
276.0	112.0
176.0	114.0
267.78913534386766	547.0165000868452
596.0	143.0
516.0	143.0
752.5	608.0
328.0	110.0
688.0	146.0
544.8297430877158	491.7307323565128
833.0	622.5
169.0	107.5
384.0	111.0
776.0	148.0
158.0	108.0
58.0	113.0
220.0	109.0
26.0	118.0
96.0	114.0
224.72756584133617	398.9923549218933
680.2382307353021	711.5251523269851
590.0	625.5
556.0	149.0
702.0	633.5
36.5	114.0
619.0	628.5
520.0	150.0
146.0	110.0
241.0	110.5
228.0	110.0
69.0	113.0
355.0290238783094	459.8148376085025
412.0	108.0
15.0	118.0
210.0	110.0
416.31883945634684	323.11312913029906
80.0	142.0
496.0	152.0
117.0	144.0
180.0	146.0
26.0	136.0
334.0	149.0
67.0	142.0
93.0	144.0
625.325583823848	482.97504441679314
133.0	627.5
662.5	457.0
364.0	146.0
342.0	145.0
361.0	613.5
458.0	147.0
17.0	130.0
253.99597636258807	443.3995984713789
44.0	144.0
434.0	145.0
314.0	147.0
285.6193164660096	172.919115033603
136.0	152.0
159.0	643.5
816.0	110.0
35.0	144.0
362.37250408581616	225.67079560761272
390.0	143.0
7.0	136.0
174.0	138.0
234.0	140.0
98.0	152.0
244.0	138.0
393.44107419449875	435.5248646144415
67.0	639.5
516.4024155186393	590.0780695893767
288.0	144.0
626.7476873688762	352.230181790238
616.0	114.0
4.0	128.0
360.0	138.0
223.0	143.0
682.2567418057332	343.14688197329775
464.0	140.0
615.7225712448006	405.0211775986441
672.0	114.0
507.31911570169905	590.7509066128538
596.2341045402634	288.37281891786307
804.3766615668186	105.29899417415902
560.0	115.0
141.0	143.0
396.0	138.0
498.0	579.5
280.0	140.0
492.2956154493979	381.2960876974683
36.0	124.0
386.0	135.0
437.7843969859821	454.1660066796511
81.0	126.0
117.0	127.0
177.0	129.0
188.0	128.0
345.5	564.5
393.44107419449875	493.70782318161076
480.0	134.0
199.0	129.0
58.0	124.0
705.4696191156916	200.50543299616223
217.0	135.0
528.0	118.0
23.0	146.0
195.0	135.0
146.0	134.0
413.8124435354229	138.13134973951222
552.7381063881077	328.47951851270784
320.0	132.0
352.7694915067688	433.5477737893436
484.0	128.0
284.0	132.0
2.0	144.0
46.0	127.0
504.0	128.0
776.5	500.0
87.0	134.0
753.0	7.0
112.0	136.0
230.0	125.0
123.5	135.0
347.0	529.5
605.8897396410875	614.6366209462892
31.898527177549692	802.2620729079312
588.0	121.5
417.4486056421171	402.76164522710354
140.0	126.0
210.0	127.0
580.3219327489595	697.7319933457055
445.12787719348887	431.0057998713604
521.10465318654	434.39509842867125
736.0	122.0
553.5	507.5
544.0	123.0
408.0	124.0
128.0	127.0
106.0	128.0
39.0	136.0
317.5	524.5
198.0	180.0
614.5	779.0
422.0	768.5
379.60143841881285	331.02149243069096
306.0	760.5
640.0	186.0
636.0	784.5
493.1895382086809	704.1239450687375
324.0	182.0
504.0	184.0
652.0	189.0
260.0	184.0
68.0	176.0
531.4	329.6
438.0	760.5
348.0	184.0
270.0	185.0
81.0	176.0
836.0	187.0
540.6245483638132	557.4454739507396
364.0	184.0
277.0	774.5
635.494568674078	811.4414503133277
231.0	185.0
800.0	192.0
304.0	178.0
100.0	172.0
22.0	162.0
398.0	181.0
160.0	182.0
356.0	178.0
221.0	185.0
585.0	11.0
537.0	11.0
783.5	796.0
340.0	180.0
780.0	191.0
712.0	192.0
382.5	753.5
382.9907369761237	439.47904626463753
244.57625803390928	436.67122823660833
212.0	170.0
528.1770634294877	594.7879287537162
39.0	180.0
239.0	171.0
74.0	184.0
585.2188842290032	467.44075936245184
761.3150920642871	380.82575528801283
159.0	173.0
318.8765059336605	336.3878818130998
406.0	175.0
526.0	826.5
229.0	177.0
396.0	172.0
449.92938348301254	297.9758314969104
422.0	173.0
182.0	174.0
207.0	177.0
376.0	170.0
113.0	180.0
92.0	178.0
123.0	180.0
214.0	740.5
636.0	201.0
354.18169923898165	520.8222116400974
309.5559349010557	471.95982410553296
688.0	202.0
95.0	756.5
454.7308897725362	388.3571263585325
17.0	156.0
608.0	202.0
127.50261594890182	636.167405697555
27.0	154.0
151.0	177.0
69.0	158.0
103.0	160.0
246.0	164.0
331.03581555071077	556.0997999037855
4.709859164339381	672.8370234770545
365.0	694.5
392.0	708.5
579.2876117537093	446.25764337925915
389.0	694.5
237.0	163.0
6.0	174.0
664.0	206.0
492.5167011852039	611.272435828904
379.0	706.5
832.0	204.0
191.0	688.5
17.0	178.0
482.0	165.0
229.0	169.0
26.5	180.0
405.72072515666383	644.5778684910182
508.0	162.0
372.0	164.0
188.0	168.0
551.6083402023374	471.3949410126478
232.0	156.0
138.13134973951222	256.7789090947143
242.0	156.0
35.0	162.0
188.0	154.0
65.0	166.0
371.41063357197834	262.3881966451467
510.0	672.5
7.0	184.0
447.66985111147204	447.66985111147204
614.9730394580278	535.9146891994739
668.8000013361922	538.6060372933821
396.0	158.0
441.4561370897355	410.3875669810529
428.0	158.0
84.0	168.0
808.5	51.0
54.0	168.0
268.0	644.5
664.0	216.0
444.0	660.5
520.0	216.0
34.0	700.5
26.0	170.0
186.0	676.5
360.0	660.5
182.0	160.0
518.757345100809	551.0535222277076
376.0	156.0
700.0	217.0
552.1732232952226	250.80809324100136
308.0	156.0
113.0	162.0
828.0	155.0
32.0	204.0
69.0	208.0
488.341433799202	210.1365105532714
147.0	213.0
641.4	394.6
348.0	212.0
224.0	218.0
720.0	158.0
827.5895388767769	519.0937636125475
552.0	158.0
546.5243923663712	375.36481522217434
825.0	9.0
135.0	217.0
124.0	204.0
599.161369406317	568.2108663263725
596.0	159.0
547.0892754592563	368.58621810755267
256.0	214.0
798.0	158.5
736.7565407073746	400.3380289688474
135.0	203.0
148.0	204.0
358.0	207.0
774.0	164.5
202.0	206.0
706.0	678.5
178.0	206.0
221.0	203.0
438.0	207.0
168.0	206.0
239.0	203.0
87.0	212.0
804.7130800785571	450.12796870614943
716.0	167.0
368.0	204.0
188.0	208.0
6.05553321129349	598.1521138711014
274.0	203.0
363.784711818029	329.6092846984781
748.0	696.5
522.7943672416714	624.3927577867065
454.0	205.0
76.0	212.0
708.0	169.0
119.0	212.0
40.0	218.0
584.0	168.0
581.5471441252498	409.8226838881678
18.0	188.0
159.0	209.0
386.09759398699197	457.8377467834045
130.0	210.0
681.5	702.0
[truncated: 8,532 more rows]
