# Supplementary material for: Intervisit Reproducibility of Foveal Cone Density Metrics
Source: Transl Vis Sci Technol. 2024 Jun 24;13(6):18. doi: 10.1167/tvst.13.6.18 (PMC11205225; doi:10.1167/tvst.13.6.18)
Supplement: Supplement 3 [file tvst-13-6-18_s003.zip › JC_12150_visit2_500um_coords.csv]

11.0	2.5
378.0	2.5
493.6363636363636	2.909090909090909
581.0	2.5
723.0	3.5
859.5	3.0
981.5	3.0
1236.0	3.5
1279.0	3.0
88.0	4.0
205.10526315789474	4.578947368421052
455.5	4.5
545.0	4.0
591.0	4.0
760.0	4.5
839.0	4.0
957.6	4.6
1106.0	4.0
649.0	5.0
690.0	5.0
704.0	5.0
903.0	5.0
931.0	5.0
1120.0	5.0
1245.5	5.0
1404.0	5.5
135.0	6.5
267.0	6.0
403.0	6.5
471.4	6.4
503.4	6.4
560.0	6.0
677.0	6.0
873.0	6.0
1006.0	6.0
1020.5	6.5
1076.0	6.0
1091.6	6.4
1264.5	6.0
1323.0	6.0
1418.0	6.0
222.0	7.0
237.0	7.0
288.0	7.0
425.6	7.4
750.5	7.0
969.0	7.0
50.0	8.0
98.0	8.5
144.0	8.0
363.89473684210526	8.421052631578947
371.0	8.0
437.0	8.0
480.0	8.0
626.0	8.0
638.0	8.0
822.0	8.5
887.4	8.6
1049.0	8.0
1203.0	8.5
1291.0	8.0
1338.0	8.0
1360.6	8.6
1393.0	8.0
29.5	9.0
180.0	9.0
197.5	9.0
345.0	9.0
570.5	9.0
942.0	9.0
1065.0	9.0
247.0	10.0
658.0	10.0
733.0	10.0
127.0	11.5
491.0	11.5
852.0	11.0
919.0	11.5
1013.0	11.0
1153.0	11.0
1227.0	11.0
66.0	12.5
160.0	12.0
391.0	12.333333333333334
414.0	12.5
603.5	12.5
712.5	12.0
795.5714285714286	12.571428571428571
994.0	12.5
1083.5	12.5
1100.5	12.5
1144.0	12.0
1167.0	12.0
1178.0	12.5
1215.4	12.4
1273.5	12.5
311.0	13.0
333.0	13.0
404.0	13.0
520.0	13.0
827.0	13.0
863.5	13.5
908.5	13.5
980.1052631578947	13.421052631578947
1032.0	13.0
1112.6	13.4
1244.0	13.0
224.0	14.0
320.5	14.0
377.0	14.0
457.5	14.5
553.0	14.0
590.0	14.0
961.4	14.6
1410.5	14.0
1426.0	14.0
448.5	15.5
533.5	15.0
720.0	15.0
758.0	15.0
772.0	15.0
807.0	15.0
879.0	15.0
931.5	15.0
1133.0	15.5
1301.0	15.0
20.0	16.0
271.5	16.5
354.0	16.0
615.0	16.0
685.0	16.0
840.0	16.0
1401.0	16.0
109.0	17.0
150.5	17.0
189.0	17.0
499.6	17.6
565.5	17.0
647.0	17.5
745.0	17.0
780.6	17.4
897.6	17.4
1007.0	17.0
1348.0	17.0
1380.5	17.0
429.0	18.0
628.0	18.5
673.6	18.4
815.6	18.4
1020.0	18.0
1055.0	18.5
1091.0	18.0
1213.0	18.5
1257.0	18.0
1313.0	18.0
208.0	19.0
234.0	19.0
281.5	19.0
787.0	19.5
915.0	19.0
948.6	19.6
1367.0	19.0
166.5	20.5
470.0	20.0
596.0	20.0
699.0	20.0
729.0	20.0
1288.0	20.5
1331.0	20.0
1416.0	20.0
264.0	21.5
440.4	21.4
490.0	21.5
1039.5	21.0
1078.0	21.0
1120.0	21.5
249.5	22.5
362.0	22.0
399.0	22.0
544.0	22.5
990.0	22.5
1171.0	22.0
1183.0	22.0
1196.6	22.4
1232.0	22.0
1266.0	22.0
226.0	23.0
853.0	23.0
888.0	23.0
942.0	23.0
956.5	23.0
312.0	24.0
389.0	24.0
410.0	24.0
576.0	24.0
608.0	24.0
638.0	24.0
659.0	24.0
665.6	24.4
797.5	24.5
821.0	24.0
831.0	24.0
864.0	24.0
909.0	24.5
973.0	24.0
1107.0	24.0
347.0	25.0
377.0	25.0
465.0	25.0
525.0	25.0
774.0	25.0
1428.0	25.0
454.0	26.0
559.0	26.0
619.5	26.0
718.0	26.0
749.0	26.5
876.0	26.0
925.0	26.5
1013.0	26.0
1148.0	26.5
1342.0	26.0
219.5	27.0
762.0	27.0
843.5	27.0
1088.0	27.0
1135.0	27.0
1392.0	27.0
274.0	28.0
1000.0	28.0
1208.0	28.0
1245.0	28.0
1351.4	28.4
421.6	29.6
497.5	29.0
648.0	29.0
706.0	29.0
810.0	29.0
960.5	30.0
1062.5	29.0
1312.0	29.0
1374.5	29.0
355.5	30.0
481.0	30.0
682.0	30.0
902.0	30.0
228.0	31.0
537.0	31.0
585.0	31.0
727.0	31.0
738.0	31.0
785.0	31.5
949.4	31.6
1257.0	31.0
290.0	32.0
306.0	32.5
336.0	32.5
569.0	32.0
629.5	32.0
856.0	32.0
934.0	32.0
1023.5	32.0
1036.0	32.5
1049.5	32.0
1121.5	32.0
1273.0	32.0
1285.0	32.0
1367.0	32.0
1409.0	32.0
438.6	33.4
469.0	33.0
599.0	33.0
697.0	33.0
1099.5	33.0
1174.0	33.0
1301.0	33.5
1325.0	33.5
364.5	34.0
402.6	34.4
552.0	34.0
985.5	34.5
1160.0	34.0
1183.0	34.0
1198.5	34.0
1224.0	34.0
237.0	35.0
461.0	35.0
524.5	35.0
667.0	35.0
825.0	35.5
887.0	35.5
384.5	36.0
637.6	36.6
835.0	36.0
907.0	37.0
1088.0	36.0
1388.0	36.0
257.0	37.0
320.0	37.0
450.0	37.5
561.0	37.0
719.6	37.6
872.0	37.0
1214.0	37.0
1398.0	37.0
273.0	38.5
492.5	38.0
506.0	38.0
612.0	38.0
625.0	38.0
753.0	38.0
764.5	38.0
799.0	38.0
1066.3478260869565	39.47826086956522
1235.0	38.0
415.5	39.0
426.5	39.0
472.0	39.5
846.5	39.0
1115.0	39.0
1245.4	39.4
1338.0	39.5
1380.0	39.0
1420.0	39.0
225.0	40.0
513.0	40.0
575.0	40.0
996.4	40.4
1135.5	40.0
285.0	41.0
346.5	41.0
484.0	41.0
583.5	41.0
681.0	41.0
707.0	41.0
739.0	41.0
930.5	41.5
958.0	41.0
983.0	41.0
1261.5	41.0
1293.0	41.5
1369.5	41.0
436.5	42.5
657.0	42.0
777.0	42.0
812.0	42.0
863.0	42.0
596.0	43.0
646.0	43.0
692.0	43.0
899.0	43.0
1351.4	43.6
301.0	44.0
359.0	44.0
390.0	44.0
788.0	44.0
916.0	44.0
1009.5	44.0
1205.0	44.0
376.5	45.5
444.0	45.5
540.0	45.0
553.0	45.0
830.0	45.5
879.5	45.0
1180.0	45.5
330.0	46.0
404.0	46.5
667.6	46.4
730.5	46.0
968.0	46.0
1052.0	46.0
1101.0	46.0
1124.0	46.0
1240.0	46.0
1279.0	46.0
1313.0	46.0
237.0	47.0
249.0	47.0
312.0	47.0
523.0	47.0
565.0	47.0
612.0	47.0
947.5	47.0
1027.0	47.0
1164.0	47.0
1362.0	47.0
1411.0	47.0
621.0	48.0
684.0	48.0
1016.578947368421	49.10526315789474
1325.0	48.0
430.0	49.0
635.5	49.0
766.0	49.5
1074.0	49.0
1088.0	49.0
280.5	50.0
495.5	50.0
752.5	50.0
803.0	50.0
853.0	50.0
1154.5	50.0
1251.5	50.0
1300.0	50.0
1337.0	50.0
418.0	51.0
467.5	51.0
508.0	51.0
575.0	51.0
586.0	51.0
702.0	51.5
712.0	51.0
837.6	51.4
872.0	51.0
886.0	51.0
1061.0	51.0
1139.0	51.5
1225.0	51.0
1381.0	51.0
295.5	52.0
368.6	52.4
740.0	52.5
931.0	52.0
960.0	52.0
1262.0	52.0
265.0	53.0
383.0	53.5
457.0	53.0
482.0	53.0
534.0	53.0
1000.0	53.0
1110.5	53.0
1215.0	53.0
1270.0	53.0
1402.5	53.0
344.0	54.0
657.0	54.0
777.0	54.0
815.0	54.0
974.0	54.0
1198.0	54.0
1234.0	54.0
1289.0	54.0
550.0	55.0
644.0	55.0
990.0	55.0
445.0	56.5
679.0	56.0
692.0	56.0
785.5	56.0
1039.0	56.0
1096.0	56.0
1185.0	56.5
1313.875	57.625
1370.0	56.0
1418.0	56.0
309.0	57.0
405.0	57.5
425.0	57.0
519.0	57.0
566.0	57.0
593.0	57.0
942.0	57.0
1147.0	57.5
1357.0	57.0
1385.4	57.6
375.5	58.5
629.0	58.0
723.6	58.4
831.6	58.4
952.4	58.6
1024.0	58.0
1162.0	58.0
250.0	59.0
325.0	59.0
393.0	59.5
482.4	59.6
491.0	59.0
583.0	59.0
615.0	59.0
1051.0	59.5
1125.5	59.0
604.0	60.0
804.0	60.0
1067.0	60.0
1175.0	60.0
1247.0	60.0
1341.0	60.0
338.0	61.0
473.0	61.0
671.0	61.0
706.0	61.0
846.5	61.0
858.0	61.0
896.0	61.0
1005.0	61.0
1211.0	61.0
1224.0	61.0
1324.0	61.0
235.0	62.5
285.0	62.0
304.5	62.5
362.0	62.0
419.5	62.0
504.0	62.0
573.0	62.5
696.0	62.0
869.0	62.5
1087.0	62.0
1295.0	62.0
432.0	63.0
637.0	63.0
687.5	63.0
908.0	63.0
927.0	63.0
971.0	63.0
1107.0	63.0
1256.5	63.5
542.0	64.0
762.0	64.0
880.0	64.0
981.0	64.0
995.0	64.0
1138.5	64.0
1153.0	64.0
1275.6	64.6
1403.5	64.0
556.08	65.44
716.0	65.0
735.0	65.0
774.5	65.0
1195.0	65.0
272.5	66.0
378.0	66.0
524.5	66.0
599.0	66.0
659.0	66.0
795.5	66.0
818.0	66.0
943.1052631578947	66.57894736842105
1036.6	66.4
1384.6	66.6
1394.0	66.0
349.5	67.0
446.0	67.5
591.0	67.0
644.0	67.0
1015.0	67.0
1420.0	67.0
513.0	68.5
678.0	68.0
1075.5	68.0
1234.0	68.0
1306.0	68.5
1335.0	68.0
1359.0	68.0
1372.4	68.6
224.0	69.0
318.5	69.0
338.0	69.0
614.0	69.0
629.0	69.0
840.0	69.0
888.0	69.0
919.0	69.0
1026.0	69.0
1170.0	69.5
1184.0	69.0
495.5	70.5
754.0	70.0
783.0	70.0
1055.0	70.0
1119.0	70.0
1160.0	70.5
1345.0	70.0
243.0	71.5
299.0	71.0
409.0	71.0
652.0	71.5
671.0	71.0
695.0	71.0
583.0	72.5
705.0	72.0
850.0	72.0
869.5	72.0
1004.0	72.5
1264.5	72.0
370.0	73.0
397.0	73.0
459.0	73.5
548.0	73.0
727.0	73.0
831.0	73.0
907.5	73.0
972.0	73.0
985.0	73.0
260.0	74.0
358.0	74.0
386.0	74.0
473.0	74.0
489.6	74.6
740.5	74.5
860.6	74.6
930.4	74.6
524.0	75.0
566.0	75.0
765.0	75.5
777.0	75.0
810.0	75.0
951.0	75.0
330.0	76.0
661.0	76.0
683.5	76.0
994.0	76.0
1040.0	76.0
1206.0	76.0
1253.0	76.5
1300.0	76.5
437.0	77.5
600.0	77.0
898.0	77.5
1063.0	77.0
1143.0	77.0
1230.0	77.5
1244.0	77.0
1291.5	77.0
280.0	78.5
353.5	78.5
1193.0	78.0
292.5	79.0
311.0	79.0
424.0	79.0
537.0	79.0
625.0	79.0
750.0	79.5
800.0	79.0
1025.0	79.5
1108.0	79.0
1166.5	79.0
1406.5	79.0
365.5	80.5
485.0	80.0
555.0	80.0
612.0	80.0
916.0	80.0
939.0	80.0
1012.0	80.0
1085.0	80.0
1219.0	80.0
236.0	81.0
497.0	81.0
589.0	81.0
641.0	81.0
697.0	81.0
719.0	81.0
786.5	81.0
853.0	81.5
882.0	81.0
1051.0	81.0
1126.0	81.0
1313.0	81.0
1364.0	81.0
1396.0	81.0
1430.0	81.0
253.0	82.5
448.0	82.0
816.0	82.0
841.0	82.0
1074.0	82.0
1177.0	82.0
1379.0	82.0
340.4	83.6
468.0	83.0
652.0	83.0
673.6	83.6
1001.0	83.0
1274.6	83.6
1349.6	83.4
1387.0	83.0
1418.0	83.0
390.0	84.0
403.5	84.5
575.0	84.0
602.0	84.5
871.5	84.0
1099.5	84.0
1334.0	84.5
376.0	85.0
415.0	85.0
908.0	85.0
967.6	85.4
710.0	86.0
1117.0	86.0
1150.0	86.0
1200.5	86.5
228.0	87.0
325.0	87.5
477.0	87.0
528.0	87.0
544.0	87.5
861.0	87.0
1036.4	87.6
422.04545454545456	89.0909090909091
432.0	88.0
596.0	88.0
663.0	88.0
769.0	88.0
848.6	88.6
925.0	88.0
956.5	88.5
978.5	88.0
1241.0	88.0
355.5	89.5
516.0	89.0
681.0	89.5
894.5	89.0
1078.6	89.4
1228.0	89.0
266.0	90.0
409.5	90.0
486.0	90.5
622.0	90.0
742.0	90.0
779.5	90.0
791.0	90.0
934.0	90.0
1293.0	90.0
276.0	91.0
944.0	91.0
1014.0	91.0
1068.5	91.0
1125.5	91.0
1140.0	91.5
1358.0	91.5
1374.0	91.5
1409.0	91.0
234.5	92.5
295.0	92.0
505.0	92.0
610.0	92.5
640.5	92.0
759.0	92.0
884.5	92.0
1044.0	92.0
1054.5	92.0
1087.0	92.5
1106.0	92.0
1249.0	92.0
244.0	93.0
445.5	93.0
583.0	93.5
800.0	93.0
1022.5	93.0
1257.0	93.0
1343.0	93.0
307.0	94.0
399.5	94.0
554.5	94.5
566.5	94.0
691.5	94.0
842.5	94.5
1161.0	94.0
1189.5	94.0
1304.0	94.0
1394.0	94.0
218.0	95.0
283.0	95.0
720.5	95.5
868.0	95.0
919.0	95.0
1002.5	95.0
1272.0	95.0
256.0	96.0
385.0	96.0
478.5	96.5
651.0	96.0
672.0	96.0
704.5	96.5
907.0	96.5
1220.0	96.0
1283.0	96.5
1330.0	96.5
337.0	97.0
414.6	97.6
426.0	97.5
466.0	97.0
538.0	97.5
732.0	97.0
962.0	97.0
989.0	97.0
1382.5	97.0
1420.0	97.0
371.0	98.0
494.0	98.0
523.0	98.0
769.0	98.0
858.0	98.0
976.0	98.0
320.0	99.0
624.0	99.0
743.0	99.0
808.5	99.0
820.5	99.0
1116.421052631579	100.10526315789474
1264.0	99.5
1314.0	99.5
264.6	100.6
359.5	100.5
634.0	100.0
792.0	100.0
950.5	100.0
437.0	101.0
512.0	101.0
689.0	101.0
757.0	101.0
783.0	101.0
849.6	101.4
891.0	101.0
939.6	101.6
1037.0	101.0
1138.0	101.0
1241.0	101.0
1365.0	101.0
230.5	102.0
453.5	102.0
486.0	102.0
556.0	103.0
929.0	102.0
1014.5	102.0
1025.5	102.0
1069.0	102.0
1080.0	102.0
1128.0	102.0
1153.5	102.0
411.0	103.0
590.0	103.0
604.0	103.0
614.0	103.0
661.0	103.0
1047.5	103.0
1094.0	103.0
1164.0	103.33333333333333
1230.0	103.5
1253.0	103.5
1301.1	103.95
364.6	104.4
579.0	104.0
697.0	104.0
1210.0	104.5
1347.6	104.4
286.0	105.0
400.0	105.5
529.0	105.0
724.0	105.0
964.0	105.5
1188.0	105.0
1291.0	105.5
1374.0	105.5
245.0	106.5
311.0	106.0
646.0	106.0
813.0	106.0
881.5	106.5
1335.5	106.0
545.0	107.0
568.5	107.5
669.0	108.0
679.0	107.0
872.0	107.0
999.6	107.4
1398.5	107.0
271.0	108.0
300.0	108.0
376.5	108.0
424.5	108.5
465.0	108.5
863.0	108.0
1107.0	108.0
413.0	109.5
478.0	109.0
714.0	109.0
735.0	109.0
752.0	109.0
763.0	109.0
774.0	109.0
841.5	109.5
977.5	109.0
987.0	109.5
1059.6	109.6
1320.0	109.0
1387.0	109.0
255.0	110.0
502.5	110.5
689.0	110.5
833.0	110.0
913.0	110.0
951.0	110.5
1272.5	110.0
1358.0	110.0
321.0	111.0
332.0	111.0
389.0	111.0
521.0	111.0
624.0	111.0
823.0	111.5
1018.5	111.0
1033.0	111.0
1219.5	111.0
1411.0	111.0
639.0	112.5
704.0	112.0
788.0	112.0
855.0	112.0
891.0	112.0
928.0	112.0
1070.5	112.0
1086.5	112.5
349.5	113.5
488.0	113.0
596.0	113.0
615.0	113.0
654.0	113.0
801.5	113.5
938.0	113.0
970.0	113.0
1121.0	113.0
1138.0	113.0
1148.5	113.0
1243.0	113.5
1260.0	113.0
228.0	114.0
439.0	114.0
1204.0	114.0
360.0	115.0
536.0	115.5
548.5	116.0
604.0	115.0
1097.0	115.5
1426.0	115.0
282.0	116.0
452.0	116.0
743.0	116.0
912.0	116.0
959.0	116.0
994.5	116.0
1006.0	116.0
1050.0	116.0
1163.0	116.0
1229.6	116.6
1281.0	116.0
1291.5	116.5
1341.0	116.0
241.0	117.0
342.0	117.0
401.0	117.0
680.5	117.0
876.5	117.0
1402.0	117.0
265.0	118.0
299.4	118.6
335.0	118.0
495.0	118.5
583.0	118.0
1181.0	118.0
1191.0	118.0
1213.0	118.0
1307.0	118.0
378.0	119.0
415.0	119.5
514.0	119.0
571.0	119.0
667.0	119.5
698.0	119.5
756.0	119.0
847.0	119.0
900.0	119.0
1026.0	119.0
1108.5	119.5
1378.0	119.0
219.0	120.0
425.0	120.0
464.0	120.0
632.0	120.0
643.0	120.0
713.0	120.0
768.0	120.0
945.0	120.0
1079.0	120.0
1331.0	120.0
1420.5	120.0
253.0	122.0
314.0	121.0
473.0	121.0
562.0	121.0
733.0	121.0
779.0	121.0
793.0	121.0
803.5	121.0
817.0	121.0
1034.0	121.0
1090.0	121.0
1391.5	121.0
328.0	122.0
391.32142857142856	124.64285714285714
622.5	122.0
864.0	122.5
1221.5	122.5
1272.0	122.0
446.0	123.0
529.4	123.6
837.4	123.4
1127.5	123.0
1366.5	123.0
486.5	124.0
690.0	124.0
888.0	124.0
968.0	124.0
1014.4	124.6
1258.5	124.0
1316.0	124.5
547.0	125.0
827.0	125.0
925.0	125.0
936.5	125.0
1137.5	125.0
1144.5	125.0
1200.0	125.5
1404.0	125.0
282.0	127.0
452.5	126.0
855.5	126.0
956.0	126.0
986.0	126.5
1100.0	126.5
1154.0	126.0
1246.0	126.0
226.5	127.0
351.0	127.5
368.0	127.0
437.0	127.0
516.0	127.0
657.0	127.0
746.0	127.0
909.4	127.4
271.0	128.5
298.0	128.5
1027.0	128.0
1231.4	128.4
339.0	129.0
602.5	129.0
613.0	129.0
679.0	129.0
760.0	129.0
771.0	129.0
945.4	129.4
1167.0	129.5
1180.5	129.0
1216.0	129.0
1278.0	129.0
1428.5	129.0
306.0	130.0
380.5	130.5
402.5	130.5
556.0	130.5
629.0	130.0
648.6	130.6
799.0	130.0
871.5	130.0
1004.0	130.0
1084.0	130.0
1119.0	130.0
1292.0	130.0
1303.0	130.0
1382.0	130.0
470.0	131.0
571.0	131.0
583.0	131.0
784.0	131.0
819.0	131.0
1110.0	131.0
1327.5	131.5
287.6	132.4
321.0	132.0
415.0	132.0
460.0	132.0
699.4	132.4
737.5	132.0
882.0	132.0
895.4	132.4
1131.0	132.0
1192.5	132.5
1342.6	132.4
261.6	133.4
497.6	133.4
591.0	133.0
711.0	133.0
719.5	133.0
728.0	133.0
865.0	133.0
977.0	133.0
1073.0	133.0
1135.0	133.5
1207.0	133.0
1360.0	133.0
446.0	134.0
545.0	134.0
639.0	134.0
810.0	134.0
835.0	134.0
1062.0	134.0
1097.6	134.6
1373.0	134.5
485.5	135.0
928.0	135.0
954.0	135.5
965.0	135.0
995.0	135.0
1016.0	135.0
1254.5	135.0
1317.0	135.5
280.0	136.0
360.0	136.0
436.0	136.0
521.0	136.0
658.5	136.5
687.4	136.6
751.0	136.0
918.0	136.0
1146.0	136.0
1267.0	136.0
1401.0	136.0
1412.0	136.0
297.0	137.0
389.89473684210526	137.42105263157896
475.0	137.0
510.0	137.0
534.0	137.0
1050.0	137.0
346.0	138.0
428.0	138.5
611.0	138.0
849.0	138.0
903.0	138.0
1032.0	138.0
1159.5	138.5
1217.0	138.0
1298.0	138.0
234.0	139.0
250.0	139.0
272.0	139.5
312.0	139.0
410.0	139.0
596.4	139.4
620.0	139.0
762.5	139.0
827.0	139.0
889.0	139.0
985.0	139.0
1080.0	139.0
1119.5	139.5
1232.0	139.5
1243.0	139.0
1284.0	139.0
676.0	140.0
786.0	140.0
1004.0	140.0
569.0	141.0
644.0	141.0
720.0	141.5
775.0	141.0
800.5	141.0
872.0	141.0
1425.5	141.0
335.0	142.5
368.5	142.0
494.0	142.0
553.0	142.5
583.0	142.0
633.0	142.5
1134.0	142.0
1172.0	142.5
1386.0	142.0
223.0	143.0
288.0	143.0
455.0	143.5
664.0	143.0
1021.0	143.0
1070.0	143.0
1097.6	143.4
1109.6	143.4
1186.0	143.5
1308.0	143.0
1337.0	143.0
1348.0	143.0
401.0	144.0
538.0	144.0
730.5	144.0
811.0	144.0
266.0	145.5
324.0	145.0
387.5	145.5
477.0	145.0
686.0	145.0
838.5	145.0
852.0	145.5
865.0	145.0
919.0	145.0
953.0	145.0
1057.5	145.0
1199.0	145.5
1258.0	145.0
1275.0	145.0
442.5	146.0
522.0	146.0
930.0	146.0
964.6	146.4
1045.0	146.0
1089.0	146.5
1152.0	146.0
1324.0	146.0
416.5	147.0
466.0	147.5
705.0	147.0
815.4	147.6
895.0	147.0
906.0	147.0
977.0	147.0
294.0	148.0
599.5	148.0
768.4	148.6
1210.5	148.0
1355.5	148.5
1364.0	148.0
1375.5	148.0
360.0	149.5
430.0	149.5
511.0	149.0
562.0	149.5
576.0	149.0
590.5	149.0
615.0	149.0
753.0	149.0
828.5	149.0
1010.0	149.0
1235.0	149.0
1249.0	149.0
1291.0	149.0
1409.0	149.0
655.0	150.0
737.5	150.0
782.0	150.0
793.0	150.0
875.0	150.0
1074.0	150.0
1126.5	150.0
1399.0	150.0
241.0	151.0
309.0	151.0
803.5	151.0
940.6	151.6
1030.0	151.0
1224.0	151.0
258.0	152.0
371.0	152.0
395.0	152.0
627.5	152.0
643.0	152.0
726.0	152.0
1111.5	152.0
1161.0	152.0
1186.5	152.5
347.0	153.0
696.0	153.0
841.0	153.0
886.5	153.0
984.0	153.0
1065.0	153.0
1176.0	153.0
1281.5	153.0
1385.0	153.0
226.5	154.5
286.0	154.0
494.0	154.0
714.0	154.0
959.0	154.0
1138.0	154.0
1303.0	154.0
455.0	155.5
481.4	155.4
547.0	155.5
687.0	155.0
910.0	155.0
928.0	155.5
1045.0	155.5
1099.0	155.0
1270.0	155.0
1315.6	155.6
299.0	156.0
522.0	156.0
535.0	156.0
662.0	156.0
772.5	156.5
855.0	156.0
1002.5	156.0
1019.4	156.6
1258.0	156.0
1330.5	156.0
1353.0	156.0
404.0	158.0
420.0	157.0
762.0	157.5
866.0	157.0
920.0	157.0
1211.6	157.4
1368.0	157.0
1421.0	157.5
273.0	158.0
319.0	158.0
332.0	158.0
387.5	158.0
438.5	158.5
472.0	158.0
599.0	158.0
649.5	158.5
747.5	158.0
876.0	158.5
897.4	158.4
968.0	158.0
1085.5	158.0
1202.0	158.0
503.0	159.5
576.5	159.0
588.0	159.0
612.0	159.0
674.5	159.0
796.0	159.0
807.0	159.0
836.6	159.6
1154.0	159.0
249.5	160.0
361.0	160.0
638.0	160.0
704.0	160.0
818.0	160.0
931.0	160.0
1231.0	160.0
1243.0	160.0
723.0	161.0
734.5	161.0
785.0	161.0
990.5	161.0
1034.5	161.5
1057.0	161.0
1107.0	161.0
1129.0	161.0
1293.0	161.0
1340.0	161.0
1411.0	161.0
309.0	162.0
342.5	162.0
354.0	162.0
1115.0	162.0
1323.5	162.0
220.0	163.5
238.5	163.5
490.0	163.0
622.0	163.0
694.0	163.0
847.0	163.0
1072.0	163.0
429.0	164.5
464.0	164.5
514.6	164.4
540.0	164.0
828.0	164.0
958.1052631578947	164.57894736842104
977.5	164.5
1310.0	164.0
371.0	165.0
396.5	165.0
450.0	165.0
530.0	165.0
800.0	165.0
1095.0	165.0
1377.5	165.5
413.42105263157896	167.10526315789474
550.0	166.0
592.0	166.5
657.5	166.5
682.0	166.0
756.5	166.5
867.0	166.5
907.0	166.0
1078.0	166.5
1182.0	166.0
1192.5	166.0
1398.0	166.0
264.0	167.0
283.0	167.0
480.0	167.0
507.0	167.0
604.0	167.0
615.0	167.5
712.0	167.0
746.0	167.0
888.5	167.0
937.0	167.0
1025.0	167.0
1047.0	167.0
1261.5	167.36363636363637
1278.0	167.0
1358.0	167.0
1425.5	167.0
382.0	168.0
813.0	168.0
857.0	168.0
922.0	168.0
1237.0	168.0
1251.0	168.0
1333.5	168.0
273.0	169.0
498.0	169.0
646.0	169.0
729.0	169.5
767.0	169.0
778.0	169.0
791.0	169.0
899.0	169.0
1135.0	169.0
1149.0	169.0
1208.5	169.0
1388.0	169.0
301.0	170.0
635.0	170.0
670.0	170.0
702.0	170.0
989.5	170.0
1060.5	170.0
1125.0	170.0
1227.0	170.0
878.0	171.0
965.0	171.0
1002.0	171.0
1036.0	171.0
1199.4	171.4
437.0	172.0
524.0	172.0
539.0	172.0
578.0	172.0
946.0	172.5
1170.6	172.6
1316.0	172.0
243.0	173.0
290.5	173.5
318.0	173.0
329.0	173.0
459.0	173.5
825.0	173.0
847.0	173.0
1014.0	173.0
1111.3333333333333	174.0
1303.0	173.5
355.5	174.0
473.0	174.0
807.0	174.0
1327.0	174.0
1412.0	174.0
251.0	175.0
343.0	175.0
422.4	175.6
553.0	175.0
609.0	175.0
652.6	175.4
687.0	175.0
721.0	175.0
750.0	175.0
980.0	175.0
1070.5	175.0
1099.0	175.0
1159.0	175.0
1186.0	175.0
1292.6	175.6
1339.0	175.0
234.0	176.0
509.6	176.4
529.65	177.4
739.0	176.0
956.0	176.5
1217.0	176.0
1265.5	176.5
263.0	177.0
277.0	177.0
410.0	177.0
492.0	177.0
629.0	177.0
708.0	177.5
759.5	177.0
856.0	177.0
869.0	177.0
1087.0	177.5
1240.5	177.5
400.0	178.0
566.0	178.0
779.0	178.5
797.0	178.0
934.0	178.0
1377.0	178.0
371.0	179.0
388.0	179.0
664.5	179.0
832.5	179.0
899.5	179.0
1051.0	179.0
1227.0	179.5
1253.4	179.4
446.0	180.0
697.0	180.0
769.5	180.5
818.0	180.5
922.0	180.0
1026.5	180.0
1126.5	180.0
1143.0	180.0
1349.0	180.5
309.0	181.0
324.5	181.0
580.0	181.0
591.0	181.0
675.5	181.0
842.0	181.0
966.0	181.0
989.0	181.0
1000.0	181.0
1061.0	181.5
1203.0	181.0
223.0	182.0
435.0	182.0
481.0	182.0
685.0	182.0
729.5	182.0
880.5	182.0
946.0	182.0
1421.0	182.0
241.0	183.0
294.0	183.5
521.0	183.0
646.0	183.5
910.0	183.0
1038.5	183.0
1404.5	183.0
348.5	184.0
535.5	184.0
605.0	184.5
618.0	184.5
788.0	184.0
1014.0	184.0
1107.5	184.0
1166.0	184.0
1176.0	184.5
270.0	185.0
338.0	185.0
362.5	185.0
419.0	185.0
503.0	185.0
558.0	185.0
718.0	185.0
746.0	185.0
809.0	185.0
1096.0	185.0
1154.0	185.0
1300.0	185.0
1315.5	185.0
259.0	186.5
405.0	186.0
468.0	186.0
656.0	186.0
852.0	186.0
1186.5	186.5
1219.0	186.0
1328.0	186.0
1337.5	186.0
1386.0	186.0
377.5	187.0
862.0	187.0
919.421052631579	188.10526315789474
952.0	187.0
1052.0	187.5
1122.0	187.0
1287.0	187.0
1371.0	187.0
250.0	188.5
490.0	188.0
545.0	188.0
826.0	188.0
890.0	188.0
931.4	188.4
977.0	188.0
1235.0	188.0
1247.0	188.0
232.0	189.0
282.0	189.0
392.5	189.5
457.0	189.0
571.5	189.0
667.0	189.0
706.0	189.0
756.0	189.0
778.0	189.0
900.0	189.0
1086.0	189.5
1133.0	189.0
1145.0	189.5
1199.0	189.0
1208.5	189.0
1258.5	189.0
1270.0	189.0
1358.0	189.0
318.0	190.0
356.0	190.5
586.0	190.0
637.0	190.5
766.0	190.0
797.0	190.0
873.0	190.0
1020.0	190.0
444.0	191.0
515.0	191.0
528.0	191.0
628.0	191.0
696.0	191.0
995.4	191.6
1006.0	191.0
1031.4	191.6
1429.0	191.0
241.0	192.0
434.0	192.0
678.0	192.0
738.0	192.0
786.5	192.5
817.0	192.0
1066.0	192.0
1351.0	192.0
307.0	193.0
346.0	193.0
484.5	193.5
726.0	193.0
847.0	193.0
967.0	193.0
1114.0	193.0
1410.5	193.0
646.0	194.0
687.5	194.0
1394.0	194.0
224.0	195.0
550.4	195.4
599.0	195.0
986.0	195.0
1040.0	195.0
1075.5	195.0
1097.4	195.6
1161.0	195.0
1226.0	195.0
1306.5	195.0
1344.5	195.0
330.5	196.0
384.5	196.5
468.0	196.0
608.0	196.0
620.5	196.0
659.5	196.0
716.0	196.0
748.0	196.0
806.0	196.5
822.0	196.0
883.0	196.5
910.0	196.0
942.0	196.0
953.0	196.66666666666666
1151.0	196.0
1296.0	196.0
1330.0	196.0
1365.5	196.0
363.0	197.0
400.0	197.5
536.0	197.0
561.0	197.0
578.0	197.5
671.0	197.0
866.0	197.0
1186.6	197.4
1216.0	197.0
1279.0	197.0
1321.0	197.5
261.0	198.5
292.0	198.0
413.0	198.0
498.0	198.5
771.0	198.0
894.6	198.4
1057.5	198.0
1171.0	198.0
706.5	199.5
796.0	199.0
921.5	199.0
973.5	199.5
1013.0	199.0
1124.6	199.6
1140.0	199.5
1205.0	199.5
1263.0	199.0
275.0	200.0
439.0	200.5
449.0	200.0
759.0	200.0
781.0	200.0
836.0	200.0
1002.0	200.0
1235.4	200.4
1249.0	200.0
234.0	201.0
318.5	201.0
377.0	201.0
591.0	201.0
634.0	201.0
695.5	201.0
904.0	201.0
1402.0	201.0
512.0	202.0
738.0	202.0
848.0	202.0
873.5	202.5
1025.0	202.0
1069.0	202.5
1387.0	202.0
352.0	203.0
524.0	203.0
815.0	203.0
857.0	203.0
933.0	203.0
1047.0	203.0
1424.0	203.0
427.0	204.0
601.0	204.0
728.0	204.0
964.0	204.0
1036.4	204.6
1077.5	204.5
1093.0	204.0
1193.5	204.0
1225.5	204.5
1352.0	204.0
340.0	205.0
460.5	205.0
489.0	205.5
612.0	205.0
652.0	205.5
882.5	205.0
911.0	205.5
981.5	205.0
993.0	205.0
1152.0	205.5
1303.5	205.0
1339.5	205.5
1376.5	205.5
1413.0	205.0
248.0	206.0
389.0	206.0
478.0	206.0
624.0	206.0
666.5	206.0
688.0	206.0
717.0	206.0
747.0	206.5
941.5	206.5
1119.0	206.0
1184.0	206.0
1326.0	206.0
1395.0	206.0
225.4	207.6
408.0	207.0
802.0	207.0
827.0	207.0
925.0	207.5
1162.5	207.0
1174.4	207.4
1271.0	207.0
1279.0	207.0
304.0	208.0
328.0	208.0
455.6	208.6
535.0	208.0
548.0	208.0
766.0	208.0
791.0	208.0
1104.4	208.4
1131.0	208.0
1211.4	208.4
1256.0	208.0
256.0	209.0
268.0	209.0
354.0	209.0
369.0	209.0
583.6	209.4
639.0	209.0
677.0	209.0
899.0	209.0
952.0	209.0
1016.0	209.0
1057.5	209.0
1242.1052631578948	209.42105263157896
238.0	210.0
444.0	210.0
470.0	210.0
558.0	210.0
706.0	210.0
778.0	210.0
278.0	211.0
316.0	211.5
418.0	211.0
502.0	211.0
696.0	211.0
736.0	211.0
755.0	211.0
839.0	211.0
865.0	211.0
971.0	211.0
1024.0	211.0
1362.0	211.5
294.0	212.0
630.421052631579	213.10526315789474
815.0	212.0
850.0	212.0
876.5	212.0
1002.0	212.0
378.0	213.0
1044.6	213.6
1190.6	213.4
346.5	214.0
516.0	214.0
594.0	214.0
605.4	214.6
617.0	214.0
660.0	214.0
806.0	214.0
890.0	214.0
962.0	214.0
1076.5	214.0
1142.5	214.0
1384.0	214.0
1416.0	214.0
250.0	215.0
336.0	215.0
395.0	215.0
425.0	215.5
459.5	215.0
726.0	215.0
1035.0	215.0
1090.0	215.0
1123.5	215.0
1406.0	215.5
434.5	216.0
649.0	216.0
669.0	216.5
908.0	216.5
919.0	216.5
932.0	216.0
1111.5	216.0
1178.0	216.0
1203.5	216.0
1220.0	216.0
1350.0	216.0
257.6	217.6
528.0	217.0
566.0	217.5
686.0	217.0
716.0	217.0
743.5	217.0
798.0	217.0
943.0	217.0
994.0	217.0
1066.0	217.0
1231.5	217.0
1277.4	217.6
361.0	218.0
409.0	218.5
478.0	218.0
549.0	218.5
761.4	218.6
770.0	218.0
834.0	218.5
1155.0	218.0
1339.0	218.0
1427.0	218.0
222.0	219.0
234.0	219.0
450.0	219.0
488.5	219.5
578.0	219.0
787.0	219.0
980.0	219.0
1012.0	219.0
1251.0	219.0
1307.0	219.0
1328.0	219.0
274.0	220.0
303.0	220.0
538.0	220.0
705.0	220.5
823.0	220.5
858.0	220.0
1020.6666666666666	221.16666666666666
1167.5	220.5
1213.0	220.0
1270.5	220.0
1371.5	220.0
285.0	221.0
372.0	221.0
503.0	221.0
694.0	221.0
734.0	221.0
753.0	221.5
845.0	221.0
880.5	221.0
899.0	221.0
953.5	221.0
1054.0	221.0
1241.0	221.0
1393.0	221.0
294.0	222.0
676.0	222.0
1132.0	222.0
315.0	223.0
327.0	223.0
421.0	223.0
587.0	223.5
639.0	223.0
664.0	223.0
778.0	223.0
867.0	223.0
970.0	223.0
1102.0	223.0
1120.0	223.5
400.4	224.4
598.0	224.0
803.3846153846154	226.6153846153846
815.0	224.0
1001.0	224.0
1031.5	224.0
1044.0	224.0
1078.0	224.0
1088.5	224.0
1359.0	224.0
246.0	225.0
386.0	225.0
458.0	225.5
522.0	225.0
612.0	225.0
622.0	225.0
725.0	225.0
890.0	225.0
915.0	225.0
927.0	225.0
1319.0	225.0
266.5	226.5
350.0	226.0
433.0	226.0
514.0	226.5
572.0	226.5
650.0	226.0
1065.0	226.5
1145.0	226.0
1192.6	226.6
1224.0	226.0
1334.4	226.4
744.0	227.0
769.0	227.0
793.5	227.0
1110.0	227.0
1161.0	227.0
1205.0	227.0
1258.4	227.4
1345.0	227.0
1409.5	227.0
481.5	228.5
530.4	228.6
543.0909090909091	228.95454545454547
558.5	228.5
685.0	228.0
715.0	228.0
948.0	228.0
1236.0	228.0
1382.0	228.0
1420.5	228.0
337.0	229.0
413.0	229.0
446.0	229.0
860.0	229.0
990.0	229.0
1010.0	229.5
[truncated: 19,876 more rows]
